# Supplementary material for: Diastereoselective arylation of bis-lactim ethers catalyzed by N-coordinating ylide-functionalized phosphine (NYPhos)
Source: Chem Sci. 2025 Jun 30;16(31):14152–60. doi: 10.1039/d5sc02814k (PMC12230854; doi:10.1039/d5sc02814k)
Supplement: SC-016-D5SC02814K-s001 [file SC-016-D5SC02814K-s001.csv]

Lig_ID;G_gas_boltz;HL_gap_boltz;mol_elneg_boltz;global_el_boltz;global_nuc_boltz;dipolemoment_boltz;G_solv_boltz;E_solv_boltz;E_ox_boltz;E_red_boltz;q_nbo_Pd_boltz;q_mulliken_Pd_boltz;q_loewdin_Pd_boltz;fukui_nuc_Pd_boltz;fukui_el_Pd_boltz;q_nbo_P_boltz;q_mulliken_P_boltz;q_loewdin_P_boltz;fukui_nuc_P_boltz;fukui_el_P_boltz;q_nbo_Cl_boltz;q_mulliken_Cl_boltz;q_loewdin_Cl_boltz;fukui_nuc_Cl_boltz;…
LYn45;-2866.353718;0.188623621;-0.115924701;0.035632147;28.07257181;8.551342473;-2866.397467;-0.043749442;0.24659633;0.014043884;0.384470773;-0.190527548;-0.348938545;0.141783318;0.011240868;1.151731137;0.390140712;0.759136538;0.089945342;-0.087608294;-0.651718577;-0.456828356;-0.148407087;0.096668802;0.052387621;-0.035730974;0.244095349;-0.214398021;0.17632081;0.004742899;-16.28480118;-54.157475…
LY07;-3060.516075;0.163044267;-0.118164895;0.043291722;23.55226989;11.47273054;-3060.569798;-0.053723109;0.232026483;-0.001824926;0.387867053;-0.208598218;-0.316136124;0.113212168;0.006261084;1.156130961;0.302197012;0.767619288;0.06943736;-0.086763693;-0.64497464;-0.462093174;-0.151963315;0.080663268;0.046609051;-0.015018131;0.245198502;-0.200831344;0.162872271;0.010673288;-16.28881142;-54.158872…
LB05;-2321.622135;0.180321791;-0.130881004;0.047498193;21.0537282;6.605516842;-2321.665109;-0.042974687;0.264197275;-0.002990168;0.388771926;-0.252891504;-0.303256985;0.069211095;0.192176663;1.114232353;0.30800099;0.843809385;0.040403728;0.066546196;-0.61349511;-0.428702128;-0.102329479;0.083037634;0.200144107;-0.035515642;0.282160992;-0.207372154;0.114914108;0.018203573;-16.28037983;-54.14883376…
LY04;-3063.864914;0.134178975;-0.1264272;0.059562834;16.78938149;7.925746081;-3063.911698;-0.0467842;0.225880831;-0.023973345;0.372611003;-0.179029944;-0.346741082;0.161810005;-0.010944913;1.122024006;0.190456729;0.788879074;0.081215838;-0.109755356;-0.644784475;-0.442764424;-0.153225826;0.083649606;0.047768383;0.009014242;0.150062836;-0.182473508;0.221502982;0.016823628;-16.2821103;-54.15610778;…
LY05;-2946.098753;0.150732292;-0.125539545;0.052297208;19.13176483;8.248323863;-2946.147227;-0.048474416;0.233060545;-0.015337473;0.357552421;-0.279491858;-0.381250813;0.13711864;-0.007730785;1.118396998;0.285678491;0.760826936;0.061031768;-0.099901079;-0.639318144;-0.437524893;-0.151298437;0.089833611;0.044557688;0.007429769;0.208940103;-0.193144621;0.186734665;0.00622065;-16.27820467;-54.154450…
LA08;-2057.065668;0.191898;-0.13025;0.044203333;22.62272833;9.96972;-2057.106627;-0.040958642;0.270980392;0.004981497;0.40403;-0.153604;-0.298602;0.10287;0.11096;1.14105;0.138487;0.863081;0.08805;0.10065;-0.60579;-0.459021;-0.132976;0.12202;0.1612;-0.06455;0.246588;-0.213339;0.14667;0.06977;-16.26761556;-54.13769323;-64.52677543;-14.76865646;1.31337;0.7476;56.92211;0.20628;15.70596;0.684883;0.584…
LY20;-3213.991268;0.139389043;-0.122004918;0.053424313;18.74880943;12.11689951;-3214.046356;-0.055087846;0.222718164;-0.01396175;0.394574939;-0.13560236;-0.324524286;0.022254218;0.021031298;1.1457783;0.262941102;0.775171311;0.005358452;-0.06222237;-0.647670888;-0.473327887;-0.160300508;0.039530687;0.054019663;-0.031036024;0.238394953;-0.207091347;0.052133649;0.006836994;-16.29014337;-54.15658222;…
LY13;-3060.513242;0.163175;-0.1069915;0.035076394;28.50920222;13.05934;-3060.56683;-0.053587481;0.221001742;0.009978498;0.39798;-0.070062;-0.304876;0.07279;0.04596;1.17019;0.190384;0.780116;0.04725;-0.04254;-0.65973;-0.49225;-0.167866;0.06694;0.06821;-0.0467;0.237521;-0.209064;0.09693;0.0094;-16.29451918;-54.1562126;-64.54231949;-14.77682763;1.204572;0.80217;66.59339;0.12652;10.50372;0.612164;0.5…
LR12;-2457.593089;0.170685099;-0.13476835;0.053204744;18.79534964;10.16434815;-2457.63958;-0.046490989;0.262830927;-0.00638591;0.408176795;-0.11846154;-0.316396821;-0.003843229;0.12473804;1.100339724;0.169634323;0.876632075;0.012720076;0.098804925;-0.615211342;-0.449442962;-0.129070352;0.0381525;0.122950947;-0.050014683;0.181356902;-0.219017257;0.010800848;0.06032031;-16.27796193;-54.14044916;-64…
LY06;-3282.985733;0.156755571;-0.130230316;0.05421348;18.52475145;7.173720101;-3283.03637;-0.050637478;0.240717322;-0.017360448;0.364654363;-0.216518943;-0.370512224;0.111666781;-0.003711514;1.128055546;0.263606699;0.763196637;0.050571939;-0.100432619;-0.625451263;-0.441245542;-0.139046163;0.089891265;0.045506763;0.00130627;0.263390467;-0.193047649;0.14660084;0.001825325;-16.27355948;-54.14948008…
LY15;-3099.77535;0.168684879;-0.106781898;0.033802984;29.58486548;13.36838824;-3099.829902;-0.05455181;0.223558086;0.01211497;0.407613547;-0.090141406;-0.303292563;0.088948624;0.032936368;1.170239009;0.306534381;0.776437344;0.057089124;-0.053616349;-0.650452197;-0.475164125;-0.156726626;0.080216461;0.056798378;-0.040293099;0.218238115;-0.213084707;0.114081278;0.005149126;-16.29459763;-54.1581137;…
LY14;-3174.930855;0.163394693;-0.109451505;0.036734449;27.26779377;11.65342828;-3174.983469;-0.052613976;0.222402664;0.006200096;0.383044942;-0.164759832;-0.312764298;0.112776736;0.023986934;1.182431524;0.23553834;0.771564274;0.086255823;-0.080132167;-0.666519207;-0.470766904;-0.169858094;0.073026193;0.059708047;-0.04230453;0.223314362;-0.202267809;0.148778811;0.028213009;-16.29776695;-54.1585283…
LB04;-2446.088316;0.174855342;-0.13557112;0.052556652;19.02733769;8.055517382;-2446.131363;-0.043046766;0.263917275;-0.009344209;0.415506158;-0.267241702;-0.308215473;0.030234451;0.269534632;1.097495092;0.224203883;0.839278033;0.032751245;0.068878502;-0.615573798;-0.434096569;-0.096463516;0.052366992;0.183887541;-0.042336958;0.273021903;-0.207870948;0.046550951;0.015906999;-16.27735248;-54.141587…
LB07;-1938.094752;0.169397757;-0.135277486;0.054018337;18.51512337;7.824458563;-1938.131424;-0.03667222;0.264783863;-0.01042434;0.410192151;-0.175845104;-0.31016221;0.046709945;0.157974509;1.026813835;0.093882883;0.874815767;0.028861802;0.08871293;-0.580316484;-0.426773879;-0.067791099;0.082371538;0.203528513;-0.026643844;0.231364013;-0.212737965;0.087452936;0.029985195;-16.27518491;-54.13820635;…
LY01;-2521.381293;0.144230751;-0.124351425;0.053614459;18.65700641;8.60437399;-2521.421305;-0.040011102;0.232798614;-0.014543889;0.34966433;-0.169482665;-0.360341104;0.153567407;-0.000220495;1.111760468;0.209413959;0.726262504;0.079715351;-0.101244594;-0.654420938;-0.451835317;-0.159161338;0.080431402;0.055953014;-0.002410654;0.224466094;-0.191024643;0.206926218;0.015071791;-16.27925454;-54.15562…
LR05;-2466.765493;0.164189404;-0.134906829;0.055441132;18.04798125;10.30651499;-2466.815221;-0.049728453;0.258696413;-0.016406802;0.311578372;-0.13253925;-0.431471418;0.030827778;0.081527614;1.089184937;0.278568926;0.78830801;0.0171369;0.023116373;-0.615141746;-0.46896586;-0.159068423;0.051112705;0.235394486;-0.139093483;0.171251895;-0.218523037;0.026991907;0.092168696;-16.26465154;-54.12200653;-…
LB01;-2092.77428;0.173763109;-0.136076448;0.053282766;18.76814016;8.241017983;-2092.816715;-0.042435111;0.267949133;-0.007169497;0.400143443;-0.186281954;-0.292601928;0.014307267;0.179130086;1.0861069;0.254269735;0.838321003;0.005398967;0.080619489;-0.604182511;-0.446708556;-0.101545844;0.050502574;0.220471416;-0.0308147;0.243440398;-0.206755825;0.040724782;0.027765747;-16.27433787;-54.1410784;-6…
LB15;-2123.18285;0.179800595;-0.142977004;0.05687345;17.5922029;8.510506306;-2123.218932;-0.036082786;0.27612967;-0.0129367;0.426566658;-0.022662344;-0.289103208;0.052006185;0.128040105;1.001430722;0.151545864;0.817045843;0.014435059;0.042893298;-0.626221352;-0.478051913;-0.1435984;0.069093126;0.105658835;-0.039991024;0.243073324;-0.215028422;0.067883349;0.035367174;-16.26912263;-54.13471036;-64.…
LR06;-2506.041426;0.171591347;-0.130874083;0.049915763;20.03862631;9.324904862;-2506.091347;-0.049920351;0.257652677;-0.008543757;0.285991759;-0.256754053;-0.465054329;0.040969677;0.066055859;1.105351568;0.244457378;0.806873391;0.018582112;0.034306951;-0.614836597;-0.454475436;-0.151459003;0.056904864;0.230274089;-0.145101071;0.187691588;-0.216659548;0.03439285;0.115963636;-16.26494986;-54.126571…
LY09;-3174.941053;0.148181696;-0.124218328;0.052083951;19.20952341;8.982877816;-3174.991883;-0.050829117;0.229583877;-0.015585704;0.35586627;-0.293478752;-0.384885;0.140234967;-0.008678415;1.111877779;0.282259171;0.763024216;0.060045878;-0.097246339;-0.638530807;-0.437841121;-0.150552035;0.090738433;0.042935951;0.01024231;0.194377206;-0.191415741;0.193292379;0.006028937;-16.27905176;-54.15613102;…
LB09;-2071.891974;0.159352409;-0.125098589;0.049105083;20.37007022;7.496681996;-2071.930552;-0.038578818;0.247667209;-0.006564064;0.412309511;-0.177575403;-0.322380899;0.047320192;-0.011325174;1.023223856;0.085895618;0.879611765;0.031248418;0.004375494;-0.59174579;-0.433288299;-0.084309632;0.074142199;0.110231127;-0.04324566;0.224957759;-0.217376279;0.091313898;0.011707014;-16.27519475;-54.137872…
LY10;-3252.068619;0.143653572;-0.127797012;0.05692719;17.60586666;7.102432048;-3252.121889;-0.053270681;0.230620851;-0.021780526;0.35575255;-0.212644938;-0.355429963;0.13890936;-0.006598322;1.141135008;0.293969423;0.758101633;0.065668826;-0.101909421;-0.6541831;-0.446173921;-0.161671193;0.074491098;0.043434335;0.007628405;0.238447541;-0.1896604;0.190425844;0.01000059;-16.27819201;-54.15319896;-64…
LY17;-2833.052672;0.1455;-0.124706;0.053441878;18.71191735;8.27598;-2833.09739;-0.044717766;0.230915256;-0.015773688;0.36084;-0.21453;-0.368133;0.15071;-0.00679;1.11491;0.267993;0.743788;0.07381;-0.11115;-0.64463;-0.433912;-0.152793;0.08504;0.04553;0.00942;0.230393;-0.19188;0.20806;0.00672;-16.2798682;-54.15629933;-64.52276288;-14.75476;1.098006;0.76236;69.43144;0.07384;6.72531;0.640024;0.51349;8…
LY16;-3253.450664;0.165083385;-0.103288258;0.032314412;30.94910324;13.31607231;-3253.505143;-0.054478396;0.217388548;0.012980152;0.401519314;-0.076519449;-0.305954244;0.089422076;0.040858251;1.172638977;0.20563219;0.781105685;0.063474845;-0.051034171;-0.658699622;-0.482811645;-0.164613871;0.075010925;0.063482477;-0.04407781;0.222721106;-0.210056121;0.115945453;0.008113043;-16.29714382;-54.1604158…
LB02;-2132.04006;0.176820567;-0.13579535;0.052144413;19.1775241;8.129158952;-2132.081766;-0.04170575;0.26902928;-0.007209813;0.402049419;-0.218364161;-0.293457291;0.040087868;0.186782289;1.097760789;0.336271788;0.838103283;0.032987922;0.079613424;-0.60430041;-0.435040711;-0.095945775;0.065860774;0.222140917;-0.027990691;0.265628722;-0.207521198;0.069559727;0.019309192;-16.27454552;-54.14239969;-6…
LB10;-2330.647607;0.154120758;-0.133572528;0.057897868;17.27893428;8.496282967;-2330.685421;-0.037814358;0.248778332;-0.021274829;0.4572039;-0.267107578;-0.328463824;0.07282648;0.229195413;0.993697509;0.075509059;0.891860005;0.061142489;0.100692349;-0.592235677;-0.418537395;-0.07134483;0.091035706;0.106825708;-0.033609346;0.160877931;-0.200933627;0.125035052;0.037610844;-16.28121512;-54.13997849;…
LR04;-4076.507423;0.172302173;-0.12961734;0.048754305;20.51143747;8.976998205;-4076.562623;-0.055200567;0.242987067;-0.011154857;0.294618241;-0.383679154;-0.497141897;0.024610367;0.000161154;1.101636005;0.2149963;0.856450167;-0.016759976;-0.024568046;-0.583609395;-0.43502685;-0.101920329;0.05073785;0.042260375;-0.120654944;0.234550618;-0.206059023;0.024328518;0.009568969;-16.26833691;-54.12721103…
LY22;-3112.021517;0.171550902;-0.112754141;0.037083379;27.00976387;9.293093917;-3112.067857;-0.046339854;0.23286304;0.007156142;0.437500064;-0.123141935;-0.369056227;0.146249099;0.00596514;1.117098061;0.121692075;0.817147059;0.09469167;-0.088786959;-0.645672804;-0.461062188;-0.138731868;0.112175988;0.040394654;-0.053643033;0.199365227;-0.210714571;0.169959564;0.004743923;-16.2896261;-54.15753076;…
LB16;-2201.295866;0.135942361;-0.14467263;0.076981794;12.99008799;6.401877869;-2201.338053;-0.04218712;0.254840419;-0.036847413;0.41050113;-0.060407469;-0.270027246;0.04234478;0.001056604;0.990500811;0.257190607;0.806041628;0.014936492;-0.016628666;-0.609232456;-0.438965557;-0.113287178;0.048512974;0.030986611;0.007490051;0.229991727;-0.185775214;0.079011697;0.009658706;-16.26332729;-54.13043462;…
LB06;-2478.660391;0.179892487;-0.129340627;0.046497427;21.50697677;7.065709917;-2478.705464;-0.045073035;0.260994133;-0.002829809;0.397754204;-0.259587205;-0.301742225;0.071389397;0.184813235;1.112482803;0.314394728;0.846222416;0.040427811;0.050975009;-0.616875136;-0.429417869;-0.104497525;0.081195192;0.189683536;-0.037691215;0.276178998;-0.207318875;0.118769905;0.014871172;-16.2827168;-54.150303…
LA04;-2305.11342;0.17177705;-0.133025027;0.051507631;19.41459907;9.628567835;-2305.155893;-0.042473006;0.262510857;-0.002905637;0.411840369;-0.089344578;-0.310204034;-0.005665486;0.112502046;1.101890403;0.16977457;0.879810711;0.014584111;0.096001141;-0.622335151;-0.467337321;-0.137441406;0.036984681;0.106644245;-0.062990302;0.19092117;-0.220760213;0.008679564;0.073384279;-16.27870659;-54.14100056…
LR07;-2545.297087;0.174770565;-0.129765407;0.04817541;20.75792041;8.973882452;-2545.347682;-0.050595523;0.258156241;-0.004320459;0.282412392;-0.290024622;-0.484179388;0.019458679;0.051644911;1.099577479;0.234659642;0.804482721;0.018208362;0.037227553;-0.604749746;-0.439232998;-0.132212088;0.040622535;0.22593823;-0.132910504;0.248251372;-0.213258065;0.024271079;0.119212553;-16.26669756;-54.1303591…
LY08;-3619.868149;0.153512161;-0.136159438;0.060425161;16.56834918;8.059118275;-3619.91844;-0.050291399;0.244800012;-0.024100254;0.372070402;-0.255924767;-0.362333327;0.082970461;-0.003812889;1.122438683;0.310701425;0.770364547;0.039667687;-0.089172298;-0.626293594;-0.437228458;-0.136250577;0.072206854;0.047648284;-0.000337145;0.212697766;-0.196036822;0.126767385;0.005340106;-16.27299066;-54.1456…
LY11;-3045.302483;0.149537742;-0.130679917;0.057100242;17.51310027;8.641829856;-3045.349803;-0.047320574;0.237609342;-0.02089309;0.356382942;-0.195421036;-0.359059081;0.140145676;-0.008671206;1.12466412;0.295484132;0.759848821;0.065535868;-0.109039447;-0.646945693;-0.437217563;-0.154194522;0.080515688;0.043787768;0.009279239;0.230644236;-0.190415892;0.192451127;0.007379087;-16.27854698;-54.153069…
LB03;-2226.576498;0.160335464;-0.124731052;0.048516584;20.61474074;7.934874933;-2226.621581;-0.045082308;0.247574344;-0.006635658;0.407437058;-0.176584452;-0.313086549;0.044723605;-0.008435783;1.09762316;0.269891144;0.832883304;0.040706596;0.000133864;-0.612517744;-0.442584295;-0.113389793;0.063769392;0.114459423;-0.037292223;0.281085718;-0.20226711;0.081783842;0.006682712;-16.27471632;-54.143547…
LY19;-3099.578967;0.142631898;-0.130906846;0.060077467;16.64907431;8.378839068;-3099.629035;-0.050067945;0.232915254;-0.025434256;0.347566457;-0.279922504;-0.379043136;0.092838705;-0.006110097;1.130492358;0.340484976;0.757393033;0.038868163;-0.107659839;-0.641533022;-0.445336171;-0.146052628;0.066663977;0.044152381;0.005922325;0.23838959;-0.191750915;0.123539792;0.00749262;-16.27859228;-54.154421…
LY03;-2599.871752;0.143448842;-0.124224955;0.053788938;18.59136984;8.493985867;-2599.911848;-0.040096083;0.231203042;-0.015445864;0.373463264;-0.162667705;-0.369685656;0.157166815;-0.006845248;1.058307807;0.162197529;0.783216906;0.074384752;-0.094406032;-0.626476815;-0.43107572;-0.136883188;0.099207857;0.056404256;0.010149216;0.199860959;-0.189453842;0.214551071;0.012665327;-16.27984976;-54.15325…
LR03;-3080.889817;0.176456;-0.130331;0.048131459;20.77643219;3.8552;-3080.939176;-0.04935835;0.253749623;-0.009618235;0.35373;-0.227559;-0.458159;0.10279;0.07407;1.0445;0.401811;0.872144;0.02746;0.13184;-0.66404;-0.477112;-0.178086;0.05112;0.13006;-0.11245;0.029999;-0.220256;0.06541;-0.01064;-16.27685334;-54.14091102;-64.52691224;-14.77649728;1.502829;0.95704;63.68284;0.10013;6.66255;0.606651;0.4…
LR08;-2584.546005;0.172595024;-0.131065628;0.049777229;20.09909181;8.56260226;-2584.596552;-0.05054728;0.25756113;-0.006170898;0.285739739;-0.263207815;-0.497257741;0.04213952;0.037208534;1.081872904;0.318529844;0.813144263;0.023527998;0.038142975;-0.59536811;-0.439822523;-0.117202565;0.061445212;0.2017685;-0.126900331;0.248904015;-0.21298117;0.036671774;0.122086311;-16.26755781;-54.13095596;-64.…
LB12;-2520.216883;0.166838056;-0.135990484;0.055428735;18.04554077;10.46842598;-2520.258705;-0.041822254;0.262128411;-0.014899187;0.424228596;-0.038929771;-0.305462799;0.017406434;0.171555038;0.984552054;0.11385745;0.877783541;-0.003338052;0.114086931;-0.610863134;-0.469109548;-0.131630432;0.051025208;0.06077857;-0.035860947;0.202801073;-0.225515147;0.039690762;0.04163294;-16.28179246;-54.1336438…
LR01;-3196.087921;0.144298411;-0.143403521;0.071262534;14.0339202;9.51984016;-3196.147411;-0.059490148;0.252228526;-0.037034575;0.29674534;-0.33182148;-0.480711413;0.013016224;0.034984901;1.088267133;0.321656754;0.856632158;-0.00284876;0.040362158;-0.583144045;-0.427347233;-0.105763646;0.036212795;0.1843947;-0.122283503;0.151202776;-0.219462186;0.024842459;0.104164927;-16.26874474;-54.12910348;-6…
LB11;-2291.40421;0.171970243;-0.136333929;0.054058696;18.51161358;7.450169911;-2291.441587;-0.037377152;0.264020308;-0.014744343;0.419457587;-0.209933289;-0.326673911;0.086219191;0.200867967;1.003685111;0.132201657;0.87827063;0.042926793;0.073105102;-0.58576964;-0.421508919;-0.054538296;0.094929434;0.170929007;-0.023180474;0.22314892;-0.204637266;0.127856329;0.026458456;-16.27758445;-54.13867519;…
LY12;-2985.346614;0.164886809;-0.119076917;0.043485581;23.48397174;11.97430584;-2985.400374;-0.053759415;0.233738611;-0.00149937;0.394371144;-0.193656035;-0.308993679;0.112351252;0.007390504;1.152617171;0.290776656;0.763904547;0.065738283;-0.091391365;-0.639643582;-0.454010761;-0.149495761;0.082787641;0.052433113;-0.013445691;0.251909779;-0.200443187;0.161660459;0.00855557;-16.28987833;-54.156920…
LB13;-2219.465428;0.15147396;-0.129651383;0.0554968;18.02571106;7.834970478;-2219.512491;-0.047063405;0.247500373;-0.015251375;0.393451881;-0.193105773;-0.305059381;0.02257917;-0.007033317;1.085889276;0.226940459;0.851025246;0.015412084;0.005799878;-0.612703154;-0.441411594;-0.116963674;0.051428278;0.113389352;-0.028943328;0.23148124;-0.19638916;0.034863709;0.013015249;-16.27242735;-54.13061162;-…
LA05;-2187.350336;0.148862736;-0.142666506;0.068364094;14.62756195;11.60998868;-2187.396995;-0.046659063;0.261655947;-0.020715589;0.442994716;-0.039506989;-0.288950793;-0.013658736;0.129554716;1.091086328;0.074954391;0.873691683;0.002024368;0.057967812;-0.619067933;-0.483348241;-0.157465224;0.02988184;0.186640136;-0.078727585;0.225239306;-0.219220531;0.025835632;0.041887351;-16.27968297;-54.13953…
LY21;-3033.511714;0.185281729;-0.116032787;0.036336058;27.52606118;8.183200516;-3033.559124;-0.047409716;0.242051812;0.010501869;0.415732865;-0.237390393;-0.361170858;0.114060832;0.018993863;1.136457447;0.354380267;0.781191712;0.068734349;-0.083169997;-0.652698405;-0.451855807;-0.147009633;0.091675832;0.038504379;-0.058820151;0.24576598;-0.214888191;0.116119167;0.001495233;-16.28538372;-54.153257…
LR02;-3353.135374;0.144427161;-0.140050723;0.067904702;14.72689006;9.387566405;-3353.196705;-0.061331376;0.248052525;-0.034141411;0.298129654;-0.346980667;-0.481481386;0.010843353;0.036363502;1.090796161;0.345133512;0.854454064;-0.00326025;0.04215051;-0.584189911;-0.427795421;-0.108649533;0.033980161;0.186227016;-0.118839343;0.121888514;-0.220946204;0.02313769;0.102093106;-16.27280222;-54.1337329…
LY02;-2754.553707;0.144912291;-0.122673903;0.051964589;19.27333951;8.511026489;-2754.598262;-0.044554793;0.230298894;-0.013591157;0.351125961;-0.227338752;-0.367865445;0.151145763;-0.003196576;1.132033996;0.261325054;0.737108694;0.078811027;-0.107904066;-0.651161673;-0.446866691;-0.159021079;0.081536539;0.049141635;0.003043813;0.253611892;-0.193054208;0.206966489;0.008978445;-16.28026992;-54.1574…
LB08;-1977.355806;0.172017663;-0.134700113;0.052742629;18.96350372;7.813997766;-1977.392225;-0.036418751;0.265248528;-0.009628368;0.408490019;-0.189889116;-0.311541691;0.065829453;0.161481397;1.030721585;0.096504127;0.875290437;0.038148786;0.089116138;-0.581351491;-0.4221243;-0.065858352;0.09106084;0.199719566;-0.027673252;0.223813306;-0.213644168;0.113158179;0.02919933;-16.27587137;-54.13885186;…
LA03;-2285.725205;0.177563356;-0.135722666;0.05187106;19.27868012;8.822722571;-2285.765236;-0.040031635;0.268432561;-0.003632546;0.422447582;-0.064073933;-0.294378213;0.03057805;0.169170087;1.069795465;0.222241097;0.877870987;0.020688274;0.110563308;-0.611137766;-0.471667784;-0.128804415;0.059961344;0.074254576;-0.021810491;0.209550623;-0.213800334;0.05136645;0.054614445;-16.27698388;-54.14041556…
LA10;-2254.541272;0.176757213;-0.143488583;0.058391709;17.20867454;8.821518815;-2254.583105;-0.041832835;0.27526377;-0.015894218;0.365017341;-0.155124873;-0.341166721;0.153455225;0.167485777;1.083056683;0.14470352;0.838442317;0.061387419;0.097869999;-0.615415148;-0.447327278;-0.130072099;0.105725908;0.135148478;0.009027897;0.247477855;-0.195237436;0.215183761;0.029042632;-16.27015446;-54.14209405…
LYn30;-2994.260576;0.180412011;-0.115810747;0.037170846;26.90292553;9.367890813;-2994.310085;-0.04950839;0.239678759;0.009202;0.405209153;-0.156883244;-0.372237899;0.099112071;0.006007647;1.152282309;0.314090919;0.772202677;0.053141153;-0.088832617;-0.648080061;-0.455919432;-0.152434736;0.082054298;0.040886547;-0.047561594;0.246677708;-0.214307303;0.101344651;0.001882366;-16.2863213;-54.15605277;…
LBn01;-2674.926704;0.148810258;-0.137101123;0.063156675;15.83364623;4.514215396;-2674.96356;-0.036855873;0.252128996;-0.029723625;0.450345106;-0.104136531;-0.299318103;0.148188049;0.082588485;1.183262474;0.363892469;0.854117034;0.132207459;0.024442782;-0.659417188;-0.459540681;-0.13119903;0.087835072;0.131881512;-0.168780265;0.162788056;-0.139956409;0.094099976;0.05221047;-16.26879967;-54.1385487…
LYn43;-2800.336742;0.180320536;-0.119409169;0.039538012;25.29221038;9.536026088;-2800.381058;-0.044315655;0.244149276;0.006038058;0.39681125;-0.148645083;-0.35961676;0.111762546;0.014851069;1.109109904;0.223582992;0.754437724;0.058886067;-0.073659635;-0.641731429;-0.453405103;-0.148883635;0.08828063;0.055172482;-0.031246988;0.235377619;-0.20900104;0.12705504;0.002259381;-16.28593536;-54.15510597;…
LYn34;-2552.321792;0.197387461;-0.113224876;0.032474923;30.79813733;9.930131323;-2552.365001;-0.043209011;0.250621507;0.022337763;0.386073493;-0.154432443;-0.33659548;0.132897229;0.024478349;1.16518213;0.366707047;0.759764961;0.094410576;-0.063703503;-0.651622292;-0.475784077;-0.162176971;0.102451502;0.060108652;-0.058375471;0.267860882;-0.217224715;0.153786279;0.00987596;-16.28555258;-54.1579089…
LYn40;-2940.143811;0.186691042;-0.123386805;0.040781437;24.53086798;8.640781421;-2940.190082;-0.046270213;0.250592581;0.004603543;0.400822357;-0.240063867;-0.3574951;0.104999699;0.000297971;1.141821456;0.391310685;0.781333634;0.054379556;-0.084344783;-0.648184311;-0.438982294;-0.144794939;0.085645986;0.043191102;-0.041520708;0.23605912;-0.209600897;0.116364976;0.00672221;-16.28471524;-54.15385876…
LYn28;-2802.711654;0.184994075;-0.108701882;0.031940018;31.31556425;9.8977211;-2802.756979;-0.045325434;0.237641481;0.019337511;0.407435635;-0.111179511;-0.364355898;0.139420657;0.022984495;1.144536154;0.297931526;0.752430297;0.101920161;-0.089440279;-0.65283744;-0.467712926;-0.156010694;0.106381267;0.042743211;-0.056262966;0.259169836;-0.21431035;0.155062052;0.00155409;-16.28897994;-54.15978038;…
LYn32;-2648.024055;0.174690347;-0.113909375;0.037148347;26.93266869;9.488263147;-2648.063961;-0.039906456;0.238197251;0.009562611;0.422112052;-0.136673226;-0.376456991;0.143135984;0.000568879;1.068806063;0.212486856;0.80013081;0.08463778;-0.086303782;-0.634224334;-0.450269885;-0.135103243;0.114463966;0.051391005;-0.041378629;0.241448596;-0.211064516;0.175699448;0.005123814;-16.288307;-54.15528908…
LYn37;-3027.570255;0.178246534;-0.122368791;0.042010888;23.80751623;10.1587092;-3027.624886;-0.054630843;0.247076767;0.004886362;0.389936655;-0.192287145;-0.334972935;0.037141173;0.077461199;1.16464753;0.396580164;0.753782268;0.022433788;-0.022243206;-0.643764793;-0.454323803;-0.147248835;0.036217688;0.080020334;-0.040601748;0.246655898;-0.213840553;0.061352405;0.004611229;-16.28819691;-54.158428…
LYn39;-2787.830187;0.186299;-0.1114205;0.033318826;30.01306255;9.06253;-2787.872007;-0.041820231;0.240579187;0.017162491;0.40501;-0.215219;-0.352709;0.14305;-0.00423;1.1236;0.26879;0.765046;0.09809;-0.08385;-0.64466;-0.441579;-0.141221;0.11115;0.04682;-0.04456;0.22769;-0.217527;0.17097;0.0049;-16.28753838;-54.15652885;-64.5327756;-14.77546424;1.232921;0.76332;61.91177;0.17404;14.11588;0.636277;0.…
LYn29;-2881.208543;0.185013135;-0.11288509;0.034445644;29.04321392;8.642921049;-2881.252417;-0.043873403;0.240174519;0.014443001;0.421314777;-0.215733378;-0.358041791;0.140903773;0.018331592;1.105174367;0.263080224;0.769261736;0.098640422;-0.090981195;-0.653374539;-0.458302496;-0.146327559;0.111262553;0.044999914;-0.059006947;0.252287377;-0.215208402;0.157720532;0.002247916;-16.28723094;-54.15536…
LYn38;-3170.926582;0.15058807;-0.125025355;0.052024763;19.33918353;8.589137225;-3170.976875;-0.050292977;0.233120989;-0.014995382;0.367774572;-0.203435499;-0.349432919;0.155585195;0.009909599;1.126651446;0.315165125;0.756857162;0.074552639;-0.08004324;-0.646429044;-0.447196823;-0.143337552;0.075420242;0.059723149;-0.002467458;0.221098134;-0.192167642;0.198708225;0.017180074;-16.28399481;-54.15384…
LB14;-2674.922825;0.172592969;-0.130620573;0.049427711;20.23166176;10.46903576;-2674.966938;-0.044112941;0.257608304;-0.007207697;0.41650208;-0.297076704;-0.313119613;0.026090672;0.211746344;1.081012334;0.272664741;0.852264265;0.022617464;0.071995224;-0.60876314;-0.429116632;-0.086206582;0.054736674;0.201549867;-0.040396612;0.253819841;-0.209007609;0.044540252;0.019775813;-16.28219329;-54.1455255…
LR14;-2087.885963;0.147505837;-0.136317597;0.063021467;15.88041901;9.21880217;-2087.924511;-0.038547992;0.252401516;-0.022368185;0.351978114;-0.077430249;-0.330248373;0.157934588;0.081723559;1.681939455;0.252872882;0.535013104;0.107438449;-0.003364235;-0.642197681;-0.448185443;-0.151924682;0.0880354;0.06926845;-0.016248531;0.257506195;-0.186724639;0.203726324;0.016968751;-16.27179561;-54.09151007…
LY18;-3063.858955;0.16170229;-0.120259902;0.045527415;22.7072843;11.29452912;-3063.910793;-0.051838105;0.232258936;-0.004982478;0.381273927;-0.201214522;-0.321961398;0.117270527;-0.003199851;1.138453702;0.277958431;0.760876723;0.073758155;-0.104183704;-0.642654618;-0.461939909;-0.147072494;0.08261242;0.045789723;-0.014988807;0.242475468;-0.19848582;0.168451884;0.00838475;-16.28834967;-54.15663686…
LYn44;-2937.74509;0.155728829;-0.116703397;0.043763051;22.88050586;9.891510184;-2937.790805;-0.045715429;0.228987745;-0.003923577;0.39245586;-0.183052595;-0.341355398;0.123703295;0.01794882;1.100122181;0.181831045;0.737892449;0.065568363;-0.082628433;-0.660360983;-0.453878728;-0.160158919;0.073403952;0.062256484;-0.010814869;0.138412657;-0.196782499;0.165619845;0.011619268;-16.28976204;-54.156613…
LYn31;-3112.022858;0.186169307;-0.116992349;0.036785569;27.22887347;8.619877833;-3112.070369;-0.047511029;0.242191564;0.009254125;0.413564655;-0.249611169;-0.366886325;0.117440489;0.014824116;1.130895126;0.342398117;0.773450101;0.073531542;-0.095130995;-0.646642909;-0.451195791;-0.143558135;0.094395164;0.039213935;-0.05049185;0.234206563;-0.21597747;0.126846123;0.000954477;-16.28657902;-54.153858…
LYn36;-2783.124882;0.189819567;-0.1227344;0.039680361;25.20503151;9.593993832;-2783.171819;-0.046936607;0.252908217;0.008739109;0.388263505;-0.153083872;-0.335599339;0.086386135;0.028229579;1.167643493;0.386236684;0.776407054;0.04791025;-0.0593581;-0.650710493;-0.473855758;-0.156778878;0.076482025;0.050696396;-0.061524858;0.240864694;-0.215237593;0.085462134;0.012573853;-16.28465711;-54.15428398;…
LYn33;-3141.218432;0.184214978;-0.125453302;0.042718475;23.40949552;8.484669435;-3141.271981;-0.053548148;0.25134257;0.001575494;0.394687313;-0.195032827;-0.375198132;0.100002542;0.009864723;1.153464347;0.348793921;0.774417296;0.059757624;-0.084168646;-0.645543059;-0.446238782;-0.149392551;0.083621946;0.046608583;-0.052804528;0.238356322;-0.214642373;0.105606364;0.003408978;-16.27744709;-54.14678…
LYn41;-2938.950425;0.178768;-0.11943;0.039893954;25.06645465;10.39286;-2939.001342;-0.050916175;0.242341067;0.006497207;0.40078;-0.213342;-0.341303;0.02857;0.01559;1.17915;0.371086;0.762847;0.02653;-0.08952;-0.65816;-0.464659;-0.16937;0.04375;0.04863;-0.06094;0.233159;-0.217392;0.02799;0.00584;-16.28832585;-54.15687285;-64.53380702;-14.7806304;1.277544;0.79741;62.4176;0.17534;13.725;0.615248;0.50…
LYn42;-3072.800012;0.160260985;-0.129888167;0.052704644;19.04236845;7.742052778;-3072.850576;-0.050563416;0.242311183;-0.015015529;0.358576969;-0.276225544;-0.388095408;0.129507182;0.006188627;1.117487682;0.26697497;0.772976257;0.067642731;-0.084451531;-0.63156742;-0.437665964;-0.142588172;0.098393662;0.043212398;-0.000516885;0.171359703;-0.19187008;0.180156086;0.004389941;-16.27511117;-54.150309…
LYn35;-2743.870862;0.18790338;-0.123270652;0.04043532;24.73257514;9.551517167;-2743.917579;-0.04671702;0.252945166;0.008051109;0.386287895;-0.149474583;-0.3332557;0.083706554;0.000423872;1.170198881;0.382998584;0.773975484;0.041915031;-0.086758302;-0.649551429;-0.474344718;-0.157012359;0.075166417;0.052983404;-0.057069972;0.252829329;-0.216249007;0.081038429;0.004803653;-16.28350359;-54.15455573;…
LA09;-2254.541705;0.17016236;-0.146348473;0.062989345;15.90240136;8.601408845;-2254.582439;-0.040734221;0.274586176;-0.022079468;0.365734069;-0.177467668;-0.338956629;0.156699659;0.172597428;1.091544128;0.261948977;0.836684855;0.059086691;0.098244232;-0.611674947;-0.440913805;-0.128059405;0.103231688;0.140771141;0.018741757;0.219654515;-0.188677795;0.223229283;0.022144621;-16.27026584;-54.1435715…
LR10;-1633.505804;0.169497424;-0.148203613;0.064794852;15.43456507;8.933921152;-1633.536826;-0.031021764;0.280654521;-0.020216228;0.361888198;-0.074886902;-0.313065438;0.156172027;0.142303261;1.013727622;0.159733194;0.859943864;0.060167918;0.082724612;-0.606298715;-0.446008355;-0.124894914;0.108094628;0.189358251;0.022708235;0.288238118;-0.18595219;0.227930368;0.027761613;-16.26818902;-54.1349676…
LR11;-1854.857033;0.167533221;-0.153910185;0.070697472;14.14478367;9.390900549;-1854.895419;-0.038385798;0.283705432;-0.029850352;0.364549754;-0.042296881;-0.239751196;0.132030093;0.220759539;1.064082244;0.337987304;0.832120672;0.04479904;0.003111643;-0.613959208;-0.456469341;-0.133585934;0.086879151;0.236672559;0.007331538;0.174229647;-0.18679348;0.18905715;0.012847449;-16.26209558;-54.12195333;…
LA12;-2329.500084;0.169126705;-0.143509387;0.060887639;16.42490795;9.103565235;-2329.541879;-0.041795173;0.271264244;-0.020020581;0.366922905;-0.148053345;-0.320281416;0.153262109;0.150557734;1.076572827;0.100643793;0.88884325;0.063953777;0.113998727;-0.61122653;-0.449274989;-0.130641996;0.104557681;0.155690868;0.020279537;0.250516774;-0.186824044;0.22309643;0.019196295;-16.27364034;-54.14240871;…
LA07;-2058.261882;0.173412;-0.143954897;0.059751188;16.7362811;9.255466573;-2058.300434;-0.038551606;0.275983247;-0.016669762;0.362232285;-0.106657719;-0.306319953;0.156049364;0.139672784;1.108441019;0.123987241;0.856276383;0.072732505;0.073925628;-0.622123716;-0.454523787;-0.141631571;0.095858916;0.219084483;0.009859613;0.269694421;-0.194226015;0.21937714;0.019450254;-16.2716548;-54.14150468;-64…
LA11;-2097.502028;0.169862219;-0.144405706;0.0613843;16.29204924;9.057212228;-2097.540322;-0.038294157;0.274019008;-0.019405669;0.363170991;-0.115720264;-0.321303652;0.152694789;0.146950602;1.059670771;0.096974334;0.879021643;0.063056291;0.102710773;-0.610930108;-0.449288767;-0.130309643;0.105243659;0.168812424;0.020556602;0.281760106;-0.186574422;0.223297631;0.021430983;-16.27201354;-54.14020424…
LA02;-2210.550622;0.178398536;-0.141948824;0.056576806;17.73886418;8.927074757;-2210.592023;-0.041401526;0.274948674;-0.014356842;0.361786511;-0.195672317;-0.360107131;0.110817941;0.141828904;1.058337353;0.123386143;0.886266899;0.060135455;0.11372359;-0.590739831;-0.43812191;-0.11582721;0.112253781;0.103940816;-0.002532164;0.219174616;-0.199769867;0.161089624;0.049093949;-16.26701159;-54.1377296;…
LA13;-2097.523476;0.171775734;-0.14574858;0.061852464;16.1789675;9.162325308;-2097.563093;-0.039617571;0.276997121;-0.019337165;0.362360016;-0.123832548;-0.298210823;0.162500988;0.166008751;1.115039866;0.204521134;0.833650115;0.064540047;0.042089872;-0.623202221;-0.454706086;-0.141399199;0.092563522;0.235247198;0.011934164;0.281107207;-0.191533067;0.221399285;0.015048989;-16.27030436;-54.1417274;…
LR13;-4279.489144;0.164111941;-0.144956232;0.064019547;15.62147141;8.03667702;-4279.546639;-0.057494952;0.226040765;-0.031382515;0.385203938;-0.067090506;-0.30617125;-0.000309434;-0.014640532;1.059889785;0.087882979;0.854143288;-0.014126985;-0.021919818;-0.617682705;-0.436613417;-0.121270521;0.028613468;0.023806081;0.018545708;0.210874123;-0.186042747;0.020056668;0.00506702;-16.27073123;-54.13588…
LA01;-2171.297697;0.170618568;-0.146428336;0.062835711;15.91538093;9.1587152;-2171.338157;-0.040459338;0.276427029;-0.021387666;0.360098557;-0.127456722;-0.306129698;0.155905312;0.150345297;1.100119552;0.180266719;0.871311421;0.065738566;0.059342699;-0.618344354;-0.455248124;-0.136738557;0.096654834;0.219017473;0.012335496;0.244893619;-0.189281962;0.225233199;0.022363514;-16.26940724;-54.13868562…
LA06;-1979.763618;0.168811795;-0.148571631;0.065386069;15.2972945;9.27384968;-1979.801697;-0.038079025;0.279388394;-0.022588047;0.357254131;-0.083077844;-0.286983767;0.168681978;0.238427516;1.118304645;0.14451956;0.803079448;0.066396448;0.004844424;-0.624067745;-0.455518557;-0.141309392;0.088363266;0.240192562;0.014270771;0.352455949;-0.184238512;0.219508568;0.00520188;-16.26949834;-54.13942936;-…
LR09;-1865.517508;0.167917951;-0.149643105;0.066704487;15.00334249;8.945165065;-1865.555124;-0.037616165;0.280471256;-0.023671751;0.360660765;-0.113672187;-0.287154593;0.169038972;0.164866154;1.066567706;0.353435423;0.804711689;0.055198592;0.030514025;-0.618505785;-0.457904589;-0.13540052;0.09415449;0.233197658;0.014076922;0.285579152;-0.185528768;0.226239929;0.019087654;-16.26785505;-54.1411338;…
LYn50;-3219.728825;0.173837137;-0.122384324;0.043088109;23.21622928;8.136569329;-3219.779437;-0.050612035;0.24423637;-0.000787104;0.43004651;-0.125550412;-0.369156045;0.147749161;0.009674849;1.110812017;0.12324846;0.820379183;0.092941966;-0.085388564;-0.644404259;-0.45984906;-0.136820435;0.112843002;0.039411226;-0.053595483;0.197558038;-0.211593311;0.171835292;0.005353325;-16.28067064;-54.1485289…
LBn03;-3654.421817;0.162182918;-0.135461236;0.056573397;17.6769038;8.740070165;-3654.47111;-0.049293427;0.253969638;-0.022303821;0.430652734;-0.309248606;-0.335157298;0.064978679;0.212535116;1.034777369;0.145322277;0.906563198;0.040719464;0.092642899;-0.57829158;-0.408820029;-0.043428751;0.076785496;0.143896473;-0.02854471;0.180386817;-0.20495288;0.105205125;0.029203196;-16.28243277;-54.14222268;…
LBn02;-2984.230462;0.165603559;-0.130421302;0.0513568;19.47165891;9.969920693;-2984.275919;-0.045457632;0.251481761;-0.014436744;0.430584894;-0.318524151;-0.334769013;0.067744555;0.209268373;1.040958776;0.131481187;0.90965465;0.045913113;0.086247271;-0.580546855;-0.412376472;-0.049293518;0.084427553;0.137839853;-0.037368552;0.196161477;-0.207535387;0.103933626;0.032491332;-16.28602039;-54.1446626…
LBn04;-2445.054843;0.168082438;-0.135791846;0.054858765;18.23330818;9.939574295;-2445.095262;-0.040418608;0.262744474;-0.014316143;0.423767327;-0.042428327;-0.309319246;0.025921795;0.192522912;0.974899895;0.100865701;0.87611456;-0.000438254;0.126701457;-0.609917359;-0.465557386;-0.130005471;0.055772918;0.061932933;-0.03613604;0.20552727;-0.225895888;0.049157511;0.041801367;-16.2816764;-54.1325973…
