# Supplementary material for: Diastereoselective arylation of bis-lactim ethers catalyzed by N-coordinating ylide-functionalized phosphine (NYPhos)
Source: Chem Sci. 2025 Jun 30;16(31):14152–60. doi: 10.1039/d5sc02814k (PMC12230854; doi:10.1039/d5sc02814k)
Supplement: SC-016-D5SC02814K-s004 [file SC-016-D5SC02814K-s004.csv]

Lig_ID	Ligand	Type	anti	syn	dehalo	arom	arcl
LB04	XPhos	Buchwald	53	39	0	4	0
LB14	BrettPhos	Buchwald	58	34	0	3	0
LB12	tBu-BrettPhos	Buchwald	44	8	9	0	38
LB11	tBu-XPhos	Buchwald	62	23	4	0	0
LB06	RuPhos	Buchwald	43	45	6	0	5
LR10	PtBu3 x HBF4	Trialkyl	0	0	0	0	98
LA01	PAd3	Trialkyl	3	16	50	0	27
LA13	PAd2nBu	Trialkyl	0	4	10	0	83
LY02	keYPhos	YPhos	3	38	45	3	0
LY01	prYPhos	YPhos	5	30	40	4	11
LY03	trYPhos	YPhos	33	30	22	2	6
LY05	joYPhos	YPhos	28	14	53	4	0
LY12	pinkYPhos	YPhos	37	14	47	4	0
LY18	mesYPhos	YPhos	62	19	18	3	0
LY13	oxYPhos	YPhos	19	17	61	4	0
LY14	bisoxYPhos	YPhos	16	31	48	3	0
LY20	naphtoxYPhos	YPhos	36	21	39	5	0
LY08	meta-di-trifluoromethYPhos	YPhos	29	21	46	5	0
LYn34	L1	NYPhos	4	6	55	4	31
LYn44	L3	NYPhos	6	42	41	3	0
LYn37	L4	NYPhos	11	20	66	4	0
LYn30	PipjoYPhos	NYPhos	14	7	70	3	5
LY21	PippinkYPhos	NYPhos	46	10	43	3	0
LYn43	PipYo-TolPiPr2	NYPhos	35	9	55	3	0
LYn29	PipYi-PrPCy2	NYPhos	22	11	54	3	11
LYn28	PipkeYPhos	NYPhos	9	8	72	3	7
LYn32	PiptrYPhos	NYPhos	82	7	12	0	0
LY22	PipAdYPhos	NYPhos	93	6	0	0	0
LB05	SPhos	Buchwald	42	31	9	2	20
LB08	tBuMePhos	Buchwald	75	12	0	0	10
LB07	JohnPhos	Buchwald	54	12	5	6	28
LY04	AdYPhos	YPhos	38	38	23	0	0
LR12	MorDalPhos	Other	54	0	0	0	45
LA11	PAd2tBu	Trialkyl	4	16	40	0	40
LYn33	MorpinkYPhos	NYPhos	58	9	30	0	0
LB03	DavePhos	Buchwald	11	9	0	2	75
LB01	CyJohnPhos	Buchwald	0	0	0	1	98
LBn03	AlPhos	Buchwald	11	7	28	0	18
LBn02	AdBrettPhos	Buchwald	66	9	7	0	11
LBn04	RockPhos	Buchwald	43	10	8	0	17
