# Supplementary material for: Diastereoselective arylation of bis-lactim ethers catalyzed by N-coordinating ylide-functionalized phosphine (NYPhos)
Source: Chem Sci. 2025 Jun 30;16(31):14152–60. doi: 10.1039/d5sc02814k (PMC12230854; doi:10.1039/d5sc02814k)
Supplement: SC-016-D5SC02814K-s005 [file SC-016-D5SC02814K-s005.zip]

Archive with 3 entries (2 files):
- xyz_files/
- xyz_files/ligand_geometries.xyz
- xyz_files/structures.xyz
