# Supplementary material for: Diastereoselective arylation of bis-lactim ethers catalyzed by N-coordinating ylide-functionalized phosphine (NYPhos)
Source: Chem Sci. 2025 Jun 30;16(31):14152–60. doi: 10.1039/d5sc02814k (PMC12230854; doi:10.1039/d5sc02814k)
Supplement: SC-016-D5SC02814K-s005 [file SC-016-D5SC02814K-s005.zip › xyz_files/ligand_geometries.xyz]

75
LA01 Conformer 0,G_gas(Eh)=-2171.2980949366734,G_solv(Eh)=-2171.338588616165
 Pd       -1.488560        1.250126       -0.033870
  C       -0.270826        2.751053        0.342418
  C        0.062392        3.595328       -0.715629
  C        0.191797        3.016365        1.627568
  C        0.899757        4.686408       -0.485167
  H       -0.341255        3.421110       -1.708039
  C        1.020585        4.118121        1.847076
  H       -0.065461        2.370329        2.460837
  C        1.386801        4.947308        0.792435
  H        1.156463        5.342024       -1.313271
  H        1.382153        4.317474        2.852574
  H        2.035252        5.800859        0.966877
  P        0.012013       -0.407832        0.393686
  C        1.753768       -0.291578       -0.354121
  C        1.623422        0.427410       -1.720388
  C        2.487350       -1.631212       -0.582452
  C        2.606459        0.600184        0.580447
  C        3.013510        0.674640       -2.329382
  H        1.022977       -0.170533       -2.415418
  H        1.104005        1.380569       -1.581798
  C        3.880987       -1.374237       -1.188175
  H        2.607361       -2.187248        0.353759
  H        1.919484       -2.270851       -1.267666
  H        2.102554        1.559612        0.743394
  H        2.721640        0.124484        1.561569
  C        3.993023        0.843996       -0.036516
  C        3.730105       -0.665112       -2.539740
  H        2.882743        1.182956       -3.294169
  C        3.835738        1.559068       -1.384211
  H        4.379739       -2.342859       -1.330773
  C        4.707186       -0.498605       -0.237492
  H        4.571181        1.474491        0.652198
  H        3.159264       -1.295115       -3.236405
  H        4.719253       -0.498932       -2.987632
  H        4.822638        1.764125       -1.821348
  H        3.331930        2.524047       -1.237771
  H        5.709967       -0.336307       -0.655636
  H        4.836199       -1.005836        0.729108
  C       -0.967254       -1.913213       -0.232830
  C       -0.976027       -1.947483       -1.775261
  C       -2.421866       -1.685537        0.251275
  C       -0.484824       -3.269995        0.313602
  C       -1.896581       -3.076218       -2.271912
  H       -1.314322       -0.979212       -2.172049
  H        0.035721       -2.123868       -2.157378
  C       -3.337999       -2.816381       -0.245038
  H       -2.453930       -1.627246        1.346623
  H       -2.822672       -0.730004       -0.137826
  H        0.548047       -3.465253        0.003733
  H       -0.500927       -3.257343        1.410178
  C       -1.398981       -4.398197       -0.200342
  C       -3.328856       -2.835298       -1.778622
  H       -1.878668       -3.083143       -3.369991
  C       -1.382763       -4.419483       -1.735149
  H       -4.355726       -2.625714        0.119821
  C       -2.830868       -4.159044        0.296667
  H       -1.026248       -5.355827        0.187848
  H       -3.709088       -1.881251       -2.167946
  H       -3.993057       -3.627318       -2.149580
  H       -2.013010       -5.239097       -2.106111
  H       -0.362382       -4.605083       -2.099197
  H       -3.489102       -4.971091       -0.040760
  H       -2.853477       -4.156463        1.394979
  C        0.157641       -0.735410        2.199266
  C        1.107820       -1.587115        2.776587
  C       -0.791873       -0.133481        3.033917
  C        1.115161       -1.816004        4.147835
  H        1.846401       -2.086889        2.160760
  C       -0.791716       -0.372751        4.404595
  H       -1.536506        0.529380        2.594220
  C        0.166087       -1.209809        4.966041
  H        1.863723       -2.475772        4.577092
  H       -1.538930        0.104049        5.032162
  H        0.173983       -1.391092        6.036989
 Cl       -3.344321        2.514356       -0.570474

75
LA01 Conformer 1,G_gas(Eh)=-2171.293413487787,G_solv(Eh)=-2171.333596632106
 Pd       -0.030239        1.977622        0.466201
  C       -1.506668        2.110470       -0.830531
  C       -2.772424        2.419437       -0.336669
  C       -1.289685        2.020882       -2.201367
  C       -3.836568        2.580205       -1.223695
  H       -2.932832        2.552880        0.728698
  C       -2.362183        2.187375       -3.079519
  H       -0.300436        1.823289       -2.598330
  C       -3.638549        2.452697       -2.595133
  H       -4.821776        2.819506       -0.831905
  H       -2.186982        2.112008       -4.149628
  H       -4.469561        2.580314       -3.282462
  P        0.164073       -0.314716        0.561160
  C        1.750048       -0.758899       -0.400239
  C        2.022105       -2.252118       -0.669507
  C        2.936034       -0.155725        0.390410
  C        1.677355       -0.024313       -1.761668
  C        3.343759       -2.419483       -1.444290
  H        2.085853       -2.818999        0.265928
  H        1.207817       -2.685525       -1.261867
  C        4.245992       -0.331214       -0.395141
  H        2.751926        0.914740        0.572534
  H        3.030299       -0.636714        1.370554
  H        0.831301       -0.393437       -2.354945
  H        1.507421        1.045241       -1.576755
  C        2.984577       -0.206978       -2.549125
  C        4.500083       -1.827112       -0.627704
  H        3.516307       -3.492116       -1.607879
  C        3.238418       -1.699302       -2.794100
  H        5.066256        0.097704        0.195732
  C        4.146132        0.390059       -1.745025
  H        2.889431        0.317805       -3.509307
  H        4.588508       -2.349779        0.335035
  H        5.448542       -1.969271       -1.162930
  H        4.165128       -1.836169       -3.367650
  H        2.421269       -2.130856       -3.388933
  H        5.086833        0.278531       -2.300914
  H        3.983340        1.464722       -1.588534
  C       -1.289176       -1.471695        0.202460
  C       -1.087301       -2.924106        0.681025
  C       -1.602344       -1.468254       -1.308060
  C       -2.495642       -0.885725        0.973637
  C       -2.354026       -3.752370        0.385418
  H       -0.229410       -3.388483        0.183625
  H       -0.893678       -2.938372        1.760261
  C       -2.870714       -2.292714       -1.582416
  H       -1.742652       -0.441090       -1.662760
  H       -0.764906       -1.902755       -1.868820
  H       -2.284504       -0.895170        2.051604
  H       -2.658326        0.153934        0.674205
  C       -3.761111       -1.709241        0.683541
  C       -2.646742       -3.738714       -1.121075
  H       -2.178618       -4.783933        0.720690
  C       -3.547169       -3.156614        1.142758
  H       -3.073090       -2.272119       -2.661736
  C       -4.053363       -1.677567       -0.822923
  H       -4.600683       -1.263020        1.233552
  H       -1.808250       -4.185452       -1.674016
  H       -3.536528       -4.346694       -1.334049
  H       -4.449845       -3.752930        0.951519
  H       -3.360157       -3.185556        2.225053
  H       -4.973485       -2.236755       -1.041141
  H       -4.210657       -0.641648       -1.153604
  C        0.512160       -0.614783        2.348867
  C        1.166440       -1.752431        2.840954
  C        0.084000        0.354404        3.264792
  C        1.389417       -1.908594        4.203787
  H        1.504342       -2.528933        2.163974
  C        0.305311        0.195697        4.629734
  H       -0.430873        1.243796        2.901162
  C        0.961283       -0.934483        5.102252
  H        1.900096       -2.796623        4.565140
  H       -0.032555        0.963292        5.319471
  H        1.140145       -1.058249        6.166450
 Cl        0.228895        4.240937        0.764592

75
LA01 Conformer 2,G_gas(Eh)=-2171.297684267541,G_solv(Eh)=-2171.338079832799
 Pd        0.125510        1.866358       -0.410427
  C       -1.764283        2.198384        0.033522
  C       -2.222038        2.182467        1.347282
  C       -2.628062        2.524774       -1.010755
  C       -3.562561        2.467692        1.612755
  H       -1.558059        1.934006        2.169100
  C       -3.967424        2.796870       -0.733484
  H       -2.261230        2.589182       -2.030260
  C       -4.440357        2.763041        0.575323
  H       -3.914644        2.450128        2.640952
  H       -4.636844        3.051358       -1.551157
  H       -5.483440        2.980089        0.785916
  P        0.154809       -0.325495        0.203015
  C        1.860862       -0.833540       -0.472559
  C        2.806025        0.342175       -0.114237
  C        1.818435       -0.960311       -2.009816
  C        2.442718       -2.120661        0.140266
  C        4.219068        0.085115       -0.662282
  H        2.439064        1.291227       -0.549661
  H        2.844506        0.480185        0.973604
  C        3.234068       -1.217106       -2.556029
  H        1.168971       -1.790775       -2.309191
  H        1.403743       -0.041870       -2.450399
  H        2.496310       -2.022678        1.231368
  H        1.800575       -2.980820       -0.080665
  C        3.853287       -2.379205       -0.422295
  C        4.153192       -0.045551       -2.189038
  H        4.859495        0.933536       -0.388045
  C        4.773700       -1.208870       -0.052193
  H        3.173702       -1.313334       -3.648388
  C        3.783206       -2.516268       -1.949562
  H        4.240742       -3.308818        0.016358
  H        3.775052        0.885949       -2.631375
  H        5.159283       -0.215679       -2.595079
  H        5.789026       -1.393794       -0.428230
  H        4.843137       -1.113387        1.039957
  H        4.782841       -2.725332       -2.353887
  H        3.139048       -3.363495       -2.224333
  C       -1.247399       -1.462480       -0.381509
  C       -2.426363       -1.307300        0.609510
  C       -0.897307       -2.960104       -0.517920
  C       -1.708320       -0.943046       -1.766190
  C       -3.644879       -2.101573        0.111805
  H       -2.140198       -1.666491        1.605142
  H       -2.693320       -0.249138        0.711084
  C       -2.128397       -3.747768       -1.006881
  H       -0.079648       -3.100166       -1.234156
  H       -0.567087       -3.379597        0.439079
  H       -1.964690        0.118165       -1.689956
  H       -0.897800       -1.028429       -2.499533
  C       -2.930750       -1.736595       -2.256252
  C       -3.277978       -3.586527       -0.003767
  H       -4.459864       -1.974136        0.836889
  C       -4.082552       -1.566995       -1.257648
  H       -1.850716       -4.807928       -1.086990
  C       -2.564408       -3.220667       -2.379798
  H       -3.228523       -1.342804       -3.237320
  H       -2.982279       -3.981032        0.978781
  H       -4.148899       -4.166656       -0.337850
  H       -4.969703       -2.111677       -1.608722
  H       -4.356525       -0.506497       -1.175111
  H       -3.425548       -3.796081       -2.745883
  H       -1.752454       -3.350616       -3.109031
  C        0.363026       -0.518036        2.021283
  C        0.270070       -1.736584        2.704878
  C        0.703525        0.630006        2.746829
  C        0.498090       -1.799291        4.074965
  H        0.028167       -2.649810        2.173403
  C        0.942989        0.564436        4.115753
  H        0.780388        1.582046        2.222292
  C        0.835181       -0.649929        4.784333
  H        0.416809       -2.752665        4.589127
  H        1.207668        1.467532        4.657869
  H        1.013924       -0.702662        5.854440
 Cl        0.620208        3.993217       -1.161049

75
LA01 Conformer 3,G_gas(Eh)=-2171.2934490849234,G_solv(Eh)=-2171.334702375342
 Pd       -0.104053        1.721137       -0.841847
  C       -1.101877        2.693993        0.540689
  C       -0.383821        3.380357        1.516150
  C       -2.491615        2.745978        0.513814
  C       -1.070902        4.090708        2.499876
  H        0.701485        3.354407        1.526013
  C       -3.168106        3.452299        1.509661
  H       -3.050761        2.255324       -0.276159
  C       -2.462561        4.117546        2.508105
  H       -0.507971        4.620856        3.263634
  H       -4.254282        3.488415        1.490835
  H       -2.994471        4.668175        3.278461
  P        0.278758       -0.227033        0.306425
  C        2.033639       -0.606203       -0.335826
  C        2.080339       -0.102614       -1.806178
  C        2.512002       -2.072733       -0.322985
  C        3.013669        0.271463        0.480775
  C        3.504667       -0.213020       -2.377438
  H        1.386377       -0.663917       -2.439681
  H        1.789014        0.964628       -1.854905
  C        3.944028       -2.169015       -0.882693
  H        2.498348       -2.490489        0.688998
  H        1.848456       -2.694985       -0.934814
  H        2.677086        1.317868        0.446757
  H        3.019141       -0.029054        1.533743
  C        4.437079        0.157086       -0.089820
  C        3.958459       -1.677471       -2.335537
  H        3.488416        0.145877       -3.414644
  C        4.456166        0.650251       -1.541503
  H        4.262826       -3.219561       -0.843604
  C        4.890125       -1.308472       -0.034494
  H        5.107211        0.775923        0.521718
  H        3.292057       -2.297786       -2.950745
  H        4.968877       -1.769351       -2.756202
  H        5.474458        0.590626       -1.948733
  H        4.147184        1.703037       -1.587754
  H        5.918104       -1.400269       -0.410260
  H        4.892302       -1.663248        1.005847
  C       -0.977042       -1.568041       -0.170351
  C       -2.372377       -0.991050        0.164282
  C       -0.797239       -2.890993        0.599165
  C       -0.925800       -1.839261       -1.687877
  C       -3.472396       -1.989078       -0.230588
  H       -2.444715       -0.772931        1.237426
  H       -2.510747       -0.044637       -0.373289
  C       -1.896956       -3.888170        0.188619
  H        0.186737       -3.329646        0.395933
  H       -0.854472       -2.705921        1.678656
  H       -1.054911       -0.896433       -2.239551
  H        0.045789       -2.260855       -1.970382
  C       -2.027120       -2.837865       -2.084117
  C       -3.273145       -3.304019        0.534811
  H       -4.447592       -1.553779        0.026125
  C       -3.402984       -2.254972       -1.739516
  H       -1.742521       -4.826075        0.739237
  C       -1.816184       -4.153453       -1.321116
  H       -1.960811       -3.020390       -3.165158
  H       -3.346715       -3.127493        1.616605
  H       -4.062820       -4.018778        0.266125
  H       -4.193466       -2.957510       -2.036103
  H       -3.567999       -1.322819       -2.296588
  H       -2.580937       -4.884932       -1.615441
  H       -0.838519       -4.585450       -1.577791
  C        0.272850       -0.331576        2.142577
  C        1.121981       -1.178521        2.867200
  C       -0.690040        0.403031        2.845922
  C        1.024530       -1.272597        4.250320
  H        1.861716       -1.784687        2.359220
  C       -0.791071        0.300204        4.230193
  H       -1.361138        1.068642        2.316849
  C        0.068056       -0.531456        4.938011
  H        1.696539       -1.933582        4.790189
  H       -1.543215        0.885580        4.750844
  H       -0.006810       -0.605372        6.019150
 Cl       -0.230473        3.428298       -2.386407

75
LA01 Conformer 4,G_gas(Eh)=-2171.293434103673,G_solv(Eh)=-2171.334942653366
 Pd       -0.065729        1.753851       -0.575048
  C       -1.427354        2.453714        0.662793
  C       -1.034379        3.450055        1.555093
  C       -2.762817        2.078493        0.573636
  C       -1.981932        4.029926        2.397750
  H       -0.005015        3.795323        1.579583
  C       -3.703348        2.669090        1.419419
  H       -3.089439        1.349523       -0.160285
  C       -3.315051        3.634791        2.341009
  H       -1.670724        4.808726        3.089141
  H       -4.745998        2.371328        1.343516
  H       -4.049879        4.092275        2.996733
  P        0.224577       -0.330352        0.332597
  C        1.989461       -0.671939       -0.284383
  C        1.999839       -0.544076       -1.823425
  C        2.614040       -2.019294        0.126529
  C        2.870708        0.456852        0.311538
  C        3.438957       -0.642836       -2.354392
  H        1.389296       -1.334623       -2.277297
  H        1.561663        0.420036       -2.136272
  C        4.051003       -2.121312       -0.423551
  H        2.637828       -2.098865        1.220347
  H        2.026692       -2.860642       -0.254420
  H        2.450734        1.442026        0.056343
  H        2.873337        0.383533        1.407099
  C        4.306081        0.356017       -0.228633
  C        4.028003       -2.003024       -1.954113
  H        3.416234       -0.553128       -3.448494
  C        4.284795        0.489366       -1.757441
  H        4.465159       -3.096813       -0.133964
  C        4.910471       -0.996933        0.166422
  H        4.899086        1.171718        0.205944
  H        3.427150       -2.815670       -2.386389
  H        5.046065       -2.104193       -2.353613
  H        5.307580        0.444126       -2.154797
  H        3.864088        1.462541       -2.044004
  H        5.940701       -1.074534       -0.206938
  H        4.951839       -1.087861        1.260422
  C       -1.070408       -1.568321       -0.318402
  C       -1.598108       -1.012954       -1.665286
  C       -2.233507       -1.584836        0.701204
  C       -0.597573       -3.016879       -0.560646
  C       -2.760994       -1.872395       -2.186150
  H       -1.923106        0.027798       -1.541028
  H       -0.791911       -0.996734       -2.409055
  C       -3.397198       -2.435618        0.167192
  H       -1.892895       -2.000003        1.656624
  H       -2.572095       -0.561776        0.906706
  H        0.203095       -3.033891       -1.309426
  H       -0.199324       -3.464866        0.357075
  C       -1.769262       -3.878403       -1.072768
  C       -3.902053       -1.859184       -1.161391
  H       -3.109395       -1.447675       -3.136907
  C       -2.276565       -3.311368       -2.404215
  H       -4.206482       -2.423890        0.909617
  C       -2.909167       -3.874973       -0.045666
  H       -1.405626       -4.904622       -1.220511
  H       -4.263182       -0.832083       -1.014114
  H       -4.749938       -2.451301       -1.531638
  H       -3.095055       -3.933480       -2.790952
  H       -1.473026       -3.327982       -3.153416
  H       -3.734305       -4.506118       -0.402529
  H       -2.563229       -4.299879        0.907064
  C        0.351923       -0.577822        2.146062
  C        0.489466       -1.841530        2.736958
  C        0.355445        0.551203        2.968655
  C        0.623148       -1.966109        4.114598
  H        0.495729       -2.738154        2.126858
  C        0.492194        0.424665        4.347808
  H        0.237408        1.532527        2.523394
  C        0.624586       -0.833023        4.924147
  H        0.727037       -2.952800        4.556847
  H        0.486968        1.315085        4.969643
  H        0.727092       -0.933531        6.000883
 Cl        0.097283        3.639276       -1.887728

75
LA01 Conformer 5,G_gas(Eh)=-2171.297671801723,G_solv(Eh)=-2171.3380199237517
 Pd        0.092589        1.854913       -0.541428
  C       -1.804888        2.184448       -0.128121
  C       -2.277674        2.209320        1.180154
  C       -2.658521        2.470420       -1.192544
  C       -3.622489        2.496744        1.420835
  H       -1.621614        1.991440        2.016914
  C       -4.002098        2.744893       -0.939636
  H       -2.280083        2.501510       -2.209314
  C       -4.489518        2.753253        0.364271
  H       -3.986334        2.511819        2.444966
  H       -4.663430        2.968285       -1.772808
  H       -5.535789        2.972534        0.555876
  P        0.150353       -0.306474        0.168565
  C        1.863132       -0.816287       -0.487932
  C        2.460539       -2.079177        0.159445
  C        2.794717        0.379525       -0.160542
  C        1.822004       -0.985720       -2.021236
  C        3.874078       -2.336049       -0.396720
  H        2.512979       -1.951562        1.247590
  H        1.830073       -2.953111       -0.038574
  C        4.210346        0.124618       -0.702602
  H        2.417341        1.313979       -0.618052
  H        2.831775        0.544701        0.923533
  H        1.182488       -1.832236       -2.296747
  H        1.395502       -0.085088       -2.486781
  C        3.240559       -1.239560       -2.560914
  C        4.780831       -1.145821       -0.058706
  H        4.272184       -3.248964        0.066792
  C        3.805385       -2.515253       -1.919829
  H        4.840906        0.987545       -0.451750
  C        4.145174       -0.047353       -2.225398
  H        3.181662       -1.365662       -3.650288
  H        4.849531       -1.020367        1.030451
  H        5.798035       -1.328713       -0.430593
  H        4.807385       -2.723521       -2.318634
  H        3.171141       -3.377096       -2.171112
  H        5.153069       -0.215334       -2.627828
  H        3.754972        0.867410       -2.691534
  C       -1.235502       -1.488860       -0.362504
  C       -2.409624       -1.315903        0.631150
  C       -0.857954       -2.983304       -0.444232
  C       -1.716432       -1.032170       -1.762722
  C       -3.616705       -2.151413        0.175164
  H       -2.109163       -1.629235        1.637979
  H       -2.695034       -0.259395        0.691750
  C       -2.077905       -3.812863       -0.889109
  H       -0.046371       -3.134068       -1.165355
  H       -0.508020       -3.358657        0.524077
  H       -1.993354        0.025922       -1.724065
  H       -0.909370       -1.129170       -2.498659
  C       -2.926443       -1.867911       -2.211171
  C       -3.222146       -3.632519        0.116640
  H       -4.428861       -2.010150        0.900867
  C       -4.073955       -1.679879       -1.210935
  H       -1.781171       -4.870099       -0.929321
  C       -2.533842       -3.348921       -2.278270
  H       -3.239221       -1.519512       -3.204664
  H       -2.910564       -3.980361        1.111852
  H       -4.084277       -4.243152       -0.184389
  H       -4.954018       -2.253004       -1.533550
  H       -4.366291       -0.621832       -1.168613
  H       -3.387301       -3.953368       -2.614398
  H       -1.725118       -3.493613       -3.008347
  C        0.362991       -0.418991        1.993214
  C        0.303003       -1.611375        2.725235
  C        0.669642        0.766191        2.672813
  C        0.529771       -1.612852        4.096997
  H        0.088077       -2.551997        2.231133
  C        0.907488        0.762146        4.043640
  H        0.721978        1.698297        2.110867
  C        0.832389       -0.426966        4.760321
  H        0.474450       -2.547005        4.648555
  H        1.145428        1.693382        4.549286
  H        1.010048       -0.431773        5.831886
 Cl        0.566913        3.949975       -1.388634

75
LA01 Conformer 6,G_gas(Eh)=-2171.29311253625,G_solv(Eh)=-2171.334045447867
 Pd       -0.484219        1.616453        1.099509
  C       -1.090371        2.455726       -0.574105
  C       -0.186033        2.956492       -1.503689
  C       -2.460397        2.630639       -0.760056
  C       -0.659468        3.590177       -2.654489
  H        0.883642        2.879430       -1.338518
  C       -2.922061        3.261175       -1.914499
  H       -3.166187        2.296009       -0.005824
  C       -2.025684        3.732345       -2.869670
  H        0.052929        3.979111       -3.377622
  H       -3.991580        3.395000       -2.054381
  H       -2.390069        4.226367       -3.765525
  P        0.202062       -0.437622        0.339375
  C        1.792412       -0.526126       -0.683400
  C        1.491589       -0.251173       -2.171028
  C        2.547833       -1.865854       -0.557418
  C        2.713463        0.589950       -0.135024
  C        2.803805       -0.183307       -2.969229
  H        0.872458       -1.056695       -2.583289
  H        0.928650        0.683764       -2.280836
  C        3.853445       -1.806419       -1.374855
  H        2.784884       -2.063732        0.495226
  H        1.932174       -2.697719       -0.917301
  H        2.196024        1.557075       -0.170303
  H        2.947361        0.390893        0.919143
  C        4.017602        0.652341       -0.945668
  C        3.534047       -1.528194       -2.850372
  H        2.562763        0.017518       -4.021823
  C        3.690746        0.939867       -2.416838
  H        4.366402       -2.773559       -1.282485
  C        4.752714       -0.689385       -0.829888
  H        4.644341        1.457321       -0.539275
  H        2.909187       -2.333418       -3.261866
  H        4.463400       -1.507122       -3.435551
  H        4.616509        1.011707       -3.003653
  H        3.174234        1.905573       -2.505574
  H        5.693790       -0.655431       -1.395575
  H        5.009830       -0.888801        0.219325
  C       -1.184405       -1.547952       -0.332140
  C       -2.212559       -1.704408        0.814105
  C       -0.779891       -2.941558       -0.857119
  C       -1.877613       -0.781242       -1.484671
  C       -3.450129       -2.470690        0.318196
  H       -1.768585       -2.241077        1.660872
  H       -2.503093       -0.709001        1.181400
  C       -2.029418       -3.706054       -1.336458
  H       -0.080688       -2.845412       -1.696190
  H       -0.280047       -3.535189       -0.084639
  H       -2.176202        0.210966       -1.137795
  H       -1.187654       -0.629077       -2.321921
  C       -3.113997       -1.549190       -1.978925
  C       -3.021187       -3.859639       -0.175399
  H       -4.152730       -2.574938        1.155801
  C       -4.115434       -1.699387       -0.827725
  H       -1.714512       -4.698072       -1.688447
  C       -2.693432       -2.934785       -2.483581
  H       -3.570455       -0.975317       -2.796486
  H       -2.559469       -4.425738        0.645981
  H       -3.899592       -4.428813       -0.508352
  H       -5.011425       -2.233994       -1.171492
  H       -4.438650       -0.709473       -0.478635
  H       -3.568034       -3.488296       -2.851533
  H       -1.993755       -2.833207       -3.324806
  C        0.729274       -1.089233        1.985616
  C        0.777690       -2.440089        2.350473
  C        1.096237       -0.133360        2.944812
  C        1.165711       -2.817251        3.631031
  H        0.518472       -3.212085        1.636197
  C        1.480390       -0.509644        4.227907
  H        1.111737        0.930879        2.692777
  C        1.513137       -1.854609        4.575030
  H        1.196405       -3.871305        3.891669
  H        1.750158        0.254203        4.950665
  H        1.810228       -2.153639        5.575972
 Cl       -1.016363        3.443954        2.400710

77
LA11 Conformer 0,G_gas(Eh)=-2097.502503286657,G_solv(Eh)=-2097.540410259115
 Pd        1.832542        0.248290       -0.103645
  C        2.121070       -1.682605       -0.389415
  C        2.314062       -2.091531       -1.709657
  C        2.221824       -2.604871        0.646106
  C        2.547360       -3.436663       -1.990218
  H        2.292038       -1.367279       -2.517987
  C        2.460631       -3.949923        0.354212
  H        2.124489       -2.297297        1.679965
  C        2.609871       -4.372731       -0.961553
  H        2.692958       -3.745711       -3.022063
  H        2.535354       -4.663906        1.170565
  H        2.794555       -5.419684       -1.183559
  P       -0.395467        0.280362        0.459740
  C       -1.593943       -1.055384       -0.230174
  C       -1.472261       -2.345354        0.617773
  C       -1.140218       -1.426793       -1.665346
  C       -3.077694       -0.627682       -0.267088
  C       -2.348869       -3.469535        0.038322
  H       -0.426454       -2.675451        0.640384
  H       -1.795045       -2.164464        1.646789
  C       -2.023647       -2.543635       -2.246818
  H       -1.183454       -0.566022       -2.334359
  H       -0.100393       -1.761843       -1.637266
  H       -3.439196       -0.374558        0.735425
  H       -3.204487        0.261656       -0.892283
  C       -3.945060       -1.762151       -0.848227
  C       -1.890699       -3.801982       -1.384593
  H       -2.237938       -4.353467        0.681147
  C       -3.813889       -3.016015        0.025207
  H       -1.678521       -2.754648       -3.268040
  C       -3.486389       -2.082653       -2.276519
  H       -4.990920       -1.425260       -0.860293
  H       -0.845565       -4.140596       -1.373762
  H       -2.499695       -4.617287       -1.798809
  H       -4.454120       -3.817106       -0.368544
  H       -4.153843       -2.801111        1.048366
  H       -4.123269       -2.867461       -2.707100
  H       -3.590061       -1.193711       -2.914880
  C       -0.820269        2.010106       -0.283045
  C       -1.032391        1.884237       -1.811320
  C        0.442240        2.899248       -0.097236
  C       -2.041728        2.731105        0.322965
  C       -1.229342        3.266063       -2.460296
  H       -0.164322        1.382306       -2.260268
  H       -1.918255        1.280872       -2.028802
  C        0.241535        4.286674       -0.732914
  H        0.695516        3.029295        0.954817
  H        1.312704        2.428570       -0.595274
  H       -2.949840        2.135146        0.176587
  H       -1.918064        2.868946        1.401204
  C       -2.226171        4.114071       -0.330702
  C        0.013786        4.132401       -2.238717
  H       -1.393113        3.117624       -3.536314
  C       -2.454654        3.947021       -1.837857
  H        1.145419        4.881868       -0.549325
  C       -0.973705        4.967461       -0.088399
  H       -3.099252        4.600609        0.125381
  H        0.891551        3.666742       -2.706399
  H       -0.121408        5.117289       -2.705785
  H       -2.622476        4.926639       -2.305492
  H       -3.355132        3.342744       -2.016816
  H       -1.111908        5.969331       -0.516935
  H       -0.807374        5.096719        0.990257
  C       -0.568894        0.372170        2.381490
  C        0.112406        1.643631        2.920162
  H        1.148305        1.723152        2.573550
  H       -0.421556        2.564581        2.680181
  H        0.141419        1.564213        4.014201
  C       -2.012208        0.335576        2.906236
  H       -2.638141        1.119695        2.473904
  H       -2.500188       -0.625665        2.732610
  H       -1.989136        0.492850        3.992526
  C        0.239567       -0.787419        2.993612
  H        0.119699       -0.751733        4.084070
  H       -0.069486       -1.775445        2.656070
  H        1.302233       -0.660534        2.765929
 Cl        4.016381        0.805557       -0.618351

77
LA11 Conformer 1,G_gas(Eh)=-2097.5017521211403,G_solv(Eh)=-2097.540281942537
 Pd        1.097764       -1.486093       -0.263768
  C        2.880527       -0.724744        0.099145
  C        3.669063       -1.400639        1.030183
  C        3.407498        0.351660       -0.605799
  C        4.961314       -0.952862        1.298254
  H        3.291364       -2.286248        1.532523
  C        4.704292        0.791680       -0.331591
  H        2.838163        0.844086       -1.386059
  C        5.479095        0.152231        0.628964
  H        5.567275       -1.485875        2.026302
  H        5.106693        1.634156       -0.888502
  H        6.487806        0.496309        0.837576
  P       -0.277584       -0.034441        0.860852
  C       -1.934034       -0.921532        0.379748
  C       -2.309039       -0.589858       -1.085511
  C       -3.147662       -0.603954        1.276790
  C       -1.659311       -2.451902        0.408795
  C       -3.547483       -1.385169       -1.537333
  H       -2.537700        0.473324       -1.196670
  H       -1.461367       -0.822478       -1.744958
  C       -4.381792       -1.403384        0.817950
  H       -2.936593       -0.861773        2.318623
  H       -3.373276        0.468674        1.248183
  H       -0.847364       -2.714134       -0.296889
  H       -1.338695       -2.789292        1.394658
  C       -2.905578       -3.247194       -0.019664
  C       -4.732305       -1.035105       -0.628447
  H       -3.775613       -1.099410       -2.573110
  C       -3.263983       -2.888049       -1.463837
  H       -5.222699       -1.154570        1.479741
  C       -4.077677       -2.904984        0.909991
  H       -2.670453       -4.317022        0.053131
  H       -4.962818        0.037232       -0.700027
  H       -5.628908       -1.582069       -0.949969
  H       -4.145054       -3.456444       -1.790911
  H       -2.435275       -3.152988       -2.133950
  H       -4.963624       -3.487536        0.623309
  H       -3.832584       -3.178152        1.945962
  C       -0.310128        1.781005        0.233296
  C       -0.034531        1.777119       -1.292514
  C        0.845874        2.563309        0.902779
  C       -1.627864        2.543498        0.497265
  C        0.050580        3.212956       -1.837011
  H        0.894161        1.234762       -1.493956
  H       -0.821417        1.252467       -1.834559
  C        0.935782        3.996675        0.352523
  H        0.679346        2.632248        1.981088
  H        1.796390        2.039373        0.742150
  H       -2.470562        2.042086        0.010867
  H       -1.850015        2.578826        1.569194
  C       -1.530866        3.980383       -0.053359
  C        1.198311        3.962465       -1.155287
  H        0.229690        3.159887       -2.919384
  C       -1.275603        3.936527       -1.565935
  H        1.762494        4.508590        0.863514
  C       -0.382725        4.727619        0.635991
  H       -2.481628        4.493176        0.147526
  H        2.153653        3.460335       -1.360326
  H        1.275109        4.984464       -1.550976
  H       -1.238934        4.957352       -1.970000
  H       -2.099654        3.416145       -2.074092
  H       -0.330643        5.760619        0.266091
  H       -0.560725        4.779355        1.719380
  C       -0.083098       -0.050290        2.779387
  C        1.389459        0.218399        3.142750
  H        2.048384       -0.529382        2.699556
  H        1.755324        1.198485        2.842124
  H        1.481488        0.151533        4.234451
  C       -0.978831        0.945873        3.531344
  H       -2.040322        0.824601        3.304913
  H       -0.848897        0.779213        4.608610
  H       -0.701878        1.983771        3.333123
  C       -0.367227       -1.471187        3.298054
  H       -0.090075       -1.504159        4.359076
  H       -1.417892       -1.759301        3.230681
  H        0.244266       -2.213905        2.774210
 Cl        1.945572       -3.210791       -1.550781

77
LA11 Conformer 2,G_gas(Eh)=-2097.501987813989,G_solv(Eh)=-2097.540539106897
 Pd        1.406824       -0.112408       -1.005542
  C        2.202485       -1.831261       -0.455554
  C        1.994761       -2.919016       -1.304176
  C        3.032383       -1.962247        0.652266
  C        2.571643       -4.151302       -1.003437
  H        1.405830       -2.806309       -2.209429
  C        3.610808       -3.200467        0.941599
  H        3.252746       -1.115648        1.292772
  C        3.372382       -4.299842        0.125580
  H        2.403594       -4.992898       -1.670417
  H        4.257789       -3.292693        1.810283
  H        3.824912       -5.260285        0.354079
  P       -0.303602        0.111851        0.507453
  C       -1.732301       -1.144820        0.224991
  C       -1.140769       -2.577313        0.244376
  C       -2.292707       -0.928883       -1.201716
  C       -2.894312       -1.075208        1.238530
  C       -2.222040       -3.622756       -0.077800
  H       -0.331837       -2.646380       -0.487388
  H       -0.704792       -2.818329        1.215053
  C       -3.373363       -1.970864       -1.536958
  H       -2.742551        0.063094       -1.296008
  H       -1.470365       -0.996389       -1.928007
  H       -2.527465       -1.285094        2.248762
  H       -3.344832       -0.076323        1.256086
  C       -3.971976       -2.120122        0.888230
  C       -2.771760       -3.377842       -1.485666
  H       -1.758548       -4.617221       -0.026543
  C       -3.359807       -3.525768        0.946496
  H       -3.750863       -1.761260       -2.547107
  C       -4.517397       -1.856314       -0.520873
  H       -4.785321       -2.037430        1.622247
  H       -1.965074       -3.470227       -2.225294
  H       -3.534525       -4.127754       -1.736204
  H       -4.129033       -4.279855        0.731029
  H       -2.978036       -3.730010        1.956635
  H       -5.307019       -2.581705       -0.759156
  H       -4.970695       -0.856000       -0.571044
  C       -0.849034        1.876851       -0.062537
  C        0.113272        2.935193        0.529894
  C       -2.292298        2.279290        0.302313
  C       -0.660299        1.945123       -1.603941
  C       -0.210091        4.341435       -0.007510
  H        0.022608        2.967167        1.617832
  H        1.152560        2.673718        0.288475
  C       -2.611198        3.685760       -0.238555
  H       -3.014270        1.574209       -0.119991
  H       -2.425786        2.263685        1.390388
  H        0.396853        1.751562       -1.874830
  H       -1.261688        1.199101       -2.124396
  C       -1.012827        3.344930       -2.140211
  C       -1.649136        4.708984        0.376451
  H        0.490451        5.051446        0.452592
  C       -0.058281        4.374920       -1.530588
  H       -3.645599        3.937578        0.032615
  C       -2.461598        3.687245       -1.766110
  H       -0.901795        3.331376       -3.232219
  H       -1.759490        4.720090        1.469925
  H       -1.889504        5.718051        0.015418
  H       -0.287745        5.379354       -1.911092
  H        0.976135        4.144059       -1.818001
  H       -2.726884        4.673449       -2.170347
  H       -3.151148        2.957551       -2.213523
  C        0.167540        0.176053        2.373484
  C        1.541569        0.872347        2.510790
  H        2.201787        0.653091        1.666599
  H        1.453568        1.956200        2.586906
  H        2.025970        0.518862        3.428555
  C       -0.848953        0.893760        3.275990
  H       -1.839804        0.435227        3.246497
  H       -0.487902        0.834315        4.311346
  H       -0.955653        1.953330        3.034596
  C        0.331283       -1.264251        2.892102
  H       -0.622351       -1.790748        2.967040
  H        1.018469       -1.850555        2.275822
  H        0.750470       -1.212377        3.904636
 Cl        2.914932        0.185411       -2.735742

77
LA11 Conformer 4,G_gas(Eh)=-2097.5017168430018,G_solv(Eh)=-2097.539822450682
 Pd        1.454503       -0.264552       -0.899473
  C        2.690863       -1.384626        0.151670
  C        2.434144       -2.711499        0.479576
  C        3.925104       -0.813384        0.462272
  C        3.400306       -3.453109        1.163476
  H        1.501504       -3.187800        0.201619
  C        4.880160       -1.561912        1.147947
  H        4.152144        0.204503        0.160757
  C        4.618428       -2.880229        1.509556
  H        3.191612       -4.489809        1.415262
  H        5.839001       -1.108463        1.385259
  H        5.366875       -3.461905        2.039522
  P       -0.115964        0.267590        0.689997
  C       -1.641999       -0.889835        0.451224
  C       -2.251962       -0.667265       -0.954391
  C       -2.760270       -0.733918        1.503058
  C       -1.128622       -2.351578        0.454737
  C       -3.403998       -1.652504       -1.224213
  H       -2.648075        0.346557       -1.052825
  H       -1.471725       -0.801379       -1.717129
  C       -3.903472       -1.727467        1.222973
  H       -2.374750       -0.929798        2.507662
  H       -3.154858        0.288995        1.501179
  H       -0.382982       -2.448308       -0.344527
  H       -0.634009       -2.601668        1.395597
  C       -2.279946       -3.342640        0.211824
  C       -4.496357       -1.459372       -0.165282
  H       -3.809865       -1.437493       -2.222021
  C       -2.883862       -3.091689       -1.172717
  H       -4.677621       -1.590426        1.990500
  C       -3.359271       -3.160806        1.286950
  H       -1.873638       -4.361990        0.262257
  H       -4.897093       -0.436991       -0.213714
  H       -5.332505       -2.145414       -0.356622
  H       -3.702645       -3.797903       -1.366827
  H       -2.124535       -3.248723       -1.950447
  H       -4.174352       -3.879703        1.127404
  H       -2.940728       -3.361800        2.283252
  C       -0.552694        2.039897        0.060759
  C       -1.942846        2.578414        0.458205
  C       -0.428090        2.020263       -1.489626
  C        0.516699        3.041227        0.560772
  C       -2.167562        3.978029       -0.144681
  H       -2.737084        1.914620        0.103748
  H       -2.033922        2.632221        1.548901
  C       -0.679381        3.418378       -2.082472
  H        0.594829        1.712007       -1.779361
  H       -1.123004        1.316641       -1.947678
  H        0.482791        3.127357        1.650102
  H        1.515800        2.679443        0.281126
  C        0.285085        4.443419       -0.030896
  C       -2.079257        3.898085       -1.674956
  H       -3.166608        4.327479        0.150167
  C       -1.103248        4.946347        0.384674
  H       -0.612644        3.343999       -3.175624
  C        0.378318        4.393150       -1.558617
  H        1.058188        5.114200        0.367856
  H       -2.843231        3.209220       -2.062216
  H       -2.280045        4.884177       -2.115220
  H       -1.275484        5.953734       -0.017872
  H       -1.169703        5.018462        1.479406
  H        0.215225        5.394051       -1.980531
  H        1.379039        4.065288       -1.869923
  C        0.342599        0.339747        2.559032
  C        1.778758        0.874360        2.708821
  H        1.914974        1.890428        2.341679
  H        2.025837        0.873721        3.778403
  H        2.493410        0.226534        2.198485
  C       -0.607857        1.202686        3.405077
  H       -1.652378        0.894427        3.326794
  H       -0.311918        1.103991        4.457550
  H       -0.544907        2.263771        3.153641
  C        0.371936       -1.084432        3.143907
  H       -0.616080       -1.542112        3.217670
  H        1.035798       -1.742596        2.575596
  H        0.773777       -1.015373        4.162645
 Cl        2.676093       -0.456236       -2.851991

77
LA13 Conformer 0,G_gas(Eh)=-2097.5235715001,G_solv(Eh)=-2097.562946471242
 Pd       -0.072170       -0.660260       -1.743276
  C        0.521157       -2.439730       -1.171301
  C       -0.412851       -3.368042       -0.718074
  C        1.862086       -2.792419       -1.300995
  C        0.008100       -4.648804       -0.359183
  H       -1.464602       -3.105627       -0.648841
  C        2.271439       -4.074889       -0.935714
  H        2.585343       -2.082340       -1.688587
  C        1.350866       -5.001702       -0.454489
  H       -0.724065       -5.371791       -0.008525
  H        3.318825       -4.347324       -1.036625
  H        1.675290       -5.998895       -0.171824
  P       -0.192583        0.089690        0.398353
  C       -1.851742        1.021323        0.425931
  C       -2.004947        1.802946       -0.903062
  C       -2.056100        1.984776        1.610237
  C       -2.972578       -0.048233        0.464935
  C       -3.385532        2.475353       -0.978485
  H       -1.228049        2.566144       -1.003119
  H       -1.895909        1.111912       -1.756371
  C       -3.446901        2.643046        1.522956
  H       -1.962165        1.445947        2.562917
  H       -1.292613        2.770952        1.601500
  H       -2.833765       -0.757265       -0.364722
  H       -2.926020       -0.613355        1.402919
  C       -4.356978        0.614968        0.371387
  C       -3.552674        3.432454        0.210380
  H       -3.449087        3.036655       -1.919925
  C       -4.477273        1.400694       -0.939139
  H       -3.566474        3.324348        2.376380
  C       -4.537608        1.564629        1.563263
  H       -5.122532       -0.171921        0.404648
  H       -2.780855        4.214067        0.176389
  H       -4.526921        3.936329        0.152433
  H       -5.469791        1.865790       -1.009152
  H       -4.370551        0.724836       -1.798082
  H       -5.530316        2.033212        1.525906
  H       -4.478673        1.003499        2.506261
  C        1.271647        1.214292        0.822698
  C        1.213076        2.519599        0.000152
  C        2.552932        0.455075        0.391429
  C        1.370033        1.569846        2.321104
  C        2.464200        3.376500        0.261881
  H        1.140514        2.279777       -1.070681
  H        0.328871        3.107687        0.271062
  C        3.801149        1.307488        0.669480
  H        2.634583       -0.502537        0.916626
  H        2.484188        0.226478       -0.680627
  H        0.480329        2.119500        2.648650
  H        1.430403        0.660475        2.929167
  C        2.623391        2.428561        2.575134
  C        3.721956        2.602513       -0.148329
  H        2.385471        4.298583       -0.329680
  C        2.535102        3.722926        1.755706
  H        4.689284        0.733607        0.372569
  C        3.875922        1.642853        2.165206
  H        2.670948        2.670188        3.645811
  H        3.688329        2.368184       -1.220767
  H        4.616214        3.216497        0.024654
  H        3.411750        4.354253        1.953971
  H        1.646925        4.298091        2.053214
  H        4.776246        2.236692        2.373293
  H        3.952047        0.719752        2.756794
  C       -0.355332       -1.113308        1.805005
  H       -1.163674       -1.785087        1.493512
  H       -0.719996       -0.567021        2.686735
  C        0.846309       -1.986662        2.182478
  H        1.291935       -2.425860        1.284325
  C        0.427161       -3.116307        3.126330
  H       -0.347752       -3.717255        2.631457
  H       -0.031423       -2.692769        4.031287
  C        1.603837       -4.011419        3.504704
  H        2.385806       -3.439695        4.017517
  H        1.291729       -4.823048        4.169454
  H        1.627113       -1.390207        2.668828
  H        2.048151       -4.458969        2.608563
 Cl       -0.125989       -0.965260       -4.027206

77
LA13 Conformer 12,G_gas(Eh)=-2097.521215723388,G_solv(Eh)=-2097.561549639964
 Pd       -0.137743       -1.867112        0.330636
  C        0.354915       -1.990292       -1.569374
  C        1.674951       -2.312050       -1.880244
  C       -0.594396       -1.877928       -2.579557
  C        2.051023       -2.466483       -3.213926
  H        2.406201       -2.462308       -1.091580
  C       -0.207860       -2.037735       -3.911644
  H       -1.637257       -1.688487       -2.346632
  C        1.115194       -2.318883       -4.233594
  H        3.081887       -2.718319       -3.449095
  H       -0.955789       -1.949945       -4.695631
  H        1.411390       -2.444145       -5.270876
  P       -0.231196        0.406069        0.557792
  C       -1.673304        1.306365       -0.270007
  C       -2.108932        2.619801        0.419104
  C       -2.862167        0.314382       -0.212207
  C       -1.346634        1.615047       -1.745698
  C       -3.342526        3.204966       -0.298118
  H       -2.358411        2.445112        1.472778
  H       -1.299803        3.356865        0.396061
  C       -4.089262        0.902212       -0.925181
  H       -2.575841       -0.639193       -0.672391
  H       -3.119507        0.090744        0.832552
  H       -0.539561        2.355783       -1.796845
  H       -0.995658        0.711110       -2.258633
  C       -2.583644        2.188339       -2.456829
  C       -4.505068        2.206551       -0.233589
  H       -3.626520        4.138441        0.206943
  C       -2.999516        3.494181       -1.766000
  H       -4.908596        0.172983       -0.871168
  C       -3.736888        1.179018       -2.392674
  H       -2.323337        2.388283       -3.504902
  H       -4.777426        2.008140        0.812304
  H       -5.391364        2.630490       -0.724803
  H       -3.868597        3.933283       -2.274418
  H       -2.183288        4.227561       -1.825434
  H       -4.613473        1.573675       -2.923910
  H       -3.446347        0.244259       -2.891414
  C        1.418232        1.315239        0.404763
  C        1.360016        2.819973        0.730072
  C        2.006184        1.134548       -1.012080
  C        2.372650        0.620539        1.407774
  C        2.774420        3.428357        0.661642
  H        0.722379        3.336607        0.003114
  H        0.929721        2.990677        1.726640
  C        3.412321        1.753383       -1.087975
  H        2.050548        0.070776       -1.264441
  H        1.367432        1.612229       -1.761815
  H        1.997017        0.730556        2.433088
  H        2.415007       -0.455935        1.186046
  C        3.779026        1.234383        1.327640
  C        3.334848        3.249808       -0.756404
  H        2.706712        4.498283        0.901846
  C        3.695709        2.728257        1.668445
  H        3.795745        1.617216       -2.107974
  C        4.339105        1.052387       -0.088067
  H        4.425668        0.722717        2.053220
  H        2.691198        3.764136       -1.483660
  H        4.331735        3.706200       -0.824855
  H        4.696667        3.179507        1.637101
  H        3.311811        2.861932        2.689573
  H        5.352292        1.472257       -0.150151
  H        4.412626       -0.016848       -0.328825
  C       -0.662761        0.484480        2.375283
  H       -1.736163        0.691522        2.448533
  H       -0.148856        1.325643        2.858187
  C       -0.367495       -0.832171        3.106145
  H       -0.944207       -1.653196        2.639460
  C       -0.742020       -0.781166        4.588374
  H       -1.805035       -0.520102        4.683377
  H       -0.178355        0.030758        5.069447
  C       -0.464792       -2.102937        5.300064
  H       -0.742389       -2.051252        6.357379
  H       -1.029444       -2.921259        4.840654
  H        0.691190       -1.103846        3.009100
  H        0.597361       -2.364339        5.242349
 Cl       -0.143157       -4.152585        0.668642

77
LA13 Conformer 16,G_gas(Eh)=-2097.524417517985,G_solv(Eh)=-2097.5642025736533
 Pd       -0.382704       -1.443741       -1.125151
  C        1.384106       -2.244018       -0.824617
  C        1.652490       -2.960778        0.338945
  C        2.351651       -2.134555       -1.821388
  C        2.912974       -3.529447        0.524170
  H        0.889081       -3.089650        1.100644
  C        3.609759       -2.702278       -1.622899
  H        2.126926       -1.626658       -2.753961
  C        3.899364       -3.388588       -0.446845
  H        3.117123       -4.087445        1.434449
  H        4.361745       -2.613759       -2.402807
  H        4.880769       -3.828866       -0.297764
  P       -0.041168        0.229814        0.361860
  C       -1.649971        1.232972        0.185297
  C       -1.587844        2.198291       -1.018800
  C       -2.037021        2.021023        1.452852
  C       -2.767232        0.199017       -0.124571
  C       -2.942362        2.902660       -1.213290
  H       -0.820418        2.963861       -0.865424
  H       -1.320895        1.641147       -1.927942
  C       -3.390618        2.725207        1.245689
  H       -2.113543        1.346199        2.313996
  H       -1.269095        2.765472        1.692282
  H       -2.537555       -0.343307       -1.060953
  H       -2.839970       -0.551896        0.668082
  C       -4.124086        0.900136       -0.306184
  C       -3.290659        3.690654        0.056877
  H       -2.856624        3.590867       -2.064971
  C       -4.037125        1.867146       -1.492613
  H       -3.638960        3.284909        2.157750
  C       -4.475624        1.675219        0.970555
  H       -4.886979        0.135508       -0.502187
  H       -2.522597        4.452148        0.253010
  H       -4.243391        4.220175       -0.078817
  H       -5.002217        2.369642       -1.642039
  H       -3.811832        1.313059       -2.413670
  H       -5.452024        2.164306        0.852797
  H       -4.559121        0.986559        1.822927
  C        1.507416        1.317096        0.203151
  C        2.722492        0.546219        0.781508
  C        1.400572        2.659388        0.956521
  C        1.778677        1.583830       -1.295157
  C        4.014145        1.360072        0.590470
  H        2.584645        0.374165        1.855560
  H        2.823570       -0.430800        0.296835
  C        2.695151        3.475099        0.771691
  H        0.559963        3.252974        0.582405
  H        1.227247        2.483471        2.027208
  H        1.866471        0.626394       -1.821988
  H        0.942708        2.124609       -1.748887
  C        3.065128        2.407169       -1.467228
  C        3.888702        2.694883        1.335593
  H        4.849283        0.778900        1.004104
  C        4.252716        1.620525       -0.901016
  H        2.586610        4.428608        1.306651
  C        2.919364        3.742369       -0.723491
  H        3.219689        2.595018       -2.538314
  H        3.751843        2.517512        2.411417
  H        4.809577        3.282020        1.217414
  H        5.184378        2.185630       -1.040390
  H        4.360813        0.667217       -1.435588
  H        3.821534        4.353361       -0.862829
  H        2.075096        4.312258       -1.136842
  C        0.024315       -0.359027        2.119341
  H        0.077955        0.496921        2.805709
  H        0.984584       -0.883447        2.191923
  C       -1.076727       -1.334458        2.544665
  H       -2.034767       -0.812596        2.661310
  C       -0.733437       -2.034082        3.861365
  H       -0.549325       -1.278297        4.637739
  H        0.209670       -2.584928        3.739323
  C       -1.834384       -2.988735        4.316312
  H       -1.567865       -3.488392        5.252721
  H       -2.776639       -2.453526        4.479029
  H       -1.227556       -2.085754        1.755292
  H       -2.017712       -3.762555        3.562666
 Cl       -1.161844       -2.959810       -2.684166

77
LA13 Conformer 1,G_gas(Eh)=-2097.523718835311,G_solv(Eh)=-2097.563071053095
 Pd       -0.251773       -0.932355       -1.599586
  C        0.319407       -2.623195       -0.785167
  C       -0.619166       -3.445971       -0.167245
  C        1.647042       -3.027742       -0.899457
  C       -0.214624       -4.668153        0.370389
  H       -1.662340       -3.149279       -0.108007
  C        2.040168       -4.250004       -0.354270
  H        2.372379       -2.406560       -1.414818
  C        1.116028       -5.067328        0.290753
  H       -0.950526       -5.309909        0.848318
  H        3.077160       -4.562989       -0.444276
  H        1.427710       -6.018441        0.712480
  P       -0.277877        0.138662        0.403879
  C       -1.904708        1.124091        0.331428
  C       -2.031614        2.277331        1.343818
  C       -3.059526        0.122750        0.586674
  C       -2.079519        1.678861       -1.104642
  C       -3.400563        2.967948        1.190422
  H       -1.921626        1.899130        2.369634
  H       -1.244967        3.023126        1.183011
  C       -4.422931        0.815881        0.423969
  H       -2.974309       -0.722822       -0.111762
  H       -2.996975       -0.275977        1.605857
  H       -1.277609        2.379174       -1.357245
  H       -2.031452        0.848852       -1.829984
  C       -3.437748        2.385216       -1.248400
  C       -4.526935        1.958534        1.443961
  H       -3.464292        3.786119        1.920778
  C       -3.527493        3.532079       -0.231686
  H       -5.213178        0.076718        0.612559
  C       -4.563693        1.376605       -0.995543
  H       -3.517372        2.784443       -2.267999
  H       -4.456742        1.561283        2.466140
  H       -5.502562        2.455140        1.354846
  H       -4.486151        4.056737       -0.342169
  H       -2.732575        4.267374       -0.419905
  H       -5.541415        1.863223       -1.112106
  H       -4.512269        0.564378       -1.732828
  C        1.235690        1.257029        0.613099
  C        1.215088        2.412905       -0.411432
  C        2.475716        0.384362        0.290634
  C        1.377690        1.845972        2.031944
  C        2.504648        3.246824       -0.304235
  H        1.115914        2.005321       -1.427935
  H        0.358147        3.071543       -0.231864
  C        3.763170        1.214089        0.415173
  H        2.532393       -0.483137        0.956399
  H        2.377536       -0.002833       -0.732428
  H        0.520681        2.485058        2.270755
  H        1.402680        1.046119        2.780199
  C        2.670818        2.675520        2.130227
  C        3.724112        2.364408       -0.597214
  H        2.451991        4.064514       -1.035558
  C        2.619065        3.824253        1.113525
  H        4.620701        0.561505        0.202741
  C        3.880307        1.778034        1.837722
  H        2.748727        3.084079        3.147075
  H        3.666275        1.965478       -1.618796
  H        4.644062        2.960937       -0.530416
  H        3.524081        4.441165        1.195986
  H        1.760855        4.476778        1.327562
  H        4.809744        2.354570        1.939033
  H        3.925497        0.956753        2.566549
  C       -0.435541       -0.826997        1.984160
  H       -1.277448       -1.505619        1.805002
  H       -0.749064       -0.137406        2.780972
  C        0.747051       -1.679917        2.458843
  H        1.156596       -2.257771        1.624314
  C        0.317340       -2.647640        3.563267
  H       -0.490148       -3.285229        3.178022
  H       -0.101685       -2.083516        4.408744
  C        1.474424       -3.522461        4.037836
  H        1.876145       -4.109652        3.204426
  H        2.290329       -2.913286        4.443651
  H        1.557992       -1.047440        2.839990
  H        1.155879       -4.218711        4.820051
 Cl       -0.395042       -1.575881       -3.807717

77
LA13 Conformer 24,G_gas(Eh)=-2097.52330269189,G_solv(Eh)=-2097.562881982319
 Pd       -0.622715       -1.415521       -1.042695
  C        1.127351       -2.291655       -0.905981
  C        1.471136       -3.005716        0.238313
  C        2.000520       -2.237461       -1.990461
  C        2.717745       -3.626768        0.317473
  H        0.778279       -3.084565        1.069695
  C        3.247030       -2.856605       -1.898061
  H        1.711236       -1.735072       -2.908180
  C        3.615335       -3.539814       -0.742269
  H        2.980490       -4.180700        1.215336
  H        3.926488       -2.811158       -2.745377
  H        4.587391       -4.019611       -0.677282
  P       -0.074083        0.245164        0.401891
  C       -1.619099        1.351376        0.314194
  C       -1.866428        2.183383        1.587509
  C       -2.821265        0.390628        0.097724
  C       -1.573023        2.290228       -0.911147
  C       -3.180428        2.975309        1.455548
  H       -1.931339        1.528644        2.464958
  H       -1.035292        2.876510        1.762210
  C       -4.137093        1.179395       -0.009166
  H       -2.686176       -0.177622       -0.841717
  H       -2.891313       -0.342406        0.906989
  H       -0.745220        3.001811       -0.827043
  H       -1.410135        1.699232       -1.823354
  C       -2.886850        3.082997       -1.029801
  C       -4.349054        1.997344        1.272473
  H       -3.329812        3.563631        2.371149
  C       -3.096628        3.913333        0.244175
  H       -4.961586        0.466359       -0.138671
  C       -4.064181        2.119689       -1.217602
  H       -2.811985        3.750344       -1.898972
  H       -4.422005        1.328787        2.141691
  H       -5.296095        2.550098        1.209332
  H       -4.020246        4.501724        0.160095
  H       -2.269230        4.625159        0.373560
  H       -5.001533        2.683502       -1.315664
  H       -3.934537        1.537516       -2.139650
  C        1.528604        1.223882        0.114622
  C        1.711555        1.435253       -1.406451
  C        2.723390        0.379659        0.630609
  C        1.576199        2.589568        0.832925
  C        3.040243        2.151762       -1.692620
  H        1.692522        0.462161       -1.909868
  H        0.887108        2.025705       -1.817759
  C        4.054865        1.085785        0.324235
  H        2.651624        0.247788        1.716978
  H        2.716980       -0.614484        0.171834
  H        0.757761        3.237266        0.500331
  H        1.466822        2.453528        1.917870
  C        2.912775        3.297273        0.533930
  C        4.201453        1.287449       -1.188036
  H        3.130794        2.300724       -2.777038
  C        3.051960        3.511669       -0.979829
  H        4.871603        0.451733        0.694723
  C        4.082454        2.443114        1.037172
  H        2.913498        4.268790        1.047428
  H        4.190659        0.312992       -1.694780
  H        5.162724        1.768460       -1.415261
  H        3.987966        4.044477       -1.195906
  H        2.229104        4.139190       -1.350726
  H        5.033400        2.957473        0.842159
  H        4.007088        2.300747        2.124288
  C        0.072952       -0.317673        2.164424
  H        0.217333        0.550124        2.822769
  H        1.007035       -0.888651        2.183770
  C       -1.057039       -1.211141        2.688751
  H       -1.977308       -0.627083        2.800241
  C       -0.721609       -1.847369        4.044948
  H       -1.635166       -2.305584        4.444282
  H       -0.439041       -1.056775        4.754341
  C        0.377218       -2.907522        3.986819
  H        0.092521       -3.726551        3.316531
  H        1.329988       -2.499365        3.632248
  H       -1.275667       -1.997377        1.951027
  H        0.557311       -3.337461        4.977128
 Cl       -1.600122       -2.882912       -2.533805

77
LA13 Conformer 25,G_gas(Eh)=-2097.521201297334,G_solv(Eh)=-2097.561550228323
 Pd        0.037612       -1.796122        0.620276
  C        0.432716       -2.180368       -1.266695
  C        1.710568       -2.029065       -1.793710
  C       -0.589905       -2.714506       -2.049285
  C        1.953753       -2.368616       -3.125960
  H        2.527933       -1.668209       -1.177796
  C       -0.337386       -3.047263       -3.379181
  H       -1.573709       -2.890320       -1.624525
  C        0.930145       -2.865555       -3.925223
  H        2.955669       -2.248563       -3.530332
  H       -1.138646       -3.464686       -3.983509
  H        1.123184       -3.129605       -4.960771
  P       -0.110670        0.483829        0.528174
  C       -1.572032        1.165365       -0.457336
  C       -2.832794        0.483572        0.130365
  C       -1.455696        0.748772       -1.940079
  C       -1.750748        2.693448       -0.379689
  C       -4.086914        0.908235       -0.649500
  H       -2.711298       -0.608869        0.090808
  H       -2.961830        0.761925        1.184445
  C       -2.709605        1.184633       -2.715464
  H       -0.571705        1.198435       -2.403125
  H       -1.330891       -0.335905       -2.011889
  H       -1.822998        3.026390        0.665034
  H       -0.885760        3.198174       -0.826226
  C       -3.016952        3.115589       -1.150299
  C       -3.944130        0.497619       -2.119911
  H       -4.959438        0.409706       -0.206144
  C       -4.250453        2.430661       -0.548042
  H       -2.589455        0.885579       -3.765303
  C       -2.871486        2.707662       -2.623409
  H       -3.124603        4.206376       -1.075388
  H       -3.841124       -0.593175       -2.198295
  H       -4.845367        0.782122       -2.679922
  H       -5.154656        2.749206       -1.084105
  H       -4.374206        2.727816        0.502838
  H       -3.755369        3.030124       -3.190434
  H       -1.999788        3.207410       -3.068475
  C        1.490307        1.461042        0.277800
  C        2.592668        0.632093        0.983856
  C        1.491535        2.880982        0.890582
  C        1.829441        1.578775       -1.222634
  C        3.968046        1.288078        0.789947
  H        2.376318        0.550099        2.058350
  H        2.600385       -0.391847        0.591305
  C        2.874121        3.535764        0.696282
  H        0.728665        3.508109        0.418278
  H        1.261867        2.842869        1.962310
  H        1.797599        0.593337       -1.703805
  H        1.083673        2.211341       -1.719729
  C        3.213985        2.221100       -1.407020
  C        3.950160        2.696820        1.397034
  H        4.724516        0.673298        1.295678
  C        4.282766        1.370234       -0.709437
  H        2.845466        4.543081        1.133965
  C        3.197963        3.630642       -0.801102
  H        3.431171        2.280900       -2.481985
  H        3.743188        2.639035        2.474641
  H        4.932963        3.173140        1.279998
  H        5.276447        1.812037       -0.864314
  H        4.304418        0.362067       -1.145369
  H        4.173271        4.115897       -0.942458
  H        2.448983        4.251815       -1.312028
  C       -0.533895        0.803703        2.320588
  H       -1.263142        1.619577        2.405624
  H        0.379979        1.147983        2.816839
  C       -1.032519       -0.459168        3.034903
  H       -1.924145       -0.861812        2.537997
  C       -1.340658       -0.220503        4.514079
  H       -2.112798        0.557590        4.595386
  H       -0.444472        0.177718        5.009493
  C       -1.802534       -1.492721        5.220444
  H       -2.715747       -1.887412        4.762158
  H       -1.038601       -2.274876        5.155664
  H       -0.258267       -1.248186        2.975397
  H       -2.009255       -1.306826        6.278886
 Cl        0.020058       -4.017092        1.256274

77
LA13 Conformer 2,G_gas(Eh)=-2097.521947606223,G_solv(Eh)=-2097.5616602283667
 Pd       -0.083217       -1.029625       -1.594779
  C        0.528976       -2.665411       -0.702002
  C       -0.389266       -3.484462       -0.049689
  C        1.867735       -3.037448       -0.793356
  C        0.047012       -4.668136        0.545940
  H       -1.440258       -3.213794       -0.006484
  C        2.292505       -4.220731       -0.189118
  H        2.577608       -2.420708       -1.334942
  C        1.388769       -5.032323        0.490989
  H       -0.672818       -5.306779        1.051683
  H        3.338348       -4.508007       -0.260556
  H        1.725436       -5.952230        0.959818
  P       -0.144595        0.128456        0.357598
  C       -1.802765        1.056779        0.243448
  C       -1.973085        2.251146        1.200874
  C       -2.921704        0.026977        0.541888
  C       -1.993083        1.542730       -1.215647
  C       -3.367671        2.880883        1.017665
  H       -1.844592        1.930288        2.243843
  H       -1.217761        3.018584        0.996913
  C       -4.308681        0.661611        0.345746
  H       -2.804067       -0.844958       -0.118281
  H       -2.847692       -0.324112        1.577823
  H       -1.215104        2.259838       -1.495065
  H       -1.911365        0.684969       -1.904827
  C       -3.375681        2.191571       -1.392930
  C       -4.456883        1.842949        1.314587
  H       -3.463348        3.727537        1.711234
  C       -3.512381        3.377603       -0.427843
  H       -5.072302       -0.096869        0.564939
  C       -4.463629        1.152846       -1.097929
  H       -3.466581        2.541979       -2.429384
  H       -4.374140        1.493354        2.353160
  H       -5.449626        2.299755        1.204075
  H       -4.489527        3.861098       -0.561955
  H       -2.744865        4.133342       -0.646350
  H       -5.458973        1.594663       -1.241031
  H       -4.375959        0.310435       -1.797013
  C        1.331501        1.304596        0.514061
  C        2.599734        0.459117        0.230823
  C        1.452021        1.961286        1.905017
  C        1.276332        2.413359       -0.560499
  C        3.859911        1.333821        0.319505
  H        2.682801       -0.375575        0.934403
  H        2.516504        0.022173       -0.773428
  C        2.717700        2.835256        1.966855
  H        0.573743        2.581806        2.113749
  H        1.501267        1.197483        2.688946
  H        1.190351        1.957773       -1.557556
  H        0.399290        3.052221       -0.409045
  C        2.538675        3.291125       -0.490246
  C        3.955434        1.963939        1.715623
  H        4.738240        0.700122        0.137036
  C        3.786393        2.436350       -0.743004
  H        2.780802        3.290677        2.964644
  C        2.631774        3.935269        0.900079
  H        2.461857        4.073339       -1.257463
  H        4.023645        1.177777        2.480533
  H        4.866544        2.572600        1.793452
  H        4.686385        3.064908       -0.702655
  H        3.743526        1.990752       -1.745886
  H        3.515761        4.585024        0.954608
  H        1.752194        4.568280        1.083809
  C       -0.268386       -0.755938        1.987924
  H       -1.096361       -1.463264        1.859413
  H       -0.590735       -0.021827        2.738252
  C        0.939424       -1.554264        2.497619
  H        1.350180       -2.163053        1.687230
  C        0.559031       -2.476365        3.661624
  H        1.438029       -3.081844        3.916468
  H       -0.207639       -3.184088        3.317896
  C        0.071695       -1.737888        4.907429
  H       -0.872687       -1.212618        4.728805
  H       -0.095374       -2.431827        5.737242
  H        1.736619       -0.878856        2.831484
  H        0.809229       -0.995915        5.236908
 Cl       -0.197819       -1.778936       -3.771678

77
LA13 Conformer 35,G_gas(Eh)=-2097.52204637766,G_solv(Eh)=-2097.561167367321
 Pd        1.023688       -1.338213       -0.529159
  C       -0.476526       -2.419089       -1.195931
  C       -0.729299       -2.440771       -2.566276
  C       -1.230585       -3.206171       -0.330712
  C       -1.782200       -3.211897       -3.058131
  H       -0.101946       -1.879666       -3.251676
  C       -2.276014       -3.980972       -0.834940
  H       -1.012625       -3.224008        0.731777
  C       -2.565865       -3.973067       -2.195470
  H       -1.976384       -3.224358       -4.127605
  H       -2.862519       -4.592024       -0.153602
  H       -3.383080       -4.573115       -2.584653
  P       -0.283504        0.222445        0.473701
  C       -1.727480        0.967661       -0.515238
  C       -1.301833        1.115588       -1.994033
  C       -2.208519        2.333751        0.016499
  C       -2.925172       -0.015731       -0.460462
  C       -2.471366        1.648625       -2.837380
  H       -0.449084        1.794546       -2.090304
  H       -0.980672        0.140515       -2.374356
  C       -3.381619        2.853363       -0.837847
  H       -2.527599        2.247998        1.064487
  H       -1.399613        3.071418       -0.021027
  H       -2.621644       -1.007695       -0.812262
  H       -3.282631       -0.122483        0.570589
  C       -4.089984        0.505938       -1.319473
  C       -2.917992        3.012206       -2.292595
  H       -2.130356        1.757771       -3.875765
  C       -3.637284        0.655257       -2.776052
  H       -3.696338        3.828087       -0.440118
  C       -4.551423        1.863893       -0.776729
  H       -4.911985       -0.220003       -1.258943
  H       -2.087006        3.729643       -2.346549
  H       -3.736180        3.415534       -2.904574
  H       -4.471958        1.010242       -3.395970
  H       -3.322052       -0.319941       -3.171223
  H       -5.395080        2.242872       -1.369475
  H       -4.903071        1.757673        0.259055
  C        1.013538        1.533664        0.938937
  C        2.280665        0.746345        1.376194
  C        0.588729        2.484076        2.076932
  C        1.413292        2.374221       -0.294792
  C        3.422608        1.709525        1.739474
  H        2.069102        0.092289        2.227373
  H        2.629360        0.095330        0.552339
  C        1.744254        3.440122        2.425069
  H       -0.286340        3.071281        1.778560
  H        0.304210        1.919351        2.971778
  H        1.722585        1.708295       -1.113146
  H        0.561888        2.962583       -0.653030
  C        2.559463        3.339412        0.058549
  C        2.965796        2.630354        2.879743
  H        4.288692        1.116830        2.061760
  C        3.791116        2.546253        0.509717
  H        1.417891        4.104562        3.236831
  C        2.107754        4.274022        1.188929
  H        2.804143        3.928960       -0.835190
  H        2.716317        2.035639        3.769690
  H        3.782626        3.308268        3.161699
  H        4.613127        3.232817        0.753064
  H        4.140739        1.892622       -0.300609
  H        2.911668        4.980586        1.435796
  H        1.240954        4.868433        0.867192
  C       -1.105361       -0.297566        2.067165
  H       -1.805612       -1.089289        1.773480
  H       -1.715957        0.545426        2.418312
  C       -0.236306       -0.821677        3.220946
  H        0.507238       -0.074387        3.519807
  C        0.460403       -2.156710        2.961742
  H        1.004898       -2.122284        2.005382
  H       -0.300190       -2.940876        2.849779
  C        1.418019       -2.531977        4.088498
  H        2.219517       -1.789905        4.185667
  H        0.897349       -2.586181        5.051907
  H       -0.895745       -0.936015        4.093354
  H        1.886941       -3.502594        3.902664
 Cl        2.735165       -2.626619       -1.393879

77
LA13 Conformer 37,G_gas(Eh)=-2097.523418675172,G_solv(Eh)=-2097.563017953342
 Pd       -0.587762       -1.473331       -1.007137
  C        1.161509       -2.335174       -0.786969
  C        2.059476       -2.326186       -1.852366
  C        1.482426       -2.993895        0.396666
  C        3.306884       -2.932054       -1.702738
  H        1.788903       -1.869349       -2.799117
  C        2.730515       -3.601972        0.533359
  H        0.770898       -3.040750        1.214705
  C        3.652301       -3.558064       -0.508037
  H        4.005482       -2.922138       -2.535537
  H        2.975002       -4.112016        1.461853
  H        4.625384       -4.027479       -0.397857
  P       -0.075906        0.258653        0.364252
  C       -1.619772        1.357269        0.192310
  C       -2.816424        0.386514       -0.011792
  C       -1.546640        2.243155       -1.070938
  C       -1.896048        2.240882        1.423757
  C       -4.129839        1.168962       -0.180175
  H       -2.658992       -0.217772       -0.924270
  H       -2.904819       -0.314046        0.824209
  C       -2.857705        3.029096       -1.252037
  H       -0.721262        2.959042       -1.000285
  H       -1.364386        1.613369       -1.953029
  H       -1.980993        1.622072        2.325131
  H       -1.068846        2.940898        1.589518
  C       -3.206141        3.025841        1.228930
  C       -4.031326        2.058521       -1.424661
  H       -4.951164        0.450177       -0.297502
  C       -4.370164        2.039653        1.061121
  H       -2.763285        3.659161       -2.146749
  C       -3.094695        3.911989       -0.018918
  H       -3.376405        3.652146        2.115169
  H       -3.884173        1.439610       -2.319797
  H       -4.966028        2.617896       -1.564437
  H       -5.315767        2.587931        0.953700
  H       -4.461437        1.407352        1.955294
  H       -4.015535        4.496548       -0.147829
  H       -2.269192        4.628131        0.098317
  C        1.532417        1.226100        0.070791
  C        1.561039        2.620827        0.732838
  C        1.749225        1.374527       -1.452770
  C        2.717047        0.407945        0.648640
  C        2.902007        3.319996        0.434043
  H        0.747434        3.250270        0.356610
  H        1.428041        2.527903        1.819608
  C        3.082749        2.081867       -1.738646
  H        1.741139        0.381896       -1.917414
  H        0.934273        1.947614       -1.905083
  H        2.621275        0.321867        1.737699
  H        2.722980       -0.604744        0.232914
  C        4.053588        1.104450        0.342792
  C        3.075062        3.470603       -1.084134
  H        2.889565        4.312129        0.906201
  C        4.062090        2.490907        0.998153
  H        3.197427        2.185430       -2.826087
  C        4.234289        1.242977       -1.172773
  H        4.863152        0.489609        0.758648
  H        2.259108        4.078814       -1.499733
  H        4.014413        3.996797       -1.301744
  H        5.016100        2.999456        0.802866
  H        3.963180        2.393609        2.088341
  H        5.199233        1.717568       -1.397927
  H        4.237431        0.248786       -1.639638
  C        0.032512       -0.224145        2.152931
  H        0.160211        0.671349        2.776937
  H        0.966791       -0.791384        2.217860
  C       -1.104914       -1.100012        2.688914
  H       -2.037917       -0.527247        2.730501
  C       -0.814244       -1.645489        4.094085
  H       -1.732512       -2.106990        4.478672
  H       -0.587998       -0.806062        4.766728
  C        0.315872       -2.672260        4.150653
  H        0.088800       -3.537483        3.517386
  H        1.272647       -2.255295        3.817931
  H       -1.281661       -1.933772        1.993458
  H        0.459660       -3.038085        5.172146
 Cl       -1.522500       -3.024939       -2.439221

77
LA13 Conformer 45,G_gas(Eh)=-2097.5184251730666,G_solv(Eh)=-2097.55813533611
 Pd        0.160230       -2.047747        0.197416
  C        0.184897       -1.926520       -1.761545
  C        1.242001       -1.334462       -2.446108
  C       -0.867735       -2.512620       -2.462195
  C        1.218199       -1.284169       -3.840367
  H        2.087720       -0.915501       -1.910445
  C       -0.882797       -2.451943       -3.855447
  H       -1.663274       -3.028163       -1.933581
  C        0.150240       -1.826761       -4.547828
  H        2.044926       -0.817532       -4.369833
  H       -1.705854       -2.910172       -4.397797
  H        0.133324       -1.781992       -5.632716
  P       -0.353622        0.139374        0.567507
  C       -1.776445        0.924767       -0.416887
  C       -1.421302        1.107097       -1.912628
  C       -2.229775        2.277646        0.168780
  C       -2.962490       -0.071976       -0.349253
  C       -2.630229        1.662224       -2.685648
  H       -0.583845        1.796018       -2.037774
  H       -1.121378        0.148335       -2.345097
  C       -3.442288        2.814487       -0.616562
  H       -2.503042        2.167284        1.226731
  H       -1.415230        3.011219        0.114162
  H       -2.649529       -1.040974       -0.757869
  H       -3.276569       -0.241058        0.686723
  C       -4.170625        0.473109       -1.129910
  C       -3.051824        3.010927       -2.087703
  H       -2.332587        1.796723       -3.734234
  C       -3.792975        0.668591       -2.601820
  H       -3.744055        3.776195       -0.179275
  C       -4.602857        1.815016       -0.522953
  H       -4.990884       -0.252850       -1.047797
  H       -2.225917        3.732014       -2.164755
  H       -3.899613        3.426799       -2.649033
  H       -4.657151        1.043125       -3.167383
  H       -3.496425       -0.291066       -3.046114
  H       -5.477180        2.205880       -1.060772
  H       -4.901286        1.678264        0.525911
  C        1.169164        1.284821        0.747608
  C        2.387295        0.367311        1.023225
  C        1.038213        2.281380        1.919744
  C        1.451306        2.081364       -0.542885
  C        3.669855        1.200975        1.174179
  H        2.224650       -0.221562        1.933440
  H        2.501406       -0.356446        0.207037
  C        2.323592        3.119975        2.053649
  H        0.175864        2.944222        1.770693
  H        0.878506        1.744269        2.862167
  H        1.530871        1.401103       -1.400156
  H        0.625060        2.772490       -0.744049
  C        2.744130        2.903441       -0.402032
  C        3.509215        2.187830        2.338036
  H        4.506727        0.519722        1.377367
  C        3.930003        1.972299       -0.125211
  H        2.195596        3.822651        2.888419
  C        2.582101        3.896099        0.756302
  H        2.911424        3.451079       -1.339472
  H        3.343057        1.640648        3.276336
  H        4.427861        2.776674        2.463227
  H        4.855831        2.557184       -0.039547
  H        4.064876        1.270693       -0.960048
  H        3.488240        4.508113        0.859752
  H        1.748335        4.581988        0.550935
  C       -1.047272        0.033900        2.297167
  H       -2.066021       -0.354902        2.196298
  H       -1.129744        1.034704        2.732404
  C       -0.269419       -0.909679        3.224339
  H       -0.161383       -1.897514        2.745457
  C       -0.953455       -1.102406        4.582371
  H       -0.410913       -1.880451        5.133179
  H       -1.969713       -1.488312        4.424635
  C       -1.003325        0.171536        5.425159
  H       -1.630512        0.943792        4.967592
  H       -1.412739       -0.032171        6.419465
  H        0.748244       -0.537053        3.393158
  H        0.001116        0.591142        5.558006
 Cl        0.598924       -4.303151        0.383462

77
LA13 Conformer 46,G_gas(Eh)=-2097.519264829431,G_solv(Eh)=-2097.5579999955794
 Pd       -0.500232       -1.834049        0.000243
  C        0.869289       -1.923476       -1.412078
  C        0.672537       -1.380698       -2.677374
  C        2.015210       -2.667717       -1.136783
  C        1.655496       -1.541810       -3.655907
  H       -0.234202       -0.836733       -2.917300
  C        2.991472       -2.818917       -2.121071
  H        2.147237       -3.141205       -0.168528
  C        2.821113       -2.247520       -3.378605
  H        1.496569       -1.112301       -4.641732
  H        3.883448       -3.398808       -1.898711
  H        3.582905       -2.368749       -4.143051
  P       -0.127370        0.309754        0.723760
  C       -1.594556        1.336755        0.090207
  C       -1.535601        2.837920        0.424656
  C       -2.872018        0.730884        0.725036
  C       -1.717922        1.161042       -1.439704
  C       -2.799537        3.549013       -0.093795
  H       -1.440907        2.990744        1.508766
  H       -0.661265        3.296612       -0.051164
  C       -4.127126        1.448668        0.201479
  H       -2.933903       -0.340905        0.480890
  H       -2.843480        0.817726        1.817971
  H       -0.824228        1.540708       -1.948780
  H       -1.792681        0.088392       -1.663986
  C       -2.965206        1.891518       -1.965147
  C       -4.046101        2.938842        0.558625
  H       -2.730866        4.615485        0.161002
  C       -2.877986        3.383908       -1.618065
  H       -5.008931        0.999018        0.677180
  C       -4.217977        1.285742       -1.320627
  H       -3.011135        1.765806       -3.055266
  H       -4.002007        3.065226        1.649374
  H       -4.947357        3.458641        0.206776
  H       -3.757282        3.913866       -2.008586
  H       -1.992625        3.831396       -2.091084
  H       -5.118806        1.787572       -1.698880
  H       -4.300536        0.222402       -1.582432
  C        1.538588        1.185835        0.535576
  C        1.777534        1.594526       -0.933043
  C        2.604569        0.139352        0.942585
  C        1.721085        2.432580        1.432695
  C        3.196238        2.162598       -1.102382
  H        1.642242        0.729731       -1.592656
  H        1.049553        2.359271       -1.231785
  C        4.018028        0.715570        0.766946
  H        2.460738       -0.165784        1.988592
  H        2.495460       -0.755157        0.323014
  H        0.993088        3.208326        1.178125
  H        1.569707        2.179608        2.489046
  C        3.141771        3.004784        1.254122
  C        4.225682        1.096620       -0.705273
  H        3.337769        2.438634       -2.155983
  C        3.357883        3.401905       -0.212570
  H        4.746754       -0.053479        1.056763
  C        4.182508        1.953042        1.657199
  H        3.240920        3.890572        1.896671
  H        4.107258        0.208840       -1.341442
  H        5.243989        1.479662       -0.857391
  H        4.360300        3.832767       -0.339942
  H        2.632549        4.174029       -0.505521
  H        5.194658        2.366635        1.550795
  H        4.053362        1.677814        2.713396
  C       -0.369059        0.274652        2.577441
  H       -0.956673        1.156319        2.860556
  H        0.613664        0.410210        3.038951
  C       -1.003615       -1.018948        3.121481
  H       -1.472808       -0.795352        4.090029
  C       -0.001041       -2.163815        3.309620
  H        0.554334       -2.316038        2.370984
  H       -0.558553       -3.093345        3.473639
  C        0.972579       -1.941457        4.465470
  H        1.590742       -1.047795        4.322340
  H        0.436439       -1.824291        5.414485
  H       -1.820840       -1.354308        2.467283
  H        1.654195       -2.791349        4.568816
 Cl       -1.349855       -3.951097       -0.309972

77
LA13 Conformer 47,G_gas(Eh)=-2097.514684027558,G_solv(Eh)=-2097.555450864983
 Pd        0.756196       -0.874376       -1.565695
  C        0.176625       -2.691735       -1.102020
  C       -1.104757       -3.132611       -1.423113
  C        1.098236       -3.567321       -0.531156
  C       -1.472686       -4.448310       -1.138215
  H       -1.812404       -2.470343       -1.913096
  C        0.720339       -4.880764       -0.253119
  H        2.113007       -3.240568       -0.321405
  C       -0.567270       -5.321602       -0.544060
  H       -2.473210       -4.788001       -1.393663
  H        1.445707       -5.561810        0.184651
  H       -0.857378       -6.345090       -0.325671
  P        0.032460       -0.041833        0.433109
  C       -1.740282        0.648970        0.228998
  C       -2.059273        1.956827        0.979542
  C       -2.729890       -0.446247        0.684540
  C       -1.964817        0.904258       -1.283446
  C       -3.517285        2.382000        0.720068
  H       -1.905556        1.838526        2.057971
  H       -1.395780        2.759348        0.635958
  C       -4.178226       -0.011822        0.407131
  H       -2.513537       -1.389843        0.166070
  H       -2.615273       -0.629112        1.758897
  H       -1.272322        1.674638       -1.647485
  H       -1.740777       -0.008878       -1.850519
  C       -3.414009        1.343548       -1.550172
  C       -4.473147        1.276575        1.186966
  H       -3.714809        3.305157        1.282046
  C       -3.714902        2.634566       -0.779436
  H       -4.852479       -0.811594        0.742406
  C       -4.371801        0.235942       -1.093879
  H       -3.531750        1.515828       -2.628187
  H       -4.351240        1.100971        2.265221
  H       -5.513947        1.587404        1.023967
  H       -4.745771        2.960248       -0.974293
  H       -3.050183        3.441067       -1.118698
  H       -5.411320        0.528289       -1.295064
  H       -4.178525       -0.686506       -1.658464
  C        1.339174        1.281076        0.781422
  C        2.679425        0.515907        0.937844
  C        1.137627        2.181260        2.019564
  C        1.441289        2.184230       -0.472029
  C        3.847680        1.503785        1.077455
  H        2.643891       -0.134843        1.820985
  H        2.839246       -0.131165        0.062529
  C        2.318145        3.163002        2.156712
  H        0.211769        2.754819        1.932681
  H        1.059583        1.577301        2.929399
  H        1.588955        1.571603       -1.378083
  H        0.509224        2.746829       -0.612287
  C        2.615733        3.165920       -0.330582
  C        3.628766        2.382664        2.315635
  H        4.777985        0.930447        1.186411
  C        3.925132        2.381049       -0.178935
  H        2.147812        3.788324        3.043753
  C        2.393781        4.048617        0.905767
  H        2.660169        3.791117       -1.232157
  H        3.588607        1.758068        3.219152
  H        4.469774        3.078476        2.439406
  H        4.772080        3.076000       -0.103072
  H        4.092512        1.754705       -1.065249
  H        3.215733        4.770622        1.003100
  H        1.465268        4.626064        0.795252
  C        0.109596       -1.304950        1.806869
  H        0.975762       -1.907314        1.509187
  H       -0.745666       -1.970579        1.637915
  C        0.247132       -0.970998        3.297206
  H        0.421689       -1.928213        3.810055
  C       -0.935529       -0.281689        3.967582
  H       -1.831835       -0.906686        3.859819
  H       -1.154767        0.663708        3.457175
  C       -0.674076       -0.006721        5.446851
  H       -0.471633       -0.936335        5.990386
  H        0.195895        0.647954        5.575368
  H        1.156825       -0.383348        3.470011
  H       -1.531442        0.479718        5.921972
 Cl        1.699835       -1.216362       -3.642373

77
LA13 Conformer 48,G_gas(Eh)=-2097.520970309151,G_solv(Eh)=-2097.5603167781437
 Pd        0.233596       -1.869023        0.512491
  C        0.170404       -2.021773       -1.447141
  C        1.289375       -1.739213       -2.222986
  C       -1.000591       -2.484552       -2.044039
  C        1.214243       -1.858392       -3.611430
  H        2.224067       -1.441021       -1.757624
  C       -1.066152       -2.599033       -3.432014
  H       -1.854596       -2.766827       -1.436219
  C        0.033804       -2.272411       -4.220433
  H        2.090427       -1.632655       -4.213903
  H       -1.982210       -2.958668       -3.893777
  H       -0.021301       -2.363760       -5.301165
  P       -0.020851        0.416824        0.674423
  C       -1.390749        1.238183       -0.345506
  C       -2.680213        0.457723        0.012601
  C       -1.147311        1.090405       -1.865165
  C       -1.602690        2.733514       -0.033136
  C       -3.877869        1.002581       -0.780111
  H       -2.532206       -0.608472       -0.206598
  H       -2.897365        0.545314        1.085032
  C       -2.351050        1.638863       -2.651513
  H       -0.249372        1.637212       -2.167872
  H       -0.988597        0.040751       -2.123212
  H       -1.757762        2.897907        1.041335
  H       -0.715987        3.307380       -0.328154
  C       -2.817104        3.271419       -0.814868
  C       -3.611941        0.848861       -2.282211
  H       -4.772837        0.431547       -0.498094
  C       -4.077769        2.484506       -0.433887
  H       -2.141965        1.520911       -3.723141
  C       -2.555697        3.122393       -2.319641
  H       -2.951855        4.332496       -0.563526
  H       -3.477205       -0.211415       -2.535546
  H       -4.472541        1.218281       -2.856502
  H       -4.945194        2.884399       -0.976182
  H       -4.285277        2.597149        0.639583
  H       -3.403288        3.526448       -2.889963
  H       -1.665556        3.699512       -2.606729
  C        1.614600        1.385076        0.647975
  C        2.061078        1.690304       -0.796357
  C        2.652971        0.440666        1.302139
  C        1.597892        2.717037        1.431459
  C        3.469393        2.310597       -0.803599
  H        2.037879        0.780404       -1.407849
  H        1.367700        2.407056       -1.251581
  C        4.047517        1.083704        1.299322
  H        2.355775        0.210453        2.335598
  H        2.676047       -0.515274        0.759753
  H        0.881487        3.415384        0.985932
  H        1.292521        2.562682        2.472651
  C        3.001702        3.354068        1.421358
  C        4.472502        1.351941       -0.150310
  H        3.761543        2.500955       -1.845144
  C        3.436336        3.631416       -0.023668
  H        4.755413        0.390116        1.772220
  C        4.005788        2.401727        2.083264
  H        2.959570        4.297406        1.982989
  H        4.514648        0.407662       -0.710363
  H        5.479752        1.789351       -0.173460
  H        4.428364        4.103123       -0.033869
  H        2.738721        4.333712       -0.500945
  H        5.003054        2.861786        2.102945
  H        3.716059        2.210030        3.125913
  C       -0.602692        0.625194        2.447227
  H       -1.348812        1.426934        2.480578
  H        0.248524        0.978560        3.036952
  C       -1.148610       -0.662556        3.080407
  H       -1.696428       -0.397727        3.996142
  C       -0.049676       -1.664535        3.446535
  H        0.675909       -1.788586        2.609957
  H       -0.482769       -2.659757        3.588324
  C        0.760788       -1.267212        4.679046
  H        1.546330       -2.000747        4.882803
  H        1.244110       -0.290615        4.562540
  H       -1.871626       -1.137801        2.407206
  H        0.111294       -1.213190        5.560161
 Cl        0.416159       -4.170140        0.733715

77
LA13 Conformer 5,G_gas(Eh)=-2097.521964152701,G_solv(Eh)=-2097.561516806494
 Pd        0.495522       -0.608185       -1.687628
  C        0.288010       -2.493104       -1.187511
  C       -0.886935       -3.168287       -1.508127
  C        1.362042       -3.172942       -0.619076
  C       -0.990023       -4.531956       -1.233711
  H       -1.713086       -2.647708       -1.981397
  C        1.249604       -4.538825       -0.358198
  H        2.289599       -2.654704       -0.393516
  C        0.072119       -5.219152       -0.653061
  H       -1.907051       -5.057163       -1.487868
  H        2.094327       -5.068813        0.074657
  H       -0.011864       -6.282050       -0.446603
  P        0.023726        0.100141        0.415231
  C       -1.714408        0.850470        0.482316
  C       -1.785711        2.144013       -0.360160
  C       -2.210489        1.160185        1.910593
  C       -2.662177       -0.178177       -0.188233
  C       -3.227465        2.680794       -0.401124
  H       -1.140269        2.918561        0.068830
  H       -1.431836        1.941604       -1.381486
  C       -3.654642        1.693246        1.860835
  H       -2.179684        0.262374        2.537778
  H       -1.564560        1.906495        2.386658
  H       -2.313460       -0.357773       -1.214457
  H       -2.630121       -1.143031        0.328954
  C       -4.103820        0.352063       -0.208074
  C       -3.696550        2.982167        1.029307
  H       -3.238733        3.603554       -0.996794
  C       -4.156290        1.640489       -1.037320
  H       -3.986061        1.902879        2.887074
  C       -4.570749        0.638673        1.225747
  H       -4.750432       -0.409962       -0.663652
  H       -3.052407        3.746603        1.486289
  H       -4.717621        3.386572        1.012342
  H       -5.183743        2.027196       -1.074841
  H       -3.845404        1.435935       -2.070551
  H       -5.608236        0.999348        1.217648
  H       -4.553089       -0.284873        1.821398
  C        1.379573        1.392339        0.754958
  C        1.633635        2.199287       -0.543113
  C        2.682515        0.619354        1.081032
  C        1.092197        2.367014        1.913764
  C        2.800506        3.181481       -0.349430
  H        1.883802        1.507659       -1.364926
  H        0.739890        2.752736       -0.845626
  C        3.860708        1.592878        1.257302
  H        2.565052        0.050533        2.010500
  H        2.899310       -0.096184        0.274119
  H        0.187037        2.951267        1.712466
  H        0.924410        1.813330        2.847694
  C        2.275540        3.337172        2.096777
  C        4.076586        2.394728       -0.031206
  H        2.935204        3.749684       -1.279143
  C        2.477489        4.140728        0.804575
  H        4.761800        1.008447        1.487390
  C        3.551156        2.548561        2.417581
  H        2.042280        4.019705        2.925442
  H        4.315290        1.717451       -0.861977
  H        4.926694        3.079874        0.088084
  H        3.295730        4.861976        0.934295
  H        1.570799        4.717551        0.573879
  H        4.391004        3.238992        2.573690
  H        3.419252        1.981054        3.349329
  C        0.168684       -1.040806        1.875562
  H        0.228149       -0.417077        2.780110
  H        1.149377       -1.511220        1.747890
  C       -0.866769       -2.152058        2.078475
  H       -1.874329       -1.733912        2.157739
  C       -0.590177       -2.960829        3.353958
  H       -1.418837       -3.667416        3.490175
  H       -0.613958       -2.287357        4.222928
  C        0.725479       -3.736651        3.334828
  H        1.595767       -3.071871        3.309606
  H        0.822243       -4.362927        4.227428
  H       -0.865530       -2.822753        1.211652
  H        0.776602       -4.385982        2.454285
 Cl        1.032970       -0.809373       -3.920477

77
LA13 Conformer 7,G_gas(Eh)=-2097.520856787932,G_solv(Eh)=-2097.561057975332
 Pd       -0.579146       -1.087697       -1.577151
  C        0.930414       -2.321670       -1.329171
  C        0.803397       -3.462210       -0.540455
  C        2.104904       -2.092600       -2.045173
  C        1.875057       -4.349537       -0.429522
  H       -0.126500       -3.675696       -0.022371
  C        3.170882       -2.983166       -1.922649
  H        2.188683       -1.241674       -2.713796
  C        3.065572       -4.105456       -1.106136
  H        1.767318       -5.238798        0.186278
  H        4.083505       -2.799039       -2.483696
  H        3.898341       -4.796580       -1.015638
  P       -0.340293       -0.139874        0.481418
  C       -1.925556        0.893778        0.592600
  C       -3.098374       -0.095368        0.361589
  C       -1.913352        1.917695       -0.566443
  C       -2.191903        1.641124        1.915889
  C       -4.434870        0.659425        0.285514
  H       -2.944815       -0.665679       -0.568201
  H       -3.136435       -0.826114        1.180444
  C       -3.254396        2.663330       -0.638870
  H       -1.104633        2.644599       -0.419280
  H       -1.716867        1.410625       -1.525256
  H       -2.234937        0.931842        2.748362
  H       -1.390489        2.351828        2.136123
  C       -3.531853        2.399939        1.835931
  C       -4.388827        1.659245       -0.877796
  H       -5.237526       -0.070257        0.115284
  C       -4.675964        1.405434        1.603898
  H       -3.212914        3.379910       -1.469921
  C       -3.488744        3.409989        0.681475
  H       -3.687103        2.929749        2.785756
  H       -4.227317        1.126836       -1.824785
  H       -5.348205        2.187444       -0.958376
  H       -5.636555        1.936939        1.567161
  H       -4.731833        0.692059        2.437900
  H       -4.434345        3.966823        0.635075
  H       -2.688170        4.144142        0.849202
  C        1.257470        0.869356        0.668669
  C        1.644640        1.415599       -0.728127
  C        2.365180       -0.109550        1.131998
  C        1.202080        2.061905        1.646164
  C        3.006427        2.125360       -0.672584
  H        1.675441        0.590655       -1.447689
  H        0.881562        2.116440       -1.087543
  C        3.724957        0.605952        1.178277
  H        2.138415       -0.494847        2.133759
  H        2.421989       -0.967567        0.450234
  H        0.455345        2.790216        1.308589
  H        0.912171        1.737101        2.652744
  C        2.573763        2.763250        1.706923
  C        4.081062        1.130099       -0.218214
  H        3.246339        2.498807       -1.677187
  C        2.935345        3.297525        0.314876
  H        4.484572       -0.115787        1.507525
  C        3.649161        1.772605        2.171130
  H        2.504259        3.597593        2.418450
  H        4.141371        0.291264       -0.924650
  H        5.065812        1.616762       -0.199955
  H        3.900103        3.821397        0.351928
  H        2.182051        4.025441       -0.017261
  H        4.621514        2.279474        2.236216
  H        3.410558        1.397648        3.176547
  C       -0.368030       -1.384986        1.856106
  H        0.487198       -2.034668        1.631448
  H       -1.251191       -2.008761        1.667037
  C       -0.319604       -0.968785        3.331029
  H        0.384842       -0.143078        3.485063
  C        0.084908       -2.142612        4.225596
  H        1.078840       -2.499269        3.921607
  H       -0.605739       -2.980230        4.056214
  C        0.096937       -1.769969        5.705855
  H        0.393933       -2.618845        6.329336
  H        0.799453       -0.951208        5.898948
  H       -1.298903       -0.599423        3.654550
  H       -0.894523       -1.441878        6.037622
 Cl       -1.236918       -1.684636       -3.705435

77
LA13 Conformer 8,G_gas(Eh)=-2097.523654684962,G_solv(Eh)=-2097.562942996011
 Pd        0.727059       -1.034522       -1.380973
  C        0.465632       -2.692349       -0.364860
  C        1.468770       -3.152907        0.484606
  C       -0.691260       -3.442173       -0.561953
  C        1.292729       -4.355895        1.169032
  H        2.387751       -2.588106        0.612355
  C       -0.857714       -4.641141        0.131184
  H       -1.456635       -3.106082       -1.253842
  C        0.125348       -5.095549        1.005877
  H        2.079086       -4.713169        1.829200
  H       -1.762415       -5.223276       -0.023761
  H       -0.008967       -6.029936        1.542920
  P        0.207411        0.258424        0.412612
  C       -1.538122        0.972250        0.260057
  C       -2.470200       -0.227250       -0.052564
  C       -1.631764        1.950109       -0.931594
  C       -2.034695        1.689032        1.533046
  C       -3.920064        0.249233       -0.226622
  H       -2.118897       -0.715133       -0.971401
  H       -2.422197       -0.975465        0.745169
  C       -3.083748        2.424001       -1.122380
  H       -0.999079        2.828397       -0.758527
  H       -1.275069        1.455685       -1.846913
  H       -1.984658        1.019283        2.399024
  H       -1.403233        2.555628        1.759193
  C       -3.488182        2.159443        1.336197
  C       -3.992917        1.223089       -1.408319
  H       -4.554099       -0.625430       -0.424834
  C       -4.388462        0.948793        1.056940
  H       -3.113058        3.123244       -1.968953
  C       -3.556086        3.135280        0.153494
  H       -3.820461        2.664474        2.253500
  H       -3.673042        0.719478       -2.330392
  H       -5.026769        1.561205       -1.561701
  H       -5.432807        1.272727        0.951677
  H       -4.349327        0.247443        1.902209
  H       -4.585229        3.496060        0.022547
  H       -2.926829        4.014276        0.352094
  C        1.554630        1.600754        0.366463
  C        2.859825        0.947139        0.887443
  C        1.275469        2.864308        1.202047
  C        1.795343        2.009648       -1.108573
  C        4.040700        1.924908        0.769068
  H        2.752126        0.667552        1.941908
  H        3.065861        0.030185        0.315491
  C        2.463703        3.840596        1.096631
  H        0.373485        3.370530        0.839739
  H        1.105020        2.598743        2.254327
  H        2.028377        1.114894       -1.710737
  H        0.899778        2.466073       -1.540345
  C        2.967582        2.998893       -1.211440
  C        3.742596        3.169858        1.614839
  H        4.943461        1.426660        1.147579
  C        4.245092        2.327521       -0.695587
  H        2.240261        4.730584        1.700722
  C        2.658488        4.246420       -0.371415
  H        3.094086        3.281260       -2.264808
  H        3.622917        2.890044        2.670815
  H        4.582941        3.874945        1.559287
  H        5.097703        3.014451       -0.783451
  H        4.475355        1.441466       -1.302110
  H        3.482535        4.967825       -0.453891
  H        1.753767        4.742267       -0.750153
  C        0.346780       -0.421793        2.136809
  H        0.370155        0.422884        2.840375
  H        1.341063       -0.882034        2.165833
  C       -0.657944       -1.476767        2.613156
  H       -1.644971       -1.029853        2.782358
  C       -0.184697       -2.135509        3.910766
  H       -0.043012       -1.368881        4.685915
  H        0.799024       -2.591550        3.734112
  C       -1.161106       -3.201411        4.400171
  H       -0.805861       -3.677682        5.319473
  H       -2.147161       -2.769505        4.606599
  H       -0.783898       -2.253354        1.851946
  H       -1.288805       -3.982319        3.641923
 Cl        1.336376       -1.894139       -3.430535

69
LB01 Conformer 0,G_gas(Eh)=-2092.773230869107,G_solv(Eh)=-2092.814971160897
 Pd       -0.188458       -1.347599       -0.107380
  P        0.002404        0.908631       -0.392556
  C       -0.964307        1.785422       -1.747288
  C       -0.319487        1.669815       -3.136017
  C       -2.414967        1.288030       -1.823772
  H       -0.970028        2.850538       -1.457678
  C       -1.107529        2.484484       -4.167716
  H       -0.325491        0.614001       -3.442088
  H        0.725641        1.995814       -3.114982
  C       -3.217068        2.097060       -2.847283
  H       -2.394238        0.230028       -2.122852
  H       -2.903418        1.321894       -0.845416
  C       -2.569663        2.040828       -4.230924
  H       -0.633719        2.388236       -5.152296
  H       -1.058648        3.549392       -3.896429
  H       -4.246057        1.719889       -2.889711
  H       -3.277699        3.143349       -2.512899
  H       -3.127226        2.662831       -4.941588
  H       -2.616212        1.008744       -4.607600
  C       -0.211348        2.047238        1.080211
  C       -1.664931        2.250054        1.532059
  C        0.681987        1.577309        2.236482
  H        0.163044        3.026444        0.740040
  C       -1.727387        3.206241        2.729086
  H       -2.108947        1.289265        1.813091
  H       -2.265634        2.660694        0.712239
  C        0.592564        2.536639        3.426496
  H        0.357983        0.578156        2.549650
  H        1.721777        1.488557        1.898458
  C       -0.855752        2.712643        3.883212
  H       -2.770189        3.310088        3.052487
  H       -1.387340        4.206509        2.420299
  H        1.213434        2.159849        4.248467
  H        1.006449        3.515068        3.139199
  H       -0.909142        3.410724        4.727659
  H       -1.243153        1.746506        4.237257
  C        1.760740        1.265272       -0.810513
  C        2.217832        2.586518       -0.888111
  C        2.676930        0.212267       -0.957420
  C        3.564479        2.874123       -1.058320
  H        1.512854        3.409185       -0.803833
  C        4.037849        0.517594       -1.110040
  C        4.481506        1.830841       -1.149523
  H        3.897296        3.906476       -1.110964
  H        4.744432       -0.298590       -1.231031
  H        5.540129        2.040243       -1.272447
  C        2.293351       -1.220147       -1.065836
  C        3.001711       -2.198550       -0.344205
  C        1.443440       -1.641879       -2.109646
  C        2.878061       -3.538208       -0.666735
  C        1.346343       -2.995654       -2.440673
  H        0.978038       -0.896979       -2.747013
  C        2.060188       -3.940229       -1.723771
  H        3.411466       -4.282817       -0.084031
  H        0.694690       -3.300230       -3.253395
  H        1.964781       -4.993522       -1.965863
  C       -1.740550       -1.176138        1.138334
  C       -1.515591       -1.259566        2.511964
  C       -3.041324       -1.031938        0.664733
  C       -2.576405       -1.113060        3.404040
  H       -0.519814       -1.465420        2.892136
  C       -4.100912       -0.888874        1.561952
  H       -3.244110       -1.041432       -0.400276
  C       -3.870565       -0.907387        2.933542
  H       -2.387429       -1.177373        4.472768
  H       -5.111567       -0.770467        1.179052
  H       -4.695914       -0.792885        3.630289
 Cl       -0.398648       -3.637802        0.339735
  H        3.648842       -1.887170        0.471143

69
LB01 Conformer 11,G_gas(Eh)=-2092.765260666671,G_solv(Eh)=-2092.806566476755
 Pd        0.002305       -1.266740        0.228353
  P        0.257642        0.990854       -0.029897
  C       -0.648154        1.940015       -1.372232
  C        0.001375        1.734552       -2.757961
  C       -2.159054        1.593667       -1.413922
  H       -0.539621        3.000510       -1.096914
  C       -0.992550        2.084259       -3.865852
  H        0.305475        0.687441       -2.884220
  H        0.914918        2.331278       -2.837354
  C       -2.441365        0.527730       -2.470430
  H       -2.517474        1.265498       -0.435086
  H       -2.723877        2.503610       -1.659648
  C       -2.154859        1.071899       -3.882510
  H       -0.487268        2.104494       -4.837794
  H       -1.373290        3.100190       -3.694417
  H       -1.812591       -0.350569       -2.262882
  H       -3.480131        0.185939       -2.399525
  H       -3.054123        1.551108       -4.287907
  H       -1.915408        0.239118       -4.554666
  C        0.064456        2.093122        1.471240
  C       -1.390283        2.362283        1.882981
  C        0.896136        1.532127        2.633346
  H        0.506976        3.058651        1.176180
  C       -1.441512        3.265960        3.120555
  H       -1.897994        1.417428        2.105993
  H       -1.935311        2.840240        1.060913
  C        0.812857        2.441571        3.862104
  H        0.517166        0.536262        2.889514
  H        1.941011        1.408780        2.321536
  C       -0.640675        2.669226        4.277676
  H       -2.487487        3.416673        3.413872
  H       -1.033532        4.257174        2.870696
  H        1.386879        2.000207        4.685949
  H        1.281102        3.410161        3.631154
  H       -0.690752        3.324687        5.155748
  H       -1.090690        1.707910        4.564225
  C        2.026860        1.309397       -0.426072
  C        2.499323        2.622891       -0.538247
  C        2.932900        0.243653       -0.519335
  C        3.850764        2.890351       -0.700758
  H        1.801806        3.454766       -0.488061
  C        4.299203        0.528494       -0.664707
  C        4.757363        1.834763       -0.746437
  H        4.195821        3.916824       -0.782408
  H        4.998242       -0.299559       -0.741836
  H        5.819604        2.028869       -0.863230
  C        2.544403       -1.192511       -0.562872
  C        3.193569       -2.117879        0.275786
  C        1.786803       -1.686757       -1.644833
  C        3.104740       -3.476168        0.028737
  C        1.725961       -3.058669       -1.898048
  H        1.365528       -0.989916       -2.362268
  C        2.382249       -3.950241       -1.067090
  H        3.592593       -4.177724        0.698405
  H        1.145265       -3.420300       -2.740583
  H        2.314199       -5.017115       -1.252322
  C       -1.627173       -1.077491        1.370508
  C       -1.498065       -1.163965        2.756225
  C       -2.891738       -0.934032        0.808414
  C       -2.618227       -1.016493        3.572432
  H       -0.532649       -1.374529        3.205418
  C       -4.010857       -0.786740        1.629662
  H       -3.018697       -0.952649       -0.268640
  C       -3.875950       -0.806184        3.013790
  H       -2.504040       -1.083617        4.651537
  H       -4.992205       -0.667132        1.177274
  H       -4.747276       -0.690346        3.651817
 Cl       -0.300481       -3.552313        0.653949
  H        3.773253       -1.747636        1.116983

69
LB01 Conformer 13,G_gas(Eh)=-2092.768976251885,G_solv(Eh)=-2092.8097705204923
 Pd       -0.920885       -1.271568        0.180853
  P        0.025706        0.759776       -0.066396
  C       -0.206223        1.205587       -1.875859
  C       -1.438227        0.536575       -2.504564
  C       -0.127614        2.704025       -2.185299
  H        0.669466        0.731667       -2.340297
  C       -1.470152        0.796336       -4.014710
  H       -2.363365        0.909238       -2.046826
  H       -1.412560       -0.549582       -2.321547
  C       -0.170754        2.934896       -3.700609
  H       -0.970309        3.235619       -1.723192
  H        0.793537        3.128719       -1.764550
  C       -1.413457        2.293757       -4.321042
  H       -2.370909        0.346192       -4.448089
  H       -0.608227        0.295740       -4.479662
  H       -0.145755        4.010922       -3.912423
  H        0.729867        2.499589       -4.157844
  H       -1.425052        2.459935       -5.405006
  H       -2.312785        2.781479       -3.916303
  C       -0.706474        2.154997        0.928284
  C       -2.221648        2.229526        0.659882
  C       -0.480142        2.053833        2.448036
  H       -0.246032        3.086504        0.560608
  C       -2.842485        3.434367        1.375091
  H       -2.684423        1.298016        1.016303
  H       -2.431472        2.295153       -0.412298
  C       -1.059287        3.287030        3.147739
  H       -0.989933        1.160704        2.823563
  H        0.576057        1.926821        2.702947
  C       -2.559429        3.407544        2.876947
  H       -3.923246        3.451792        1.188928
  H       -2.432546        4.359167        0.941995
  H       -0.870560        3.216716        4.225638
  H       -0.546587        4.193500        2.791230
  H       -2.968071        4.304877        3.357374
  H       -3.071427        2.543579        3.324478
  C        1.860715        0.913741        0.078982
  C        2.437758        1.991219        0.760999
  C        2.711758       -0.014131       -0.566964
  C        3.816969        2.144369        0.844511
  H        1.808016        2.738971        1.228402
  C        4.095820        0.162096       -0.477773
  C        4.651510        1.220284        0.230421
  H        4.232455        2.989984        1.384585
  H        4.738385       -0.557554       -0.977831
  H        5.730746        1.325594        0.291752
  C        2.221853       -1.135912       -1.418430
  C        1.624944       -2.279536       -0.878816
  C        2.396521       -1.055940       -2.805127
  C        1.180208       -3.304063       -1.713510
  C        1.949107       -2.076649       -3.636958
  H        2.877707       -0.176920       -3.228626
  C        1.330381       -3.198901       -3.090976
  H        0.692469       -4.168825       -1.275570
  H        2.083225       -1.994259       -4.711805
  H        0.970080       -3.992972       -3.738255
  C       -0.629283       -1.251032        2.130863
  C       -1.754473       -1.382772        2.944773
  C        0.639821       -1.152250        2.693604
  C       -1.599399       -1.386507        4.330355
  H       -2.740148       -1.494974        2.505888
  C        0.782079       -1.168330        4.082069
  H        1.523727       -1.036648        2.072240
  C       -0.335057       -1.274134        4.903134
  H       -2.478255       -1.489479        4.961599
  H        1.775977       -1.087495        4.514708
  H       -0.221558       -1.279468        5.983231
 Cl       -2.087738       -3.272476        0.025548
  H        1.537915       -2.392960        0.197336

69
LB01 Conformer 15,G_gas(Eh)=-2092.767097255514,G_solv(Eh)=-2092.807920282628
 Pd        0.335092       -1.073688        1.168009
  P        0.268057        0.863360       -0.009783
  C       -0.913872        1.084047       -1.457028
  C       -2.379688        1.311029       -1.053903
  C       -0.487670        2.147869       -2.480668
  H       -0.853508        0.098844       -1.947910
  C       -3.286482        1.235626       -2.285759
  H       -2.476298        2.312528       -0.611447
  H       -2.702394        0.580290       -0.307224
  C       -1.405268        2.106883       -3.709035
  H       -0.535830        3.145011       -2.017198
  H        0.548123        1.995158       -2.798538
  C       -2.877968        2.269375       -3.334173
  H       -4.329455        1.384029       -1.980789
  H       -3.223816        0.223955       -2.711461
  H       -1.099704        2.884254       -4.420290
  H       -1.267197        1.141259       -4.217878
  H       -3.508610        2.182436       -4.227421
  H       -3.040642        3.278970       -2.928750
  C        0.055732        2.265716        1.207881
  C       -1.223302        2.091694        2.049715
  C        1.253667        2.308706        2.179060
  H       -0.013984        3.215427        0.652815
  C       -1.389132        3.256885        3.030361
  H       -1.131563        1.150798        2.609090
  H       -2.114351        1.999925        1.425754
  C        1.114197        3.466821        3.171447
  H        1.275784        1.354861        2.729477
  H        2.208264        2.384812        1.651089
  C       -0.187224        3.370612        3.967198
  H       -2.311566        3.118641        3.607259
  H       -1.506191        4.194023        2.466024
  H        1.976951        3.473367        3.848549
  H        1.138429        4.418817        2.619754
  H       -0.295819        4.238341        4.629087
  H       -0.148858        2.480807        4.611791
  C        1.893170        1.200683       -0.828326
  C        2.423475        2.498420       -0.848467
  C        2.555671        0.190463       -1.551420
  C        3.593280        2.792791       -1.535017
  H        1.907801        3.304637       -0.337594
  C        3.729456        0.504756       -2.246042
  C        4.254571        1.789391       -2.234220
  H        3.980411        3.807438       -1.529755
  H        4.229397       -0.286535       -2.797721
  H        5.171534        2.006927       -2.774055
  C        2.052882       -1.206250       -1.667100
  C        2.281774       -2.143338       -0.654454
  C        1.405034       -1.612818       -2.837073
  C        1.857484       -3.461869       -0.805419
  C        0.992027       -2.933261       -2.991584
  H        1.232352       -0.887410       -3.628962
  C        1.214291       -3.857058       -1.973211
  H        2.014671       -4.164929        0.005885
  H        0.491113       -3.238296       -3.906116
  H        0.880565       -4.884228       -2.086997
  C       -1.533918       -1.489980        0.709455
  C       -2.547403       -1.315649        1.647081
  C       -1.805436       -2.047382       -0.536309
  C       -3.855638       -1.664178        1.309729
  H       -2.326704       -0.926387        2.635145
  C       -3.116837       -2.398086       -0.858545
  H       -1.007007       -2.215042       -1.253074
  C       -4.146016       -2.193997        0.055630
  H       -4.647568       -1.525991        2.041289
  H       -3.327058       -2.835285       -1.831577
  H       -5.166684       -2.462398       -0.200788
 Cl        0.717528       -2.800320        2.666320
  H        2.834312       -1.853686        0.237441

69
LB01 Conformer 17,G_gas(Eh)=-2092.767580104194,G_solv(Eh)=-2092.809491039182
 Pd       -0.071180       -1.384402        0.104511
  P        0.255819        0.866729        0.034289
  C       -0.585213        1.900242       -1.268042
  C       -0.164843        1.465538       -2.684422
  C       -2.129931        1.899636       -1.111018
  H       -0.217790        2.924867       -1.113977
  C       -1.116534        2.080412       -3.711695
  H       -0.212517        0.371987       -2.771385
  H        0.874108        1.759663       -2.871028
  C       -2.778737        0.969567       -2.135192
  H       -2.428179        1.615288       -0.095570
  H       -2.502538        2.920940       -1.269181
  C       -2.527272        1.469155       -3.567961
  H       -0.734546        1.929613       -4.727224
  H       -1.152896        3.166739       -3.552707
  H       -2.359843       -0.037980       -2.011330
  H       -3.854417        0.884253       -1.944220
  H       -3.282906        2.215654       -3.840954
  H       -2.646740        0.633440       -4.267417
  C       -0.131013        1.704901        1.659564
  C        0.904555        1.287339        2.715160
  C       -0.330991        3.225201        1.677823
  H       -1.088773        1.242011        1.941721
  C        0.451728        1.729705        4.108459
  H        1.871405        1.752464        2.475583
  H        1.059144        0.201733        2.685754
  C       -0.796807        3.663463        3.073442
  H        0.612077        3.738327        1.447026
  H       -1.068662        3.536760        0.929482
  C        0.200756        3.238321        4.152559
  H        1.205237        1.445618        4.853307
  H       -0.473865        1.195741        4.366546
  H       -0.941209        4.750892        3.091250
  H       -1.775353        3.206577        3.280857
  H       -0.165169        3.534695        5.143169
  H        1.151219        3.769234        3.993645
  C        2.036987        1.205642       -0.257482
  C        2.523667        2.518322       -0.278724
  C        2.942818        0.135830       -0.344680
  C        3.886272        2.779323       -0.326976
  H        1.829765        3.351906       -0.245096
  C        4.316719        0.413901       -0.373758
  C        4.787154        1.718881       -0.352250
  H        4.242688        3.805062       -0.335939
  H        5.014826       -0.415023       -0.449451
  H        5.856334        1.908189       -0.380124
  C        2.540075       -1.284124       -0.527404
  C        3.115554       -2.294627        0.261998
  C        1.820667       -1.659573       -1.681368
  C        2.983813       -3.626484       -0.094693
  C        1.712405       -3.004498       -2.039534
  H        1.468373       -0.887963       -2.358797
  C        2.289914       -3.985717       -1.249900
  H        3.412577       -4.396819        0.538846
  H        1.156642       -3.276764       -2.931144
  H        2.181217       -5.031629       -1.516235
  C       -1.600177       -1.161948        1.368725
  C       -1.346491       -1.333914        2.729708
  C       -2.891994       -0.863807        0.945016
  C       -2.366231       -1.142000        3.660393
  H       -0.361430       -1.638384        3.069912
  C       -3.909164       -0.671436        1.881825
  H       -3.124487       -0.798156       -0.112005
  C       -3.647488       -0.792744        3.242227
  H       -2.155484       -1.281829        4.717768
  H       -4.913023       -0.435639        1.537136
  H       -4.440397       -0.643041        3.969324
 Cl       -0.538527       -3.674944        0.286021
  H        3.667019       -2.015726        1.155865

69
LB01 Conformer 18,G_gas(Eh)=-2092.760433705699,G_solv(Eh)=-2092.801706919077
 Pd       -1.023885       -0.775576       -0.507447
  P        0.143114        1.140073       -0.128325
  C       -0.362372        2.233251       -1.578057
  C        0.161399        1.616667       -2.894744
  C       -1.898042        2.445520       -1.637315
  H        0.128901        3.203983       -1.426386
  C       -0.833961        0.608122       -3.457328
  H        1.152646        1.172778       -2.748435
  H        0.303991        2.420859       -3.628606
  C       -2.378551        2.596144       -3.082324
  H       -2.417902        1.586462       -1.187461
  H       -2.174064        3.327809       -1.050534
  C       -2.150283        1.295979       -3.871139
  H       -1.064977       -0.166845       -2.698158
  H       -0.400743        0.052411       -4.296170
  H       -3.441659        2.860562       -3.093677
  H       -1.848035        3.431444       -3.558517
  H       -2.132793        1.516665       -4.945052
  H       -2.984530        0.605729       -3.701743
  C       -0.139381        2.179285        1.405557
  C       -1.618522        2.225614        1.818257
  C        0.726292        1.689438        2.579119
  H        0.177010        3.202398        1.141497
  C       -1.812287        3.105719        3.057934
  H       -1.955049        1.207401        2.043275
  H       -2.244773        2.594101        1.000857
  C        0.521493        2.570193        3.814926
  H        0.442156        0.657655        2.822477
  H        1.785159        1.677185        2.297899
  C       -0.950885        2.617715        4.221804
  H       -2.872628        3.106684        3.338321
  H       -1.546517        4.146227        2.817442
  H        1.136768        2.189160        4.639144
  H        0.875205        3.589827        3.599393
  H       -1.086798        3.263923        5.097705
  H       -1.276676        1.607743        4.511924
  C        1.993210        1.209469       -0.289452
  C        2.568388        2.489403       -0.245386
  C        2.845886        0.092431       -0.410094
  C        3.939840        2.683113       -0.306422
  H        1.932590        3.364108       -0.145758
  C        4.233329        0.309077       -0.459204
  C        4.780891        1.580234       -0.409528
  H        4.346750        3.689256       -0.269680
  H        4.882030       -0.555941       -0.564595
  H        5.857996        1.710361       -0.460644
  C        2.399661       -1.320347       -0.483971
  C        2.927656       -2.252897        0.417471
  C        1.519700       -1.770477       -1.474360
  C        2.560188       -3.591790        0.350307
  C        1.155620       -3.113168       -1.544193
  H        1.170415       -1.079592       -2.237090
  C        1.665244       -4.022328       -0.625615
  H        2.963046       -4.297651        1.070843
  H        0.448683       -3.435773       -2.301381
  H        1.363087       -5.064124       -0.669451
  C       -1.275456       -1.267820        1.389234
  C       -0.199602       -1.715645        2.145187
  C       -2.560758       -1.242792        1.925898
  C       -0.408288       -2.117277        3.466470
  H        0.797369       -1.755109        1.719249
  C       -2.753924       -1.634835        3.250336
  H       -3.405863       -0.935883        1.318608
  C       -1.680667       -2.066619        4.025256
  H        0.436614       -2.466743        4.054732
  H       -3.757086       -1.613463        3.668255
  H       -1.839286       -2.374990        5.054594
 Cl       -2.446940       -2.429625       -1.319662
  H        3.609636       -1.913382        1.193410

69
LB01 Conformer 1,G_gas(Eh)=-2092.774747301875,G_solv(Eh)=-2092.817358731339
 Pd       -0.001084       -1.409600        0.239747
  P        0.095778        0.846610        0.017763
  C       -1.279288        1.474598       -1.079301
  C       -1.595157        2.973343       -1.130990
  C       -1.094394        0.895955       -2.489852
  H       -2.153644        0.976401       -0.632918
  C       -2.847621        3.210433       -1.986864
  H       -0.758426        3.531894       -1.571884
  H       -1.767026        3.367207       -0.123112
  C       -2.339804        1.149238       -3.342800
  H       -0.219877        1.364348       -2.964396
  H       -0.886195       -0.180331       -2.424782
  C       -2.678541        2.639673       -3.394931
  H       -3.065375        4.284827       -2.030257
  H       -3.707541        2.728701       -1.499320
  H       -2.183514        0.754914       -4.354324
  H       -3.185353        0.596076       -2.908956
  H       -3.590167        2.803773       -3.982230
  H       -1.868054        3.178062       -3.908640
  C       -0.013219        1.788795        1.630699
  C        0.651018        0.994150        2.767819
  C        0.515569        3.231401        1.650400
  H       -1.099630        1.811400        1.821380
  C        0.356913        1.636168        4.125677
  H        1.739313        0.990091        2.604709
  H        0.324607       -0.053060        2.747896
  C        0.224563        3.889649        3.005713
  H        1.600761        3.216419        1.479610
  H        0.073898        3.834604        0.851725
  C        0.827658        3.090586        4.161059
  H        0.838053        1.056792        4.922811
  H       -0.726117        1.595077        4.313691
  H        0.613769        4.915273        3.005849
  H       -0.864243        3.964298        3.141690
  H        0.568771        3.554298        5.120503
  H        1.924338        3.115425        4.081915
  C        1.663012        1.279048       -0.831675
  C        1.938109        2.583460       -1.263139
  C        2.535098        0.237407       -1.197842
  C        3.041616        2.862046       -2.057852
  H        1.272655        3.392789       -0.989449
  C        3.638163        0.533927       -2.010582
  C        3.888984        1.828212       -2.442346
  H        3.231421        3.880516       -2.383442
  H        4.316471       -0.270315       -2.281202
  H        4.752648        2.030747       -3.069117
  C        2.420059       -1.169485       -0.722490
  C        2.543236       -1.464612        0.652152
  C        2.516947       -2.230323       -1.643924
  C        2.797505       -2.771195        1.075738
  C        2.743609       -3.524086       -1.208990
  H        2.412973       -2.016569       -2.704227
  C        2.897228       -3.796784        0.150978
  H        2.896200       -2.977467        2.136678
  H        2.788907       -4.333651       -1.930704
  H        3.068943       -4.814668        0.484770
  C       -1.975917       -1.233468        0.468594
  C       -2.535126       -0.721837        1.638343
  C       -2.813024       -1.599842       -0.586708
  C       -3.916237       -0.539595        1.736851
  H       -1.906641       -0.471824        2.488778
  C       -4.189585       -1.408989       -0.485854
  H       -2.395962       -2.051718       -1.481568
  C       -4.746170       -0.867520        0.670552
  H       -4.338669       -0.142446        2.656614
  H       -4.830565       -1.700195       -1.314427
  H       -5.819931       -0.722367        0.746395
 Cl       -0.336319       -3.729828        0.383292
  H        2.573343       -0.649704        1.368537

69
LB01 Conformer 2,G_gas(Eh)=-2092.767518719816,G_solv(Eh)=-2092.809432655657
 Pd       -0.004953       -1.339452        0.257628
  P        0.102762        0.882474       -0.214444
  C       -1.333283        1.479009       -1.252389
  C       -1.617450        2.984494       -1.316402
  C       -1.229985        0.888405       -2.666824
  H       -2.194357        1.000405       -0.761148
  C       -2.921592        3.228238       -2.088047
  H       -0.802283        3.507841       -1.833884
  H       -1.700348        3.414201       -0.311761
  C       -2.523630        1.139091       -3.445637
  H       -0.386355        1.357373       -3.192990
  H       -1.013951       -0.185851       -2.612963
  C       -2.855801        2.631781       -3.495023
  H       -3.127608        4.304726       -2.136633
  H       -3.753049        2.767425       -1.535241
  H       -2.431079        0.734230       -4.461002
  H       -3.344265        0.595247       -2.956413
  H       -3.804958        2.793723       -4.020260
  H       -2.080003        3.156066       -4.072882
  C        0.267070        2.130605        1.158985
  C       -0.978296        2.149112        2.086346
  C        1.562353        1.919521        1.964693
  H        0.346761        3.106132        0.657939
  C       -0.691686        1.415582        3.395929
  H       -1.853410        1.714315        1.590324
  H       -1.237911        3.192714        2.311086
  C        1.489817        2.721294        3.265428
  H        1.684481        0.856745        2.212347
  H        2.428777        2.211156        1.360400
  C        0.406384        2.135734        4.197037
  H       -0.375212        0.389448        3.165582
  H       -1.606607        1.331201        3.993199
  H        2.464036        2.728957        3.766292
  H        1.258973        3.767076        3.021029
  H       -0.036951        2.938970        4.797884
  H        0.860356        1.430826        4.903427
  C        1.596194        1.196857       -1.237522
  C        1.868306        2.476128       -1.737419
  C        2.417824        0.122665       -1.616901
  C        2.899858        2.691475       -2.641021
  H        1.258036        3.317794       -1.426622
  C        3.444497        0.351348       -2.543880
  C        3.678145        1.617185       -3.061424
  H        3.089084        3.691056       -3.021033
  H        4.084067       -0.479358       -2.828918
  H        4.482898        1.769098       -3.774886
  C        2.349949       -1.235431       -1.013197
  C        2.608725       -1.398078        0.363917
  C        2.339956       -2.378021       -1.832252
  C        2.874930       -2.664068        0.888491
  C        2.586405       -3.630344       -1.295202
  H        2.138172       -2.264337       -2.893949
  C        2.862606       -3.777199        0.064068
  H        3.073640       -2.770906        1.950102
  H        2.550540       -4.506108       -1.935916
  H        3.044150       -4.762966        0.478869
  C       -1.998133       -1.264985        0.325420
  C       -2.699296       -0.862943        1.458196
  C       -2.700904       -1.651379       -0.816238
  C       -4.093103       -0.786054        1.428275
  H       -2.173001       -0.626269        2.376325
  C       -4.092375       -1.573436       -0.840330
  H       -2.171081       -2.035125       -1.682775
  C       -4.793676       -1.124466        0.275654
  H       -4.628382       -0.468742        2.319913
  H       -4.628076       -1.880665       -1.735206
  H       -5.877980       -1.064643        0.254737
 Cl       -0.292258       -3.614921        0.744074
  H        2.732477       -0.516866        0.985306

69
LB01 Conformer 3,G_gas(Eh)=-2092.764880684568,G_solv(Eh)=-2092.806409340503
 Pd       -0.222798       -1.249853       -0.121114
  P        0.166106        0.993734       -0.128248
  C       -0.604406        2.132588       -1.396917
  C       -0.176398        1.844703       -2.845846
  C       -2.150275        2.210467       -1.253398
  H       -0.186637        3.114604       -1.138109
  C       -0.824452        0.600920       -3.487129
  H        0.917646        1.791704       -2.911908
  H       -0.464793        2.731372       -3.426386
  C       -2.901492        1.535634       -2.413715
  H       -2.467022        1.748423       -0.311066
  H       -2.449009        3.264062       -1.190288
  C       -2.189309        0.265086       -2.870620
  H       -0.173727       -0.274139       -3.395253
  H       -0.932823        0.789438       -4.562259
  H       -3.927887        1.316536       -2.096365
  H       -2.983135        2.227064       -3.264042
  H       -2.802335       -0.291841       -3.587785
  H       -2.031953       -0.400758       -2.011044
  C       -0.251446        1.771882        1.524024
  C        0.732037        1.257185        2.587093
  C       -0.378984        3.296834        1.609592
  H       -1.237236        1.339588        1.752478
  C        0.265005        1.658974        3.987702
  H        1.726409        1.684433        2.394025
  H        0.834342        0.167699        2.511532
  C       -0.857083        3.696289        3.012912
  H        0.593745        3.771649        1.423790
  H       -1.083569        3.677939        0.861874
  C        0.090221        3.174898        4.094664
  H        0.983768        1.302861        4.735986
  H       -0.692941        1.163423        4.199968
  H       -0.948341        4.787774        3.075763
  H       -1.861772        3.280522        3.177551
  H       -0.285607        3.446118        5.088809
  H        1.070013        3.662723        3.982022
  C        1.968628        1.311773       -0.309603
  C        2.474626        2.617293       -0.298379
  C        2.866495        0.230562       -0.300013
  C        3.839392        2.860129       -0.217358
  H        1.794813        3.462044       -0.337966
  C        4.239816        0.489650       -0.194164
  C        4.723845        1.788886       -0.139206
  H        4.208656        3.881303       -0.204602
  H        4.930388       -0.349038       -0.195289
  H        5.792945        1.964775       -0.063086
  C        2.460791       -1.179255       -0.533628
  C        2.948180       -2.219693        0.273363
  C        1.824694       -1.508836       -1.747587
  C        2.808382       -3.539579       -0.125574
  C        1.704670       -2.840457       -2.145812
  H        1.551272       -0.707295       -2.426696
  C        2.194041       -3.854524       -1.337039
  H        3.167810       -4.335837        0.519133
  H        1.211544       -3.076912       -3.083436
  H        2.077073       -4.891081       -1.634380
  C       -1.790042       -1.028054        1.100247
  C       -1.577541       -1.291074        2.454432
  C       -3.059126       -0.649761        0.670875
  C       -2.609161       -1.111297        3.374039
  H       -0.615158       -1.658629        2.796922
  C       -4.089473       -0.471720        1.596436
  H       -3.269325       -0.507130       -0.383373
  C       -3.865267       -0.684603        2.951810
  H       -2.427877       -1.321974        4.425168
  H       -5.074343       -0.173983        1.245013
  H       -4.668180       -0.545826        3.670004
 Cl       -0.759164       -3.530462       -0.049633
  H        3.434787       -1.977073        1.214254

69
LB01 Conformer 4,G_gas(Eh)=-2092.773021623327,G_solv(Eh)=-2092.815409509617
 Pd       -0.030085       -1.352813        0.020279
  P        0.204187        0.908725       -0.119601
  C       -1.043926        1.996788       -0.976270
  C       -1.236908        1.548843       -2.433418
  C       -2.398622        2.088573       -0.255325
  H       -0.610873        3.009581       -0.980639
  C       -2.183568        2.501073       -3.170726
  H       -1.661194        0.537807       -2.433231
  H       -0.272903        1.497157       -2.952607
  C       -3.324433        3.058941       -0.996328
  H       -2.867734        1.101071       -0.221931
  H       -2.270248        2.415120        0.782908
  C       -3.525774        2.621054       -2.447357
  H       -2.331146        2.148374       -4.198774
  H       -1.716690        3.495322       -3.240747
  H       -4.288207        3.109919       -0.475598
  H       -2.894008        4.071907       -0.975893
  H       -4.181228        3.326051       -2.973312
  H       -4.028918        1.643464       -2.456695
  C        0.606997        1.747451        1.517178
  C        0.541577        3.280288        1.508679
  C       -0.200762        1.152563        2.678542
  H        1.662945        1.475087        1.674914
  C        1.000348        3.846249        2.858423
  H       -0.488157        3.610259        1.317991
  H        1.169214        3.686525        0.706392
  C        0.256315        1.738204        4.017338
  H       -1.269851        1.358778        2.533706
  H       -0.090257        0.060386        2.675373
  C        0.180239        3.265560        4.010979
  H        0.923312        4.940378        2.843663
  H        2.062564        3.604751        3.008916
  H       -0.353454        1.325035        4.829864
  H        1.293809        1.427419        4.210673
  H        0.530116        3.670167        4.968341
  H       -0.869609        3.574964        3.900363
  C        1.742292        1.199786       -1.094443
  C        2.007127        2.434343       -1.699244
  C        2.653191        0.141113       -1.276058
  C        3.139440        2.631192       -2.478998
  H        1.305984        3.255334       -1.590032
  C        3.789473        0.355990       -2.068442
  C        4.032966        1.583278       -2.667816
  H        3.315729        3.597107       -2.942968
  H        4.498912       -0.457261       -2.191621
  H        4.922119        1.721285       -3.276047
  C        2.526639       -1.198657       -0.640148
  C        2.464668       -1.339203        0.762559
  C        2.746134       -2.354888       -1.413413
  C        2.661525       -2.587301        1.360692
  C        2.916167       -3.587949       -0.811028
  H        2.771654       -2.265777       -2.495776
  C        2.887489       -3.706420        0.579176
  H        2.623904       -2.670711        2.442271
  H        3.056128       -4.471607       -1.425537
  H        3.015412       -4.678493        1.043957
  C       -2.022237       -1.283721        0.031019
  C       -2.719256       -1.083819        1.220068
  C       -2.725435       -1.481485       -1.155839
  C       -4.113006       -1.017970        1.209501
  H       -2.187360       -0.980389        2.160251
  C       -4.117714       -1.407313       -1.161634
  H       -2.195124       -1.716214       -2.073793
  C       -4.816107       -1.160012        0.017187
  H       -4.646901       -0.856669        2.142673
  H       -4.656204       -1.559849       -2.093752
  H       -5.900844       -1.104314        0.010161
 Cl       -0.328842       -3.675108        0.066975
  H        2.410358       -0.455241        1.389843

69
LB01 Conformer 6,G_gas(Eh)=-2092.773279414501,G_solv(Eh)=-2092.815018159365
 Pd        0.009547       -1.387361        0.269455
  P        0.213639        0.866189       -0.036136
  C       -0.759236        1.737901       -1.389957
  C       -0.125780        1.609739       -2.782883
  C       -2.212896        1.247294       -1.452013
  H       -0.757413        2.805029       -1.107748
  C       -0.917809        2.421072       -3.814077
  H       -0.139062        0.551936       -3.081762
  H        0.920977        1.930868       -2.772203
  C       -3.018855        2.053468       -2.474847
  H       -2.199922        0.187243       -1.744362
  H       -2.693884        1.289891       -0.470344
  C       -2.382452        1.984188       -3.862935
  H       -0.452123        2.315675       -4.801592
  H       -0.861544        3.487578       -3.550541
  H       -4.050078        1.681400       -2.506749
  H       -3.071585        3.102325       -2.147255
  H       -2.942437        2.603814       -4.573796
  H       -2.437047        0.949658       -4.231726
  C        0.018404        2.017887        1.429185
  C       -1.430580        2.231928        1.890542
  C        0.919251        1.552749        2.581542
  H        0.394650        2.992617        1.078331
  C       -1.479118        3.196224        3.081639
  H       -1.878412        1.275788        2.180984
  H       -2.034619        2.640580        1.072127
  C        0.842683        2.520205        3.765913
  H        0.595198        0.556637        2.904135
  H        1.955966        1.458613        2.235616
  C       -0.601352        2.705582        4.232311
  H       -2.518934        3.307517        3.412132
  H       -1.136421        4.192770        2.763863
  H        1.468071        2.145972        4.585633
  H        1.258746        3.494941        3.469344
  H       -0.645208        3.409106        5.072787
  H       -0.990571        1.743485        4.595224
  C        1.970050        1.208394       -0.473551
  C        2.434853        2.526114       -0.564434
  C        2.877267        0.148376       -0.625405
  C        3.781045        2.803653       -0.753558
  H        1.736576        3.354003       -0.475961
  C        4.238131        0.443799       -0.797715
  C        4.689868        1.753756       -0.850933
  H        4.119911        3.833477       -0.816327
  H        4.937676       -0.377822       -0.922720
  H        5.748144        1.955434       -0.988868
  C        2.484120       -1.282604       -0.717706
  C        3.194894       -2.258753        0.004481
  C        1.619305       -1.708955       -1.747336
  C        3.059332       -3.600613       -0.303902
  C        1.510084       -3.065022       -2.064606
  H        1.150019       -0.967489       -2.385903
  C        2.226630       -4.007434       -1.347422
  H        3.595209       -4.343015        0.279350
  H        0.846900       -3.373182       -2.866568
  H        2.121603       -5.062279       -1.578499
  C       -1.529880       -1.195022        1.527161
  C       -2.833680       -1.047584        1.062822
  C       -1.294270       -1.267071        2.899604
  C       -3.885098       -0.890166        1.967177
  H       -3.044959       -1.065283       -0.000449
  C       -2.346863       -1.106013        3.798847
  H       -0.296718       -1.475424        3.273706
  C       -3.643639       -0.897252        3.337006
  H       -4.898168       -0.769552        1.591418
  H       -2.149457       -1.161527        4.866550
  H       -4.462649       -0.771599        4.039301
 Cl       -0.210192       -3.671874        0.737477
  H        3.853673       -1.943512        0.808976

69
LB01 Conformer 8,G_gas(Eh)=-2092.766502674343,G_solv(Eh)=-2092.8086650073988
 Pd        0.201375       -1.217548        0.795058
  P        0.156132        0.855978       -0.142931
  C       -1.126035        1.227752       -1.469443
  C       -2.514996        1.559664       -0.900645
  C       -0.718853        2.281612       -2.509133
  H       -1.210401        0.258589       -1.986855
  C       -3.552311        1.634180       -2.025287
  H       -2.472974        2.532968       -0.390484
  H       -2.825011        0.809676       -0.168070
  C       -1.762108        2.365724       -3.629537
  H       -0.632296        3.264791       -2.022937
  H        0.262414        2.050032       -2.935114
  C       -3.157360        2.664083       -3.082253
  H       -4.534530        1.871788       -1.599229
  H       -3.642327        0.641022       -2.487961
  H       -1.458986        3.130526       -4.355217
  H       -1.781270        1.407486       -4.169135
  H       -3.891242        2.680563       -3.897172
  H       -3.162177        3.667230       -2.630681
  C        0.034523        2.176383        1.187458
  C       -1.113354        1.873723        2.166829
  C        1.343581        2.257249        1.995044
  H       -0.156365        3.146394        0.698927
  C       -1.223316        2.962743        3.238168
  H       -0.895659        0.909415        2.646131
  H       -2.069634        1.755243        1.653302
  C        1.256509        3.336160        3.079079
  H        1.519038        1.275603        2.462485
  H        2.203018        2.456525        1.349365
  C        0.079809        3.096917        4.024136
  H       -2.055192        2.725312        3.912432
  H       -1.467796        3.923336        2.760476
  H        2.199176        3.367027        3.638974
  H        1.143245        4.318629        2.596547
  H        0.006868        3.908742        4.758071
  H        0.254347        2.170261        4.589391
  C        1.773686        1.238715       -0.951627
  C        2.164075        2.574977       -1.125873
  C        2.669376        0.219004       -1.318004
  C        3.411966        2.905360       -1.631905
  H        1.485620        3.375289       -0.845893
  C        3.935716        0.567707       -1.808421
  C        4.309007        1.893802       -1.963994
  H        3.686982        3.948637       -1.755544
  H        4.619763       -0.229403       -2.086113
  H        5.293950        2.138484       -2.350997
  C        2.341638       -1.228239       -1.250822
  C        3.091267       -2.087219       -0.439498
  C        1.362920       -1.771649       -2.094917
  C        2.846297       -3.456951       -0.450672
  C        1.139505       -3.142560       -2.119228
  H        0.804921       -1.109819       -2.753380
  C        1.875684       -3.985994       -1.291810
  H        3.400886       -4.107824        0.217080
  H        0.381957       -3.554818       -2.779715
  H        1.679181       -5.053351       -1.289954
  C       -1.749164       -1.432999        0.594945
  C       -2.619563       -1.254114        1.666459
  C       -2.235193       -1.860807       -0.638673
  C       -3.988901       -1.442187        1.477817
  H       -2.241345       -0.983657        2.645933
  C       -3.605502       -2.054202       -0.814756
  H       -1.552398       -2.052110       -1.461666
  C       -4.487702       -1.828188        0.236959
  H       -4.665261       -1.295620        2.316044
  H       -3.977879       -2.387420       -1.780309
  H       -5.554919       -1.973220        0.097197
 Cl        0.432465       -3.155703        2.037935
  H        3.850632       -1.671355        0.217722

77
LB03 Conformer 0,G_gas(Eh)=-2226.570955994557,G_solv(Eh)=-2226.6127128378
 Pd       -0.112567       -1.228639       -0.092538
  P        0.391256        0.957601        0.168842
  C        1.730223        1.229173        1.440991
  C        2.035012        2.689262        1.798470
  C        1.471169        0.416556        2.716178
  H        2.616827        0.801494        0.946321
  C        3.255563        2.764249        2.723788
  H        1.169129        3.120961        2.318676
  H        2.208339        3.293049        0.899453
  C        2.674998        0.494546        3.659955
  H        0.584184        0.825101        3.223278
  H        1.245849       -0.627309        2.461130
  C        3.030564        1.944060        3.995332
  H        3.467523        3.810728        2.975452
  H        4.137210        2.379858        2.190442
  H        2.465361       -0.070433        4.576312
  H        3.537254        0.008618        3.180156
  H        3.920676        1.980223        4.634954
  H        2.207603        2.393421        4.570312
  C        0.927776        2.016450       -1.274433
  C        2.392729        1.805648       -1.690284
  C       -0.022222        1.797422       -2.459794
  H        0.823043        3.062848       -0.946576
  C        2.749432        2.708228       -2.876184
  H        2.552615        0.760396       -1.973461
  H        3.069313        2.015930       -0.854203
  C        0.358532        2.680565       -3.650878
  H        0.019789        0.739940       -2.752751
  H       -1.055042        2.005305       -2.155181
  C        1.814741        2.459862       -4.059810
  H        3.791638        2.527899       -3.166008
  H        2.680453        3.764023       -2.572307
  H       -0.314814        2.473269       -4.491668
  H        0.212278        3.737206       -3.380934
  H        2.078666        3.112552       -4.900887
  H        1.941864        1.422985       -4.403113
  C       -1.104781        1.802909        0.812424
  C       -1.179833        3.196149        0.945211
  C       -2.198661        1.014513        1.199887
  C       -2.305288        3.805008        1.482824
  H       -0.350337        3.817351        0.623388
  C       -3.307732        1.640800        1.783966
  C       -3.368203        3.019870        1.920442
  H       -2.346696        4.886568        1.571776
  H       -4.136044        1.021639        2.119436
  H       -4.245029        3.482361        2.364585
  C       -2.249664       -0.485214        1.117814
  C       -3.056906       -1.217833        0.188206
  C       -1.813379       -1.156027        2.289474
  C       -3.382165       -2.547522        0.510141
  C       -2.128301       -2.472897        2.557884
  H       -1.250439       -0.576388        3.014776
  C       -2.936194       -3.166170        1.658929
  H       -4.011099       -3.093136       -0.185851
  H       -1.756944       -2.951041        3.458071
  H       -3.216415       -4.196415        1.854437
  N       -3.557799       -0.751034       -1.039164
  C       -3.804328        0.660899       -1.270104
  H       -4.369650        0.753348       -2.204797
  H       -4.410533        1.085453       -0.467210
  H       -2.888899        1.267007       -1.370495
  C       -3.000252       -1.414987       -2.221826
  H       -3.707921       -1.341459       -3.056188
  H       -2.043732       -0.946313       -2.521858
  H       -2.786388       -2.464686       -2.012704
  C        1.589261       -1.481224       -1.099393
  C        1.549281       -1.616486       -2.486920
  C        2.813250       -1.559134       -0.438529
  C        2.730537       -1.775263       -3.209023
  H        0.596140       -1.618668       -3.008164
  C        3.994016       -1.719514       -1.165241
  H        2.856025       -1.510118        0.646493
  C        3.958554       -1.812295       -2.552753
  H        2.686617       -1.880954       -4.290219
  H        4.943085       -1.778133       -0.638105
  H        4.878118       -1.935184       -3.117579
 Cl       -0.414178       -3.542612       -0.389619

77
LB03 Conformer 10,G_gas(Eh)=-2226.57133549613,G_solv(Eh)=-2226.613935067436
 Pd        0.003608       -1.342833        0.082378
  P        0.398427        0.884004        0.100829
  C        1.662786        1.301855        1.417389
  C        1.717665        2.760105        1.895609
  C        1.470594        0.377859        2.632528
  H        2.621895        1.043311        0.937216
  C        2.861264        2.955884        2.898905
  H        0.766027        3.010236        2.383614
  H        1.837384        3.456023        1.060168
  C        2.603239        0.564310        3.644952
  H        0.507818        0.618800        3.109004
  H        1.402090       -0.668842        2.310904
  C        2.714019        2.020151        4.098857
  H        2.884750        4.001828        3.229267
  H        3.820333        2.760691        2.397002
  H        2.443544       -0.096664        4.505422
  H        3.550720        0.254288        3.179627
  H        3.559786        2.144319        4.786079
  H        1.807310        2.293049        4.658570
  C        1.006097        1.580229       -1.517275
  C       -0.149717        1.599748       -2.528324
  C        1.796907        2.894083       -1.545352
  H        1.703589        0.789543       -1.834476
  C        0.374087        1.876351       -3.939414
  H       -0.871141        2.378844       -2.241530
  H       -0.689154        0.645919       -2.488300
  C        2.318022        3.150913       -2.965942
  H        1.165235        3.740439       -1.243006
  H        2.643103        2.848753       -0.851023
  C        1.177963        3.176750       -3.985288
  H       -0.463069        1.918140       -4.647428
  H        1.016287        1.039878       -4.251683
  H        2.876595        4.094788       -2.989483
  H        3.026429        2.353231       -3.232662
  H        1.575168        3.345717       -4.993589
  H        0.511547        4.022939       -3.760506
  C       -1.111680        1.782120        0.609638
  C       -1.210848        3.179137        0.581500
  C       -2.160539        1.028950        1.154359
  C       -2.308262        3.830743        1.127567
  H       -0.411516        3.767616        0.144827
  C       -3.240312        1.702148        1.744201
  C       -3.315242        3.087842        1.737148
  H       -2.366512        4.914732        1.095450
  H       -4.042570        1.113019        2.181212
  H       -4.166029        3.586583        2.192413
  C       -2.247193       -0.464851        1.128853
  C       -2.728384       -1.165321       -0.018564
  C       -2.204245       -1.143233        2.362727
  C       -3.157751       -2.490320        0.144240
  C       -2.602709       -2.462230        2.487225
  H       -1.854952       -0.592785        3.232524
  C       -3.093918       -3.130432        1.370174
  H       -3.519826       -3.040146       -0.716454
  H       -2.524259       -2.968138        3.443796
  H       -3.414281       -4.164449        1.448496
  N       -2.764101       -0.530484       -1.286751
  C       -3.819820        0.463397       -1.486481
  H       -3.614445        1.020687       -2.408154
  H       -4.816397       -0.006250       -1.580105
  H       -3.849022        1.175224       -0.660440
  C       -2.657633       -1.425961       -2.435256
  H       -2.393088       -0.830606       -3.317960
  H       -1.866927       -2.163002       -2.258554
  H       -3.598093       -1.957856       -2.668786
  C        1.747939       -1.565023       -0.846555
  C        1.738363       -1.698873       -2.236443
  C        2.962552       -1.593047       -0.165483
  C        2.935943       -1.832468       -2.936840
  H        0.796280       -1.707119       -2.778597
  C        4.159482       -1.724165       -0.872048
  H        2.988303       -1.535619        0.919117
  C        4.151976       -1.835380       -2.258357
  H        2.913773       -1.942960       -4.018256
  H        5.100333       -1.748653       -0.327700
  H        5.084602       -1.940083       -2.805126
 Cl       -0.111402       -3.686329        0.160170

77
LB03 Conformer 11,G_gas(Eh)=-2226.566187101463,G_solv(Eh)=-2226.60832723808
 Pd       -0.247632       -0.944716       -0.911199
  P        0.426481        0.996991        0.080982
  C        1.771484        0.925996        1.394812
  C        3.197295        0.842788        0.827991
  C        1.691203        2.030777        2.457838
  H        1.560840       -0.036864        1.886372
  C        4.204522        0.578241        1.951175
  H        3.450785        1.797706        0.345095
  H        3.271716        0.053107        0.075207
  C        2.712318        1.783041        3.574408
  H        1.893909        3.006698        1.991077
  H        0.685300        2.088956        2.885646
  C        4.133818        1.660519        3.027067
  H        5.214206        0.516982        1.527349
  H        3.990032       -0.404400        2.395056
  H        2.650292        2.591644        4.313235
  H        2.445206        0.854284        4.100052
  H        4.838093        1.444107        3.839568
  H        4.437671        2.623955        2.591509
  C        0.924087        2.254832       -1.218685
  C        1.949286        1.661206       -2.201924
  C       -0.302406        2.709893       -2.032790
  H        1.375325        3.124108       -0.712451
  C        2.366728        2.693180       -3.253953
  H        1.477269        0.803048       -2.699729
  H        2.831366        1.273290       -1.689379
  C        0.091044        3.745290       -3.091717
  H       -0.726350        1.823726       -2.530501
  H       -1.087396        3.120352       -1.391294
  C        1.159362        3.202135       -4.039489
  H        3.102485        2.242837       -3.931349
  H        2.868499        3.538795       -2.760191
  H       -0.800868        4.051202       -3.652137
  H        0.472198        4.646427       -2.588278
  H        1.462554        3.973413       -4.757981
  H        0.734352        2.372222       -4.622056
  C       -0.992546        1.814888        0.939537
  C       -1.025948        3.210441        1.079601
  C       -2.090570        1.060020        1.388510
  C       -2.132167        3.852651        1.614877
  H       -0.178520        3.807082        0.754802
  C       -3.210909        1.722864        1.904561
  C       -3.237555        3.104626        2.014885
  H       -2.135196        4.934323        1.712194
  H       -4.057482        1.126707        2.231636
  H       -4.113155        3.599153        2.425635
  C       -2.083435       -0.425958        1.435830
  C       -2.990267       -1.227530        0.697092
  C       -1.258139       -1.023738        2.393935
  C       -3.010640       -2.607520        0.959718
  C       -1.298797       -2.387942        2.645535
  H       -0.608313       -0.378325        2.980944
  C       -2.182659       -3.174953        1.916136
  H       -3.647373       -3.257895        0.373920
  H       -0.657159       -2.827008        3.403360
  H       -2.218122       -4.248709        2.075261
  N       -3.868002       -0.643274       -0.232899
  C       -4.928214       -1.494309       -0.761334
  H       -4.553314       -2.268818       -1.452692
  H       -5.470836       -1.976674        0.057385
  H       -5.633900       -0.862303       -1.310523
  C       -3.277885        0.172185       -1.298290
  H       -2.525120        0.855172       -0.899743
  H       -2.821617       -0.457975       -2.082458
  H       -4.057839        0.791123       -1.757328
  C        1.539854       -1.749282       -0.699300
  C        2.425610       -1.822480       -1.770310
  C        1.865447       -2.325857        0.525695
  C        3.670959       -2.424687       -1.589610
  H        2.151719       -1.429201       -2.743149
  C        3.110539       -2.932830        0.692304
  H        1.151515       -2.313538        1.343881
  C        4.022628       -2.969131       -0.357720
  H        4.362722       -2.475576       -2.426547
  H        3.359770       -3.383175        1.650002
  H        4.993225       -3.437790       -0.223909
 Cl       -1.070238       -2.749387       -2.125452

77
LB03 Conformer 12,G_gas(Eh)=-2226.566371121768,G_solv(Eh)=-2226.608773131236
 Pd       -0.029233       -1.043723        0.146549
  P        0.340933        1.228353        0.167213
  C        1.265506        2.184466        1.533903
  C        1.033640        1.583016        2.926424
  C        2.771869        2.398976        1.344183
  H        0.773677        3.166663        1.495201
  C        1.788395        0.265279        3.113159
  H       -0.036713        1.479492        3.133573
  H        1.405439        2.314584        3.660022
  C        3.565441        1.105054        1.511122
  H        2.991622        2.887100        0.390399
  H        3.082490        3.110530        2.125085
  C        3.288813        0.458794        2.872421
  H        1.398820       -0.484857        2.406760
  H        1.613238       -0.128133        4.122043
  H        3.287686        0.407425        0.711123
  H        4.638143        1.303921        1.395854
  H        3.702473        1.100287        3.664908
  H        3.807992       -0.504527        2.944444
  C        0.890579        2.124682       -1.390307
  C        2.259636        1.690383       -1.946338
  C       -0.162051        2.006015       -2.504781
  H        0.963413        3.186264       -1.095182
  C        2.655908        2.579971       -3.128847
  H        2.195004        0.655433       -2.290442
  H        3.041005        1.709678       -1.184168
  C        0.225447        2.865924       -3.712181
  H       -0.228224        0.952951       -2.811271
  H       -1.151701        2.304152       -2.142545
  C        1.611801        2.500353       -4.242628
  H        3.637493        2.265584       -3.503658
  H        2.760261        3.623636       -2.794489
  H       -0.530068        2.754378       -4.499772
  H        0.216574        3.925052       -3.413909
  H        1.886398        3.154959       -5.078817
  H        1.589173        1.472300       -4.632165
  C       -1.347839        1.930967        0.430399
  C       -1.565368        3.311955        0.312666
  C       -2.437924        1.083695        0.681749
  C       -2.837132        3.852250        0.412165
  H       -0.730242        3.977270        0.109800
  C       -3.720777        1.645762        0.779847
  C       -3.922393        3.009028        0.643372
  H       -2.983104        4.923042        0.304815
  H       -4.560073        0.987242        0.978735
  H       -4.925197        3.417692        0.728383
  C       -2.327111       -0.375957        0.983581
  C       -3.218709       -1.321124        0.380313
  C       -1.661209       -0.751140        2.168454
  C       -3.459577       -2.525038        1.042785
  C       -1.886175       -1.979998        2.787928
  H       -1.076146       -0.001177        2.685283
  C       -2.806029       -2.846470        2.230026
  H       -4.118452       -3.263086        0.602796
  H       -1.352217       -2.235645        3.696706
  H       -3.000773       -3.808978        2.693351
  N       -3.859435       -0.994269       -0.818345
  C       -4.900713       -1.896320       -1.289409
  H       -5.641290       -2.069817       -0.502342
  H       -5.409391       -1.424741       -2.135954
  H       -4.506603       -2.870788       -1.627983
  C       -3.008236       -0.532984       -1.917642
  H       -3.623995       -0.018732       -2.663955
  H       -2.253945        0.166118       -1.558055
  H       -2.487769       -1.378548       -2.399126
  C        1.442231       -1.449551       -1.140730
  C        1.131026       -1.569247       -2.495011
  C        2.744092       -1.687774       -0.713180
  C        2.134069       -1.847959       -3.421296
  H        0.104566       -1.458624       -2.832860
  C        3.747578       -1.961076       -1.643985
  H        2.983003       -1.686216        0.346428
  C        3.450280       -2.024579       -3.001451
  H        1.880340       -1.935142       -4.474751
  H        4.763262       -2.137464       -1.298367
  H        4.232181       -2.239008       -3.724071
 Cl       -0.398918       -3.356901        0.002852

77
LB03 Conformer 18,G_gas(Eh)=-2226.563354429838,G_solv(Eh)=-2226.608362115438
 Pd       -0.103976       -1.241282       -0.050195
  P        0.467881        0.915219        0.303697
  C        1.758527        1.176733        1.639751
  C        3.188319        1.080582        1.078758
  C        1.600465        2.416890        2.529689
  H        1.608846        0.292467        2.280988
  C        4.203125        1.044621        2.225829
  H        3.397712        1.952536        0.445619
  H        3.298544        0.189622        0.452151
  C        2.623490        2.378628        3.671397
  H        1.758719        3.328773        1.937138
  H        0.583841        2.474554        2.935036
  C        4.053225        2.261190        3.140399
  H        5.218949        0.993325        1.815809
  H        4.051677        0.124465        2.808792
  H        2.516196        3.275354        4.293944
  H        2.403323        1.516254        4.317493
  H        4.763709        2.202585        3.973939
  H        4.304404        3.170870        2.574752
  C        1.049350        1.777177       -1.234046
  C       -0.015505        1.641914       -2.342792
  C        1.517166        3.237699       -1.191648
  H        1.915055        1.153810       -1.508984
  C        0.346674        2.507883       -3.572296
  H       -0.992164        1.953389       -1.950001
  H       -0.112405        0.588207       -2.624957
  C        2.370326        3.512463       -2.449291
  H        0.638605        3.893993       -1.192297
  H        2.090528        3.476432       -0.291230
  C        1.857884        2.717160       -3.668400
  H       -0.145053        3.487167       -3.500689
  H       -0.039711        2.035873       -4.482270
  H        2.354236        4.587679       -2.665532
  H        3.415389        3.245831       -2.248339
  H        2.351346        1.737333       -3.713393
  H        2.120657        3.237310       -4.596079
  C       -1.086379        1.753740        0.804014
  C       -1.188192        3.149704        0.871460
  C       -2.235585        0.964415        1.001943
  C       -2.410919        3.768694        1.087788
  H       -0.301445        3.760258        0.744485
  C       -3.463677        1.606259        1.211114
  C       -3.555151        2.989309        1.243073
  H       -2.471979        4.852105        1.129265
  H       -4.350002        0.996728        1.361122
  H       -4.519136        3.461715        1.410114
  C       -2.186946       -0.518596        1.151465
  C       -3.186207       -1.381769        0.596060
  C       -1.392899       -1.013389        2.217002
  C       -3.403557       -2.628925        1.207129
  C       -1.590443       -2.272174        2.765861
  H       -0.707355       -0.321298        2.699625
  C       -2.621702       -3.058716        2.265354
  H       -4.140231       -3.309114        0.799820
  H       -0.965308       -2.618545        3.581431
  H       -2.798875       -4.047191        2.678955
  N       -3.911202       -0.991355       -0.507929
  C       -3.276806       -0.168910       -1.535681
  H       -3.499758       -0.589679       -2.522511
  H       -3.615766        0.876009       -1.509174
  H       -2.187327       -0.191984       -1.410413
  C       -5.001729       -1.831129       -0.980428
  H       -4.643055       -2.756606       -1.459613
  H       -5.671471       -2.094707       -0.155574
  H       -5.585817       -1.264543       -1.711101
  C        1.683913       -1.632588       -0.854547
  C        2.027356       -1.399090       -2.184281
  C        2.620577       -2.228374       -0.006215
  C        3.302954       -1.721734       -2.650327
  H        1.298940       -0.990156       -2.877926
  C        3.892409       -2.553426       -0.475695
  H        2.359331       -2.450288        1.025791
  C        4.242814       -2.290297       -1.796986
  H        3.552658       -1.538939       -3.692746
  H        4.608358       -3.018626        0.197506
  H        5.233652       -2.543803       -2.162818
 Cl       -0.794293       -3.378319       -0.758407

77
LB03 Conformer 1,G_gas(Eh)=-2226.567907231704,G_solv(Eh)=-2226.610662099823
 Pd        0.153385       -1.086642        0.045496
  P        0.458153        1.176750        0.114813
  C        1.682468        2.069594        1.256016
  C        1.191839        2.516990        2.648597
  C        3.008213        1.290857        1.361812
  H        1.880157        2.990691        0.687384
  C        1.282037        1.466526        3.759062
  H        0.173608        2.917680        2.591034
  H        1.837537        3.360165        2.937503
  C        2.960581        0.187759        2.417744
  H        3.289640        0.872191        0.390810
  H        3.795873        2.008358        1.638071
  C        2.642207        0.773712        3.791333
  H        0.510223        0.700111        3.632545
  H        1.069701        1.952052        4.719581
  H        2.188000       -0.549460        2.145558
  H        3.919461       -0.344562        2.436246
  H        3.422252        1.499035        4.067027
  H        2.648318       -0.009386        4.558616
  C        0.818699        2.083536       -1.496631
  C        2.258161        1.918366       -2.007179
  C       -0.206861        1.708750       -2.573403
  H        0.674699        3.149598       -1.253229
  C        2.469470        2.705250       -3.306200
  H        2.467351        0.859367       -2.190196
  H        2.976091        2.267145       -1.256490
  C        0.033909        2.489690       -3.868921
  H       -0.129108        0.634382       -2.778428
  H       -1.221726        1.901670       -2.205474
  C        1.461440        2.291089       -4.376830
  H        3.494857        2.543860       -3.660247
  H        2.365705        3.782817       -3.107215
  H       -0.694517        2.174719       -4.626303
  H       -0.141534        3.560579       -3.686351
  H        1.623508        2.863674       -5.298280
  H        1.615790        1.230566       -4.622505
  C       -1.204766        1.862456        0.495056
  C       -1.432481        3.244597        0.450194
  C       -2.285718        0.988023        0.703196
  C       -2.712269        3.764979        0.563218
  H       -0.596676        3.925381        0.310591
  C       -3.576687        1.529287        0.797942
  C       -3.790912        2.896250        0.720969
  H       -2.870152        4.838486        0.520040
  H       -4.412993        0.854691        0.952897
  H       -4.800468        3.288523        0.804838
  C       -2.125256       -0.467040        0.995542
  C       -3.025683       -1.453149        0.477022
  C       -1.358337       -0.798929        2.132302
  C       -3.182261       -2.648738        1.186839
  C       -1.490447       -2.018817        2.790740
  H       -0.773315       -0.006444        2.582407
  C       -2.427577       -2.923693        2.321420
  H       -3.848187       -3.415830        0.811190
  H       -0.882160       -2.236754        3.661789
  H       -2.554366       -3.881929        2.816256
  N       -3.737626       -1.196175       -0.681318
  C       -4.787552       -2.114302       -1.088046
  H       -5.462206       -2.323862       -0.251773
  H       -5.374040       -1.640425       -1.881702
  H       -4.392678       -3.069309       -1.475165
  C       -3.067905       -0.536621       -1.799679
  H       -2.998731       -1.226304       -2.653767
  H       -3.602016        0.369685       -2.117068
  H       -2.047560       -0.266537       -1.519023
  C        1.659278       -1.387011       -1.237597
  C        1.368019       -1.552997       -2.592040
  C        2.980855       -1.483936       -0.809945
  C        2.396179       -1.731671       -3.515531
  H        0.336207       -1.571777       -2.930215
  C        4.008528       -1.665933       -1.737168
  H        3.223242       -1.432657        0.246398
  C        3.722877       -1.769061       -3.094570
  H        2.153720       -1.857245       -4.567996
  H        5.036162       -1.733026       -1.388433
  H        4.523764       -1.907099       -3.815252
 Cl       -0.235813       -3.385100       -0.214944

77
LB03 Conformer 20,G_gas(Eh)=-2226.56924910396,G_solv(Eh)=-2226.613134624441
 Pd       -0.219987       -1.284911        0.152300
  P        0.500726        0.839431        0.458879
  C        1.996498        1.018729        1.562995
  C        2.393581        2.453496        1.934149
  C        1.906150        0.153191        2.825212
  H        2.791739        0.591533        0.928673
  C        3.729981        2.462070        2.687472
  H        1.615388        2.887636        2.577269
  H        2.472315        3.087693        1.043076
  C        3.240378        0.154312        3.577386
  H        1.124774        0.558488        3.485688
  H        1.612600       -0.870866        2.561530
  C        3.673783        1.577172        3.933127
  H        3.993008        3.491457        2.960802
  H        4.522003        2.100383        2.015607
  H        3.157298       -0.459544        4.482346
  H        4.007877       -0.315304        2.944804
  H        4.648642        1.565825        4.435330
  H        2.954632        2.005258        4.646869
  C        0.957841        1.904117       -1.005593
  C        2.347495        1.569278       -1.606507
  C       -0.134365        1.874614       -2.080104
  H        0.991487        2.932169       -0.615939
  C        2.411486        1.925705       -3.102093
  H        2.588716        0.509933       -1.485219
  H        3.114709        2.137207       -1.064493
  C        0.118974        2.969517       -3.135553
  H       -0.147287        0.881108       -2.543105
  H       -1.120561        2.028145       -1.628894
  C        1.623295        3.201286       -3.387967
  H        1.998752        1.098124       -3.693151
  H        3.459602        2.029061       -3.404747
  H       -0.376332        2.678443       -4.069663
  H       -0.352447        3.906136       -2.812608
  H        1.998023        4.003472       -2.736616
  H        1.785547        3.541531       -4.416807
  C       -0.928831        1.753923        1.169040
  C       -0.912205        3.149488        1.309039
  C       -2.115912        1.047893        1.445099
  C       -2.045744        3.845203        1.701685
  H       -0.007578        3.706891        1.089032
  C       -3.255486        1.768729        1.828989
  C       -3.224957        3.148578        1.954788
  H       -2.012245        4.926185        1.800268
  H       -4.169032        1.221471        2.037912
  H       -4.120590        3.682035        2.260404
  C       -2.213806       -0.443073        1.485754
  C       -3.319338       -1.148277        0.910965
  C       -1.438855       -1.102571        2.463836
  C       -3.623926       -2.421189        1.402229
  C       -1.743223       -2.384355        2.913471
  H       -0.673305       -0.526307        2.970382
  C       -2.852148       -3.024947        2.388297
  H       -4.438309       -2.987328        0.968580
  H       -1.122400       -2.859112        3.665446
  H       -3.108232       -4.028095        2.715587
  N       -4.089275       -0.542549       -0.083313
  C       -5.307224       -1.221275       -0.502386
  H       -5.868847       -0.546670       -1.156378
  H       -5.111406       -2.153425       -1.060815
  H       -5.933776       -1.452877        0.364569
  C       -3.368305        0.028986       -1.222187
  H       -2.459251        0.524095       -0.886556
  H       -3.079482       -0.753836       -1.943795
  H       -4.000265        0.770241       -1.724484
  C        1.338803       -1.646049       -1.036711
  C        1.190996       -1.663842       -2.423261
  C        2.588147       -1.914777       -0.477455
  C        2.294636       -1.899327       -3.241166
  H        0.210917       -1.518987       -2.867754
  C        3.689223       -2.155113       -1.300609
  H        2.713789       -1.944781        0.602020
  C        3.549725       -2.131564       -2.684779
  H        2.167296       -1.911875       -4.320952
  H        4.657759       -2.362857       -0.852421
  H        4.407866       -2.313913       -3.325205
 Cl       -0.977396       -3.439456       -0.402852

77
LB03 Conformer 2,G_gas(Eh)=-2226.575844836984,G_solv(Eh)=-2226.617775357293
 Pd       -0.177867       -1.230382       -0.403909
  P        0.311815        0.941046        0.022159
  C        1.591792        1.448476        1.276018
  C        1.346424        0.689729        2.588211
  C        3.038632        1.276415        0.786112
  H        1.433160        2.520934        1.470977
  C        2.353445        1.104782        3.662922
  H        1.437394       -0.386927        2.391774
  H        0.317384        0.859083        2.928880
  C        4.026751        1.697623        1.878859
  H        3.220147        0.230033        0.519471
  H        3.213312        1.870725       -0.118205
  C        3.789574        0.916748        3.172089
  H        2.179644        0.523063        4.576825
  H        2.193539        2.161494        3.924889
  H        5.051398        1.542184        1.520123
  H        3.918911        2.774486        2.079774
  H        4.502675        1.229741        3.944534
  H        3.968628       -0.151670        2.982150
  C        0.807901        1.801600       -1.556911
  C       -0.187998        1.471627       -2.678050
  C        1.033169        3.315322       -1.473285
  H        1.767544        1.322464       -1.806724
  C        0.313760        2.011945       -4.020211
  H       -1.161822        1.924916       -2.437695
  H       -0.348176        0.385963       -2.730669
  C        1.554365        3.848334       -2.813846
  H        0.081512        3.811221       -1.239803
  H        1.736406        3.569468       -0.670264
  C        0.587494        3.515449       -3.951604
  H       -0.416407        1.789861       -4.807811
  H        1.240797        1.485249       -4.290996
  H        1.708889        4.932431       -2.747535
  H        2.536051        3.399215       -3.024106
  H        0.987792        3.873849       -4.907815
  H       -0.360250        4.048181       -3.784746
  C       -1.211334        1.824931        0.530596
  C       -1.201379        3.159864        0.951543
  C       -2.437952        1.171114        0.351134
  C       -2.385980        3.861269        1.138831
  H       -0.258653        3.669815        1.121832
  C       -3.624273        1.901913        0.502793
  C       -3.602669        3.236656        0.883984
  H       -2.356755        4.896977        1.464278
  H       -4.572070        1.392017        0.350119
  H       -4.534921        3.781446        1.001954
  C       -2.586920       -0.287957        0.068726
  C       -2.439873       -1.250819        1.110336
  C       -3.234578       -0.675735       -1.121051
  C       -2.963198       -2.535853        0.911907
  C       -3.715749       -1.959221       -1.302451
  H       -3.355199        0.070344       -1.902447
  C       -3.586398       -2.887852       -0.273222
  H       -2.854798       -3.279864        1.692782
  H       -4.177477       -2.240549       -2.243104
  H       -3.959350       -3.899131       -0.400611
  N       -1.810075       -0.884457        2.331696
  C       -2.651584       -0.117374        3.253128
  H       -3.470427       -0.730424        3.672868
  H       -2.033408        0.244354        4.083258
  H       -3.088252        0.748994        2.752112
  C       -1.128969       -1.974485        3.025194
  H       -0.447009       -1.543277        3.767636
  H       -1.815330       -2.655743        3.560599
  H       -0.542414       -2.556995        2.306743
  C        1.758344       -1.596770       -0.674063
  C        2.466219       -2.231009        0.347211
  C        2.411945       -1.268934       -1.859382
  C        3.828163       -2.487955        0.199834
  H        1.958838       -2.538767        1.256988
  C        3.776541       -1.524574       -2.001009
  H        1.861514       -0.832344       -2.688320
  C        4.492108       -2.120986       -0.967852
  H        4.368730       -2.983519        1.002485
  H        4.275621       -1.262734       -2.930705
  H        5.554114       -2.319315       -1.079782
 Cl       -0.525059       -3.443377       -1.099892

77
LB03 Conformer 3,G_gas(Eh)=-2226.576517870623,G_solv(Eh)=-2226.621694906149
 Pd        0.079138       -1.197241       -0.104181
  P        0.488945        1.011500        0.173462
  C        1.667521        1.656665        1.468130
  C        1.346263        1.048594        2.840080
  C        3.134366        1.404681        1.086026
  H        1.503654        2.744771        1.532398
  C        2.307376        1.561730        3.916150
  H        1.425530       -0.046401        2.768669
  H        0.311939        1.284948        3.122064
  C        4.081308        1.924000        2.172212
  H        3.292935        0.328716        0.944990
  H        3.375941        1.880232        0.128630
  C        3.762623        1.298094        3.529796
  H        2.070471        1.087961        4.876610
  H        2.156316        2.642964        4.050825
  H        5.117445        1.709942        1.883592
  H        3.991441        3.018324        2.246309
  H        4.439022        1.687117        4.300478
  H        3.931461        0.212771        3.473730
  C        1.060775        1.829347       -1.404538
  C        0.103965        1.519619       -2.562860
  C        1.355282        3.334029       -1.358562
  H        2.003877        1.295658       -1.606492
  C        0.697734        1.985748       -3.895101
  H       -0.852456        2.033866       -2.384526
  H       -0.108678        0.444244       -2.595247
  C        1.974803        3.790904       -2.685727
  H        0.418620        3.886303       -1.206798
  H        2.024121        3.589652       -0.528459
  C        1.048282        3.473940       -3.860489
  H       -0.006062        1.775498       -4.709743
  H        1.606951        1.402375       -4.102404
  H        2.186649        4.866519       -2.644202
  H        2.938621        3.281447       -2.830420
  H        1.512453        3.779173       -4.806122
  H        0.123539        4.060332       -3.756117
  C       -1.131965        1.766435        0.596557
  C       -1.263973        3.147182        0.798260
  C       -2.275721        0.945872        0.651689
  C       -2.509758        3.729690        0.980067
  H       -0.381459        3.778626        0.809932
  C       -3.527923        1.553858        0.819402
  C       -3.647973        2.926994        0.967696
  H       -2.592841        4.802382        1.127451
  H       -4.410687        0.922723        0.858243
  H       -4.630334        3.369967        1.105679
  C       -2.224109       -0.546216        0.725976
  C       -3.163070       -1.378072        0.032552
  C       -1.555106       -1.090467        1.849870
  C       -3.419511       -2.660602        0.537324
  C       -1.806351       -2.378479        2.311614
  H       -0.944085       -0.422113        2.446914
  C       -2.753650       -3.146899        1.652994
  H       -4.101810       -3.319279        0.014913
  H       -1.273647       -2.760266        3.175559
  H       -2.960011       -4.159420        1.986949
  N       -3.827168       -0.905273       -1.082344
  C       -3.128909       -0.058705       -2.042416
  H       -3.606661        0.925566       -2.148559
  H       -2.096731        0.086583       -1.724114
  H       -3.103510       -0.550625       -3.025020
  C       -4.913539       -1.682002       -1.655018
  H       -4.559606       -2.577552       -2.193122
  H       -5.618437       -1.992782       -0.877310
  H       -5.455801       -1.048522       -2.364052
  C        1.932712       -1.500856       -0.794641
  C        2.320358       -1.276857       -2.113510
  C        2.861021       -2.023027        0.107863
  C        3.632689       -1.532455       -2.514211
  H        1.600333       -0.932728       -2.850065
  C        4.170169       -2.280514       -0.296461
  H        2.564457       -2.244344        1.130202
  C        4.564677       -2.023746       -1.606302
  H        3.918357       -1.358648       -3.548904
  H        4.880088       -2.689351        0.418361
  H        5.584484       -2.224911       -1.921581
 Cl       -0.397830       -3.384516       -0.820114

77
LB03 Conformer 4,G_gas(Eh)=-2226.567760408486,G_solv(Eh)=-2226.61226958126
 Pd       -0.041230       -1.216932       -0.005283
  P        0.378916        0.994244        0.299941
  C        1.827526        1.648327        1.263572
  C        1.797968        1.063083        2.684342
  C        3.181154        1.375606        0.586736
  H        1.699680        2.740633        1.336368
  C        2.958326        1.602999        3.525058
  H        1.874612       -0.030289        2.612656
  H        0.839885        1.291178        3.169074
  C        4.325905        1.935308        1.436845
  H        3.317925        0.296533        0.461780
  H        3.209665        1.814468       -0.416540
  C        4.303239        1.341060        2.845911
  H        2.934790        1.146314        4.522089
  H        2.827762        2.685918        3.669497
  H        5.282385        1.718761        0.946256
  H        4.239261        3.030729        1.501109
  H        5.121186        1.753471        3.449218
  H        4.468817        0.256195        2.777206
  C        0.304915        1.963936       -1.317548
  C        0.817259        3.409543       -1.252169
  C        0.933647        1.203624       -2.489985
  H       -0.778843        2.012426       -1.504665
  C        0.568712        4.129564       -2.583966
  H        1.894362        3.416262       -1.039360
  H        0.322243        3.962415       -0.446662
  C        0.688602        1.937822       -3.810641
  H        2.013579        1.088312       -2.326878
  H        0.512391        0.192273       -2.529118
  C        1.202889        3.376190       -3.752900
  H        0.960174        5.152831       -2.526410
  H       -0.515311        4.213765       -2.749711
  H        1.165218        1.389285       -4.632112
  H       -0.391606        1.947106       -4.021315
  H        0.998435        3.896033       -4.696774
  H        2.295591        3.365094       -3.626745
  C       -1.096581        1.699935        1.145696
  C       -1.140039        3.020157        1.611903
  C       -2.263107        0.917360        1.185169
  C       -2.330718        3.585346        2.047845
  H       -0.235408        3.619646        1.637232
  C       -3.462405        1.508640        1.603864
  C       -3.501855        2.832184        2.016336
  H       -2.345902        4.611018        2.404493
  H       -4.362067        0.900012        1.626397
  H       -4.440995        3.267699        2.345618
  C       -2.268759       -0.564785        0.990953
  C       -3.236289       -1.238259        0.180695
  C       -1.636669       -1.294787        2.031568
  C       -3.563055       -2.566807        0.502086
  C       -1.961031       -2.612509        2.311613
  H       -0.969023       -0.749009        2.693724
  C       -2.942863       -3.231101        1.546710
  H       -4.267817       -3.116152       -0.107834
  H       -1.454914       -3.143622        3.110115
  H       -3.206792       -4.266872        1.738266
  N       -3.837578       -0.587861       -0.885128
  C       -3.024119        0.360478       -1.646134
  H       -2.000067       -0.028490       -1.781740
  H       -3.471932        0.507059       -2.631869
  H       -2.966176        1.336940       -1.153361
  C       -4.823839       -1.319736       -1.671222
  H       -5.301628       -0.625158       -2.366454
  H       -4.382053       -2.148722       -2.248523
  H       -5.606465       -1.722521       -1.020872
  C        1.882319       -1.692531       -0.320438
  C        2.547695       -1.666908       -1.542336
  C        2.556349       -2.157572        0.811256
  C        3.892545       -2.032217       -1.616193
  H        2.025537       -1.386954       -2.449852
  C        3.897739       -2.530085        0.732302
  H        2.037310       -2.241863        1.762683
  C        4.577529       -2.448845       -0.479334
  H        4.400069       -2.003031       -2.577356
  H        4.406659       -2.889531        1.623381
  H        5.624010       -2.733161       -0.541830
 Cl       -0.551885       -3.341091       -0.870272

77
LB03 Conformer 5,G_gas(Eh)=-2226.573721404968,G_solv(Eh)=-2226.615855070748
 Pd       -0.297572       -0.951621       -1.016939
  P        0.220302        0.953215        0.123422
  C        1.711150        0.882087        1.250902
  C        2.377459        2.218676        1.597632
  C        1.353725        0.121819        2.536834
  H        2.430347        0.269127        0.687295
  C        3.637119        1.971568        2.439762
  H        1.679873        2.846278        2.170910
  H        2.650384        2.772778        0.691994
  C        2.610099       -0.133847        3.371704
  H        0.642075        0.722087        3.122687
  H        0.856070       -0.823387        2.296645
  C        3.318783        1.179094        3.708442
  H        4.105702        2.930778        2.693302
  H        4.363891        1.411407        1.833637
  H        2.343314       -0.671174        4.290320
  H        3.286684       -0.787472        2.802624
  H        4.238502        0.985136        4.273772
  H        2.668295        1.784528        4.357101
  C        0.567422        2.331563       -1.086605
  C        1.715214        1.943778       -2.027983
  C       -0.683436        2.679502       -1.904988
  H        0.874850        3.223047       -0.520256
  C        2.020009        3.077370       -3.010890
  H        1.406849        1.050869       -2.587975
  H        2.615128        1.668605       -1.464409
  C       -0.390976        3.797556       -2.910745
  H       -1.014024        1.775204       -2.438633
  H       -1.503597        2.982641       -1.243857
  C        0.778797        3.438718       -3.827614
  H        2.840979        2.779300       -3.674209
  H        2.365509        3.962433       -2.455892
  H       -1.291536        4.005689       -3.501536
  H       -0.153203        4.721316       -2.362265
  H        0.996533        4.269387       -4.509903
  H        0.497980        2.578335       -4.452201
  C       -1.081407        1.668170        1.218929
  C       -1.059747        3.036904        1.517340
  C       -2.093364        0.867159        1.785229
  C       -2.001769        3.617401        2.356873
  H       -0.294550        3.670991        1.082426
  C       -3.024944        1.466031        2.644179
  C       -2.989619        2.823824        2.927525
  H       -1.960172        4.682895        2.562746
  H       -3.801682        0.840823        3.075670
  H       -3.734838        3.259984        3.586490
  C       -2.222353       -0.610845        1.606075
  C       -2.564992       -1.307570        0.417718
  C       -2.024366       -1.346641        2.781213
  C       -2.686599       -2.705602        0.489061
  C       -2.125237       -2.728466        2.827750
  H       -1.758228       -0.795947        3.679551
  C       -2.460584       -3.405348        1.664446
  H       -2.922818       -3.272549       -0.399437
  H       -1.945725       -3.260896        3.756276
  H       -2.547672       -4.487675        1.657203
  N       -2.725647       -0.657741       -0.861746
  C       -3.407279       -1.480575       -1.891296
  H       -3.444163       -0.893736       -2.811468
  H       -2.844222       -2.382069       -2.121820
  H       -4.433489       -1.724472       -1.574401
  C       -3.438309        0.641359       -0.840409
  H       -2.935988        1.384573       -0.232596
  H       -3.485729        1.018011       -1.864490
  H       -4.464453        0.511074       -0.462437
  C        1.549779       -1.633990       -0.719197
  C        2.640333       -1.372154       -1.544790
  C        1.715268       -2.468089        0.387938
  C        3.899309       -1.881605       -1.224924
  H        2.516356       -0.792345       -2.452393
  C        2.974515       -2.978821        0.700909
  H        0.860864       -2.734754        1.005543
  C        4.075689       -2.671628       -0.093167
  H        4.742506       -1.667145       -1.876980
  H        3.088198       -3.625608        1.567613
  H        5.057316       -3.066135        0.153313
 Cl       -0.460576       -2.725315       -2.568018

77
LB03 Conformer 6,G_gas(Eh)=-2226.5738791647373,G_solv(Eh)=-2226.615382734457
 Pd       -0.070403       -1.306771        0.068144
  P        0.339805        0.923275        0.077061
  C        1.621194        1.576987        1.270848
  C        1.400981        0.917568        2.641241
  C        3.071260        1.410528        0.791954
  H        1.421958        2.655049        1.378470
  C        2.398061        1.442916        3.676825
  H        1.519563       -0.168880        2.531229
  H        0.371052        1.092892        2.979555
  C        4.049154        1.942045        1.845572
  H        3.283545        0.352666        0.604342
  H        3.228843        1.940886       -0.154580
  C        3.837374        1.256137        3.195309
  H        2.241438        0.929589        4.633389
  H        2.209435        2.512131        3.855032
  H        5.077119        1.789403        1.495049
  H        3.910069        3.027441        1.964171
  H        4.543237        1.647169        3.938306
  H        4.045797        0.181689        3.087319
  C        0.835616        1.627533       -1.573752
  C       -0.091815        1.132303       -2.689014
  C        1.002090        3.149993       -1.656060
  H        1.823652        1.165564       -1.731237
  C        0.447767        1.539150       -4.062477
  H       -1.095299        1.553745       -2.535602
  H       -0.207284        0.044472       -2.620212
  C        1.567205        3.546696       -3.025655
  H        0.021956        3.629327       -1.531731
  H        1.655836        3.524412       -0.858312
  C        0.662970        3.050854       -4.155450
  H       -0.239507        1.201472       -4.848270
  H        1.404926        1.026253       -4.239911
  H        1.682879        4.636411       -3.077622
  H        2.571583        3.113931       -3.142338
  H        1.090200        3.317243       -5.129888
  H       -0.309977        3.559468       -4.085965
  C       -1.166334        1.798542        0.657603
  C       -1.179497        3.180996        0.893305
  C       -2.287256        1.034993        1.006887
  C       -2.284332        3.804624        1.455695
  H       -0.307075        3.780639        0.658310
  C       -3.385577        1.675057        1.600487
  C       -3.391826        3.044633        1.819154
  H       -2.271490        4.876792        1.628296
  H       -4.244750        1.072806        1.884978
  H       -4.254907        3.516209        2.280168
  C       -2.404346       -0.450082        0.854919
  C       -2.872641       -1.061747       -0.342910
  C       -2.413990       -1.206984        2.045865
  C       -3.337611       -2.382385       -0.279360
  C       -2.859691       -2.515418        2.077255
  H       -2.068882       -0.723198        2.956201
  C       -3.333800       -3.098005        0.905758
  H       -3.688451       -2.866028       -1.183565
  H       -2.823011       -3.082551        3.001378
  H       -3.686876       -4.124364        0.910367
  N       -2.867472       -0.339235       -1.563665
  C       -2.738336       -1.155796       -2.767038
  H       -2.455788       -0.502727       -3.601562
  H       -1.950624       -1.903526       -2.625788
  H       -3.673336       -1.670906       -3.053829
  C       -3.933078        0.653629       -1.714859
  H       -3.731746        1.260036       -2.605904
  H       -4.925044        0.180533       -1.836820
  H       -3.971167        1.321137       -0.852301
  C        1.854692       -1.638830       -0.318552
  C        2.414531       -1.407485       -1.572577
  C        2.653170       -2.152931        0.704409
  C        3.775628       -1.633641       -1.786490
  H        1.797211       -1.063835       -2.397878
  C        4.011065       -2.376359        0.486282
  H        2.215159       -2.397772        1.667251
  C        4.581258       -2.103268       -0.754858
  H        4.199866       -1.446808       -2.769975
  H        4.622245       -2.776552        1.291457
  H        5.640306       -2.277320       -0.921850
 Cl       -0.317374       -3.636566       -0.044877

77
LB03 Conformer 7,G_gas(Eh)=-2226.570447333018,G_solv(Eh)=-2226.613203589282
 Pd       -0.064847       -1.404504        0.179988
  P        0.254524        0.838943        0.117130
  C        1.642102        1.336757        1.262623
  C        1.917558        2.829931        1.483095
  C        1.454081        0.646172        2.623861
  H        2.525623        0.889034        0.781257
  C        3.191627        3.008914        2.319090
  H        1.079516        3.273510        2.035351
  H        2.006315        3.371381        0.533827
  C        2.701458        0.828512        3.493916
  H        0.580655        1.084786        3.129632
  H        1.233187       -0.420154        2.483117
  C        3.055040        2.306474        3.671444
  H        3.394445        4.077519        2.462776
  H        4.048779        2.591838        1.770866
  H        2.546898        0.352484        4.469819
  H        3.545746        0.308223        3.017894
  H        3.981284        2.409672        4.249774
  H        2.261697        2.800164        4.251726
  C        0.627940        1.496024       -1.600448
  C       -0.115387        2.762095       -2.039068
  C        2.133422        1.626674       -1.886928
  H        0.254653        0.670892       -2.226182
  C        0.105622        3.001965       -3.536943
  H        0.262307        3.631419       -1.482564
  H       -1.185343        2.674472       -1.818153
  C        2.355161        1.864671       -3.383704
  H        2.545808        2.473848       -1.323091
  H        2.673141        0.727920       -1.573963
  C        1.595341        3.098968       -3.873295
  H       -0.418931        3.913386       -3.849827
  H       -0.340131        2.169479       -4.101358
  H        3.428175        1.967651       -3.585693
  H        2.014527        0.976427       -3.935409
  H        1.732349        3.229025       -4.953802
  H        2.014849        3.994896       -3.391915
  C       -1.213331        1.685679        0.816871
  C       -1.282349        3.071984        0.999041
  C       -2.242362        0.878049        1.326292
  C       -2.318951        3.651423        1.721230
  H       -0.514441        3.711455        0.581156
  C       -3.263933        1.471519        2.079213
  C       -3.298465        2.843749        2.288387
  H       -2.350385        4.729171        1.851449
  H       -4.055848        0.839373        2.472288
  H       -4.101358        3.282394        2.873884
  C       -2.379905       -0.577305        1.036899
  C       -2.692791       -1.022280       -0.280485
  C       -2.548919       -1.473870        2.109585
  C       -3.171873       -2.326866       -0.454115
  C       -3.003327       -2.765099        1.909993
  H       -2.309030       -1.124049        3.110371
  C       -3.322063       -3.186665        0.622558
  H       -3.409686       -2.679635       -1.451449
  H       -3.087022       -3.448897        2.747934
  H       -3.672989       -4.199486        0.452695
  N       -2.579121       -0.108627       -1.370221
  C       -3.707665        0.821243       -1.482287
  H       -4.641613        0.306359       -1.772552
  H       -3.876335        1.337978       -0.534327
  H       -3.477127        1.573209       -2.246070
  C       -2.273958       -0.723607       -2.658427
  H       -3.135772       -1.237447       -3.121513
  H       -1.948318        0.061084       -3.352410
  H       -1.459982       -1.445562       -2.533491
  C        1.748735       -1.622919       -0.614541
  C        1.851778       -1.777154       -1.997808
  C        2.906035       -1.652617        0.161552
  C        3.101050       -1.919621       -2.599552
  H        0.958259       -1.797112       -2.616072
  C        4.155234       -1.789222       -0.444657
  H        2.842980       -1.585360        1.243952
  C        4.258683       -1.911949       -1.826984
  H        3.164967       -2.040653       -3.678154
  H        5.049544       -1.810126        0.173317
  H        5.232095       -2.020285       -2.296567
 Cl       -0.161323       -3.744878        0.291054

77
LB03 Conformer 9,G_gas(Eh)=-2226.569373210907,G_solv(Eh)=-2226.613460951604
 Pd       -0.042382       -1.214003        0.107962
  P        0.538331        0.968051        0.399252
  C        1.819608        1.526111        1.663878
  C        1.655754        0.719218        2.959357
  C        3.270915        1.518639        1.161407
  H        1.554220        2.572526        1.886651
  C        2.660822        1.143842        4.033541
  H        1.780904       -0.350763        2.738539
  H        0.637318        0.853502        3.343455
  C        4.244277        1.944166        2.266317
  H        3.541542        0.518603        0.801700
  H        3.375615        2.201552        0.311814
  C        4.094030        1.071664        3.510846
  H        2.536930        0.509673        4.919732
  H        2.441979        2.174696        4.348619
  H        5.270143        1.898359        1.881162
  H        4.053383        2.993330        2.537290
  H        4.801962        1.384892        4.287587
  H        4.338084        0.029583        3.256746
  C        0.944059        2.029737       -1.100242
  C        2.032503        1.424709       -1.999924
  C       -0.284315        2.345498       -1.966850
  H        1.318302        2.979803       -0.679631
  C        2.434634        2.417519       -3.094052
  H        1.628462        0.520616       -2.465737
  H        2.908126        1.096190       -1.434147
  C        0.086138        3.332140       -3.080663
  H       -0.645522        1.409295       -2.415452
  H       -1.101186        2.755535       -1.364951
  C        1.227456        2.802570       -3.949802
  H        3.219091        1.972536       -3.717992
  H        2.866657        3.320348       -2.636228
  H       -0.798382        3.541621       -3.694936
  H        0.386940        4.287287       -2.624874
  H        1.509615        3.547863       -4.703625
  H        0.880289        1.913373       -4.495631
  C       -0.983009        1.778507        1.044348
  C       -1.018708        3.166074        1.239799
  C       -2.148078        1.020761        1.242134
  C       -2.193270        3.810607        1.595703
  H       -0.121735        3.759010        1.078754
  C       -3.331166        1.689242        1.592687
  C       -3.358881        3.064300        1.761199
  H       -2.204125        4.887865        1.732434
  H       -4.232370        1.102509        1.744522
  H       -4.287592        3.555499        2.037571
  C       -2.191603       -0.473284        1.240312
  C       -3.251509       -1.184789        0.586882
  C       -1.490850       -1.130664        2.278964
  C       -3.607366       -2.450461        1.072702
  C       -1.827580       -2.409238        2.705978
  H       -0.761121       -0.559599        2.841355
  C       -2.906178       -3.046568        2.110126
  H       -4.395113       -3.014512        0.589236
  H       -1.262327       -2.884975        3.499662
  H       -3.189903       -4.045329        2.428610
  N       -3.908685       -0.613482       -0.482870
  C       -5.083060       -1.269070       -1.034832
  H       -5.785772       -1.532952       -0.237928
  H       -5.590764       -0.569719       -1.705320
  H       -4.835311       -2.180509       -1.604350
  C       -3.149720        0.204682       -1.425320
  H       -3.427618       -0.068764       -2.449476
  H       -3.322042        1.280990       -1.287906
  H       -2.077446        0.001610       -1.308790
  C        1.665621       -1.675568       -0.826561
  C        2.828833       -1.826247       -0.075560
  C        1.696475       -1.941127       -2.195312
  C        4.024765       -2.198378       -0.694060
  H        2.811172       -1.676303        1.000545
  C        2.892721       -2.302332       -2.810730
  H        0.782737       -1.888747       -2.779550
  C        4.063633       -2.422186       -2.065524
  H        4.923895       -2.316687       -0.094020
  H        2.903104       -2.507473       -3.878388
  H        4.993558       -2.709504       -2.547916
 Cl       -0.785699       -3.348496       -0.532945

96
LB04 Conformer 0,G_gas(Eh)=-2446.088245046186,G_solv(Eh)=-2446.131210781099
 Pd        0.312326        0.782887       -0.596107
  P       -1.318073       -0.426535        0.409287
  C       -2.055207        0.446017        1.906315
  C       -3.305106        1.271745        1.552142
  C       -2.314090       -0.399534        3.159877
  H       -1.256343        1.161778        2.157935
  C       -3.678185        2.182846        2.724737
  H       -4.145775        0.596166        1.345588
  H       -3.138467        1.874506        0.655341
  C       -2.691083        0.511130        4.334670
  H       -3.137052       -1.104410        2.974283
  H       -1.433402       -0.998222        3.418479
  C       -3.907155        1.377987        4.004842
  H       -4.573054        2.762613        2.467961
  H       -2.867440        2.909226        2.881672
  H       -2.881836       -0.096861        5.227611
  H       -1.834517        1.160270        4.568774
  H       -4.135194        2.047297        4.843351
  H       -4.785421        0.729087        3.870124
  C       -2.723279       -0.867942       -0.732327
  C       -2.178673       -1.430350       -2.053576
  C       -3.836137       -1.786408       -0.209098
  H       -3.163308        0.118327       -0.948754
  C       -3.297347       -1.533349       -3.094297
  H       -1.754132       -2.428600       -1.870173
  H       -1.361099       -0.802401       -2.426587
  C       -4.974415       -1.857696       -1.235559
  H       -3.434636       -2.798076       -0.067991
  H       -4.222675       -1.448712        0.759451
  C       -4.465158       -2.378233       -2.581109
  H       -2.900259       -1.953054       -4.026573
  H       -3.657043       -0.520834       -3.329835
  H       -5.777102       -2.501953       -0.855891
  H       -5.404875       -0.854428       -1.367520
  H       -5.278357       -2.391018       -3.316882
  H       -4.131287       -3.419232       -2.459516
  C       -0.576818       -2.009242        0.964409
  C       -1.309483       -3.036400        1.575947
  C        0.798434       -2.180335        0.745700
  C       -0.700181       -4.227445        1.945611
  H       -2.364529       -2.901791        1.780515
  C        1.399274       -3.385358        1.132606
  C        0.661122       -4.404223        1.717902
  H       -1.285795       -5.011604        2.416381
  H        2.468063       -3.504386        0.975320
  H        1.149782       -5.330255        2.007362
  C        1.727935       -1.144307        0.177748
  C        2.403452       -0.276553        1.083543
  C        2.255556       -1.329062       -1.127101
  C        3.588363        0.327581        0.686303
  C        3.445292       -0.694972       -1.472103
  C        4.134210        0.119310       -0.580234
  H        4.096853        0.990532        1.380742
  H        3.837141       -0.815003       -2.478863
  C       -1.030476        2.235816       -0.875007
  C       -1.931073        2.227024       -1.938743
  C       -1.040776        3.309078        0.017193
  C       -2.861335        3.257293       -2.082583
  H       -1.906711        1.426460       -2.673079
  C       -1.968968        4.338195       -0.130971
  H       -0.315628        3.358110        0.825014
  C       -2.892482        4.309349       -1.172532
  H       -3.557213        3.237569       -2.917803
  H       -1.963596        5.168281        0.571175
  H       -3.616532        5.111094       -1.285552
 Cl        1.816293        2.181233       -1.741439
  C        1.551805       -2.215879       -2.136896
  H        0.579826       -2.488099       -1.707775
  C        1.881802       -0.055818        2.491713
  H        0.879522       -0.497223        2.549020
  C        5.451567        0.750139       -0.974702
  H        5.575738        0.584951       -2.053595
  C        6.612314        0.051773       -0.249826
  H        6.617597       -1.024393       -0.452063
  H        7.573478        0.469932       -0.569024
  H        6.527375        0.189866        0.834426
  C        5.479801        2.262502       -0.727253
  H        5.452271        2.491526        0.344155
  H        6.403984        2.691418       -1.129987
  H        4.622587        2.749357       -1.199538
  C        1.748667        1.435447        2.822184
  H        1.233694        1.567314        3.780698
  H        2.726935        1.921087        2.901723
  H        1.184528        1.953961        2.039302
  C        2.760625       -0.776658        3.522893
  H        2.361032       -0.636893        4.533689
  H        2.808917       -1.851049        3.317455
  H        3.782628       -0.382207        3.502737
  C        2.333434       -3.511172       -2.393841
  H        1.807459       -4.135594       -3.124877
  H        3.328984       -3.288555       -2.793718
  H        2.459857       -4.093502       -1.475736
  C        1.290991       -1.469850       -3.452858
  H        0.619135       -2.055194       -4.091151
  H        0.846292       -0.486203       -3.268526
  H        2.219753       -1.307473       -4.010312

96
LB04 Conformer 1,G_gas(Eh)=-2446.0887097854984,G_solv(Eh)=-2446.131740072984
 Pd        0.315168        0.834748       -0.511149
  P       -1.325374       -0.419915        0.418800
  C       -2.119881        0.426219        1.901488
  C       -3.372033        1.235644        1.518285
  C       -2.400668       -0.432862        3.141162
  H       -1.340783        1.153308        2.181466
  C       -3.789690        2.133458        2.686031
  H       -4.196737        0.549424        1.284402
  H       -3.189571        1.847202        0.630507
  C       -2.824645        0.463271        4.311266
  H       -3.206240       -1.149440        2.926847
  H       -1.517924       -1.018876        3.421036
  C       -4.042453        1.316682        3.954024
  H       -4.684975        2.702907        2.408578
  H       -2.993081        2.869083        2.869822
  H       -3.032546       -0.154581        5.193557
  H       -1.984031        1.121748        4.575127
  H       -4.300919        1.977434        4.790511
  H       -4.908839        0.658088        3.792131
  C       -2.688604       -0.877150       -0.765586
  C       -2.097668       -1.425709       -2.072421
  C       -3.801384       -1.815973       -0.278457
  H       -3.138230        0.102888       -0.990660
  C       -3.185089       -1.537688       -3.144931
  H       -1.666517       -2.419570       -1.880595
  H       -1.277230       -0.787116       -2.419826
  C       -4.909411       -1.900039       -1.336280
  H       -3.387601       -2.821705       -0.130567
  H       -4.218887       -1.488526        0.680522
  C       -4.354451       -2.402888       -2.670577
  H       -2.756114       -1.945336       -4.068429
  H       -3.552615       -0.528794       -3.383972
  H       -5.710709       -2.560685       -0.982754
  H       -5.353931       -0.903640       -1.473679
  H       -5.146331       -2.421851       -3.429087
  H       -4.008957       -3.439840       -2.547009
  C       -0.572188       -1.994524        0.981205
  C       -1.303821       -3.038084        1.565812
  C        0.810097       -2.143968        0.792531
  C       -0.686297       -4.224187        1.937644
  H       -2.365339       -2.921019        1.746408
  C        1.418814       -3.344597        1.181018
  C        0.682171       -4.379667        1.739081
  H       -1.271313       -5.021274        2.386952
  H        2.492374       -3.447554        1.046406
  H        1.177279       -5.301778        2.030094
  C        1.738111       -1.091026        0.253652
  C        2.366143       -0.206865        1.175342
  C        2.314980       -1.274920       -1.032269
  C        3.551749        0.418877        0.808504
  C        3.505219       -0.629313       -1.342265
  C        4.145479        0.210134       -0.433803
  H        4.025930        1.107417        1.503697
  H        3.928522       -0.760148       -2.333655
  C       -1.046584        2.260307       -0.837651
  C       -1.907601        2.233694       -1.933374
  C       -1.113231        3.331580        0.054692
  C       -2.854535        3.243634       -2.110130
  H       -1.840421        1.434366       -2.666399
  C       -2.058218        4.339856       -0.125904
  H       -0.418630        3.395669        0.887848
  C       -2.942165        4.292872       -1.200638
  H       -3.518907        3.209962       -2.970206
  H       -2.096941        5.168562        0.576838
  H       -3.679232        5.078594       -1.339207
 Cl        1.847249        2.295888       -1.533207
  C        1.649317       -2.164831       -2.064949
  H        0.673107       -2.459012       -1.660597
  C        1.800658        0.003475        2.568223
  H        0.798170       -0.440478        2.588669
  C        5.469118        0.866526       -0.761451
  H        5.602527        1.688586       -0.044906
  C        5.515725        1.462300       -2.171662
  H        5.510695        0.678295       -2.937298
  H        4.657038        2.116032       -2.346581
  H        6.437673        2.038778       -2.303676
  C        6.613832       -0.138330       -0.552891
  H        6.505397       -0.985052       -1.240811
  H        7.583387        0.334575       -0.745312
  H        6.616230       -0.532974        0.468564
  C        1.654417        1.490467        2.911150
  H        1.119069        2.019079        2.114933
  H        1.103804        1.608786        3.851431
  H        2.628272        1.975676        3.034450
  C        2.649500       -0.727217        3.617590
  H        2.222764       -0.594574        4.618203
  H        2.701561       -1.800061        3.404986
  H        3.671977       -0.333665        3.627133
  C        2.457059       -3.443552       -2.322417
  H        1.955742       -4.067020       -3.071342
  H        3.456777       -3.201047       -2.699683
  H        2.574571       -4.035376       -1.409157
  C        1.403445       -1.403650       -3.375530
  H        0.936636       -0.431419       -3.184465
  H        2.341340       -1.214650       -3.908849
  H        0.756211       -1.989757       -4.038089

96
LB04 Conformer 2,G_gas(Eh)=-2446.086499055775,G_solv(Eh)=-2446.129894542991
 Pd        0.237973        0.956353       -0.376226
  P       -1.397442       -0.379964        0.434001
  C       -2.343728        0.369126        1.869147
  C       -3.061429       -0.592622        2.828348
  C       -1.463205        1.319137        2.692758
  H       -3.101588        0.978048        1.346112
  C       -3.916736        0.196985        3.829503
  H       -2.309482       -1.180655        3.372808
  H       -3.696852       -1.306198        2.296514
  C       -2.309132        2.131398        3.674025
  H       -0.739314        0.723050        3.262465
  H       -0.877469        1.969479        2.035302
  C       -3.082297        1.207717        4.616513
  H       -4.418193       -0.499650        4.512848
  H       -4.708950        0.727167        3.280682
  H       -1.665113        2.812003        4.244159
  H       -3.015406        2.759496        3.110839
  H       -3.724956        1.790356        5.287549
  H       -2.367205        0.665727        5.252642
  C       -2.716452       -0.790230       -0.828145
  C       -2.102711       -1.590144       -1.982454
  C       -4.039148       -1.415590       -0.367516
  H       -2.951918        0.214579       -1.214904
  C       -3.082204       -1.699169       -3.153258
  H       -1.838755       -2.597715       -1.626966
  H       -1.176187       -1.106462       -2.308796
  C       -5.012582       -1.515408       -1.550652
  H       -3.869839       -2.424597        0.033141
  H       -4.498595       -0.813935        0.423529
  C       -4.409528       -2.312516       -2.707075
  H       -2.634497       -2.294045       -3.958948
  H       -3.261541       -0.692629       -3.558314
  H       -5.952052       -1.972278       -1.215733
  H       -5.255852       -0.500479       -1.896963
  H       -5.113694       -2.355030       -3.546873
  H       -4.239230       -3.349838       -2.382089
  C       -0.611525       -1.939723        0.990667
  C       -1.351420       -3.033037        1.462184
  C        0.788568       -2.036965        0.905743
  C       -0.726141       -4.206771        1.858607
  H       -2.431232       -2.966976        1.520765
  C        1.401409       -3.227605        1.319238
  C        0.660101       -4.301575        1.791360
  H       -1.319143       -5.042403        2.218485
  H        2.483950       -3.299482        1.253838
  H        1.163692       -5.213063        2.100738
  C        1.728265       -0.983951        0.375168
  C        2.421954       -0.144024        1.285936
  C        2.257437       -1.157353       -0.937300
  C        3.592233        0.489093        0.872220
  C        3.432005       -0.510625       -1.290232
  C        4.120304        0.312431       -0.399608
  H        4.110481        1.147376        1.564275
  H        3.817134       -0.640938       -2.297631
  C       -1.202480        2.074699       -1.197509
  C       -1.991916        2.970973       -0.479773
  C       -1.428102        1.918283       -2.567278
  C       -3.018379        3.672536       -1.115457
  H       -1.810194        3.148856        0.575496
  C       -2.454554        2.618931       -3.197370
  H       -0.794682        1.261951       -3.156808
  C       -3.262888        3.490214       -2.471835
  H       -3.622136        4.370502       -0.540566
  H       -2.612472        2.488443       -4.265165
  H       -4.062675        4.035854       -2.964120
 Cl        1.767062        2.550905       -1.160998
  C        1.579512       -2.063532       -1.946810
  H        0.603013       -2.343106       -1.536345
  C        1.971923        0.005512        2.725765
  H        0.946000       -0.376343        2.789845
  C        5.428087        0.965461       -0.790154
  H        5.688487        1.668549        0.012819
  C        5.324913        1.761190       -2.095940
  H        5.134875        1.100582       -2.949332
  H        4.509996        2.487623       -2.046267
  H        6.266055        2.287383       -2.290055
  C        6.541508       -0.089986       -0.877563
  H        6.320945       -0.817281       -1.667532
  H        7.501932        0.382148       -1.112431
  H        6.645284       -0.638376        0.064571
  C        1.973086        1.469589        3.184197
  H        1.488315        2.117909        2.447638
  H        1.450401        1.567090        4.142397
  H        2.993096        1.838707        3.333356
  C        2.841228       -0.848993        3.660569
  H        2.796359       -1.908932        3.392399
  H        3.887838       -0.528816        3.607313
  H        2.504637       -0.743670        4.698288
  C        2.378702       -3.355205       -2.168549
  H        1.871411       -3.996836       -2.897981
  H        3.379345       -3.129025       -2.553556
  H        2.493808       -3.920557       -1.238582
  C        1.344104       -1.339535       -3.279407
  H        0.910282       -0.348126       -3.112353
  H        2.280395       -1.198827       -3.830025
  H        0.670966       -1.923309       -3.917636

96
LB04 Conformer 3,G_gas(Eh)=-2446.082822738567,G_solv(Eh)=-2446.125913234463
 Pd        0.251012        0.780714       -0.571039
  P       -1.391458       -0.453019        0.401959
  C       -2.066896        0.372014        1.972330
  C       -3.383245        1.135263        1.762357
  C       -2.185942       -0.534502        3.206287
  H       -1.282016        1.113230        2.189189
  C       -3.736716        1.958315        3.005803
  H       -4.191602        0.417482        1.560796
  H       -3.309623        1.805031        0.902097
  C       -2.524494        0.296107        4.449002
  H       -2.979144       -1.279100        3.046686
  H       -1.260489       -1.093553        3.375870
  C       -3.817411        1.087694        4.258193
  H       -4.685472        2.482519        2.837828
  H       -2.969934        2.734566        3.147143
  H       -2.599963       -0.363584        5.322192
  H       -1.696016        0.992119        4.647865
  H       -4.023059        1.704242        5.141663
  H       -4.658886        0.386170        4.158630
  C       -2.843807       -1.123307       -0.582020
  C       -3.613699       -0.059472       -1.379684
  C       -2.368131       -2.217295       -1.555826
  H       -3.531019       -1.577188        0.152517
  C       -4.814963       -0.684597       -2.095566
  H       -2.936552        0.376629       -2.121277
  H       -3.944714        0.768347       -0.749924
  C       -3.551455       -2.847785       -2.296797
  H       -1.681194       -1.757498       -2.281492
  H       -1.806791       -2.997507       -1.033255
  C       -4.373595       -1.798308       -3.043719
  H       -5.354716        0.095690       -2.645610
  H       -5.516054       -1.090714       -1.350894
  H       -3.182186       -3.613430       -2.990259
  H       -4.194970       -3.365118       -1.569473
  H       -5.242238       -2.263773       -3.525314
  H       -3.758834       -1.363596       -3.845204
  C       -0.616551       -2.001954        1.016181
  C       -1.368969       -3.068334        1.527483
  C        0.776060       -2.106207        0.959551
  C       -0.751262       -4.214407        2.003876
  H       -2.453146       -3.007467        1.546636
  C        1.389534       -3.263926        1.459844
  C        0.638720       -4.307375        1.980166
  H       -1.350570       -5.032133        2.393258
  H        2.473323       -3.335752        1.417735
  H        1.134513       -5.197645        2.356485
  C        1.698874       -1.083394        0.362920
  C        2.368328       -0.170462        1.223124
  C        2.224551       -1.331683       -0.932978
  C        3.542279        0.425809        0.788031
  C        3.406979       -0.707000       -1.316784
  C        4.082951        0.166024       -0.471381
  H        4.044013        1.145069        1.431565
  H        3.788714       -0.881124       -2.317733
  C       -1.041551        2.233205       -1.046428
  C       -1.467312        2.390906       -2.364827
  C       -1.433404        3.162878       -0.087598
  C       -2.318956        3.439092       -2.705575
  H       -1.117919        1.709751       -3.135906
  C       -2.282852        4.216239       -0.432652
  H       -1.071212        3.089614        0.935059
  C       -2.739035        4.349907       -1.739109
  H       -2.642096        3.550898       -3.737580
  H       -2.579152        4.935288        0.327339
  H       -3.398816        5.169647       -2.008447
 Cl        1.845085        2.212788       -1.543760
  C        1.535552       -2.289419       -1.888442
  H        0.597443       -2.607607       -1.418934
  C        1.823881        0.140113        2.604345
  H        0.842556       -0.343201        2.688446
  C        5.383158        0.829208       -0.872357
  H        5.427461        1.781956       -0.326829
  C        5.475859        1.144624       -2.366342
  H        5.587077        0.232425       -2.964111
  H        4.583846        1.678484       -2.707358
  H        6.355636        1.766577       -2.562011
  C        6.570572       -0.035913       -0.419115
  H        6.549570       -1.005320       -0.930965
  H        7.520553        0.455436       -0.657623
  H        6.539049       -0.224425        0.659093
  C        1.618738        1.647866        2.800283
  H        1.086688        1.841086        3.739127
  H        2.575237        2.179190        2.844958
  H        1.047790        2.074461        1.967433
  C        2.720608       -0.445065        3.702949
  H        2.826372       -1.529215        3.591581
  H        3.721954       -0.002231        3.663023
  H        2.298501       -0.240659        4.693453
  C        2.385702       -3.542979       -2.131748
  H        3.339180       -3.282614       -2.604432
  H        2.605388       -4.061662       -1.192842
  H        1.859443       -4.239698       -2.793744
  C        1.178336       -1.598870       -3.210832
  H        0.583123       -0.696053       -3.029026
  H        2.074716       -1.293646       -3.760939
  H        0.605667       -2.279818       -3.851243

77
LB05 Conformer 0,G_gas(Eh)=-2321.622228658936,G_solv(Eh)=-2321.665205011069
 Pd        0.128573       -1.187631       -0.232325
  P       -0.432841        0.977003        0.105762
  C       -0.509407        1.919838       -1.497958
  C       -0.726449        3.433881       -1.389540
  C        0.728963        1.619937       -2.354863
  H       -1.384258        1.478926       -2.001570
  C       -0.893243        4.046386       -2.785678
  H        0.147104        3.890889       -0.905919
  H       -1.601239        3.667118       -0.769428
  C        0.582487        2.239993       -3.746909
  H        1.619580        2.025570       -1.854553
  H        0.882578        0.534452       -2.425165
  C        0.321800        3.745396       -3.665071
  H       -1.045295        5.129538       -2.700544
  H       -1.797690        3.633703       -3.256173
  H        1.482761        2.039989       -4.341266
  H       -0.255023        1.755238       -4.270297
  H        0.177205        4.162719       -4.669152
  H        1.205327        4.242627       -3.238288
  C       -1.990755        1.425990        1.022215
  C       -3.266709        1.306760        0.174898
  C       -2.079588        0.578375        2.300982
  H       -1.884063        2.480583        1.323066
  C       -4.498603        1.672000        1.009091
  H       -3.373435        0.281453       -0.195463
  H       -3.208451        1.958855       -0.704432
  C       -3.327715        0.934100        3.112115
  H       -2.110953       -0.482254        2.015219
  H       -1.172844        0.718431        2.902677
  C       -4.593876        0.803403        2.264179
  H       -5.400320        1.557718        0.395409
  H       -4.444918        2.731047        1.304300
  H       -3.389998        0.289566        3.997909
  H       -3.240889        1.967972        3.478395
  H       -5.477812        1.077728        2.853100
  H       -4.721626       -0.246886        1.963395
  C        0.888576        1.772278        1.091815
  C        0.798107        3.085685        1.571003
  C        2.037451        1.021482        1.356201
  C        1.847670        3.659297        2.274821
  H       -0.099973        3.669597        1.397296
  C        3.093251        1.613320        2.058370
  C        3.005305        2.922078        2.509360
  H        1.762488        4.678861        2.639353
  H        3.983642        1.023400        2.258676
  H        3.833544        3.363242        3.056508
  C        2.201031       -0.422719        0.994503
  C        3.117052       -0.784697       -0.026822
  C        1.885208       -1.402052        1.973768
  C        3.653495       -2.065486       -0.094059
  C        2.428808       -2.682757        1.913280
  C        3.295492       -2.994019        0.875666
  H        4.310439       -2.360332       -0.901663
  H        2.153870       -3.444590        2.630750
  C       -1.655773       -1.505982       -1.067100
  C       -2.621767       -2.191872       -0.329190
  C       -1.952339       -1.100789       -2.366482
  C       -3.885529       -2.421770       -0.869209
  H       -2.387427       -2.564094        0.663997
  C       -3.219442       -1.331968       -2.904284
  H       -1.194322       -0.619548       -2.978862
  C       -4.194914       -1.979123       -2.152975
  H       -4.628369       -2.957782       -0.283436
  H       -3.436798       -1.009867       -3.919758
  H       -5.181132       -2.157846       -2.571619
 Cl        0.614765       -3.410075       -0.821881
  H        3.694246       -4.001241        0.809706
  O        3.431271        0.222688       -0.880527
  O        1.075848       -0.963434        2.972103
  C        0.478632       -1.951638        3.812231
  H       -0.234155       -1.413514        4.439691
  H       -0.047869       -2.703665        3.210846
  H        1.226230       -2.439827        4.450291
  C        4.167161       -0.114676       -2.055734
  H        3.648886       -0.892080       -2.631217
  H        4.222619        0.804014       -2.642525
  H        5.182950       -0.449435       -1.809167

77
LB05 Conformer 1,G_gas(Eh)=-2321.622213980018,G_solv(Eh)=-2321.665154552583
 Pd        0.182721       -1.173945       -0.296408
  P       -0.439707        0.968150        0.075837
  C       -0.620291        2.157047       -1.346795
  C        0.606967        2.022520       -2.261483
  C       -1.929558        2.001591       -2.134521
  H       -0.607128        3.168196       -0.909297
  C        0.537107        3.011184       -3.427633
  H        0.641946        0.994470       -2.648879
  H        1.524619        2.172723       -1.679259
  C       -1.976343        3.002562       -3.294443
  H       -2.004492        0.984061       -2.533249
  H       -2.795857        2.153743       -1.479931
  C       -0.764189        2.844677       -4.213538
  H        1.404712        2.870854       -4.084440
  H        0.597352        4.038346       -3.037942
  H       -2.905931        2.861134       -3.858957
  H       -1.997453        4.028293       -2.895887
  H       -0.810927        3.570422       -5.034768
  H       -0.787242        1.843103       -4.667546
  C       -2.036941        1.079420        1.027269
  C       -2.007280        0.130369        2.233897
  C       -2.474088        2.482617        1.464519
  H       -2.777900        0.693941        0.308950
  C       -3.378316        0.078204        2.913778
  H       -1.247429        0.479556        2.947439
  H       -1.693088       -0.872751        1.915608
  C       -3.857837        2.425354        2.123930
  H       -1.754247        2.875103        2.194859
  H       -2.491394        3.177271        0.615274
  C       -3.854842        1.473477        3.321362
  H       -3.334645       -0.581942        3.789055
  H       -4.107038       -0.366434        2.219765
  H       -4.161197        3.432191        2.436725
  H       -4.598393        2.084931        1.385557
  H       -4.855223        1.420408        3.768016
  H       -3.181911        1.872974        4.094357
  C        0.833855        1.762608        1.124090
  C        0.812976        3.124249        1.453047
  C        1.863212        0.953200        1.612357
  C        1.781021        3.669326        2.284870
  H        0.037814        3.770662        1.054554
  C        2.828365        1.511413        2.457807
  C        2.786893        2.855175        2.798705
  H        1.750959        4.726787        2.530884
  H        3.625050        0.875245        2.834222
  H        3.547318        3.271774        3.453051
  C        2.054924       -0.484235        1.237699
  C        2.955455       -0.789478        0.182140
  C        1.803307       -1.494509        2.201460
  C        3.545830       -2.046000        0.079602
  C        2.388072       -2.751800        2.098073
  C        3.245656       -3.006647        1.034993
  H        4.195431       -2.296269       -0.748776
  H        2.157906       -3.540678        2.802005
  C       -1.349429       -1.380273       -1.560368
  C       -2.661541       -1.540854       -1.120925
  C       -1.082594       -1.398188       -2.930555
  C       -3.702737       -1.665375       -2.042225
  H       -2.883704       -1.590640       -0.058272
  C       -2.124143       -1.522658       -3.847675
  H       -0.059145       -1.330628       -3.287952
  C       -3.440214       -1.641362       -3.407859
  H       -4.721912       -1.790018       -1.684455
  H       -1.901687       -1.535023       -4.911887
  H       -4.251279       -1.736785       -4.124036
 Cl        0.585721       -3.457514       -0.681705
  H        3.681276       -3.996031        0.938893
  O        3.215395        0.247317       -0.655120
  O        0.989270       -1.108915        3.216802
  C        0.488363       -2.127583        4.082255
  H        1.290841       -2.569342        4.686843
  H       -0.226306       -1.629450        4.739872
  H       -0.019427       -2.911733        3.506709
  C        3.864150       -0.054488       -1.890559
  H        4.904853       -0.364275       -1.731359
  H        3.319993       -0.838307       -2.432764
  H        3.848293        0.872842       -2.466047

77
LB05 Conformer 2,G_gas(Eh)=-2321.614989611769,G_solv(Eh)=-2321.658345926226
 Pd        0.205775       -1.256941       -0.213792
  P       -0.483506        0.856846        0.199921
  C       -0.681532        1.838281       -1.372442
  C       -0.965907        3.339917       -1.241000
  C        0.541695        1.621110       -2.278216
  H       -1.548230        1.358606       -1.854042
  C       -1.237201        3.948473       -2.622479
  H       -0.087180        3.836547       -0.809763
  H       -1.810456        3.532268       -0.568547
  C        0.301655        2.238330       -3.659015
  H        1.422941        2.081954       -1.809135
  H        0.764782        0.549383       -2.363790
  C       -0.047354        3.724504       -3.557883
  H       -1.446803        5.020662       -2.521289
  H       -2.137555        3.487160       -3.053932
  H        1.188015        2.095643       -4.289614
  H       -0.524979        1.704287       -4.150747
  H       -0.261120        4.135448       -4.552167
  H        0.822185        4.272939       -3.166852
  C       -2.104299        0.947969        1.153468
  C       -2.192997        1.963436        2.299089
  C       -3.331847        1.066981        0.232776
  H       -2.140341       -0.055147        1.607324
  C       -3.477663        1.733953        3.104029
  H       -2.209098        2.985345        1.894417
  H       -1.318421        1.889299        2.954852
  C       -4.615130        0.843130        1.038206
  H       -3.360051        2.069007       -0.216618
  H       -3.280771        0.341081       -0.583455
  C       -4.717428        1.816964        2.212580
  H       -3.539601        2.466473        3.918465
  H       -3.432176        0.740405        3.573761
  H       -5.484675        0.941789        0.377048
  H       -4.620206       -0.191321        1.410815
  H       -5.622275        1.616640        2.799481
  H       -4.812714        2.842064        1.824484
  C        0.827273        1.720192        1.143258
  C        0.742089        3.055067        1.563759
  C        2.001719        1.000734        1.386671
  C        1.810248        3.671393        2.199485
  H       -0.167458        3.619898        1.400466
  C        3.075207        1.635421        2.021816
  C        2.986121        2.959911        2.421965
  H        1.725192        4.706095        2.518540
  H        3.984013        1.067846        2.202779
  H        3.829436        3.435487        2.914517
  C        2.188996       -0.447235        1.054828
  C        3.114762       -0.809908        0.042221
  C        1.888044       -1.414715        2.051072
  C        3.689615       -2.076086        0.010444
  C        2.463962       -2.681705        2.021787
  C        3.349919       -2.991003        0.998247
  H        4.355045       -2.373241       -0.789221
  H        2.202499       -3.436542        2.751546
  C       -1.575445       -1.600635       -1.044841
  C       -2.560360       -2.220473       -0.274081
  C       -1.857045       -1.266416       -2.368399
  C       -3.821874       -2.469053       -0.811700
  H       -2.342496       -2.525981        0.746069
  C       -3.121995       -1.513916       -2.903222
  H       -1.089198       -0.822269       -2.996509
  C       -4.112129       -2.104954       -2.123974
  H       -4.578840       -2.955486       -0.201169
  H       -3.327759       -1.248021       -3.937226
  H       -5.096418       -2.297215       -2.541227
 Cl        0.747100       -3.463944       -0.821913
  H        3.775483       -3.988508        0.957449
  O        3.397363        0.182415       -0.840124
  O        1.053757       -0.973656        3.028274
  C        0.541819       -1.943759        3.941424
  H       -0.168146       -1.407301        4.573165
  H        0.026771       -2.750445        3.404394
  H        1.339263       -2.363197        4.567915
  C        4.127262       -0.170780       -2.014895
  H        3.622917       -0.979883       -2.557980
  H        4.148273        0.730606       -2.629988
  H        5.155452       -0.468824       -1.772628

77
LB05 Conformer 3,G_gas(Eh)=-2321.617826792733,G_solv(Eh)=-2321.661587435158
 Pd        0.163938       -1.193189       -0.345904
  P       -0.466115        0.947332        0.012037
  C       -0.513544        1.948818       -1.563975
  C       -0.501762        3.480062       -1.436306
  C        0.645885        1.521366       -2.481758
  H       -1.462849        1.637189       -2.031407
  C       -0.657647        4.130414       -2.817453
  H        0.455324        3.791812       -0.997069
  H       -1.291489        3.840717       -0.770589
  C        0.506015        2.157083       -3.866444
  H        1.589167        1.840743       -2.017709
  H        0.696197        0.427904       -2.555518
  C        0.448095        3.682430       -3.773523
  H       -0.653020        5.222520       -2.712645
  H       -1.637202        3.855516       -3.235100
  H        1.340204        1.843375       -4.506473
  H       -0.413735        1.783517       -4.340714
  H        0.294526        4.122254       -4.766609
  H        1.414170        4.057790       -3.405353
  C       -2.140447        1.045548        0.825273
  C       -2.051071        0.371215        2.203452
  C       -2.874880        2.388568        0.914835
  H       -2.738911        0.389914        0.172946
  C       -3.443547        0.187374        2.810428
  H       -1.431615        0.989470        2.869549
  H       -1.539547       -0.595265        2.111703
  C       -4.269128        2.186463        1.524554
  H       -2.313893        3.093102        1.543490
  H       -2.978857        2.836728       -0.079089
  C       -4.189470        1.519227        2.897616
  H       -3.359680       -0.270882        3.803907
  H       -4.016651       -0.510886        2.183027
  H       -4.783527        3.152935        1.594444
  H       -4.864228        1.555657        0.848453
  H       -5.196603        1.368445        3.305216
  H       -3.660540        2.186029        3.594800
  C        0.754571        1.741386        1.116747
  C        0.614341        3.042376        1.618911
  C        1.877215        0.984745        1.470529
  C        1.579564        3.591072        2.451442
  H       -0.253874        3.635930        1.357031
  C        2.847790        1.553338        2.302766
  C        2.704621        2.844132        2.789592
  H        1.454778        4.600083        2.833549
  H        3.717721        0.960102        2.571844
  H        3.467453        3.266236        3.437618
  C        2.114184       -0.433542        1.045502
  C        3.047910       -0.706337        0.012701
  C        1.846856       -1.470446        1.979672
  C        3.639883       -1.960196       -0.112583
  C        2.445337       -2.720343        1.862657
  C        3.323657       -2.946782        0.811000
  H        4.309851       -2.187332       -0.931200
  H        2.204042       -3.526134        2.543225
  C       -1.617421       -1.493271       -1.201699
  C       -2.610364       -2.118306       -0.443575
  C       -1.904564       -1.110391       -2.510157
  C       -3.879986       -2.325484       -0.978823
  H       -2.391793       -2.461027        0.564293
  C       -3.177462       -1.320587       -3.043962
  H       -1.136313       -0.662519       -3.134088
  C       -4.172344       -1.918478       -2.278268
  H       -4.640102       -2.819111       -0.378031
  H       -3.383630       -1.019762       -4.068321
  H       -5.162063       -2.082061       -2.694889
 Cl        0.660230       -3.418468       -0.918138
  H        3.764791       -3.931924        0.698733
  O        3.333511        0.355187       -0.784726
  O        1.009368       -1.114518        2.987185
  C        0.491465       -2.158703        3.811403
  H        1.279797       -2.611640        4.426140
  H       -0.244394       -1.682006        4.461502
  H        0.005827       -2.930898        3.201074
  C        4.069180        0.098684       -1.980879
  H        5.094397       -0.223278       -1.758416
  H        3.564639       -0.659608       -2.593061
  H        4.099010        1.048016       -2.518764

77
LB05 Conformer 4,G_gas(Eh)=-2321.6153249919034,G_solv(Eh)=-2321.658361313668
 Pd        0.264738       -1.152831       -0.356498
  P       -0.391735        0.979894        0.078142
  C       -1.010578        2.144509       -1.238991
  C        0.049490        2.309950       -2.338430
  C       -2.369205        1.758175       -1.844381
  H       -1.142878        3.118006       -0.739972
  C       -0.401085        3.342005       -3.376475
  H        0.197990        1.339748       -2.827790
  H        1.012504        2.602369       -1.903278
  C       -2.810047        2.810097       -2.867809
  H       -2.290864        0.786427       -2.340291
  H       -3.130520        1.654872       -1.062929
  C       -1.762640        2.975438       -3.969305
  H        0.353720        3.421730       -4.168528
  H       -0.465179        4.332321       -2.900460
  H       -3.774467        2.515562       -3.299069
  H       -2.966338        3.776058       -2.363437
  H       -2.082230        3.737461       -4.690891
  H       -1.673147        2.027608       -4.519550
  C       -1.602381        1.089339        1.512482
  C       -2.233433        2.470741        1.725608
  C       -2.663647       -0.017528        1.473005
  H       -0.945737        0.882928        2.370627
  C       -3.098297        2.478451        2.991996
  H       -2.864376        2.733612        0.865844
  H       -1.455858        3.239124        1.808525
  C       -3.534696        0.014566        2.732029
  H       -3.301531        0.100993        0.587024
  H       -2.165091       -0.990073        1.373564
  C       -4.170502        1.389724        2.937215
  H       -3.558659        3.466239        3.118656
  H       -2.455400        2.313407        3.869007
  H       -4.306021       -0.762816        2.669328
  H       -2.912605       -0.227348        3.606677
  H       -4.772948        1.400546        3.853784
  H       -4.856733        1.599932        2.103542
  C        1.056505        1.866909        0.773276
  C        1.133895        3.261386        0.870481
  C        2.106690        1.084923        1.264835
  C        2.231033        3.874586        1.460215
  H        0.341284        3.882458        0.465354
  C        3.202017        1.713624        1.866630
  C        3.266386        3.095675        1.968282
  H        2.278219        4.958079        1.519763
  H        4.014240        1.098915        2.245457
  H        4.128224        3.565440        2.433433
  C        2.159547       -0.409869        1.174920
  C        3.128335       -0.990726        0.312301
  C        1.666684       -1.207149        2.238087
  C        3.562622       -2.298397        0.492358
  C        2.077187       -2.528747        2.401527
  C        3.018951       -3.049601        1.526087
  H        4.263589       -2.758352       -0.191316
  H        1.661971       -3.155890        3.179281
  C       -1.064527       -1.381994       -1.826769
  C       -2.376054       -1.795456       -1.608825
  C       -0.623031       -1.165050       -3.132174
  C       -3.257235       -1.922786       -2.682871
  H       -2.719632       -2.030900       -0.607424
  C       -1.506664       -1.294108       -4.202894
  H        0.415086       -0.908149       -3.322712
  C       -2.832548       -1.655923       -3.980859
  H       -4.280582       -2.240407       -2.498492
  H       -1.150199       -1.118952       -5.215107
  H       -3.521687       -1.753741       -4.814769
 Cl        0.726471       -3.426289       -0.708862
  H        3.326618       -4.084099        1.640572
  O        3.587928       -0.158966       -0.655449
  O        0.827090       -0.561802        3.091497
  C        0.159174       -1.343975        4.080856
  H       -0.435951       -2.140077        3.615250
  H        0.871011       -1.778881        4.793541
  H       -0.499552       -0.651398        4.608155
  C        4.385830       -0.734880       -1.690584
  H        3.852299       -1.560680       -2.177640
  H        4.560175        0.068755       -2.407710
  H        5.348963       -1.089556       -1.301589

77
LB05 Conformer 5,G_gas(Eh)=-2321.615438901678,G_solv(Eh)=-2321.658495061686
 Pd        0.104450       -1.219457       -0.196570
  P       -0.339911        0.987277        0.110066
  C        0.150499        2.033565       -1.373802
  C       -0.219383        1.374756       -2.708480
  C       -0.306207        3.496114       -1.317005
  H        1.247788        2.020305       -1.294601
  C        0.331068        2.181295       -3.887946
  H       -1.310863        1.292372       -2.800689
  H        0.176015        0.351178       -2.724040
  C        0.259574        4.282750       -2.506086
  H       -1.402778        3.551972       -1.346053
  H        0.020758        3.963309       -0.380589
  C       -0.132939        3.637088       -3.835350
  H        0.026824        1.712755       -4.831954
  H        1.430666        2.152812       -3.860871
  H       -0.091920        5.321130       -2.463439
  H        1.356105        4.314835       -2.426513
  H        0.288372        4.204353       -4.674327
  H       -1.226898        3.672641       -3.946002
  C       -1.983111        1.631382        0.705989
  C       -3.138262        1.448863       -0.291000
  C       -2.337250        1.019729        2.070469
  H       -1.845759        2.715891        0.845277
  C       -4.420108        2.076672        0.265604
  H       -3.308730        0.383264       -0.469938
  H       -2.893411        1.898644       -1.259993
  C       -3.630473        1.632109        2.616382
  H       -2.467705       -0.062379        1.947298
  H       -1.515703        1.165934        2.781685
  C       -4.782619        1.472320        1.622985
  H       -5.238412        1.927418       -0.449232
  H       -4.284023        3.163733        0.374039
  H       -3.882859        1.165440        3.576550
  H       -3.468258        2.702022        2.817304
  H       -5.694702        1.936552        2.017968
  H       -4.997042        0.402196        1.488895
  C        0.836058        1.612115        1.374277
  C        0.671765        2.828294        2.048199
  C        1.971069        0.835195        1.626990
  C        1.625277        3.275687        2.952775
  H       -0.216664        3.429507        1.883265
  C        2.929875        1.300836        2.532772
  C        2.763502        2.511101        3.190483
  H        1.477857        4.217693        3.472951
  H        3.808114        0.689922        2.723887
  H        3.515982        2.852758        3.895373
  C        2.235484       -0.498995        0.998015
  C        3.001578       -0.586608       -0.191705
  C        2.178808       -1.650685        1.828398
  C        3.631951       -1.772942       -0.560662
  C        2.835770       -2.824857        1.479557
  C        3.539602       -2.870308        0.283744
  H        4.172292       -1.857490       -1.494251
  H        2.754696       -3.716275        2.087139
  C       -1.766654       -1.628118       -0.753955
  C       -2.643659       -2.110126        0.217541
  C       -2.206401       -1.499547       -2.068732
  C       -3.967910       -2.395885       -0.112387
  H       -2.296637       -2.278597        1.233097
  C       -3.532221       -1.785752       -2.394495
  H       -1.521419       -1.189369       -2.850215
  C       -4.422559       -2.217139       -1.415906
  H       -4.642178       -2.768502        0.654972
  H       -3.864705       -1.675888       -3.423828
  H       -5.455167       -2.436754       -1.671489
 Cl        0.537885       -3.456678       -0.759291
  H        4.016603       -3.800124       -0.009301
  O        3.107252        0.577617       -0.886946
  O        1.465284       -1.485147        2.969881
  C        1.139721       -2.660759        3.713822
  H        0.467996       -2.329045        4.507040
  H        0.631466       -3.393387        3.074533
  H        2.034890       -3.111266        4.161519
  C        3.734406        0.528865       -2.167697
  H        3.669987        1.543116       -2.566209
  H        4.789568        0.239749       -2.084731
  H        3.209262       -0.165511       -2.836255

77
LB05 Conformer 6,G_gas(Eh)=-2321.615440712189,G_solv(Eh)=-2321.658497856825
 Pd        0.106172       -1.217862       -0.200226
  P       -0.337652        0.988859        0.107362
  C        0.153857        2.035386       -1.375988
  C       -0.216026        1.377216       -2.710984
  C       -0.302146        3.498152       -1.318673
  H        1.251104        2.021588       -1.296465
  C        0.334964        2.183989       -3.890030
  H       -1.307518        1.295284       -2.803414
  H        0.178995        0.353494       -2.726745
  C        0.264137        4.284969       -2.507398
  H       -1.398684        3.554558       -1.347798
  H        0.024993        3.964756       -0.382018
  C       -0.128505        3.639939       -3.836941
  H        0.030731        1.715949       -4.834290
  H        1.434551        2.155090       -3.862704
  H       -0.086851        5.323506       -2.464438
  H        1.360680        4.316457       -2.427697
  H        0.293082        4.207339       -4.675688
  H       -1.222450        3.675910       -3.947630
  C       -1.980962        1.633307        0.702626
  C       -3.135710        1.451300       -0.294924
  C       -2.335839        1.021250        2.066778
  H       -1.843484        2.717743        0.842355
  C       -4.417705        2.079112        0.261336
  H       -3.306249        0.385787       -0.474298
  H       -2.890425        1.901415       -1.263652
  C       -3.629199        1.633643        2.612333
  H       -2.466426       -0.060781        1.943099
  H       -1.514605        1.167063        2.778432
  C       -4.780939        1.474395        1.618366
  H       -5.235704        1.930178       -0.453920
  H       -4.281507        3.166119        0.370178
  H       -3.882087        1.166610        3.572195
  H       -3.466906        2.703456        2.813727
  H       -5.693099        1.938692        2.013086
  H       -4.995483        0.404347        1.483828
  C        0.837908        1.612817        1.372373
  C        0.673645        2.828762        2.046740
  C        1.972508        0.835400        1.625445
  C        1.626760        3.275438        2.952075
  H       -0.214510        3.430313        1.881517
  C        2.930916        1.300312        2.532023
  C        2.764573        2.510354        3.190151
  H        1.479363        4.217276        3.472569
  H        3.808822        0.689000        2.723399
  H        3.516743        2.851460        3.895643
  C        2.236891       -0.498616        0.996039
  C        3.003976       -0.585855       -0.193081
  C        2.179373       -1.650661        1.825886
  C        3.634080       -1.772265       -0.562294
  C        2.836112       -2.824906        1.476883
  C        3.540642       -2.870036        0.281458
  H        4.175001       -1.856546       -1.495572
  H        2.754413       -3.716655        2.083904
  C       -1.764709       -1.625802       -0.758811
  C       -2.642589       -2.107555        0.212024
  C       -2.203484       -1.496947       -2.073887
  C       -3.966729       -2.392733       -0.118849
  H       -2.296358       -2.276271        1.227811
  C       -3.529207       -1.782537       -2.400584
  H       -1.517820       -1.187063       -2.854891
  C       -4.420410       -2.213633       -1.422650
  H       -4.641692       -2.765141        0.648005
  H       -3.860974       -1.672442       -3.430127
  H       -5.452934       -2.432780       -1.678977
 Cl        0.539422       -3.454801       -0.764266
  H        4.017356       -3.799945       -0.011771
  O        3.110800        0.578713       -0.887541
  O        1.465057       -1.485446        2.966905
  C        1.139035       -2.661249        3.710349
  H        0.630863       -3.393557        3.070624
  H        2.033988       -3.112069        4.158162
  H        0.467117       -2.329670        4.503458
  C        3.738767        0.530413       -2.167897
  H        4.793710        0.240641       -2.084429
  H        3.213659       -0.163264       -2.837217
  H        3.675143        1.544947       -2.565826

77
LB05 Conformer 8,G_gas(Eh)=-2321.61022422857,G_solv(Eh)=-2321.653743863307
 Pd        0.321570       -1.212857       -0.433396
  P       -0.395805        0.867055        0.114324
  C       -0.825394        1.902797       -1.376023
  C       -1.189802        3.381149       -1.175540
  C        0.261753        1.792534       -2.454962
  H       -1.716412        1.380205       -1.759469
  C       -1.731923        3.963388       -2.486859
  H       -0.287797        3.940632       -0.897534
  H       -1.919782        3.515918       -0.369046
  C       -0.235537        2.388147       -3.775807
  H        1.158721        2.332378       -2.117729
  H        0.552193        0.744228       -2.592279
  C       -0.695697        3.837360       -3.605291
  H       -2.009908        5.014545       -2.340978
  H       -2.649026        3.426057       -2.768996
  H        0.554191        2.325175       -4.534378
  H       -1.075723        1.780338       -4.142595
  H       -1.104848        4.219076       -4.548584
  H        0.173263        4.465829       -3.360540
  C       -1.909237        0.872008        1.232464
  C       -1.900723        1.874934        2.392469
  C       -3.228167        0.958237        0.444450
  H       -1.863208       -0.136725        1.670859
  C       -3.096349        1.623509        3.318999
  H       -1.965643        2.900733        2.002960
  H       -0.961380        1.805530        2.952299
  C       -4.414455        0.700704        1.378555
  H       -3.334704        1.958510        0.004307
  H       -3.241018        0.233234       -0.374919
  C       -4.420129        1.677147        2.555004
  H       -3.091950        2.354943        4.136510
  H       -2.989714        0.630981        3.781800
  H       -5.350180        0.774578        0.811299
  H       -4.355420       -0.331713        1.753239
  H       -5.257450        1.460126        3.229512
  H       -4.576523        2.698155        2.175978
  C        0.988365        1.714320        0.974008
  C        0.962253        3.071559        1.316814
  C        2.145361        0.963602        1.239765
  C        2.077309        3.693602        1.863466
  H        0.060808        3.651567        1.163397
  C        3.262976        1.603010        1.788566
  C        3.237843        2.958545        2.084171
  H        2.038189        4.749228        2.115758
  H        4.154793        1.015680        1.986788
  H        4.117528        3.436309        2.505851
  C        2.234362       -0.519147        1.071901
  C        3.330890       -1.112351        0.394846
  C        1.549362       -1.333996        2.025593
  C        3.706020       -2.428237        0.634014
  C        1.913659       -2.658600        2.244319
  C        2.993260       -3.186914        1.545232
  H        4.521015       -2.848368        0.056640
  H        1.364259       -3.283327        2.936191
  C       -1.457480       -1.565114       -1.262420
  C       -2.384304       -2.261334       -0.483681
  C       -1.808636       -1.178859       -2.554091
  C       -3.657918       -2.533869       -0.979446
  H       -2.111709       -2.605858        0.510751
  C       -3.086217       -1.450007       -3.046515
  H       -1.086453       -0.680446       -3.194274
  C       -4.018689       -2.117096       -2.258155
  H       -4.368023       -3.079376       -0.362718
  H       -3.345025       -1.144207       -4.057282
  H       -5.011929       -2.328130       -2.643802
 Cl        0.997622       -3.327430       -1.178095
  H        3.262272       -4.227181        1.698963
  O        4.113258       -0.419859       -0.480276
  O        0.601511       -0.683749        2.757076
  C       -0.188104       -1.459324        3.655581
  H       -0.901329       -0.761340        4.098194
  H       -0.728534       -2.252827        3.122397
  H        0.427742       -1.900029        4.449547
  C        3.454757        0.390353       -1.463362
  H        2.588577       -0.149057       -1.868034
  H        3.132022        1.351268       -1.048343
  H        4.191744        0.559969       -2.251544

89
LB06 Conformer 0,G_gas(Eh)=-2478.66032713566,G_solv(Eh)=-2478.705327777407
 Pd       -0.013149        0.653892        0.979849
  P       -0.553962       -1.007653       -0.461889
  C       -0.094724       -2.685208        0.204860
  C       -0.247429       -3.869736       -0.756402
  C        1.322380       -2.651634        0.787990
  H       -0.801926       -2.817770        1.038987
  C        0.061292       -5.185291       -0.030491
  H        0.458645       -3.751029       -1.588931
  H       -1.256701       -3.906692       -1.185362
  C        1.645693       -3.964192        1.505282
  H        2.039837       -2.480028       -0.026844
  H        1.420465       -1.795975        1.467737
  C        1.466724       -5.164716        0.573794
  H       -0.043556       -6.026784       -0.726562
  H       -0.678091       -5.339322        0.769032
  H        2.669944       -3.935342        1.899017
  H        0.977110       -4.073418        2.372110
  H        1.662735       -6.099953        1.112350
  H        2.206767       -5.104110       -0.237843
  C       -2.292270       -1.213613       -1.100732
  C       -3.247714       -1.879799       -0.099575
  C       -2.812984        0.155440       -1.555612
  H       -2.221540       -1.863734       -1.987576
  C       -4.662626       -1.967346       -0.681623
  H       -3.275058       -1.300547        0.829790
  H       -2.894941       -2.884483        0.161498
  C       -4.233033        0.054522       -2.115185
  H       -2.800626        0.835838       -0.692250
  H       -2.130766        0.582297       -2.299900
  C       -5.177663       -0.589776       -1.100017
  H       -5.332438       -2.417161        0.061297
  H       -4.662019       -2.635562       -1.556392
  H       -4.592462        1.052468       -2.397319
  H       -4.221252       -0.547839       -3.036007
  H       -6.190251       -0.669578       -1.514328
  H       -5.243632        0.052893       -0.209753
  C        0.437076       -0.767970       -1.983309
  C        0.283717       -1.562520       -3.127548
  C        1.383374        0.261300       -1.981786
  C        1.082647       -1.363041       -4.244524
  H       -0.469811       -2.342919       -3.152667
  C        2.190992        0.444717       -3.110353
  C        2.049620       -0.361047       -4.230195
  H        0.951314       -1.987561       -5.123413
  H        2.926414        1.245004       -3.100081
  H        2.683091       -0.199485       -5.097840
  C        1.561232        1.253659       -0.871114
  C        2.728567        1.180962       -0.060697
  C        0.929161        2.523303       -1.014746
  C        3.200642        2.303702        0.614901
  C        1.403733        3.639547       -0.331027
  C        2.523338        3.505906        0.476913
  H        4.050450        2.249817        1.281026
  H        0.903747        4.596705       -0.391354
  C       -1.453295        0.024606        2.209077
  C       -2.634675        0.765856        2.275345
  C       -1.308767       -1.099838        3.018820
  C       -3.675304        0.355727        3.106663
  H       -2.741043        1.675019        1.690513
  C       -2.353511       -1.508466        3.849342
  H       -0.375523       -1.656851        3.024728
  C       -3.544955       -0.791445        3.885521
  H       -4.589446        0.942919        3.149580
  H       -2.226277       -2.387961        4.475910
  H       -4.357766       -1.110818        4.531464
 Cl        0.555731        2.187455        2.667142
  H        2.873678        4.370062        1.032713
  O        3.341125       -0.027704       -0.063803
  O       -0.118089        2.535667       -1.877813
  C       -0.711912        3.801399       -2.256926
  H       -0.860136        4.408502       -1.353694
  C        4.462294       -0.248485        0.827850
  H        5.151576        0.602922        0.730266
  C        3.988345       -0.390887        2.268046
  H        4.849249       -0.388865        2.945123
  H        3.311708        0.418017        2.560910
  H        3.455805       -1.338378        2.395777
  C        5.150082       -1.498392        0.311221
  H        4.469365       -2.354496        0.360767
  H        5.471709       -1.367090       -0.725813
  H        6.027544       -1.719930        0.926585
  C       -2.067835        3.465124       -2.848178
  H       -2.707332        2.982145       -2.105222
  H       -2.558765        4.381719       -3.189298
  H       -1.953174        2.792557       -3.704727
  C        0.189556        4.518830       -3.251255
  H       -0.241772        5.488856       -3.519270
  H        1.187794        4.689059       -2.838711
  H        0.287612        3.917520       -4.161238

89
LB06 Conformer 10,G_gas(Eh)=-2478.658555720103,G_solv(Eh)=-2478.7034945305
 Pd        0.029790        0.675876        1.007944
  P       -0.542047       -1.004550       -0.390761
  C       -0.080411       -2.686480        0.280739
  C        0.052097       -3.830716       -0.736716
  C        1.229429       -2.573525        1.075377
  H       -0.899870       -2.918713        0.981734
  C        0.357719       -5.152553       -0.020819
  H        0.874248       -3.595863       -1.425961
  H       -0.850806       -3.942786       -1.344334
  C        1.553602       -3.883903        1.794984
  H        2.035680       -2.320298        0.373316
  H        1.174586       -1.737836        1.783051
  C        1.635691       -5.052302        0.812063
  H        0.443607       -5.959329       -0.759346
  H       -0.486343       -5.411087        0.635237
  H        2.495749       -3.784072        2.349290
  H        0.770969       -4.087280        2.541102
  H        1.818182       -5.992548        1.346684
  H        2.492209       -4.898057        0.139088
  C       -2.362474       -1.044595       -0.787341
  C       -2.716684        0.207982       -1.599099
  C       -2.987841       -2.301825       -1.402175
  H       -2.804400       -0.923769        0.214504
  C       -4.233771        0.370871       -1.710878
  H       -2.274158        0.130024       -2.603204
  H       -2.261016        1.087294       -1.128655
  C       -4.509031       -2.125510       -1.508613
  H       -2.583121       -2.486430       -2.406654
  H       -2.768046       -3.181986       -0.787911
  C       -4.876315       -0.878934       -2.314741
  H       -4.472885        1.255135       -2.315623
  H       -4.648900        0.547629       -0.707639
  H       -4.952950       -3.020470       -1.962056
  H       -4.928242       -2.039757       -0.495525
  H       -5.966284       -0.765448       -2.361288
  H       -4.524661       -1.000839       -3.350121
  C        0.384170       -0.782288       -1.950234
  C        0.178435       -1.570680       -3.090640
  C        1.338157        0.240595       -1.981575
  C        0.923350       -1.363226       -4.242415
  H       -0.570884       -2.353814       -3.078347
  C        2.092255        0.430175       -3.145571
  C        1.892136       -0.362990       -4.265347
  H        0.750285       -1.981028       -5.118783
  H        2.833405        1.224907       -3.162124
  H        2.484367       -0.195537       -5.160546
  C        1.592975        1.208571       -0.862253
  C        2.784809        1.078710       -0.095691
  C        1.006490        2.504153       -0.962144
  C        3.321326        2.169819        0.584468
  C        1.555723        3.592898       -0.289230
  C        2.694622        3.402738        0.478613
  H        4.192007        2.071382        1.217953
  H        1.087989        4.567522       -0.310913
  C       -1.484392        0.103517        2.182158
  C       -2.675726        0.829927        2.106265
  C       -1.408232       -0.978258        3.057876
  C       -3.779761        0.459336        2.871444
  H       -2.743571        1.698497        1.456709
  C       -2.515984       -1.346538        3.823921
  H       -0.482459       -1.535472        3.169250
  C       -3.708097       -0.637410        3.726626
  H       -4.696911        1.039519        2.803527
  H       -2.437146       -2.190684        4.504772
  H       -4.568819       -0.925596        4.323289
 Cl        0.565117        2.269403        2.653441
  H        3.100178        4.244914        1.030544
  O        3.354375       -0.150441       -0.145485
  O       -0.058100        2.574943       -1.798415
  C       -0.826948        3.801751       -1.854933
  H       -0.127684        4.642939       -1.967929
  C        4.514521       -0.423380        0.678422
  H        5.223161        0.409362        0.560567
  C        4.116229       -0.583622        2.139549
  H        5.013355       -0.641589        2.765068
  H        3.499414        0.248811        2.491291
  H        3.544885       -1.506641        2.273204
  C        5.134300       -1.682519        0.101302
  H        5.398238       -1.540745       -0.950433
  H        6.039159       -1.940411        0.660192
  H        4.433626       -2.520918        0.175749
  C       -1.666745        3.971018       -0.595729
  H       -2.481326        3.238997       -0.585626
  H       -1.074423        3.832457        0.314406
  H       -2.110584        4.972114       -0.575018
  C       -1.669504        3.691455       -3.111703
  H       -2.279799        4.592244       -3.229103
  H       -1.037284        3.576581       -3.996633
  H       -2.337003        2.826231       -3.045278

89
LB06 Conformer 12,G_gas(Eh)=-2478.660704306049,G_solv(Eh)=-2478.705682920448
 Pd       -0.019468        0.659885        0.996948
  P       -0.537914       -1.025755       -0.424052
  C       -0.268622       -2.805033        0.058008
  C        1.136704       -2.943693        0.657426
  C       -1.345843       -3.360920        1.000370
  H       -0.299922       -3.389396       -0.875756
  C        1.431933       -4.389665        1.060279
  H        1.207279       -2.289846        1.538472
  H        1.881086       -2.580452       -0.060496
  C       -1.027196       -4.808671        1.388268
  H       -1.399961       -2.746506        1.905580
  H       -2.333724       -3.316426        0.526965
  C        0.363032       -4.923422        2.014472
  H        2.425556       -4.449330        1.522764
  H        1.465966       -5.021205        0.159727
  H       -1.791805       -5.173512        2.084785
  H       -1.077664       -5.450196        0.495135
  H        0.576014       -5.964804        2.285510
  H        0.384701       -4.337178        2.944910
  C       -2.309200       -0.953680       -0.995764
  C       -2.663400        0.473253       -1.426947
  C       -2.724498       -1.957076       -2.077795
  H       -2.871869       -1.181650       -0.076013
  C       -4.159211        0.597380       -1.725532
  H       -2.078947        0.733145       -2.320911
  H       -2.357529        1.179997       -0.645781
  C       -4.228715       -1.842323       -2.356872
  H       -2.177115       -1.738667       -3.004119
  H       -2.474913       -2.984878       -1.785570
  C       -4.602571       -0.420069       -2.778456
  H       -4.392507        1.617434       -2.057360
  H       -4.727025        0.430861       -0.797970
  H       -4.517834       -2.560740       -3.133948
  H       -4.786750       -2.113172       -1.448637
  H       -5.683018       -0.345693       -2.952172
  H       -4.109617       -0.187804       -3.734092
  C        0.493093       -0.823168       -1.923977
  C        0.504018       -1.748947       -2.975940
  C        1.293493        0.320403       -2.005799
  C        1.268707       -1.525598       -4.112313
  H       -0.084456       -2.658356       -2.909289
  C        2.049966        0.540833       -3.162584
  C        2.034958       -0.367069       -4.210927
  H        1.266031       -2.253194       -4.918728
  H        2.666463        1.434214       -3.220350
  H        2.632289       -0.180079       -5.098857
  C        1.472094        1.314983       -0.897232
  C        2.631978        1.180691       -0.079413
  C        0.899219        2.611030       -1.028895
  C        3.147894        2.270701        0.615648
  C        1.426275        3.698762       -0.336213
  C        2.530113        3.505606        0.480340
  H        3.997921        2.171824        1.277093
  H        0.967072        4.676513       -0.379953
  C       -1.198733       -0.169072        2.378245
  C       -2.587489       -0.072586        2.325679
  C       -0.601194       -0.837570        3.448315
  C       -3.373472       -0.681044        3.305743
  H       -3.069906        0.491345        1.531604
  C       -1.388847       -1.443585        4.425171
  H        0.481191       -0.874357        3.532423
  C       -2.778123       -1.380844        4.349973
  H       -4.456253       -0.597340        3.252028
  H       -0.910287       -1.960645        5.253334
  H       -3.390282       -1.855565        5.111441
 Cl        0.284180        2.416745        2.530511
  H        2.915817        4.348213        1.045771
  O        3.176230       -0.062346       -0.077417
  O       -0.129670        2.685659       -1.907565
  C       -0.863665        3.930439       -2.022887
  H       -0.136834        4.750915       -2.112363
  C        4.473399       -0.272061        0.531852
  H        4.490966        0.224648        1.511332
  C        4.595715       -1.769644        0.740608
  H        4.496407       -2.296160       -0.214438
  H        5.575823       -2.004271        1.167007
  H        3.822382       -2.131257        1.422912
  C        5.564868        0.277173       -0.375146
  H        5.555943       -0.259679       -1.329671
  H        5.422330        1.342741       -0.575087
  H        6.546151        0.142496        0.091433
  C       -1.762873        4.142478       -0.812191
  H       -2.599263        3.436900       -0.836123
  H       -1.225396        3.996586        0.130019
  H       -2.173136        5.157923       -0.827158
  C       -1.643053        3.824250       -3.320216
  H       -2.348655        2.988494       -3.272593
  H       -2.210789        4.744969       -3.486354
  H       -0.971233        3.666816       -4.168703

89
LB06 Conformer 15,G_gas(Eh)=-2478.6540218359432,G_solv(Eh)=-2478.701094104983
 Pd       -0.106019        0.667026        1.102984
  P       -0.615247       -1.018042       -0.314945
  C       -0.398249       -2.701233        0.452076
  C       -0.978125       -3.943066       -0.233986
  C        1.083825       -2.894336        0.798450
  H       -0.943812       -2.575800        1.401181
  C       -0.779031       -5.172192        0.664303
  H       -0.479453       -4.126146       -1.195544
  H       -2.047493       -3.811604       -0.432411
  C        1.278631       -4.130525        1.678235
  H        1.666553       -2.999808       -0.128412
  H        1.459487       -1.995066        1.301286
  C        0.695348       -5.378504        1.013829
  H       -1.184525       -6.062125        0.166937
  H       -1.356100       -5.032338        1.589857
  H        2.345734       -4.274172        1.891124
  H        0.777998       -3.961306        2.642825
  H        0.811270       -6.251018        1.668416
  H        1.257552       -5.594818        0.092993
  C       -2.373375       -0.920062       -0.943221
  C       -2.789286        0.554007       -1.075407
  C       -2.678057       -1.648134       -2.260969
  H       -2.961907       -1.383062       -0.133289
  C       -4.274274        0.677749       -1.420385
  H       -2.180020        1.009541       -1.866414
  H       -2.551538        1.105800       -0.157600
  C       -4.168507       -1.538866       -2.606476
  H       -2.089151       -1.186810       -3.065231
  H       -2.387131       -2.702205       -2.217753
  C       -4.610212       -0.078699       -2.705781
  H       -4.549731        1.735875       -1.513589
  H       -4.871116        0.270472       -0.590535
  H       -4.367010       -2.064611       -3.548784
  H       -4.758335       -2.046608       -1.829178
  H       -5.684330       -0.017821       -2.919824
  H       -4.089059        0.398297       -3.549257
  C        0.485619       -0.896139       -1.772372
  C        0.532048       -1.857085       -2.792197
  C        1.324775        0.221203       -1.843700
  C        1.386443       -1.707265       -3.875156
  H       -0.108262       -2.730030       -2.743725
  C        2.173962        0.365822       -2.947039
  C        2.206981       -0.585121       -3.955789
  H        1.409873       -2.463122       -4.654769
  H        2.822451        1.237135       -2.993615
  H        2.877104       -0.456553       -4.801211
  C        1.423267        1.285201       -0.791299
  C        2.530418        1.231584        0.103389
  C        0.831032        2.552896       -1.037154
  C        2.969320        2.372626        0.767363
  C        1.260858        3.688214       -0.354824
  C        2.311922        3.574372        0.543196
  H        3.776601        2.334518        1.486346
  H        0.776540        4.646011       -0.490613
  C       -1.173255       -0.287290        2.494591
  C       -2.566544       -0.304215        2.518854
  C       -0.468213       -0.990478        3.474870
  C       -3.246508       -1.043932        3.488564
  H       -3.137771        0.268849        1.794142
  C       -1.150337       -1.728937        4.439798
  H        0.617350       -0.952201        3.498017
  C       -2.542573       -1.768538        4.444068
  H       -4.333864       -1.043787        3.495129
  H       -0.586936       -2.266732        5.198613
  H       -3.072875       -2.344207        5.197277
 Cl        0.175856        2.401733        2.660285
  H        2.626491        4.453796        1.096155
  O        3.103739        0.005484        0.206440
  O       -0.135514        2.547817       -1.992661
  C       -0.580047        3.802074       -2.564114
  H       -0.816315        4.503681       -1.752479
  C        4.374744       -0.136322        0.884509
  H        4.335285        0.409993        1.836883
  C        4.522514       -1.618865        1.172316
  H        4.457978       -2.192547        0.241974
  H        5.494673       -1.811435        1.636170
  H        3.738827       -1.964514        1.851202
  C        5.492882        0.396040       -0.000081
  H        6.455875        0.306294        0.512997
  H        5.535896       -0.184308       -0.927897
  H        5.335593        1.447783       -0.254989
  C       -1.854336        3.480591       -3.322947
  H       -2.220799        4.379945       -3.827187
  H       -1.660543        2.712247       -4.078949
  H       -2.634411        3.121431       -2.646892
  C        0.501705        4.370073       -3.471674
  H        0.173477        5.323711       -3.897700
  H        1.434124        4.540369       -2.926540
  H        0.698599        3.670789       -4.291265

89
LB06 Conformer 17,G_gas(Eh)=-2478.656580899516,G_solv(Eh)=-2478.702400759628
 Pd       -0.052578        0.695859        1.051173
  P       -0.571849       -1.006759       -0.341576
  C       -0.136600       -2.670986        0.387518
  C        0.034777       -3.836646       -0.599198
  C        1.142256       -2.539560        1.229635
  H       -0.983798       -2.888006        1.059753
  C        0.315598       -5.142692        0.154949
  H        0.881329       -3.615194       -1.263020
  H       -0.845917       -3.962799       -1.236202
  C        1.434420       -3.833846        1.990822
  H        1.973333       -2.308880        0.550809
  H        1.069016       -1.687040        1.916127
  C        1.559151       -5.021696        1.036241
  H        0.432660       -5.964061       -0.562980
  H       -0.553183       -5.390757        0.782227
  H        2.350775       -3.719865        2.583803
  H        0.620699       -4.023567        2.706820
  H        1.722301       -5.950879        1.595938
  H        2.441801       -4.876430        0.395640
  C       -2.376024       -1.050849       -0.806098
  C       -2.694351        0.176175       -1.670863
  C       -2.989219       -2.323968       -1.399946
  H       -2.853010       -0.893636        0.174137
  C       -4.206369        0.345598       -1.831810
  H       -2.225351        0.059348       -2.658956
  H       -2.244276        1.068445       -1.219123
  C       -4.505444       -2.142149       -1.556999
  H       -2.556346       -2.541927       -2.385680
  H       -2.792963       -3.185941       -0.752690
  C       -4.840136       -0.919572       -2.412922
  H       -4.421292        1.210715       -2.472198
  H       -4.648876        0.557829       -0.847388
  H       -4.942332       -3.048250       -1.994908
  H       -4.953187       -2.021603       -0.559791
  H       -5.927454       -0.800804       -2.494854
  H       -4.459540       -1.077351       -3.433123
  C        0.408624       -0.822284       -1.873585
  C        0.222431       -1.622524       -3.009075
  C        1.379842        0.184464       -1.891633
  C        0.999868       -1.439956       -4.143467
  H       -0.536574       -2.396423       -3.006543
  C        2.164818        0.350893       -3.038609
  C        1.981359       -0.451852       -4.154408
  H        0.841473       -2.066938       -5.016094
  H        2.917639        1.134897       -3.045064
  H        2.597108       -0.302228       -5.036846
  C        1.632158        1.146753       -0.768615
  C        2.808011        0.989200        0.014317
  C        1.066443        2.450578       -0.862597
  C        3.334447        2.054465        0.738882
  C        1.615639        3.520110       -0.157632
  C        2.724444        3.297932        0.643962
  H        4.194032        1.930848        1.384052
  H        1.162537        4.501647       -0.174655
  C       -1.626863        0.162908        2.159902
  C       -2.804910        0.900996        2.019989
  C       -1.602448       -0.908702        3.050792
  C       -3.947499        0.549709        2.736170
  H       -2.833193        1.763396        1.359675
  C       -2.748917       -1.257268        3.767531
  H       -0.688420       -1.472854        3.211892
  C       -3.927824       -0.537936        3.605608
  H       -4.854197        1.138418        2.619024
  H       -2.711017       -2.093733        4.461236
  H       -4.818780       -0.810622        4.163938
 Cl        0.409435        2.315265        2.693486
  H        3.121991        4.122455        1.227306
  O        3.355932       -0.252793       -0.039334
  O        0.031433        2.551869       -1.732760
  C       -0.709967        3.794721       -1.804453
  H        0.009569        4.623215       -1.877280
  C        4.691743       -0.466620        0.476588
  H        4.762523       -0.024858        1.479971
  C        4.854793       -1.971315        0.588410
  H        4.694440       -2.443398       -0.386707
  H        5.867758       -2.209190        0.927078
  H        4.143395       -2.391524        1.303988
  C        5.717458        0.154077       -0.460915
  H        6.726932        0.012253       -0.061609
  H        5.660155       -0.328439       -1.442495
  H        5.546775        1.226366       -0.589669
  C       -1.598085        3.964223       -0.579455
  H       -1.044929        3.817143        0.353761
  H       -2.036173        4.968080       -0.572420
  H       -2.416256        3.236634       -0.606981
  C       -1.501879        3.715641       -3.096296
  H       -2.089521        4.629455       -3.227533
  H       -0.836212        3.598313       -3.956035
  H       -2.188109        2.862995       -3.067469

89
LB06 Conformer 18,G_gas(Eh)=-2478.655438164648,G_solv(Eh)=-2478.700039630092
 Pd        0.132162        0.622562        0.947085
  P       -0.500211       -1.005227       -0.493670
  C       -0.354186       -2.832582       -0.117028
  C        1.049901       -3.179400        0.385887
  C       -1.427264       -3.373711        0.840716
  H       -0.492127       -3.337315       -1.086382
  C        1.209720       -4.689636        0.574497
  H        1.210139       -2.680807        1.350968
  H        1.805401       -2.798639       -0.311072
  C       -1.256909       -4.885382        1.031030
  H       -1.347061       -2.871686        1.811116
  H       -2.433454       -3.167879        0.459460
  C        0.146092       -5.233535        1.528730
  H        2.216283       -4.909898        0.951537
  H        1.120239       -5.191916       -0.400384
  H       -2.014310       -5.248596        1.736191
  H       -1.440049       -5.398279        0.074442
  H        0.252766       -6.319050        1.644622
  H        0.293796       -4.788118        2.523624
  C       -2.290118       -0.844262       -0.998145
  C       -2.643970        0.608874       -1.321217
  C       -2.753238       -1.773730       -2.126921
  H       -2.824553       -1.122074       -0.075449
  C       -4.147135        0.763500       -1.567242
  H       -2.083079        0.921047       -2.211128
  H       -2.311756        1.261077       -0.503138
  C       -4.262162       -1.624879       -2.357601
  H       -2.224247       -1.508411       -3.052368
  H       -2.516853       -2.821325       -1.904175
  C       -4.630463       -0.175075       -2.673630
  H       -4.380226        1.804585       -1.825531
  H       -4.691636        0.542438       -0.637177
  H       -4.579671       -2.288337       -3.171546
  H       -4.799339       -1.949744       -1.454444
  H       -5.714033       -0.077967       -2.813005
  H       -4.159715        0.115683       -3.624529
  C        0.537479       -0.798829       -1.992031
  C        0.523564       -1.721817       -3.047702
  C        1.406502        0.299436       -2.050675
  C        1.345233       -1.557198       -4.153203
  H       -0.130542       -2.586597       -3.006186
  C        2.229356        0.451472       -3.173223
  C        2.202634       -0.462448       -4.215257
  H        1.321139       -2.284364       -4.959574
  H        2.905575        1.301242       -3.209272
  H        2.856585       -0.326331       -5.071900
  C        1.541423        1.365457       -1.000442
  C        2.730127        1.407074       -0.216777
  C        0.849183        2.598356       -1.195823
  C        3.159253        2.580900        0.385549
  C        1.269119        3.762701       -0.553996
  C        2.413531        3.738456        0.229203
  H        4.071768        2.576549        0.968304
  H        0.720545        4.689257       -0.653281
  C       -0.896641       -0.311540        2.378905
  C       -2.284825       -0.238201        2.470151
  C       -0.185984       -1.044287        3.330190
  C       -2.959815       -0.928253        3.478071
  H       -2.850818        0.369687        1.769080
  C       -0.863475       -1.732334        4.335283
  H        0.900164       -1.067950        3.302956
  C       -2.253741       -1.688902        4.404466
  H       -4.043379       -0.862396        3.538658
  H       -0.297943       -2.298339        5.071464
  H       -2.780374       -2.227144        5.187246
 Cl        0.518406        2.337532        2.505774
  H        2.732402        4.651270        0.722785
  O        3.522346        0.293421       -0.179253
  O       -0.160390        2.551703       -2.099471
  C       -0.862757        3.773509       -2.434928
  H       -0.115724        4.572245       -2.551783
  C        3.429820       -0.558390        1.001796
  H        2.373104       -0.861865        1.087692
  C        4.308638       -1.752584        0.688221
  H        5.359999       -1.447917        0.647979
  H        4.198179       -2.516237        1.464686
  H        4.039824       -2.189531       -0.277490
  C        3.836490        0.146365        2.284506
  H        4.856939        0.538448        2.206591
  H        3.145241        0.955447        2.538720
  H        3.813274       -0.579211        3.105569
  C       -1.871648        4.142032       -1.354834
  H       -2.711881        3.442521       -1.368434
  H       -1.429443        4.118637       -0.354785
  H       -2.262039        5.148666       -1.538916
  C       -1.518446        3.515431       -3.779178
  H       -0.772052        3.242592       -4.530340
  H       -2.248718        2.703194       -3.700861
  H       -2.042488        4.416168       -4.113713

89
LB06 Conformer 20,G_gas(Eh)=-2478.6544182541834,G_solv(Eh)=-2478.700461208236
 Pd       -0.100498        0.709409        0.912542
  P       -0.551050       -1.019768       -0.478474
  C       -0.168322       -2.672576        0.288958
  C       -0.332416       -3.903861       -0.610640
  C        1.231171       -2.658756        0.916937
  H       -0.906880       -2.738425        1.103706
  C       -0.109120       -5.185377        0.202213
  H        0.410937       -3.864441       -1.417850
  H       -1.324059       -3.927155       -1.079150
  C        1.468394       -3.937951        1.724014
  H        1.980795       -2.577585        0.117190
  H        1.355632       -1.765607        1.543512
  C        1.271988       -5.184840        0.859450
  H       -0.224547       -6.062233       -0.447001
  H       -0.883856       -5.260048        0.979264
  H        2.477277       -3.931199        2.155389
  H        0.764907       -3.966670        2.569531
  H        1.409054       -6.092651        1.459638
  H        2.042735       -5.202226        0.074903
  C       -2.243188       -1.226975       -1.231170
  C       -3.286627       -1.796506       -0.259345
  C       -2.700468        0.114156       -1.820609
  H       -2.127181       -1.939816       -2.063137
  C       -4.651138       -1.917895       -0.946148
  H       -3.379447       -1.135865        0.609621
  H       -2.973549       -2.776614        0.118692
  C       -4.074062       -0.010704       -2.483576
  H       -2.744814        0.854518       -1.009438
  H       -1.954881        0.476303       -2.539198
  C       -5.109038       -0.570947       -1.507399
  H       -5.385717       -2.303063       -0.228632
  H       -4.590208       -2.651451       -1.764543
  H       -4.392476        0.968523       -2.863081
  H       -3.997019       -0.677755       -3.355118
  H       -6.084197       -0.672270       -1.999432
  H       -5.240670        0.136436       -0.675405
  C        0.548128       -0.870681       -1.934494
  C        0.463872       -1.721789       -3.044442
  C        1.516380        0.136693       -1.910164
  C        1.353320       -1.600155       -4.102670
  H       -0.304959       -2.486420       -3.087445
  C        2.414109        0.242645       -2.979003
  C        2.341284       -0.619415       -4.062828
  H        1.275715       -2.267925       -4.955756
  H        3.164811        1.028285       -2.952918
  H        3.044453       -0.517657       -4.884660
  C        1.633241        1.179570       -0.839337
  C        2.768636        1.150156        0.017564
  C        0.991188        2.433936       -1.061728
  C        3.200462        2.298164        0.671358
  C        1.449496        3.584237       -0.421740
  C        2.527901        3.491889        0.443027
  H        4.027838        2.279664        1.367897
  H        0.964903        4.537280       -0.565695
  C       -1.570326        0.100608        2.122315
  C       -2.779772        0.798135        2.133023
  C       -1.406110       -0.981600        2.985029
  C       -3.823083        0.388165        2.961017
  H       -2.912940        1.674537        1.505536
  C       -2.453492       -1.391944        3.811336
  H       -0.454534       -1.504012        3.036113
  C       -3.669992       -0.717913        3.792793
  H       -4.758165        0.943008        2.957328
  H       -2.308048       -2.238395        4.478182
  H       -4.484762       -1.037870        4.435951
 Cl        0.314602        2.377258        2.515942
  H        2.856130        4.384759        0.966087
  O        3.363280       -0.065789        0.109286
  O        0.004769        2.387135       -1.987713
  C       -1.015217        3.418377       -2.109960
  H       -1.763764        2.888080       -2.712050
  C        4.616982       -0.196471        0.819794
  H        4.547630        0.354105        1.767985
  C        4.765255       -1.675960        1.120735
  H        5.711747       -1.856690        1.639276
  H        3.947169       -2.024172        1.755927
  H        4.760244       -2.255585        0.191633
  C        5.756061        0.338775       -0.035818
  H        6.704422        0.260323        0.505640
  H        5.831612       -0.247411       -0.957755
  H        5.598434        1.387373       -0.303099
  C       -0.524716        4.604332       -2.929939
  H       -0.058724        4.257035       -3.856665
  H       -1.380020        5.236983       -3.191028
  H        0.196787        5.223363       -2.391462
  C       -1.665935        3.786040       -0.782409
  H       -1.099915        4.516406       -0.201524
  H       -2.656473        4.207780       -0.983179
  H       -1.783038        2.895127       -0.157064

89
LB06 Conformer 23,G_gas(Eh)=-2478.652875302684,G_solv(Eh)=-2478.697333224876
 Pd        0.240358        0.761079        1.090196
  P       -0.440836       -0.824746       -0.381124
  C       -0.344992       -2.569433        0.285805
  C       -0.655358       -3.737094       -0.662821
  C        0.991201       -2.837220        0.990446
  H       -1.123353       -2.549579        1.064531
  C       -0.761587       -5.042328        0.136498
  H        0.161776       -3.842036       -1.387792
  H       -1.576869       -3.568580       -1.231200
  C        0.927892       -4.146762        1.782895
  H        1.788466       -2.902035        0.235722
  H        1.243594       -2.002113        1.654294
  C        0.538511       -5.326465        0.890832
  H       -1.000395       -5.873125       -0.539017
  H       -1.593389       -4.962635        0.851592
  H        1.894044       -4.335284        2.267298
  H        0.185648       -4.037012        2.587357
  H        0.440421       -6.240405        1.489186
  H        1.342034       -5.509743        0.162283
  C       -2.219735       -0.600124       -0.955754
  C       -2.507209       -0.835986       -2.443679
  C       -3.223203       -1.374263       -0.081807
  H       -2.378289        0.470695       -0.757849
  C       -3.946531       -0.423156       -2.777166
  H       -2.381902       -1.899996       -2.688959
  H       -1.796834       -0.279929       -3.065606
  C       -4.654887       -0.948892       -0.419702
  H       -3.123994       -2.451731       -0.267539
  H       -3.030390       -1.204982        0.981368
  C       -4.960975       -1.160579       -1.902336
  H       -4.146176       -0.605142       -3.840535
  H       -4.058711        0.659163       -2.615110
  H       -5.360294       -1.509846        0.205250
  H       -4.782084        0.112833       -0.162143
  H       -5.978862       -0.825884       -2.136773
  H       -4.920387       -2.236263       -2.129685
  C        0.677353       -0.736354       -1.834400
  C        0.617656       -1.649788       -2.895556
  C        1.668064        0.259276       -1.842268
  C        1.544324       -1.611392       -3.928287
  H       -0.165978       -2.396386       -2.921090
  C        2.601566        0.279218       -2.885796
  C        2.549264       -0.649146       -3.915214
  H        1.481744       -2.331994       -4.738473
  H        3.370505        1.045726       -2.879174
  H        3.284989       -0.612874       -4.713630
  C        1.765022        1.372487       -0.845666
  C        2.999698        1.609169       -0.178843
  C        0.877933        2.483083       -0.980445
  C        3.300524        2.839800        0.380757
  C        1.187709        3.718604       -0.408037
  C        2.387807        3.877545        0.268777
  H        4.235336        2.955694        0.916772
  H        0.496833        4.549109       -0.456059
  C       -1.224507        0.193582        2.320032
  C       -2.393705        0.957247        2.314099
  C       -1.127752       -0.893642        3.185976
  C       -3.465870        0.610990        3.134428
  H       -2.469793        1.834067        1.677201
  C       -2.204956       -1.240101        4.003346
  H       -0.209735       -1.471073        3.245372
  C       -3.381365       -0.497975        3.972084
  H       -4.368929        1.216354        3.119402
  H       -2.114304       -2.091197        4.673908
  H       -4.217913       -0.769201        4.609594
 Cl        0.884622        2.300048        2.739739
  H        2.604685        4.833665        0.734728
  O        3.975794        0.656383       -0.163965
  O       -0.197109        2.264563       -1.784499
  C       -1.112251        3.355801       -2.045687
  H       -0.522069        4.269803       -2.200991
  C        3.654154       -0.597892        0.497435
  H        2.610729       -0.839779        0.261852
  C        4.572997       -1.643279       -0.099072
  H        5.619784       -1.364576        0.062449
  H        4.398364       -2.612559        0.378980
  H        4.397788       -1.742593       -1.174974
  C        3.808176       -0.429862        1.998775
  H        3.136856        0.349960        2.375734
  H        3.559659       -1.368032        2.507931
  H        4.841666       -0.164450        2.246600
  C       -2.075035        3.535228       -0.880684
  H       -1.543282        3.635756        0.070296
  H       -2.688445        4.429557       -1.033177
  H       -2.743597        2.670647       -0.808552
  C       -1.814916        3.000643       -3.342118
  H       -1.094214        2.890744       -4.157150
  H       -2.363236        2.060476       -3.232662
  H       -2.528388        3.787407       -3.606208

89
LB06 Conformer 25,G_gas(Eh)=-2478.652828830333,G_solv(Eh)=-2478.697262403643
 Pd        0.203406        0.718651        1.066054
  P       -0.439709       -0.862729       -0.428538
  C       -0.342645       -2.611249        0.227931
  C       -0.628520       -3.774184       -0.734582
  C        0.982862       -2.876851        0.953333
  H       -1.133967       -2.602334        0.993664
  C       -0.742805       -5.085065        0.054200
  H        0.203363       -3.868553       -1.444023
  H       -1.539777       -3.607165       -1.319592
  C        0.911265       -4.191127        1.737081
  H        1.792905       -2.934915        0.211717
  H        1.221184       -2.044577        1.625829
  C        0.544533       -5.367516        0.831001
  H       -0.964823       -5.912769       -0.630809
  H       -1.587866       -5.013873        0.754441
  H        1.868953       -4.377806        2.238743
  H        0.153272       -4.089799        2.527897
  H        0.440059       -6.285531        1.421975
  H        1.362295       -5.542293        0.116348
  C       -2.210787       -0.646043       -1.029072
  C       -2.472218       -0.865501       -2.524340
  C       -3.223475       -1.437511       -0.181949
  H       -2.381006        0.421003       -0.820397
  C       -3.907914       -0.455585       -2.876373
  H       -2.337121       -1.926054       -2.779416
  H       -1.754718       -0.298567       -3.127894
  C       -4.651650       -1.014227       -0.537388
  H       -3.115580       -2.511770       -0.380924
  H       -3.049470       -1.281321        0.886400
  C       -4.933118       -1.208193       -2.027365
  H       -4.089413       -0.625634       -3.944993
  H       -4.027848        0.624160       -2.703214
  H       -5.364754       -1.585855        0.068878
  H       -4.787004        0.043666       -0.268385
  H       -5.948504       -0.874559       -2.273909
  H       -4.884400       -2.280746       -2.267489
  C        0.700604       -0.757586       -1.863174
  C        0.665795       -1.663593       -2.931860
  C        1.684951        0.244282       -1.846365
  C        1.610885       -1.611567       -3.947211
  H       -0.112116       -2.415208       -2.977749
  C        2.637183        0.277780       -2.872497
  C        2.609421       -0.643495       -3.909146
  H        1.567178       -2.326463       -4.763699
  H        3.400992        1.048929       -2.846375
  H        3.359250       -0.597351       -4.693827
  C        1.756551        1.350874       -0.840788
  C        2.977520        1.591558       -0.150965
  C        0.862565        2.455278       -0.979938
  C        3.258874        2.819004        0.425358
  C        1.152382        3.687479       -0.390280
  C        2.339617        3.850619        0.307980
  H        4.183862        2.937487        0.977640
  H        0.455319        4.512545       -0.442626
  C       -1.275608        0.125265        2.265530
  C       -2.454158        0.874074        2.245128
  C       -1.179745       -0.966654        3.125674
  C       -3.535623        0.508575        3.044634
  H       -2.530871        1.754409        1.613067
  C       -2.266190       -1.332682        3.921939
  H       -0.255751       -1.533077        3.196332
  C       -3.451265       -0.605245        3.875748
  H       -4.445824        1.102748        3.018059
  H       -2.176052       -2.187360        4.588006
  H       -4.294994       -0.891436        4.497082
 Cl        0.801148        2.248249        2.740304
  H        2.540444        4.803777        0.786874
  O        3.960510        0.645389       -0.128417
  O       -0.198253        2.235224       -1.802689
  C       -1.112699        3.324317       -2.075995
  H       -0.523577        4.242137       -2.210977
  C        3.638477       -0.612964        0.525398
  H        2.602265       -0.865056        0.269359
  C        4.578829       -1.647913       -0.055626
  H        4.426240       -1.744615       -1.135195
  H        5.619548       -1.360375        0.128051
  H        4.403117       -2.620463        0.415341
  C        3.762393       -0.446521        2.029748
  H        3.077735        0.326897        2.395651
  H        3.511790       -1.387841        2.532186
  H        4.788982       -0.174057        2.297823
  C       -2.100795        3.490166       -0.930554
  H       -2.767628        2.622630       -0.879887
  H       -1.589227        3.583977        0.032173
  H       -2.714376        4.383511       -1.087931
  C       -1.784647        2.976732       -3.390661
  H       -1.045107        2.876140       -4.189864
  H       -2.331675        2.033708       -3.301506
  H       -2.494885        3.763189       -3.664295

89
LB06 Conformer 26,G_gas(Eh)=-2478.654720276978,G_solv(Eh)=-2478.700080701662
 Pd       -0.047539        0.730236        0.932325
  P       -0.379681       -1.013102       -0.491698
  C        0.505004       -2.595409        0.017982
  C        0.359504       -2.881262        1.518762
  C        0.150493       -3.820779       -0.835868
  H        1.559569       -2.339527       -0.172392
  C        1.119801       -4.144555        1.934684
  H       -0.700606       -2.995928        1.780110
  H        0.728746       -2.013622        2.079133
  C        0.952075       -5.051145       -0.395931
  H       -0.918878       -4.051827       -0.738852
  H        0.345603       -3.616111       -1.894249
  C        0.724121       -5.350802        1.084846
  H        0.942730       -4.343460        2.998849
  H        2.199841       -3.975492        1.821220
  H        0.671542       -5.912629       -1.014593
  H        2.022979       -4.868684       -0.568679
  H        1.294205       -6.236825        1.389954
  H       -0.338574       -5.583656        1.248955
  C       -2.085352       -1.495874       -1.070447
  C       -2.973928       -2.126325        0.012829
  C       -2.768791       -0.276288       -1.709621
  H       -1.941440       -2.254570       -1.856498
  C       -4.342848       -2.496567       -0.567076
  H       -3.112156       -1.421094        0.837811
  H       -2.497553       -3.019187        0.433088
  C       -4.145319       -0.649999       -2.266032
  H       -2.880172        0.503206       -0.945520
  H       -2.135688        0.140803       -2.502540
  C       -5.026974       -1.277355       -1.185258
  H       -4.968286       -2.923681        0.226222
  H       -4.223453       -3.276332       -1.335094
  H       -4.627178        0.241121       -2.687209
  H       -4.020301       -1.363872       -3.094298
  H       -6.002860       -1.555726       -1.601966
  H       -5.212696       -0.535214       -0.395294
  C        0.493294       -0.628386       -2.059976
  C        0.283909       -1.327333       -3.255598
  C        1.461763        0.377129       -2.014273
  C        1.048091       -1.055027       -4.382112
  H       -0.492551       -2.082735       -3.319925
  C        2.238040        0.631104       -3.150292
  C        2.041259       -0.081256       -4.324052
  H        0.868119       -1.602006       -5.303089
  H        2.988305        1.416337       -3.104623
  H        2.648667        0.134600       -5.198417
  C        1.691838        1.274559       -0.836390
  C        2.793358        1.041233        0.026167
  C        1.183919        2.600953       -0.932374
  C        3.324125        2.071196        0.800128
  C        1.726582        3.630129       -0.169572
  C        2.776883        3.342028        0.690778
  H        4.131105        1.898728        1.499440
  H        1.315706        4.630477       -0.191645
  C       -1.690853        0.330203        1.998487
  C       -2.846436        1.052884        1.700070
  C       -1.714817       -0.579208        3.053076
  C       -4.029979        0.812192        2.396212
  H       -2.827414        1.819900        0.932363
  C       -2.901359       -0.820692        3.746188
  H       -0.811500       -1.097803        3.352997
  C       -4.067987       -0.141327        3.409478
  H       -4.921999        1.382113        2.147592
  H       -2.905187       -1.540064        4.561467
  H       -4.990705       -0.332744        3.949661
 Cl        0.343503        2.375168        2.562391
  H        3.174465        4.137006        1.313982
  O        3.267225       -0.232075       -0.003200
  O        0.207248        2.750763       -1.858381
  C       -0.551049        3.983185       -1.903566
  H        0.150612        4.829922       -1.885328
  C        4.508591       -0.545516        0.671729
  H        4.493891       -0.092438        1.672281
  C        4.518734       -2.054439        0.817875
  H        4.456930       -2.533443       -0.165102
  H        5.442788       -2.378290        1.306250
  H        3.671068       -2.382860        1.424508
  C        5.687360       -0.029223       -0.139636
  H        5.704572       -0.518634       -1.119123
  H        5.625438        1.051731       -0.292751
  H        6.626643       -0.250283        0.377656
  C       -1.509951        4.050494       -0.726020
  H       -0.995193        3.925295        0.232121
  H       -2.033861        5.012186       -0.720872
  H       -2.253929        3.251822       -0.819159
  C       -1.265927        3.958478       -3.241672
  H       -0.549426        3.903868       -4.066102
  H       -1.927251        3.087397       -3.296084
  H       -1.870474        4.862965       -3.358983

89
LB06 Conformer 2,G_gas(Eh)=-2478.657866068008,G_solv(Eh)=-2478.7041218504933
 Pd       -0.078425        0.667118        1.019587
  P       -0.555264       -1.026696       -0.405332
  C       -0.131398       -2.698877        0.296542
  C       -0.273856       -3.893251       -0.654834
  C        1.268499       -2.682984        0.922146
  H       -0.866100       -2.811972        1.109665
  C       -0.015844       -5.205329        0.096240
  H        0.461949       -3.798072       -1.464470
  H       -1.268369       -3.917404       -1.117499
  C        1.535295       -3.991325        1.671132
  H        2.013102       -2.549064        0.125360
  H        1.373644       -1.816606        1.588769
  C        1.366214       -5.202190        0.751461
  H       -0.110599       -6.052909       -0.593963
  H       -0.786826       -5.337105        0.869545
  H        2.543880       -3.981057        2.103101
  H        0.832853       -4.073238        2.513936
  H        1.524458       -6.132653        1.310391
  H        2.136469       -5.167250       -0.033066
  C       -2.274242       -1.228067       -1.099614
  C       -3.267015       -1.881229       -0.126400
  C       -2.769762        0.141973       -1.579893
  H       -2.179618       -1.883333       -1.980190
  C       -4.663185       -1.961383       -0.753411
  H       -3.319955       -1.296801        0.798457
  H       -2.931042       -2.887370        0.150607
  C       -4.172381        0.048565       -2.183168
  H       -2.778702        0.827642       -0.721058
  H       -2.061441        0.559357       -2.305076
  C       -5.153655       -0.581969       -1.194473
  H       -5.359798       -2.402739       -0.030344
  H       -4.638996       -2.633747       -1.624675
  H       -4.514581        1.047725       -2.482012
  H       -4.137102       -0.559533       -3.099619
  H       -6.153583       -0.655288       -1.639600
  H       -5.240843        0.065617       -0.309765
  C        0.478369       -0.807337       -1.902716
  C        0.356054       -1.617645       -3.039782
  C        1.417603        0.228232       -1.894681
  C        1.176183       -1.425920       -4.142629
  H       -0.390527       -2.404481       -3.070683
  C        2.245052        0.405821       -3.009771
  C        2.132976       -0.414196       -4.122490
  H        1.068111       -2.062931       -5.015712
  H        2.974021        1.212157       -2.994245
  H        2.781536       -0.257210       -4.979798
  C        1.579964        1.221896       -0.783701
  C        2.731703        1.134039        0.045870
  C        0.966318        2.498577       -0.936133
  C        3.196759        2.242798        0.746010
  C        1.442781        3.606907       -0.240651
  C        2.535217        3.453846        0.600064
  H        4.037836        2.175835        1.422867
  H        0.957122        4.570833       -0.307507
  C       -1.564004        0.063071        2.206558
  C       -2.746697        0.805152        2.219870
  C       -1.449286       -1.049801        3.036593
  C       -3.817608        0.405030        3.016591
  H       -2.830158        1.707947        1.621843
  C       -2.524216       -1.448108        3.833000
  H       -0.517057       -1.606621        3.083527
  C       -3.716554       -0.731929        3.814725
  H       -4.732547        0.992561        3.018000
  H       -2.420402       -2.319358        4.475211
  H       -4.553001       -1.043592        4.433717
 Cl        0.376281        2.279897        2.665643
  H        2.879564        4.310386        1.171073
  O        3.318599       -0.089667        0.058350
  O       -0.061928        2.526000       -1.821695
  C       -0.648002        3.797607       -2.191602
  H       -0.805295        4.392865       -1.282013
  C        4.624744       -0.248527        0.662237
  H        4.626865        0.245839        1.643146
  C        4.805450       -1.741077        0.864222
  H        4.052444       -2.133015        1.552106
  H        4.716007       -2.266817       -0.092222
  H        5.797137       -1.941714        1.280941
  C        5.691237        0.345713       -0.246430
  H        5.699099       -0.187165       -1.203275
  H        5.507193        1.406045       -0.440398
  H        6.678848        0.246641        0.215593
  C       -1.997838        3.471776       -2.802482
  H       -2.484101        4.393359       -3.136711
  H       -1.875078        2.809865       -3.666184
  H       -2.645541        2.979972       -2.072522
  C        0.266416        4.525496       -3.166347
  H        0.376436        3.933683       -4.081199
  H       -0.162243        5.497883       -3.430177
  H        1.259288        4.691920       -2.739601

89
LB06 Conformer 3,G_gas(Eh)=-2478.6610676335567,G_solv(Eh)=-2478.706048150064
 Pd       -0.082340        0.719512        0.949742
  P       -0.527066       -1.013239       -0.440636
  C       -0.131899       -2.670530        0.311992
  C       -0.254466       -3.883843       -0.618007
  C        1.250622       -2.648379        0.974671
  H       -0.888898       -2.763910        1.106885
  C       -0.023832       -5.181285        0.166691
  H        0.503923       -3.808934       -1.408716
  H       -1.235714       -3.913193       -1.107784
  C        1.489438       -3.941945        1.758011
  H        2.016907       -2.537085        0.195291
  H        1.344620       -1.768429        1.624945
  C        1.340138       -5.170491        0.858669
  H       -0.104147       -6.042354       -0.508472
  H       -0.816182       -5.294027        0.921197
  H        2.485641       -3.927191        2.217695
  H        0.764141       -4.004110        2.582998
  H        1.480078       -6.090360        1.439510
  H        2.130681       -5.152925        0.094025
  C       -2.227904       -1.222974       -1.176877
  C       -3.251084       -1.851825       -0.219049
  C       -2.708746        0.139099       -1.693073
  H       -2.113757       -1.894965       -2.041982
  C       -4.625954       -1.947599       -0.890177
  H       -3.333706       -1.242513        0.687527
  H       -2.925827       -2.850408        0.094985
  C       -4.090090        0.036241       -2.342247
  H       -2.752454        0.829495       -0.840434
  H       -1.974520        0.551399       -2.396147
  C       -5.103487       -0.578408       -1.375826
  H       -5.345897       -2.374850       -0.181673
  H       -4.571728       -2.638264       -1.745575
  H       -4.421803        1.031163       -2.666094
  H       -4.024575       -0.585614       -3.247577
  H       -6.087298       -0.663031       -1.853521
  H       -5.221902        0.085952       -0.507443
  C        0.550858       -0.839591       -1.911678
  C        0.445109       -1.669207       -3.036381
  C        1.513607        0.173816       -1.892674
  C        1.302585       -1.516754       -4.116641
  H       -0.316321       -2.441350       -3.074439
  C        2.377668        0.312371       -2.985294
  C        2.280346       -0.525624       -4.085821
  H        1.207008       -2.167999       -4.980613
  H        3.122541        1.103686       -2.963119
  H        2.957149       -0.398360       -4.926033
  C        1.668207        1.181494       -0.793387
  C        2.804562        1.089666        0.057615
  C        1.074134        2.463646       -0.973330
  C        3.272215        2.200441        0.751569
  C        1.558669        3.576466       -0.287520
  C        2.634843        3.420743        0.571516
  H        4.100516        2.130829        1.443951
  H        1.083274        4.544030       -0.369072
  C       -1.611935        0.159694        2.102364
  C       -2.789471        0.908922        2.064178
  C       -1.529843       -0.933105        2.962752
  C       -3.886008        0.535236        2.838533
  H       -2.850461        1.798927        1.444321
  C       -2.629975       -1.305065        3.737063
  H       -0.603766       -1.495393        3.049550
  C       -3.816408       -0.582463        3.666564
  H       -4.796158        1.128798        2.798687
  H       -2.550690       -2.161119        4.402735
  H       -4.672765       -0.873575        4.268051
 Cl        0.315146        2.389942        2.556673
  H        2.983779        4.281275        1.133753
  O        3.371685       -0.142483        0.099474
  O        0.085291        2.503333       -1.900386
  C       -0.693441        3.717602       -2.042480
  H       -0.000037        4.569092       -2.100251
  C        4.669595       -0.311305        0.718289
  H        4.670531        0.197992        1.691573
  C        4.825124       -1.803233        0.944748
  H        4.736693       -2.342075       -0.004457
  H        5.809333       -2.013030        1.374432
  H        4.059314       -2.172869        1.630931
  C        5.753231        0.252963       -0.188983
  H        5.587675        1.313205       -0.399640
  H        6.735011        0.145230        0.283358
  H        5.761060       -0.293747       -1.137991
  C       -1.647140        3.879584       -0.867717
  H       -2.154000        4.848600       -0.928525
  H       -2.405590        3.090874       -0.898748
  H       -1.129318        3.813998        0.094557
  C       -1.415201        3.586055       -3.370439
  H       -1.998188        4.491484       -3.565058
  H       -0.703644        3.443320       -4.188579
  H       -2.100919        2.733121       -3.349584

89
LB06 Conformer 5,G_gas(Eh)=-2478.653415303856,G_solv(Eh)=-2478.700182161821
 Pd        0.052416        0.749933        0.990998
  P       -0.619944       -0.859810       -0.445876
  C       -0.345745       -2.565181        0.254697
  C       -0.565993       -3.764532       -0.677062
  C        1.058143       -2.646040        0.874905
  H       -1.081769       -2.618720        1.072117
  C       -0.431735       -5.073319        0.111433
  H        0.198186       -3.752949       -1.464636
  H       -1.544143       -3.719400       -1.170713
  C        1.229796       -3.956929        1.647706
  H        1.807460       -2.583724        0.072613
  H        1.234263       -1.781080        1.528133
  C        0.948192       -5.173696        0.763988
  H       -0.603360       -5.928426       -0.554192
  H       -1.210091       -5.110277        0.887393
  H        2.243832       -4.016582        2.062938
  H        0.538452       -3.961418        2.503547
  H        1.027689       -6.097657        1.349796
  H        1.712527       -5.230013       -0.025006
  C       -2.427876       -0.722729       -0.951190
  C       -2.758828       -0.894318       -2.438043
  C       -3.363170       -1.586385       -0.087649
  H       -2.639468        0.325821       -0.690816
  C       -4.219771       -0.507963       -2.698834
  H       -2.612689       -1.942335       -2.735358
  H       -2.089752       -0.285987       -3.056637
  C       -4.820672       -1.194381       -0.347804
  H       -3.227385       -2.646484       -0.341212
  H       -3.136301       -1.470147        0.976045
  C       -5.178198       -1.323165       -1.828980
  H       -4.454375       -0.643561       -3.762046
  H       -4.350562        0.561972       -2.479244
  H       -5.483514       -1.817057        0.265281
  H       -4.969809       -0.156405       -0.017030
  H       -6.213339       -1.004222       -2.002695
  H       -5.119615       -2.381636       -2.123633
  C        0.440873       -0.777953       -1.936695
  C        0.319307       -1.643884       -3.032758
  C        1.470243        0.169076       -1.923389
  C        1.215055       -1.585348       -4.090634
  H       -0.484242       -2.369354       -3.063772
  C        2.372999        0.212135       -2.992392
  C        2.253196       -0.657583       -4.065435
  H        1.104697       -2.264277       -4.931228
  H        3.170629        0.950044       -2.970321
  H        2.962653       -0.606823       -4.886603
  C        1.651385        1.206178       -0.858496
  C        2.825579        1.168839       -0.058130
  C        0.992501        2.457830       -1.023128
  C        3.295868        2.316352        0.573380
  C        1.470096        3.604361       -0.391426
  C        2.604351        3.507931        0.402216
  H        4.158867        2.293428        1.224915
  H        0.959840        4.554141       -0.477249
  C       -1.468042        0.224909        2.171442
  C       -2.651118        0.962299        2.092890
  C       -1.386080       -0.832550        3.076448
  C       -3.748146        0.621502        2.882262
  H       -2.717120        1.818225        1.425624
  C       -2.487026       -1.173891        3.862898
  H       -0.459540       -1.390235        3.185318
  C       -3.675368       -0.456743        3.760293
  H       -4.661880        1.206822        2.812294
  H       -2.408639       -2.001515        4.563763
  H       -4.531652       -0.723849        4.372972
 Cl        0.652915        2.284673        2.667493
  H        2.955902        4.394540        0.920448
  O        3.412183       -0.051978        0.003548
  O       -0.071171        2.416917       -1.863870
  C       -0.890639        3.596402       -2.037590
  H       -0.975567        4.109590       -1.069692
  C        4.628724       -0.225371        0.766558
  H        4.536791        0.333361        1.708065
  C        4.706897       -1.708598        1.077400
  H        3.841635       -2.024225        1.665957
  H        4.731932       -2.290223        0.149797
  H        5.616025       -1.922517        1.647650
  C        5.822619        0.261954       -0.041680
  H        5.717946        1.314442       -0.319348
  H        6.743708        0.149065        0.539425
  H        5.914634       -0.330581       -0.958029
  C       -2.258896        3.084149       -2.448199
  H       -2.184114        2.494401       -3.367900
  H       -2.684149        2.454646       -1.661415
  H       -2.936915        3.924476       -2.626420
  C       -0.272377        4.508933       -3.086370
  H        0.744545        4.803623       -2.813735
  H       -0.233757        3.992536       -4.051183
  H       -0.875817        5.415479       -3.200696

89
LB06 Conformer 7,G_gas(Eh)=-2478.658026651064,G_solv(Eh)=-2478.702340691293
 Pd        0.093272        0.738988        0.959380
  P       -0.575728       -0.867091       -0.485783
  C       -0.292333       -2.581990        0.185738
  C       -0.536023       -3.773133       -0.750310
  C        1.128634       -2.664878        0.764562
  H       -1.005935       -2.643253        1.022284
  C       -0.371499       -5.088280        0.022347
  H        0.203376       -3.752028       -1.560931
  H       -1.529120       -3.728640       -1.213108
  C        1.330693       -3.980833        1.519750
  H        1.854513       -2.589472       -0.058329
  H        1.317779       -1.805469        1.419519
  C        1.028048       -5.189770        0.632311
  H       -0.559589       -5.937902       -0.645788
  H       -1.125807       -5.136705        0.821105
  H        2.357369       -4.036383        1.903979
  H        0.665274       -3.997269        2.395858
  H        1.128119       -6.119499        1.205634
  H        1.768657       -5.235408       -0.179634
  C       -2.384661       -0.715423       -0.977088
  C       -2.728693       -0.883322       -2.461368
  C       -3.318293       -1.576887       -0.109428
  H       -2.587220        0.335109       -0.714377
  C       -4.187053       -0.477544       -2.706454
  H       -2.597885       -1.933467       -2.758727
  H       -2.056977       -0.285127       -3.087148
  C       -4.774912       -1.171759       -0.352951
  H       -3.192778       -2.635916       -0.372505
  H       -3.080039       -1.471552        0.952799
  C       -5.146984       -1.286290       -1.831972
  H       -4.434267       -0.602538       -3.768039
  H       -4.302494        0.592665       -2.477755
  H       -5.437214       -1.794218        0.260888
  H       -4.914024       -0.135279       -0.012947
  H       -6.179937       -0.954655       -1.994369
  H       -5.103414       -2.343356       -2.133976
  C        0.479680       -0.768330       -1.977475
  C        0.357229       -1.623168       -3.081854
  C        1.513376        0.173087       -1.950426
  C        1.261173       -1.562148       -4.132682
  H       -0.452873       -2.340793       -3.125482
  C        2.425684        0.217071       -3.010900
  C        2.307778       -0.644598       -4.090670
  H        1.150731       -2.231770       -4.980668
  H        3.226817        0.950510       -2.978736
  H        3.024521       -0.593871       -4.905432
  C        1.677826        1.214505       -0.886957
  C        2.838741        1.189592       -0.065799
  C        1.020117        2.462967       -1.078049
  C        3.302527        2.349898        0.548106
  C        1.487078        3.619228       -0.456989
  C        2.617138        3.539539        0.344080
  H        4.151773        2.335086        1.217734
  H        0.969735        4.564007       -0.557519
  C       -1.373745        0.151502        2.179343
  C       -2.572301        0.867702        2.174586
  C       -1.235211       -0.931954        3.046116
  C       -3.629326        0.480241        2.996193
  H       -2.680956        1.742896        1.539728
  C       -2.295832       -1.319596        3.866124
  H       -0.295526       -1.475799        3.098862
  C       -3.500580       -0.623678        3.835007
  H       -4.555686        1.049477        2.982502
  H       -2.172316       -2.167190        4.535936
  H       -4.325586       -0.926953        4.473224
 Cl        0.655619        2.317566        2.615685
  H        2.964771        4.435620        0.848633
  O        3.441889       -0.021453        0.011042
  O       -0.014979        2.418756       -1.954053
  C       -0.930969        3.537665       -2.024404
  H       -0.348559        4.462998       -2.142547
  C        4.473849       -0.233044        1.006933
  H        5.205988        0.584089        0.928317
  C        3.869988       -0.277724        2.403285
  H        3.225621        0.584361        2.602437
  H        3.266646       -1.183936        2.520975
  H        4.667911       -0.298819        3.153246
  C        5.143709       -1.536728        0.615835
  H        4.415406       -2.354164        0.638422
  H        5.566852       -1.473834       -0.390700
  H        5.946399       -1.768440        1.322457
  C       -1.788573        3.599084       -0.769849
  H       -2.437673        2.717287       -0.726752
  H       -1.182838        3.620382        0.141937
  H       -2.422397        4.492003       -0.790935
  C       -1.749173        3.301815       -3.279928
  H       -2.467668        4.115672       -3.416764
  H       -1.104717        3.247905       -4.161734
  H       -2.303313        2.360764       -3.194963

61
LB07 Conformer 0,G_gas(Eh)=-1938.095134486181,G_solv(Eh)=-1938.131818999653
 Pd       -0.782349        0.590753        0.053356
  P        0.795293       -1.106177       -0.053810
  C        2.444399       -0.268747       -0.024853
  C        3.648054       -0.984926       -0.115978
  C        2.500484        1.135561       -0.039769
  C        4.871621       -0.343039       -0.245074
  H        3.635384       -2.065480       -0.111693
  C        3.741756        1.771012       -0.193762
  C        4.917622        1.045218       -0.300637
  H        5.782927       -0.929502       -0.315990
  H        3.769469        2.856981       -0.196686
  H        5.866386        1.562199       -0.411772
  C        1.345394        2.045335        0.192543
  C        1.097049        3.099240       -0.710067
  C        0.768949        2.115634        1.478563
  C        0.330988        4.185668       -0.331516
  C        0.025248        3.233698        1.859919
  H        1.024672        1.361497        2.215809
  C       -0.190188        4.264435        0.961614
  H        0.128708        4.978240       -1.045041
  H       -0.396327        3.278977        2.858955
  H       -0.785051        5.123755        1.253919
  C       -2.391428       -0.581984       -0.188164
  C       -2.986093       -0.762766       -1.435750
  C       -3.014700       -1.102966        0.944032
  C       -4.154490       -1.512821       -1.554695
  H       -2.557325       -0.304167       -2.321630
  C       -4.186817       -1.850758        0.822134
  H       -2.602236       -0.922505        1.933077
  C       -4.753815       -2.069314       -0.428393
  H       -4.604291       -1.645931       -2.535353
  H       -4.658224       -2.252971        1.715343
  H       -5.667681       -2.648677       -0.522826
 Cl       -2.407982        2.275753       -0.148470
  H        1.533541        3.052739       -1.704230
  C        0.811428       -2.331322        1.416446
  C        0.801952       -1.953288       -1.774463
  C        0.645881       -1.441330        2.659518
  H       -0.268336       -0.840900        2.608814
  H        0.595185       -2.080318        3.549984
  H        1.501856       -0.768180        2.782887
  C        2.083419       -3.167848        1.601912
  H        1.912044       -3.857646        2.438433
  H        2.318003       -3.779738        0.725925
  H        2.951251       -2.555844        1.858039
  C       -0.382999       -3.291725        1.316324
  H       -0.546707       -3.743229        2.302968
  H       -1.306935       -2.792648        1.018725
  H       -0.185753       -4.105440        0.614965
  C        2.073160       -2.725960       -2.147996
  H        1.898608       -3.201391       -3.121699
  H        2.944143       -2.075587       -2.253125
  H        2.303446       -3.526089       -1.438170
  C       -0.389309       -2.913160       -1.917068
  H       -0.560255       -3.089913       -2.986455
  H       -0.177427       -3.881590       -1.457642
  H       -1.314148       -2.517160       -1.496571
  C        0.646052       -0.782015       -2.759993
  H       -0.282669       -0.229195       -2.588298
  H        1.480326       -0.075238       -2.681889
  H        0.635006       -1.179139       -3.782881

61
LB07 Conformer 1,G_gas(Eh)=-1938.094386120727,G_solv(Eh)=-1938.130885284382
 Pd       -0.849374        0.618189        0.040866
  P        0.803980       -1.004590       -0.122027
  C        2.397076       -0.185051        0.320852
  C        3.629906       -0.851729        0.270616
  C        2.364384        1.128319        0.814548
  C        4.791159       -0.267846        0.756479
  H        3.687991       -1.850902       -0.140129
  C        3.537508        1.695435        1.333295
  C        4.738731        1.003380        1.318989
  H        5.730407       -0.810771        0.706751
  H        3.497202        2.712061        1.714463
  H        5.636128        1.465678        1.719833
  C        1.198517        2.049411        0.703801
  C        0.872883        2.562146       -0.569347
  C        0.710414        2.721867        1.842458
  C        0.119800        3.730189       -0.690251
  C       -0.056606        3.864500        1.707688
  H        0.964005        2.339217        2.827545
  C       -0.342174        4.380035        0.441331
  H       -0.116532        4.114275       -1.677279
  H       -0.443578        4.360824        2.592373
  H       -0.942944        5.278364        0.344549
  C       -2.392346       -0.640257        0.318518
  C       -3.095087       -1.250090       -0.716537
  C       -2.834802       -0.815016        1.630813
  C       -4.156896       -2.110662       -0.434277
  H       -2.844541       -1.051301       -1.751153
  C       -3.893582       -1.676870        1.909761
  H       -2.379805       -0.257275        2.443729
  C       -4.545881       -2.347150        0.879536
  H       -4.688215       -2.584996       -1.255628
  H       -4.217616       -1.806125        2.939306
  H       -5.371305       -3.018944        1.096374
 Cl       -2.602743        2.177687        0.037573
  H        1.326113        2.115883       -1.448678
  C        0.710712       -2.435952        1.148233
  C        1.045972       -1.651852       -1.910132
  C        1.984375       -3.274968        1.329461
  H        2.801405       -2.691596        1.759605
  H        1.748712       -4.077235        2.040297
  H        2.330775       -3.751183        0.410183
  C       -0.447194       -3.376768        0.782348
  H       -0.213626       -3.981392       -0.099781
  H       -0.608718       -4.068378        1.618605
  H       -1.383424       -2.844909        0.606893
  C        0.432631       -1.742894        2.491712
  H        1.249109       -1.064149        2.763573
  H       -0.498068       -1.176425        2.468988
  H        0.352410       -2.506815        3.275358
  C        1.882995       -2.927452       -2.063885
  H        1.943134       -3.164784       -3.133773
  H        2.909316       -2.817914       -1.706366
  H        1.424626       -3.786732       -1.568979
  C       -0.344110       -1.906049       -2.504407
  H       -0.230356       -2.265171       -3.535319
  H       -0.914011       -2.652422       -1.944705
  H       -0.923502       -0.979395       -2.524701
  C        1.699295       -0.518907       -2.714322
  H        1.084887        0.386504       -2.681025
  H        2.705701       -0.277873       -2.359286
  H        1.771232       -0.829479       -3.764090

61
LB07 Conformer 2,G_gas(Eh)=-1938.094486473605,G_solv(Eh)=-1938.131178461597
 Pd       -0.796195        0.542351        0.162310
  P        0.850241       -1.076332        0.093869
  C        2.456098       -0.167311        0.224005
  C        3.691292       -0.831851        0.173433
  C        2.454910        1.238399        0.258209
  C        4.893129       -0.139099        0.138203
  H        3.721817       -1.911303        0.129313
  C        3.676612        1.925837        0.197398
  C        4.885551        1.250980        0.135832
  H        5.829955       -0.686929        0.096817
  H        3.659709        3.011533        0.230379
  H        5.817125        1.808257        0.098147
  C        1.252949        2.099065        0.443574
  C        1.007271        3.152379       -0.458785
  C        0.604628        2.123432        1.696349
  C        0.171344        4.197780       -0.111493
  C       -0.208781        3.201073        2.048940
  H        0.850405        1.367216        2.435422
  C       -0.421725        4.234176        1.151459
  H       -0.028552        4.989713       -0.826277
  H       -0.685577        3.214065        3.023835
  H       -1.070488        5.061518        1.420695
  C       -2.378959       -0.680591        0.014577
  C       -2.949658       -1.040173       -1.203492
  C       -3.005411       -1.062314        1.200440
  C       -4.102112       -1.824844       -1.234102
  H       -2.519830       -0.693288       -2.138377
  C       -4.161265       -1.842021        1.166233
  H       -2.604874       -0.748116        2.160718
  C       -4.707039       -2.236822       -0.050890
  H       -4.534794       -2.098465       -2.193129
  H       -4.636644       -2.132290        2.099778
  H       -5.608382       -2.842277       -0.077439
 Cl       -2.459126        2.167421       -0.181344
  H        1.499642        3.139405       -1.427548
  C        0.862459       -2.356315        1.513306
  C        0.957032       -1.848277       -1.657869
  C        2.114124       -3.233820        1.638370
  H        2.997636       -2.662769        1.932201
  H        1.929191       -3.973578        2.428013
  H        2.329167       -3.791747        0.721898
  C       -0.361393       -3.279394        1.405515
  H       -0.209424       -4.071752        0.669915
  H       -0.511652       -3.762881        2.379111
  H       -1.277378       -2.742072        1.154477
  C        0.736920       -1.505173        2.787890
  H        1.594351       -0.832843        2.907281
  H       -0.181542       -0.908670        2.781267
  H        0.710615       -2.171557        3.659035
  C       -0.130317       -2.916864       -1.836322
  H       -0.264209       -3.099290       -2.910072
  H        0.166999       -3.864443       -1.378991
  H       -1.096065       -2.616629       -1.425354
  C        0.689552       -0.664550       -2.604217
  H        0.736734       -1.021117       -3.641095
  H       -0.294361       -0.218735       -2.429609
  H        1.443247        0.122493       -2.484102
  C        2.303572       -2.467524       -2.051597
  H        3.105385       -1.727460       -2.098459
  H        2.609309       -3.283035       -1.389606
  H        2.190971       -2.895032       -3.056216

61
LB07 Conformer 3,G_gas(Eh)=-1938.094641808933,G_solv(Eh)=-1938.13138983803
 Pd       -0.726857        0.641636        0.345037
  P        0.791817       -1.093276        0.103709
  C        2.469296       -0.316121        0.175120
  C        3.646762       -1.065663        0.026282
  C        2.575138        1.082603        0.262059
  C        4.892526       -0.459596       -0.057662
  H        3.595873       -2.142125       -0.054268
  C        3.838474        1.683446        0.152540
  C        4.988156        0.926430       -0.008987
  H        5.782308       -1.071069       -0.175309
  H        3.904225        2.765156        0.228523
  H        5.954940        1.416300       -0.082933
  C        1.452865        2.014366        0.559388
  C        0.880508        2.017052        1.849203
  C        1.238516        3.133214       -0.270303
  C        0.173967        3.130981        2.306491
  C        0.507677        4.216024        0.181665
  H        1.673049        3.138588       -1.266392
  C       -0.009262        4.225374        1.478799
  H       -0.244683        3.123887        3.307821
  H        0.330523        5.060261       -0.477167
  H       -0.576265        5.081860        1.829176
  C       -2.382117       -0.462256        0.090211
  C       -3.001555       -0.605232       -1.149495
  C       -3.009290       -0.971008        1.226562
  C       -4.201852       -1.305724       -1.257981
  H       -2.568601       -0.155516       -2.037661
  C       -4.212717       -1.668355        1.115418
  H       -2.573316       -0.819944        2.210502
  C       -4.807074       -1.849122       -0.128686
  H       -4.671240       -1.409882       -2.233017
  H       -4.686656       -2.061426        2.011452
  H       -5.745496       -2.389176       -0.215290
 Cl       -2.290029        2.392842        0.225793
  H        1.114096        1.207648        2.533444
  C        0.782956       -2.424467        1.477264
  C        0.749348       -1.804911       -1.675613
  C        0.728924       -1.618892        2.786334
  H        0.683870       -2.317163        3.631488
  H        1.626002       -1.001397        2.911319
  H       -0.152730       -0.969884        2.825032
  C        1.998656       -3.357488        1.541002
  H        2.162123       -3.901069        0.605781
  H        2.914429       -2.831986        1.820154
  H        1.805466       -4.108597        2.317781
  C       -0.479712       -3.292588        1.366599
  H       -1.378319       -2.710690        1.156381
  H       -0.376126       -4.061124        0.598116
  H       -0.628091       -3.806671        2.324747
  C        0.578813       -0.562776       -2.567346
  H       -0.337287       -0.012745       -2.331924
  H        1.423780        0.127049       -2.458176
  H        0.537916       -0.883327       -3.616110
  C        2.006177       -2.548995       -2.144010
  H        2.249513       -3.411486       -1.516323
  H        1.806214       -2.933530       -3.152559
  H        2.879363       -1.896097       -2.210871
  C       -0.450070       -2.747737       -1.851823
  H       -1.361039       -2.378179       -1.378374
  H       -0.651502       -2.852860       -2.925322
  H       -0.228819       -3.744934       -1.462779

64
LB08 Conformer 0,G_gas(Eh)=-1977.355780946722,G_solv(Eh)=-1977.39222140905
 Pd       -0.644673        0.708792       -0.091484
  P        0.391949       -1.361958       -0.053754
  C        2.206306       -1.009148       -0.054579
  C        3.172375       -2.028701       -0.018752
  C        2.639809        0.324776       -0.015291
  C        4.527071       -1.745144        0.070602
  H        2.866298       -3.065066       -0.041762
  C        4.013301        0.596534        0.083027
  C        4.951057       -0.421455        0.131204
  H        5.247210       -2.557545        0.099772
  H        4.331814        1.635481        0.102814
  H        6.008488       -0.183597        0.202908
  C        1.769549        1.527794       -0.184011
  C        1.335868        1.829133       -1.494027
  C        1.752165        2.553604        0.796461
  C        0.952285        3.118957       -1.847516
  C        1.359234        3.830578        0.415531
  C        0.980187        4.121421       -0.892268
  H        0.630435        3.328240       -2.862424
  H        1.328900        4.615632        1.166437
  H        0.680163        5.131520       -1.152963
  C       -2.520861        0.030529        0.116952
  C       -3.272726       -0.217646       -1.030123
  C       -3.138383       -0.048027        1.363900
  C       -4.610331       -0.601369       -0.926881
  H       -2.829977       -0.098186       -2.015457
  C       -4.474121       -0.433463        1.464193
  H       -2.592380        0.209471        2.266414
  C       -5.212473       -0.722880        0.320703
  H       -5.181328       -0.793839       -1.831700
  H       -4.939721       -0.491520        2.444822
  H       -6.254702       -1.018038        0.400504
 Cl       -1.733998        2.777637        0.134431
  H        1.421876        1.064310       -2.259110
  C        0.141069       -2.276872        1.610618
  C        0.088017       -2.457936       -1.592857
  C       -1.267671       -2.884837        1.685078
  H       -1.314446       -3.838921        1.154832
  H       -1.501851       -3.084612        2.738341
  H       -2.041648       -2.223838        1.293279
  C        0.294718       -1.170240        2.667863
  H       -0.427684       -0.361943        2.519192
  H        0.137374       -1.604833        3.663132
  H        1.300238       -0.735688        2.644864
  C        1.149403       -3.385079        1.941687
  H        1.166262       -4.180850        1.191332
  H        2.162558       -3.001943        2.081608
  H        0.838175       -3.843271        2.889145
  C       -1.343851       -3.013849       -1.575999
  H       -1.598193       -3.340195       -2.592340
  H       -1.430853       -3.885417       -0.923834
  H       -2.084223       -2.274190       -1.266852
  C        0.243062       -1.495262       -2.781717
  H        1.263901       -1.101739       -2.843007
  H        0.039435       -2.041574       -3.711070
  H       -0.453679       -0.653086       -2.711046
  C        1.052712       -3.631562       -1.801129
  H        2.074164       -3.301418       -2.003344
  H        1.056743       -4.327506       -0.956863
  H        0.712211       -4.195203       -2.679467
  C        2.090877        2.276889        2.234385
  H        2.737856        1.404476        2.351011
  H        2.580185        3.139052        2.696614
  H        1.165994        2.084766        2.793520

64
LB08 Conformer 1,G_gas(Eh)=-1977.3558135818128,G_solv(Eh)=-1977.392256246176
 Pd        0.644519       -0.710202        0.038698
  P       -0.386059        1.361709        0.096935
  C       -2.200213        1.014534        0.169537
  C       -3.163146        2.037027        0.207784
  C       -2.640124       -0.316522        0.109488
  C       -4.521528        1.759298        0.172796
  H       -2.852960        3.071725        0.246605
  C       -4.017635       -0.582139        0.066508
  C       -4.952809        0.438982        0.092620
  H       -5.239298        2.573834        0.200852
  H       -4.340573       -1.619283        0.030178
  H       -6.013300        0.205817        0.063136
  C       -1.766966       -1.525729        0.201226
  C       -1.271024       -1.864686        1.479615
  C       -1.800260       -2.523019       -0.807929
  C       -0.877174       -3.165671        1.777920
  C       -1.393913       -3.811062       -0.482709
  C       -0.954733       -4.140273        0.797199
  H       -0.508093       -3.404604        2.769956
  H       -1.401962       -4.574407       -1.256190
  H       -0.646886       -5.158258        1.014514
  C        2.518384       -0.030708       -0.194129
  C        3.102466        0.115788       -1.450639
  C        3.303471        0.145489        0.944358
  C        4.438890        0.495565       -1.565455
  H        2.529493       -0.082565       -2.351320
  C        4.641438        0.523040        0.826635
  H        2.886183       -0.025723        1.933248
  C        5.210953        0.711304       -0.428056
  H        4.878214        0.606974       -2.553589
  H        5.238504        0.658167        1.724980
  H        6.253595        1.001612       -0.519505
 Cl        1.714686       -2.771379       -0.316843
  H       -1.318494       -1.121589        2.269318
  C       -0.009673        2.425187        1.642791
  C       -0.205887        2.307077       -1.558996
  C        1.429071        2.960386        1.582197
  H        2.145548        2.215164        1.233093
  H        1.506039        3.842485        0.943124
  H        1.725366        3.263757        2.594276
  C       -0.132146        1.439701        2.816897
  H        0.110090        1.964767        3.749244
  H       -1.153739        1.053397        2.906751
  H        0.554553        0.593814        2.704357
  C       -0.946458        3.609423        1.912963
  H       -0.974566        4.320277        1.081737
  H       -1.963402        3.291629        2.153516
  H       -0.558585        4.150542        2.785602
  C       -0.391187        1.219442       -2.630728
  H       -0.284288        1.676311       -3.622804
  H        0.347897        0.418718       -2.530863
  H       -1.388441        0.769402       -2.572518
  C       -1.237901        3.410225       -1.825429
  H       -2.252081        3.018171       -1.928428
  H       -1.230759        4.189563       -1.058034
  H       -0.973410        3.891801       -2.775582
  C        1.193192        2.929746       -1.675426
  H        1.385010        3.153644       -2.732429
  H        1.252141        3.872812       -1.126684
  H        1.987197        2.267781       -1.326997
  C       -2.204102       -2.203136       -2.219951
  H       -2.683000       -3.063240       -2.696306
  H       -2.883063       -1.349066       -2.277627
  H       -1.308323       -1.958565       -2.805281

64
LB08 Conformer 2,G_gas(Eh)=-1977.355819552191,G_solv(Eh)=-1977.392269235656
 Pd        0.656028       -0.707717        0.059823
  P       -0.378109        1.363871        0.069075
  C       -2.192807        1.013830        0.104968
  C       -3.157793        2.035062        0.104097
  C       -2.629172       -0.318904        0.058051
  C       -4.514614        1.754373        0.041628
  H       -2.849889        3.070711        0.134350
  C       -4.004980       -0.587589       -0.012714
  C       -4.941974        0.432134       -0.026513
  H       -5.233956        2.567999        0.039300
  H       -4.325427       -1.625805       -0.038860
  H       -6.001132        0.196587       -0.077314
  C       -1.757332       -1.525373        0.190651
  C       -1.294294       -1.845046        1.486181
  C       -1.764250       -2.537659       -0.803861
  C       -0.905191       -3.140247        1.813198
  C       -1.364968       -3.820296       -0.449436
  C       -0.956741       -4.129543        0.845333
  H       -0.560502       -3.363812        2.817509
  H       -1.353304       -4.595088       -1.211455
  H       -0.652666       -5.143559        1.085331
  C        2.529852       -0.029307       -0.170360
  C        3.125933        0.072381       -1.425963
  C        3.302272        0.194062        0.968201
  C        4.461109        0.455615       -1.541789
  H        2.563165       -0.164279       -2.323848
  C        4.639190        0.575569        0.849388
  H        2.876223        0.056619        1.958569
  C        5.220185        0.719752       -0.405789
  H        4.909780        0.531858       -2.529050
  H        5.226329        0.748419        1.747813
  H        6.261901        1.013163       -0.497827
 Cl        1.736687       -2.774604       -0.221260
  H       -1.361543       -1.090674        2.263480
  C       -0.039464        2.441105        1.614434
  C       -0.160507        2.296720       -1.589702
  C       -0.994583        3.616319        1.857195
  H       -1.012278        4.322464        1.021693
  H       -2.013209        3.288259        2.076168
  H       -0.633039        4.166947        2.735282
  C        1.393952        2.991825        1.575347
  H        1.471501        3.870803        0.931950
  H        1.669509        3.305320        2.590208
  H        2.125053        2.253014        1.243189
  C       -0.174086        1.464433        2.794327
  H        0.049656        1.998722        3.726054
  H       -1.194782        1.073095        2.870973
  H        0.518545        0.621167        2.699958
  C       -1.175746        3.408180       -1.885699
  H       -2.191678        3.026365       -2.007814
  H       -1.175899        4.194070       -1.124909
  H       -0.886016        3.878703       -2.833978
  C        1.246405        2.905657       -1.685589
  H        1.304425        3.853042       -1.144532
  H        2.028019        2.239777       -1.317761
  H        1.459014        3.118481       -2.740880
  C       -0.335724        1.202264       -2.656259
  H       -0.199287        1.648435       -3.649498
  H        0.389814        0.392592       -2.532103
  H       -1.340319        0.766735       -2.617204
  C       -2.135390       -2.241100       -2.229774
  H       -1.223108       -2.044130       -2.807617
  H       -2.637583       -3.095905       -2.691880
  H       -2.782642       -1.365746       -2.320043

64
LB08 Conformer 3,G_gas(Eh)=-1977.35581945579,G_solv(Eh)=-1977.392270102051
 Pd       -0.656051        0.707515       -0.060078
  P        0.378809       -1.363717       -0.069117
  C        2.193366       -1.012972       -0.105790
  C        3.158728       -2.033844       -0.104258
  C        2.629238        0.319959       -0.059626
  C        4.515459       -1.752616       -0.042270
  H        2.851193       -3.069633       -0.133461
  C        4.004966        0.589189        0.010670
  C        4.942343       -0.430172        0.024855
  H        5.235096       -2.565979       -0.039453
  H        4.325038        1.627535        0.036177
  H        6.001422       -0.194196        0.075306
  C        1.756899        1.526027       -0.192483
  C        1.292502        1.844431       -1.487841
  C        1.764274        2.539128        0.801192
  C        0.902685        3.139254       -1.815603
  C        1.364248        3.821331        0.446049
  C        0.954821        4.129377       -0.848630
  H        0.557050        3.361867       -2.819801
  H        1.352950        4.596738        1.207446
  H        0.650215        5.143097       -1.089211
  C       -2.529652        0.028537        0.170373
  C       -3.301975       -0.194773       -0.968279
  C       -3.125767       -0.073591        1.425913
  C       -4.638810       -0.576599       -0.849621
  H       -2.875892       -0.057062       -1.958598
  C       -4.460863       -0.457161        1.541589
  H       -2.563116        0.163015        2.323883
  C       -5.219831       -0.721203        0.405497
  H       -5.225863       -0.749390       -1.748113
  H       -4.909565       -0.533738        2.528810
  H       -6.261485       -1.014867        0.497423
 Cl       -1.736997        2.774061        0.222564
  H        1.359443        1.089498       -2.264621
  C        0.162428       -2.295733        1.590256
  C        0.039856       -2.441937       -1.613690
  C        1.178509       -3.406409        1.886300
  H        1.178688       -4.192795        1.126020
  H        2.194290       -3.023884        2.007488
  H        0.889676       -3.876495        2.835070
  C       -1.244074       -2.905453        1.687002
  H       -2.026255       -2.240257        1.319131
  H       -1.301691       -3.853133        1.146397
  H       -1.456146       -3.117926        2.742472
  C        0.337611       -1.200665        2.656195
  H       -0.388229       -0.391272        2.531983
  H        0.201760       -1.646402        3.649712
  H        1.342039       -0.764800        2.616523
  C        0.173769       -1.465901       -2.794197
  H       -0.049989       -2.000845       -3.725542
  H       -0.519260       -0.622930       -2.700142
  H        1.194262       -1.074129       -2.871341
  C        0.995086       -3.617118       -1.856155
  H        2.013503       -3.289003       -2.075975
  H        1.013413       -4.322687       -1.020172
  H        0.633158       -4.168438       -2.733651
  C       -1.393447       -2.992897       -1.573792
  H       -1.669196       -3.307168       -2.588363
  H       -1.470719       -3.871422       -0.929744
  H       -2.124596       -2.253968       -1.242008
  C        2.136513        2.243825        2.227078
  H        2.638999        3.099047        2.688097
  H        1.224643        2.047305        2.805728
  H        2.783865        1.368577        2.317625

64
LB08 Conformer 4,G_gas(Eh)=-1977.355795264376,G_solv(Eh)=-1977.392087826946
 Pd       -0.648714        0.711529       -0.317418
  P        0.397142       -1.346068       -0.096445
  C        2.199937       -1.003780        0.089490
  C        3.161386       -2.024321        0.164027
  C        2.626108        0.328222        0.176726
  C        4.502752       -1.742484        0.373596
  H        2.862130       -3.058928        0.062566
  C        3.984127        0.599531        0.403044
  C        4.915039       -0.420321        0.513955
  H        5.222824       -2.553534        0.429762
  H        4.299582        1.637919        0.465956
  H        5.961544       -0.184948        0.684923
  C        1.774504        1.529275       -0.090121
  C        1.595752        1.888666       -1.441996
  C        1.550206        2.505235        0.917271
  C        1.233868        3.183498       -1.801244
  C        1.184600        3.786868        0.528841
  C        1.036827        4.133011       -0.813923
  H        1.096615        3.435981       -2.847417
  H        0.995456        4.533905        1.295228
  H        0.747416        5.144659       -1.079662
  C       -2.467651        0.125818        0.299251
  C       -3.432718       -0.437408       -0.530654
  C       -2.795652        0.403731        1.627155
  C       -4.671874       -0.814548       -0.011715
  H       -3.244685       -0.571895       -1.588589
  C       -4.033585        0.024607        2.142891
  H       -2.102274        0.945268        2.263702
  C       -4.970202       -0.607012        1.330597
  H       -5.410473       -1.260773       -0.672987
  H       -4.267276        0.242698        3.181861
  H       -5.935208       -0.902917        1.731618
 Cl       -1.816621        2.693614       -0.756357
  H        1.850428        1.164225       -2.209372
  C       -0.021523       -2.386714        1.455686
  C        0.262172       -2.379981       -1.704939
  C        0.931723       -3.545512        1.787371
  H        1.928563       -3.191789        2.059833
  H        0.520802       -4.063835        2.663002
  H        1.019262       -4.283096        0.987449
  C       -1.447501       -2.944892        1.334250
  H       -1.735781       -3.368689        2.304301
  H       -2.179714       -2.178381        1.075622
  H       -1.506645       -3.751944        0.597396
  C        0.057862       -1.391632        2.623622
  H       -0.635069       -0.560134        2.491144
  H       -0.205233       -1.912607        3.552947
  H        1.072818       -0.994156        2.734893
  C        0.655330       -3.857283       -1.592909
  H        1.692261       -4.004256       -1.282207
  H       -0.000874       -4.411372       -0.917590
  H        0.553467       -4.311547       -2.586999
  C       -1.188185       -2.291677       -2.195251
  H       -1.446209       -1.253806       -2.421441
  H       -1.289718       -2.882935       -3.114211
  H       -1.906112       -2.670867       -1.463466
  C        1.152675       -1.698570       -2.753831
  H        0.859620       -0.652869       -2.892328
  H        2.214454       -1.737535       -2.493063
  H        1.016006       -2.210191       -3.714632
  C        1.673235        2.155897        2.373412
  H        1.772939        3.055875        2.985364
  H        0.774275        1.622095        2.706233
  H        2.526945        1.500730        2.570132

88
LB11 Conformer 0,G_gas(Eh)=-2291.404333927963,G_solv(Eh)=-2291.441688906079
 Pd        0.269881        0.881512        0.080287
  P        1.775823       -0.880665        0.099806
  C        0.714376       -2.398881        0.045563
  C        1.272942       -3.687219        0.025850
  C       -0.683307       -2.272617       -0.045745
  C        0.489157       -4.825498       -0.088212
  H        2.343945       -3.809450        0.105340
  C       -1.460457       -3.435602       -0.163924
  C       -0.891704       -4.699008       -0.188712
  H        0.957748       -5.805164       -0.100798
  H       -2.538484       -3.322018       -0.241903
  H       -1.522059       -5.578416       -0.285221
  C       -1.486515       -0.999313       -0.034985
  C       -2.176953       -0.650076        1.159814
  C       -1.963528       -0.482513       -1.272618
  C       -3.257374        0.217362        1.091552
  C       -3.053160        0.379511       -1.281564
  C       -3.709754        0.748323       -0.112699
  H       -3.761492        0.509060        2.009661
  H       -3.391794        0.783181       -2.230901
  C        1.623601        2.365289        0.066992
  C        2.199955        2.863422        1.231780
  C        1.871622        3.014909       -1.141894
  C        3.077766        3.947656        1.176830
  H        1.958166        2.435071        2.199421
  C        2.748146        4.096341       -1.195210
  H        1.364666        2.699621       -2.050059
  C        3.367735        4.558422       -0.037527
  H        3.521392        4.319865        2.096975
  H        2.931706        4.587557       -2.147468
  H        4.047919        5.404218       -0.078660
 Cl       -1.203098        2.689045        0.336273
  C        3.013684       -1.110885       -1.361945
  C        2.742570       -0.989906        1.759001
  C        4.139379       -2.132241       -1.142956
  H        3.775882       -3.153760       -1.015428
  H        4.765241       -2.132892       -2.044707
  H        4.790241       -1.878929       -0.304554
  C        3.645376        0.251034       -1.680312
  H        4.349018        0.122072       -2.512619
  H        2.887313        0.971940       -1.983381
  H        4.193069        0.685177       -0.841456
  C        2.203393       -1.541140       -2.590818
  H        2.881043       -1.595832       -3.452255
  H        1.738032       -2.523292       -2.463519
  H        1.429833       -0.806732       -2.825473
  C        1.768262       -0.518675        2.846182
  H        1.333051        0.455845        2.611998
  H        0.949312       -1.229624        2.974758
  H        2.302673       -0.447311        3.802158
  C        3.217430       -2.393677        2.157799
  H        3.739283       -2.308096        3.119714
  H        2.379844       -3.081179        2.300389
  H        3.920922       -2.834891        1.448340
  C        3.950285       -0.041218        1.726596
  H        4.353001        0.033372        2.744789
  H        4.754264       -0.411099        1.086466
  H        3.680664        0.965939        1.402503
  C       -1.364486       -0.909789       -2.597036
  H       -0.496616       -1.539629       -2.380603
  C       -1.799367       -1.240266        2.503700
  H       -0.855620       -1.780459        2.372163
  C       -4.915004        1.662334       -0.131330
  H       -5.018257        2.070515        0.883415
  C       -1.597372       -0.149171        3.564220
  H       -1.123511       -0.568761        4.458784
  H       -0.977167        0.666477        3.181011
  H       -2.555483        0.282356        3.872492
  C       -2.845062       -2.261724        2.974619
  H       -2.557704       -2.679927        3.945999
  H       -3.826312       -1.787271        3.085691
  H       -2.947041       -3.087316        2.263474
  C       -4.762576        2.841660       -1.095922
  H       -5.590004        3.546178       -0.959562
  H       -3.818317        3.366088       -0.923977
  H       -4.787744        2.511012       -2.140492
  C       -6.181699        0.851749       -0.449006
  H       -7.069021        1.493978       -0.417642
  H       -6.113367        0.414897       -1.452328
  H       -6.320331        0.033349        0.265245
  C       -2.356552       -1.762268       -3.400788
  H       -3.251705       -1.185667       -3.658418
  H       -1.895012       -2.105644       -4.333489
  H       -2.674241       -2.641707       -2.831451
  C       -0.890231        0.296488       -3.416144
  H       -1.730456        0.928556       -3.722186
  H       -0.208506        0.921018       -2.826628
  H       -0.375024       -0.035220       -4.325136

88
LB11 Conformer 1,G_gas(Eh)=-2291.404064844574,G_solv(Eh)=-2291.4415124398806
 Pd        0.269395        0.877736        0.028561
  P        1.788708       -0.864827        0.161966
  C        0.742662       -2.392564        0.059265
  C        1.306663       -3.678290        0.089461
  C       -0.647002       -2.274660       -0.123639
  C        0.538091       -4.821575       -0.070207
  H        2.369236       -3.795161        0.247768
  C       -1.408267       -3.442852       -0.286725
  C       -0.832954       -4.703319       -0.267113
  H        1.011324       -5.798691       -0.041719
  H       -2.480073       -3.335752       -0.431504
  H       -1.451093       -5.586589       -0.400333
  C       -1.463205       -1.008906       -0.154677
  C       -2.206725       -0.664870        1.011484
  C       -1.905198       -0.513502       -1.412731
  C       -3.309217        0.168810        0.898160
  C       -3.014146        0.322691       -1.466043
  C       -3.731112        0.675087       -0.328774
  H       -3.856191        0.436255        1.797648
  H       -3.333802        0.718825       -2.426812
  C        1.613289        2.370820        0.054148
  C        2.140586        2.884994        1.234854
  C        1.906134        3.008353       -1.151655
  C        3.011215        3.976251        1.202575
  H        1.865492        2.465151        2.197245
  C        2.775423        4.096301       -1.182143
  H        1.440346        2.676647       -2.075895
  C        3.344007        4.576651       -0.005817
  H        3.415632        4.361667        2.135291
  H        2.993408        4.578171       -2.131928
  H        4.017809        5.428222       -0.029072
 Cl       -1.230892        2.673839        0.120765
  C        3.095910       -1.093375       -1.238769
  C        2.675186       -0.954392        1.866573
  C        4.181343       -2.149483       -0.985853
  H        4.855070       -2.144013       -1.852330
  H        4.791624       -1.932918       -0.107176
  H        3.783351       -3.162751       -0.905688
  C        3.781925        0.252980       -1.507961
  H        4.339376        0.638137       -0.652371
  H        4.490104        0.117956       -2.335509
  H        3.059600        1.014069       -1.798533
  C        2.328823       -1.478947       -2.509522
  H        1.829611       -2.448519       -2.418622
  H        1.588131       -0.716959       -2.763909
  H        3.041046       -1.540744       -3.342046
  C        3.889013       -0.013210        1.877034
  H        4.722293       -0.403857        1.288360
  H        3.644193        0.988965        1.518588
  H        4.239329        0.080484        2.912959
  C        1.654851       -0.464377        2.901364
  H        0.829995       -1.172290        3.004679
  H        2.146765       -0.380177        3.878916
  H        1.232428        0.507468        2.635338
  C        3.124333       -2.354517        2.306431
  H        3.608212       -2.256694        3.286890
  H        2.276791       -3.034247        2.425793
  H        3.852107       -2.811619        1.632373
  C       -1.241482       -0.929500       -2.709307
  H       -0.370243       -1.539321       -2.453047
  C       -1.869851       -1.240941        2.372181
  H       -0.910269       -1.761266        2.281461
  C       -4.966346        1.542119       -0.435606
  H       -4.990910        1.941886       -1.458654
  C       -1.733533       -0.140529        3.433470
  H       -1.290458       -0.545609        4.350251
  H       -1.112825        0.684094        3.070945
  H       -2.711501        0.274586        3.699116
  C       -2.910746       -2.283110        2.806893
  H       -2.648634       -2.696262        3.787534
  H       -3.904445       -1.828214        2.884489
  H       -2.972108       -3.109854        2.092435
  C       -6.229258        0.691342       -0.228337
  H       -6.268200       -0.143120       -0.936311
  H       -6.250388        0.274161        0.785158
  H       -7.129799        1.301200       -0.360866
  C       -4.941966        2.730073        0.532091
  H       -5.811221        3.373424        0.357100
  H       -4.984357        2.395147        1.574438
  H       -4.029464        3.317674        0.405208
  C       -2.177106       -1.804168       -3.555812
  H       -2.493091       -2.695537       -3.004386
  H       -3.076423       -1.250462       -3.846546
  H       -1.668941       -2.129192       -4.470670
  C       -0.757732        0.286502       -3.508793
  H       -0.174674       -0.034561       -4.379743
  H       -1.598956        0.884838       -3.874397
  H       -0.138725        0.939736       -2.883137

88
LB11 Conformer 2,G_gas(Eh)=-2291.404206256794,G_solv(Eh)=-2291.4416793639343
 Pd        0.271398        0.888749       -0.017384
  P        1.811562       -0.833754        0.150253
  C        0.787852       -2.377826        0.108636
  C        1.375443       -3.652166        0.161525
  C       -0.607712       -2.289176       -0.043447
  C        0.623118       -4.812732        0.060972
  H        2.444624       -3.746175        0.289289
  C       -1.352587       -3.474671       -0.145948
  C       -0.755085       -4.723985       -0.098462
  H        1.114385       -5.780311        0.105509
  H       -2.428971       -3.390249       -0.269792
  H       -1.360934       -5.621507       -0.184678
  C       -1.443933       -1.038480       -0.115172
  C       -2.199290       -0.669933        1.035399
  C       -1.880200       -0.581921       -1.389355
  C       -3.310971        0.145670        0.891145
  C       -2.998138        0.240908       -1.473702
  C       -3.728964        0.613849       -0.352796
  H       -3.868357        0.431658        1.778552
  H       -3.314351        0.607226       -2.447319
  C        1.587057        2.406449       -0.023384
  C        2.092913        2.959773        1.149045
  C        1.875295        3.021603       -1.241498
  C        2.941734        4.067158        1.097536
  H        1.817724        2.556818        2.118616
  C        2.723139        4.125689       -1.291234
  H        1.420734        2.661446       -2.160626
  C        3.272656        4.644924       -0.122449
  H        3.330214        4.483084        2.023875
  H        2.938433        4.589755       -2.250457
  H        3.929718        5.508941       -0.161026
 Cl       -1.258564        2.661220        0.053670
  C        3.114649       -1.084171       -1.250781
  C        2.709963       -0.860391        1.849970
  C        2.357399       -1.551633       -2.499693
  H        1.592209       -0.826207       -2.784944
  H        3.069206       -1.627277       -3.331400
  H        1.889725       -2.531568       -2.363929
  C        4.242520       -2.085676       -0.964593
  H        4.902565       -2.096501       -1.841509
  H        4.857784       -1.805859       -0.107547
  H        3.887202       -3.109060       -0.829344
  C        3.744240        0.276829       -1.577725
  H        4.273516        0.725356       -0.734781
  H        4.465285        0.138962       -2.393576
  H        2.988879        0.989309       -1.905654
  C        3.897589        0.113700        1.829604
  H        3.621635        1.101578        1.454789
  H        4.256715        0.235980        2.859478
  H        4.734989       -0.263963        1.238477
  C        1.682741       -0.373908        2.880231
  H        1.235388        0.581681        2.596713
  H        0.875431       -1.099337        3.002498
  H        2.176965       -0.257548        3.853272
  C        3.200883       -2.236844        2.319251
  H        2.374687       -2.938413        2.459871
  H        3.938284       -2.687792        1.651668
  H        3.686754       -2.101921        3.294267
  C       -1.214279       -1.038934       -2.670933
  H       -0.336888       -1.630821       -2.394861
  C       -1.856076       -1.194218        2.415343
  H       -0.895452       -1.715109        2.339746
  C       -4.974914        1.460382       -0.493550
  H       -4.988829        1.842651       -1.523457
  C       -1.715231       -0.052359        3.431603
  H       -1.265709       -0.419868        4.361036
  H       -1.098198        0.758196        3.032779
  H       -2.692305        0.372212        3.685500
  C       -2.892319       -2.220148        2.896284
  H       -3.886927       -1.765238        2.960442
  H       -2.954991       -3.074790        2.215534
  H       -2.625039       -2.593778        3.891301
  C       -6.227732        0.593301       -0.292238
  H       -7.135553        1.188032       -0.442778
  H       -6.245135       -0.249430       -0.991232
  H       -6.254910        0.187039        0.725550
  C       -4.984127        2.664447        0.454201
  H       -5.045457        2.346787        1.501012
  H       -4.075555        3.260014        0.335861
  H       -5.856266        3.295162        0.250078
  C       -2.144479       -1.955825       -3.478688
  H       -3.048669       -1.421492       -3.789646
  H       -1.635246       -2.314373       -4.380333
  H       -2.452700       -2.825962       -2.890082
  C       -0.747033        0.149079       -3.520607
  H       -0.120597        0.827184       -2.929313
  H       -0.175938       -0.201685       -4.388049
  H       -1.595663        0.730939       -3.895243

88
LB11 Conformer 3,G_gas(Eh)=-2291.4044627123462,G_solv(Eh)=-2291.441843748819
 Pd        0.221689        0.872802        0.083367
  P        1.789896       -0.833005        0.137665
  C        0.784902       -2.389235        0.158882
  C        1.388609       -3.656901        0.184767
  C       -0.617578       -2.316323        0.077706
  C        0.644501       -4.825591        0.125376
  H        2.463980       -3.739424        0.256426
  C       -1.353941       -3.509740        0.013922
  C       -0.740862       -4.752293        0.034046
  H        1.147708       -5.787786        0.147493
  H       -2.436028       -3.437234       -0.056426
  H       -1.340206       -5.656660       -0.020171
  C       -1.467295       -1.073483        0.050261
  C       -2.152908       -0.703135        1.240974
  C       -1.980677       -0.622843       -1.198738
  C       -3.269901        0.115951        1.156815
  C       -3.103105        0.194988       -1.223435
  C       -3.760689        0.579513       -0.059698
  H       -3.772799        0.422083        2.070841
  H       -3.470862        0.548338       -2.182132
  C        1.520979        2.400627       -0.014730
  C        2.099761        2.963385        1.118892
  C        1.719677        3.012772       -1.251825
  C        2.932421        4.078248        1.005910
  H        1.894070        2.560316        2.105606
  C        2.551261        4.124922       -1.362901
  H        1.208556        2.643563       -2.137066
  C        3.173788        4.654036       -0.235923
  H        3.379031        4.501851        1.902055
  H        2.696749        4.586714       -2.336235
  H        3.818408        5.523946       -0.322216
 Cl       -1.312949        2.630886        0.310764
  C        3.010845       -1.072969       -1.335926
  C        2.789313       -0.845466        1.781977
  C        2.194884       -1.566756       -2.536635
  H        2.860279       -1.629752       -3.407031
  H        1.760968       -2.557543       -2.370438
  H        1.396385       -0.863372       -2.781448
  C        4.169440       -2.053095       -1.102877
  H        3.837886       -3.080055       -0.936797
  H        4.781020       -2.064966       -2.014319
  H        4.825663       -1.754067       -0.283718
  C        3.597626        0.295552       -1.708553
  H        4.150931        0.768135       -0.894699
  H        4.287311        0.159584       -2.551286
  H        2.815188        0.988002       -2.016085
  C        3.332110       -2.211587        2.223591
  H        3.875244       -2.063379        3.165943
  H        2.529797       -2.927845        2.418905
  H        4.035510       -2.652742        1.514152
  C        3.957085        0.149122        1.691581
  H        4.369953        0.282913        2.699558
  H        4.767236       -0.215684        1.056117
  H        3.643166        1.130026        1.329296
  C        1.817766       -0.375454        2.873189
  H        1.326010        0.564462        2.611055
  H        1.041782       -1.122279        3.056170
  H        2.371123       -0.235197        3.810589
  C       -1.383797       -1.076797       -2.514994
  H       -0.494053       -1.671599       -2.288357
  C       -1.727970       -1.222400        2.599622
  H       -0.763337       -1.724711        2.470097
  C       -5.004644        1.439359       -0.101227
  H       -5.144648        1.845275        0.909980
  C       -1.553257       -0.082391        3.612260
  H       -0.973193        0.741380        3.185636
  H       -2.522610        0.322646        3.921325
  H       -1.047290       -0.446602        4.513516
  C       -2.720184       -2.267408        3.129571
  H       -2.801600       -3.121797        2.450551
  H       -2.396917       -2.638126        4.108957
  H       -3.717768       -1.829229        3.244391
  C       -4.883462        2.621778       -1.067296
  H       -5.743400        3.290187       -0.951495
  H       -3.966137        3.186192       -0.878400
  H       -4.871244        2.286322       -2.110549
  C       -6.228712        0.574553       -0.441322
  H       -6.347831       -0.246098        0.273885
  H       -7.142908        1.178656       -0.432180
  H       -6.120627        0.136777       -1.440680
  C       -2.356965       -1.986916       -3.277788
  H       -3.270112       -1.445819       -3.548737
  H       -1.892921       -2.351142       -4.201300
  H       -2.645601       -2.853558       -2.674313
  C       -0.959780        0.115879       -3.380793
  H       -0.442948       -0.229017       -4.283941
  H       -1.825185        0.706996       -3.698418
  H       -0.294553        0.783893       -2.821045

88
LB11 Conformer 4,G_gas(Eh)=-2291.4041681253007,G_solv(Eh)=-2291.441457876644
 Pd        0.242166        0.903797       -0.005417
  P        1.764003       -0.828359        0.256894
  C        0.739353       -2.364885        0.344548
  C        1.334219       -3.631892        0.451909
  C       -0.659083       -2.283390        0.212892
  C        0.580669       -4.796198        0.447569
  H        2.410237       -3.716744        0.527902
  C       -1.403934       -3.473011        0.209577
  C       -0.802244       -4.716086        0.326412
  H        1.074024       -5.760113        0.531173
  H       -2.483268       -3.398508        0.105843
  H       -1.408900       -5.617158        0.317616
  C       -1.490696       -1.035568        0.065479
  C       -2.135220       -0.509617        1.222889
  C       -2.021145       -0.713316       -1.212091
  C       -3.227200        0.331291        1.075962
  C       -3.113570        0.143655       -1.300648
  C       -3.729361        0.678115       -0.177280
  H       -3.697166        0.738486        1.966161
  H       -3.492347        0.418936       -2.281990
  C        1.501712        2.413565        0.409428
  C        1.503059        2.910526        1.713432
  C        2.266306        3.060875       -0.557021
  C        2.334418        3.972817        2.065269
  H        0.844030        2.493286        2.467941
  C        3.100214        4.121399       -0.202246
  H        2.205140        2.767341       -1.598108
  C        3.154113        4.569698        1.113193
  H        2.325147        4.339222        3.088663
  H        3.695778        4.608129       -0.970569
  H        3.803093        5.396649        1.386398
 Cl       -1.208790        2.679958       -0.472021
  C        2.929844       -1.146048       -1.251285
  C        2.814909       -0.786624        1.864272
  C        2.117774       -1.823529       -2.360373
  H        1.778318       -2.826220       -2.085977
  H        1.252759       -1.219702       -2.638539
  H        2.755566       -1.911729       -3.249111
  C        4.171477       -2.004901       -0.977855
  H        3.928958       -3.015630       -0.641525
  H        4.716521       -2.109511       -1.924891
  H        4.857619       -1.546796       -0.263799
  C        3.377528        0.219678       -1.784755
  H        4.064488        0.063989       -2.626557
  H        2.512137        0.778351       -2.148973
  H        3.885739        0.833353       -1.037367
  C        3.487691       -2.100355        2.288718
  H        2.753709       -2.873926        2.528014
  H        4.195230       -2.492510        1.557113
  H        4.052985       -1.897264        3.207637
  C        3.886857        0.307529        1.724352
  H        4.362606        0.448825        2.702823
  H        4.672889        0.030865        1.017795
  H        3.463606        1.267076        1.421276
  C        1.846813       -0.407096        2.992170
  H        1.175588       -1.237941        3.228701
  H        2.423505       -0.176390        3.896690
  H        1.243254        0.464293        2.737888
  C       -1.465256       -1.313455       -2.487206
  H       -0.611421       -1.940452       -2.211909
  C       -1.702121       -0.914539        2.616654
  H       -0.729819       -1.407188        2.525107
  C       -4.940388        1.573449       -0.320129
  H       -4.957412        1.922712       -1.361538
  C       -1.542781        0.293004        3.548623
  H       -1.014321        0.001536        4.463152
  H       -0.986305        1.098384        3.059776
  H       -2.515404        0.697976        3.847939
  C       -2.680995       -1.932425        3.220880
  H       -2.750857       -2.834341        2.605096
  H       -2.354288       -2.227508        4.224608
  H       -3.683920       -1.498540        3.302131
  C       -6.223684        0.766365       -0.067216
  H       -7.109597        1.395355       -0.209532
  H       -6.295067       -0.091690       -0.743847
  H       -6.239469        0.385765        0.960870
  C       -4.881027        2.806191        0.587054
  H       -3.931868        3.334769        0.463301
  H       -5.703541        3.488394        0.346626
  H       -4.985333        2.531035        1.642703
  C       -2.493486       -2.225695       -3.170264
  H       -3.380498       -1.660175       -3.475395
  H       -2.060037       -2.682851       -4.066966
  H       -2.820403       -3.028308       -2.501110
  C       -0.981378       -0.220024       -3.450016
  H       -0.458506       -0.661845       -4.306294
  H       -1.822464        0.363236       -3.839192
  H       -0.311935        0.483749       -2.941684

88
LB11 Conformer 5,G_gas(Eh)=-2291.4042023641327,G_solv(Eh)=-2291.441501590864
 Pd        0.250012        0.903043        0.006304
  P        1.754897       -0.845077        0.258982
  C        0.716575       -2.372990        0.332084
  C        1.299881       -3.646061        0.430097
  C       -0.680768       -2.277988        0.198243
  C        0.535971       -4.803495        0.414964
  H        2.375009       -3.740965        0.506847
  C       -1.436320       -3.460650        0.184201
  C       -0.845965       -4.710017        0.292199
  H        1.020505       -5.772474        0.491295
  H       -2.514760       -3.375619        0.079309
  H       -1.460607       -5.605536        0.275200
  C       -1.500171       -1.021273        0.058944
  C       -2.137635       -0.494716        1.219981
  C       -2.029512       -0.686637       -1.215946
  C       -3.221777        0.357437        1.079364
  C       -3.113719        0.181368       -1.298169
  C       -3.722915        0.715445       -0.170988
  H       -3.686119        0.764294        1.972716
  H       -3.491605        0.465126       -2.277417
  C        1.521275        2.397633        0.440267
  C        1.522548        2.879749        1.749748
  C        2.294664        3.048633       -0.516609
  C        2.361485        3.931247        2.115931
  H        0.858387        2.458903        2.497710
  C        3.136337        4.098007       -0.147307
  H        2.234740        2.766748       -1.560972
  C        3.189325        4.531520        1.173097
  H        2.352231        4.286328        3.143308
  H        3.738896        4.588004       -0.908072
  H        3.844228        5.349994        1.457461
 Cl       -1.180337        2.695257       -0.460973
  C        2.917079       -1.159189       -1.252669
  C        2.806600       -0.828494        1.866622
  C        4.151789       -2.030445       -0.987672
  H        3.901609       -3.042054       -0.659595
  H        4.694958       -2.131469       -1.936197
  H        4.842406       -1.583925       -0.270520
  C        3.375803        0.207466       -1.774272
  H        2.515024        0.776549       -2.133422
  H        3.888778        0.810387       -1.021391
  H        4.061615        0.053743       -2.617354
  C        2.098514       -1.820191       -2.366775
  H        1.237153       -1.207881       -2.637564
  H        2.734121       -1.904480       -3.257458
  H        1.752515       -2.822979       -2.100973
  C        3.470707       -2.151160        2.277412
  H        4.174281       -2.541252        1.540982
  H        4.039024       -1.960056        3.197021
  H        2.732080       -2.921949        2.511284
  C        3.886690        0.258944        1.737193
  H        3.470844        1.225034        1.445052
  H        4.364638        0.385767        2.716591
  H        4.669659       -0.016235        1.026651
  C        1.842289       -0.453874        2.999441
  H        1.244609        0.424549        2.755569
  H        1.165321       -1.282420        3.227901
  H        2.421634       -0.237156        3.905709
  C       -1.481819       -1.285293       -2.495340
  H       -0.634151       -1.922906       -2.225336
  C       -1.707618       -0.912292        2.610867
  H       -0.738150       -1.409802        2.516191
  C       -4.926734        1.621557       -0.306104
  H       -4.949585        1.968597       -1.348144
  C       -1.542211        0.287098        3.552252
  H       -1.013685       -0.013883        4.463642
  H       -0.983171        1.094096        3.069004
  H       -2.512801        0.693504        3.856194
  C       -2.692513       -1.929333        3.206849
  H       -2.368622       -2.233145        4.208883
  H       -3.693350       -1.490956        3.289759
  H       -2.765990       -2.826521        2.584615
  C       -6.215102        0.826839       -0.040068
  H       -6.225934        0.449898        0.989404
  H       -7.096548        1.463123       -0.177489
  H       -6.299097       -0.032717       -0.713311
  C       -4.848363        2.855601        0.597998
  H       -3.897127        3.377642        0.463181
  H       -5.669027        3.542872        0.365726
  H       -4.942160        2.582671        1.655200
  C       -2.520222       -2.182968       -3.182241
  H       -2.091727       -2.641405       -4.080664
  H       -2.856462       -2.984556       -2.516496
  H       -3.400715       -1.606314       -3.485550
  C       -0.988360       -0.191204       -3.452560
  H       -0.310637        0.502703       -2.941722
  H       -0.471766       -0.633631       -4.312331
  H       -1.824261        0.402962       -3.836301

88
LB11 Conformer 6,G_gas(Eh)=-2291.404180045562,G_solv(Eh)=-2291.4414885632614
 Pd        0.261752        0.895896        0.037500
  P        1.770699       -0.859844       -0.068287
  C        0.732435       -2.372094       -0.307821
  C        1.306758       -3.652533       -0.349956
  C       -0.668575       -2.257622       -0.371643
  C        0.534006       -4.797709       -0.472340
  H        2.380166       -3.762432       -0.273887
  C       -1.432619       -3.427931       -0.502353
  C       -0.849274       -4.684194       -0.554425
  H        1.011927       -5.772586       -0.499234
  H       -2.513258       -3.327251       -0.558475
  H       -1.471415       -5.569259       -0.652537
  C       -1.487561       -0.993901       -0.308069
  C       -2.202270       -0.704147        0.884345
  C       -1.939080       -0.414277       -1.529784
  C       -3.286344        0.167307        0.836100
  C       -3.032680        0.437253       -1.521304
  C       -3.720486        0.745536       -0.348418
  H       -3.808402        0.412757        1.757455
  H       -3.357264        0.880124       -2.458424
  C        1.593847        2.382639       -0.200561
  C        2.224141        3.027318        0.860263
  C        1.783392        2.872536       -1.493090
  C        3.112009        4.076089        0.621018
  H        2.013667        2.742330        1.884081
  C        2.667790        3.924127       -1.730140
  H        1.231859        2.458627       -2.330755
  C        3.354079        4.516747       -0.675855
  H        3.600134        4.560562        1.462959
  H        2.805679        4.284089       -2.746585
  H        4.044840        5.334632       -0.859190
 Cl       -1.199780        2.684424        0.411873
  C        3.044956       -0.841238       -1.506515
  C        2.699450       -1.201910        1.588589
  C        3.733553       -2.174000       -1.836818
  H        3.020421       -2.922937       -2.189671
  H        4.436170       -1.984937       -2.658836
  H        4.309923       -2.590565       -1.009860
  C        4.117165        0.216377       -1.195380
  H        4.739316        0.345665       -2.089752
  H        3.683791        1.188339       -0.949870
  H        4.778774       -0.090831       -0.381395
  C        2.274089       -0.424183       -2.765832
  H        1.669695        0.467353       -2.599892
  H        2.992033       -0.210023       -3.567496
  H        1.621704       -1.231480       -3.111574
  C        3.920257       -2.127557        1.508608
  H        4.314870       -2.241679        2.526431
  H        3.674029       -3.130134        1.151062
  H        4.726768       -1.719619        0.896531
  C        3.134763        0.148625        2.169820
  H        2.256417        0.755985        2.395864
  H        3.682104       -0.028839        3.104432
  H        3.778337        0.723515        1.500522
  C        1.695177       -1.813442        2.571722
  H        0.830020       -1.159895        2.697656
  H        1.352653       -2.805433        2.263679
  H        2.181402       -1.908534        3.550863
  C       -1.294610       -0.771631       -2.852454
  H       -0.337934       -1.250659       -2.625903
  C       -1.857834       -1.355672        2.208307
  H       -0.959165       -1.960633        2.056142
  C       -4.932406        1.650295       -0.366456
  H       -5.176662        1.880172        0.679672
  C       -1.561535       -0.304195        3.286555
  H       -1.173632       -0.784209        4.192547
  H       -0.835094        0.435854        2.931464
  H       -2.467979        0.244180        3.563834
  C       -2.971532       -2.307299        2.668098
  H       -3.155482       -3.090957        1.926226
  H       -2.694348       -2.788138        3.612973
  H       -3.910334       -1.765739        2.826698
  C       -4.666874        2.975940       -1.088566
  H       -5.528600        3.643154       -0.977225
  H       -3.778315        3.468140       -0.684773
  H       -4.509034        2.820022       -2.161739
  C       -6.132926        0.918411       -0.986031
  H       -6.351140       -0.012535       -0.452341
  H       -7.026300        1.552223       -0.957990
  H       -5.930527        0.666465       -2.033591
  C       -2.151669       -1.784093       -3.627012
  H       -2.289469       -2.708513       -3.057962
  H       -3.141607       -1.365042       -3.840156
  H       -1.675247       -2.036832       -4.581230
  C       -1.017378        0.467405       -3.711604
  H       -1.938644        0.863209       -4.152354
  H       -0.568831        1.265449       -3.111906
  H       -0.340434        0.217847       -4.536133

88
LB11 Conformer 7,G_gas(Eh)=-2291.40387447596,G_solv(Eh)=-2291.4413832300143
 Pd        0.227714        0.903496        0.307270
  P        1.793648       -0.802737        0.335887
  C        0.783278       -2.354994        0.292951
  C        1.382098       -3.625309        0.284784
  C       -0.617434       -2.273445        0.192544
  C        0.635142       -4.788547        0.173413
  H        2.456041       -3.714101        0.368842
  C       -1.356648       -3.461493        0.077921
  C       -0.748361       -4.706567        0.064241
  H        1.134742       -5.752912        0.169145
  H       -2.437413       -3.382334       -0.005180
  H       -1.350115       -5.606119       -0.030012
  C       -1.466821       -1.028927        0.192520
  C       -2.155725       -0.688166        1.389126
  C       -1.984481       -0.557735       -1.048217
  C       -3.292884        0.107444        1.319890
  C       -3.122608        0.235954       -1.057500
  C       -3.799290        0.572490        0.111746
  H       -3.806037        0.378303        2.238962
  H       -3.499459        0.598781       -2.009658
  C        1.526936        2.433312        0.285728
  C        2.085219        2.952281        1.450345
  C        1.749331        3.090910       -0.922966
  C        2.920088        4.070026        1.394915
  H        1.862759        2.512140        2.417422
  C        2.583158        4.205422       -0.976903
  H        1.253472        2.755566       -1.829689
  C        3.184537        4.691687        0.180269
  H        3.350514        4.459009        2.314629
  H        2.746342        4.703956       -1.929508
  H        3.830669        5.563812        0.138487
 Cl       -1.318758        2.650705        0.511985
  C        3.023056       -0.996549       -1.138291
  C        2.783870       -0.871424        1.984065
  C        3.610822        0.382277       -1.467222
  H        4.152646        0.835199       -0.634863
  H        4.311050        0.270013       -2.304728
  H        2.830178        1.080231       -1.766423
  C        2.212766       -1.453735       -2.357131
  H        1.413210       -0.744653       -2.582667
  H        2.881846       -1.486911       -3.226354
  H        1.780604       -2.450328       -2.224008
  C        4.180672       -1.983607       -0.929929
  H        4.789304       -1.976495       -1.843376
  H        4.839943       -1.703039       -0.106793
  H        3.848490       -3.013418       -0.784913
  C        3.322874       -2.252869        2.380610
  H        2.517993       -2.974754        2.541384
  H        4.032699       -2.667355        1.661549
  H        3.856722       -2.140232        3.333208
  C        3.954067        0.123152        1.929748
  H        4.369427        0.216075        2.941259
  H        4.760952       -0.219697        1.278586
  H        3.643019        1.118603        1.606619
  C        1.810683       -0.436351        3.088088
  H        2.367449       -0.301458        4.024341
  H        1.299114        0.498301        2.844697
  H        1.049674       -1.200412        3.264470
  C       -1.369936       -0.962781       -2.372199
  H       -0.480424       -1.561693       -2.155513
  C       -1.723192       -1.226855        2.737499
  H       -0.749055       -1.707994        2.598922
  C       -5.072161        1.389053        0.065342
  H       -5.398172        1.539427        1.103472
  C       -1.570036       -0.103550        3.772178
  H       -1.004290        0.738974        3.362006
  H       -2.546928        0.278297        4.087408
  H       -1.058445       -0.476142        4.667120
  C       -2.695895       -2.301431        3.245122
  H       -2.763597       -3.141174        2.546434
  H       -2.363370       -2.689133        4.214952
  H       -3.701020       -1.883887        3.372505
  C       -4.851725        2.769633       -0.564177
  H       -5.787442        3.339524       -0.555697
  H       -4.083970        3.328576       -0.023020
  H       -4.521271        2.681502       -1.605472
  C       -6.180514        0.621511       -0.670340
  H       -6.346160       -0.364346       -0.223801
  H       -7.121162        1.181681       -0.633512
  H       -5.919795        0.473942       -1.724563
  C       -2.326806       -1.848810       -3.181711
  H       -1.846944       -2.176101       -4.110611
  H       -2.618143       -2.738250       -2.614351
  H       -3.239615       -1.304135       -3.446745
  C       -0.940079        0.263884       -3.185592
  H       -0.282038        0.910549       -2.593666
  H       -0.414308       -0.043422       -4.096927
  H       -1.804458        0.865449       -3.486166

88
LB11 Conformer 8,G_gas(Eh)=-2291.4041700416483,G_solv(Eh)=-2291.441470317446
 Pd        0.236693        0.903525        0.064981
  P        1.745589       -0.836754        0.333484
  C        0.710955       -2.367099        0.407796
  C        1.296986       -3.638205        0.514906
  C       -0.686074       -2.276301        0.267527
  C        0.536133       -4.797648        0.503193
  H        2.372062       -3.729975        0.596680
  C       -1.438523       -3.460997        0.257672
  C       -0.845618       -4.708240        0.375066
  H        1.022826       -5.764951        0.586691
  H       -2.516745       -3.379073        0.148016
  H       -1.458000       -5.605363        0.360846
  C       -1.508716       -1.022836        0.115680
  C       -2.157297       -0.493410        1.269133
  C       -2.029850       -0.697883       -1.165183
  C       -3.243615        0.353698        1.115346
  C       -3.116855        0.165195       -1.260574
  C       -3.736019        0.703411       -0.140781
  H       -3.716357        0.764191        2.002555
  H       -3.488232        0.442543       -2.244138
  C        1.499815        2.405901        0.496126
  C        1.495881        2.894973        1.802944
  C        2.271858        3.055950       -0.462541
  C        2.327966        3.953368        2.165023
  H        0.832902        2.474703        2.552243
  C        3.106537        4.112300       -0.097380
  H        2.216063        2.768058       -1.505512
  C        3.154104        4.553488        1.220686
  H        2.314292        4.313789        3.190500
  H        3.707710        4.601405       -0.859817
  H        3.803583        5.377315        1.502048
 Cl       -1.200049        2.688582       -0.415082
  C        2.919533       -1.153415       -1.168365
  C        2.786148       -0.809500        1.948184
  C        2.110076       -1.820703       -2.285324
  H        1.248936       -1.211487       -2.563712
  H        2.751874       -1.906269       -3.171473
  H        1.765098       -2.823494       -2.018244
  C        4.154894       -2.020106       -0.891891
  H        4.704341       -2.123394       -1.836543
  H        4.839749       -1.568790       -0.172261
  H        3.905478       -3.031066       -0.561217
  C        3.378127        0.212651       -1.691946
  H        4.071339        0.057328       -2.528685
  H        2.518668        0.777403       -2.060780
  H        3.882769        0.820496       -0.937411
  C        3.450463       -2.128609        2.369656
  H        4.012348       -1.932275        3.292123
  H        2.711919       -2.899946        2.602011
  H        4.159679       -2.520630        1.639661
  C        3.864153        0.280164        1.821285
  H        4.334706        0.412865        2.803472
  H        4.652975        0.003874        1.117677
  H        3.447484        1.243607        1.521507
  C        1.812968       -0.431982        3.072449
  H        1.137271       -1.261457        3.301231
  H        2.385473       -0.208221        3.981396
[truncated: 1,081,862 more chars]
