# Supplementary material for: Diastereoselective arylation of bis-lactim ethers catalyzed by N-coordinating ylide-functionalized phosphine (NYPhos)
Source: Chem Sci. 2025 Jun 30;16(31):14152–60. doi: 10.1039/d5sc02814k (PMC12230854; doi:10.1039/d5sc02814k)
Supplement: SC-016-D5SC02814K-s005 [file SC-016-D5SC02814K-s005.zip › xyz_files/structures.xyz]

105
Int1_keyphos
  C   0.82170269427053      0.31218865516927     -1.49861507559053
  P   2.08167534253848      0.05161780068373     -0.32881071159501
  C   3.64694666744244      0.85094838082868     -0.95068822151493
  C   3.50581198011078      2.34023814281477     -1.32444850301761
  C   4.86905367819362      0.62993920434200     -0.03846270248489
  H   3.83880338902501      0.29506164741199     -1.89681598089324
  C   4.78256698629407      2.84440827080396     -2.01103787550391
  H   3.33706643919464      2.93747300594444     -0.40685565104919
  H   2.62013811063663      2.50062913902829     -1.96711077182700
  C   6.14817559289603      1.15798352668350     -0.70626760740018
  H   4.71034204996700      1.16121052494094      0.92517301687314
  H   4.99309111441801     -0.44310478862023      0.21168694594621
  C   6.01316006040819      2.62800964597484     -1.12154937023395
  H   4.67196519064614      3.91849849905732     -2.26818292232707
  H   4.92180025568566      2.30491446670431     -2.97526705700408
  H   7.01243649639194      1.02217432213371     -0.02308439486650
  H   6.36338510351169      0.54186086035682     -1.60841993792271
  H   6.93476488366230      2.97054146597461     -1.63660513173279
  H   5.91281718884136      3.25607078928550     -0.20776200279016
  C   2.56934003108692     -1.75447287759463     -0.07803483891746
  C   1.36561862188687     -2.54661451541579      0.45447957646880
  C   3.10496323286576     -2.35642012320957     -1.38951433980434
  H   3.37261157068570     -1.77847629018063      0.69093791366811
  C   1.61096872391692     -4.05823255781055      0.53251509301951
  H   0.50107782827042     -2.37724626514581     -0.24203661406410
  H   1.06288781619913     -2.19280472317826      1.46182343372380
  C   3.35805617316442     -3.86692283135935     -1.27481450192522
  H   2.35975194518348     -2.16593431058484     -2.19355073185513
  H   4.04046763780464     -1.84526326437705     -1.69800624475914
  C   2.11014693920929     -4.62061066421651     -0.80103678290058
  H   0.67725946305784     -4.55510902064217      0.86542683321364
  H   2.36820863751054     -4.25811126351035      1.32328855706070
  H   3.70985621771523     -4.26061961863666     -2.25154393515672
  H   4.18570778282815     -4.04198921308908     -0.55082894383935
  H   2.32576446479352     -5.70543397368604     -0.70860734560533
  H   1.30940019837013     -4.52517885271687     -1.56827815021695
  C   1.64127556731982      0.66166508205016      1.37927745306241
  C   2.35124936193822     -0.00332607849331      2.57343039421623
  C   1.70516679757902      2.19344922832243      1.51418558963617
  H   0.56004008132688      0.35374101415534      1.42757366204766
  C   1.68431942265222      0.44141756258622      3.88475365466093
  H   3.42711695341860      0.27992882013030      2.58065838420527
  H   2.31034495519188     -1.10645000825775      2.50848318080791
  C   1.05552442603214      2.65684401722194      2.82459452136557
  H   2.77078446588324      2.51165270678623      1.51904322030107
  H   1.22443468833560      2.67816452694332      0.64356784003307
  C   1.68684670710928      1.96666215376583      4.03962954377839
  H   2.19633707059185     -0.03680846522342      4.74536955840691
  H   0.64132390810411      0.05409507733544      3.88915987786214
  H   1.13622606493345      3.76053715981925      2.91367042782339
  H   -0.03163887278663      2.42751916012147      2.78942825229002
  H   1.15887252428754      2.26228065707801      4.97021787051662
  H   2.73724257639017      2.32065300715088      4.15131160699394
  C   1.17885713932781      0.62310590802178     -2.94908108674338
  H   2.24038872723906      0.41387451485212     -3.19280381599863
  H   0.59323744184629      0.00556203408093     -3.66291717219573
  H   0.99343979038045      1.68395084055113     -3.23845112757436
  C   -1.93545055706388      1.48513917001325     -1.26565586290218
  C   -1.33959039179676      2.59640891904848     -0.39167311570888
  C   -2.19216194558737      2.00641978854418     -2.69021106747692
  H   -2.90962317541879      1.18789445763635     -0.81773481103067
  C   -2.24978714396226      3.82909684562519     -0.35157135454521
  H   -0.34310366827749      2.86859670576396     -0.80612435507651
  H   -1.16543003230180      2.21345490751321      0.63284712565612
  C   -3.10858684403890      3.24066648297761     -2.65937881210979
  H   -1.22424016086918      2.27753492038653     -3.16584537871510
  H   -2.64987106226498      1.22314528159396     -3.32795300552153
  C   -2.54402175627231      4.35025087924312     -1.76357177297876
  H   -1.78670427013778      4.62529493115861      0.26930396284482
  H   -3.20280341756243      3.55216000455248      0.15193481171891
  H   -3.27302721918703      3.61781299968296     -3.69105441923368
  H   -4.10712840287927      2.93449546181137     -2.27411896819800
  H   -3.24527230572520      5.21036776853186     -1.72510000155047
  H   -1.60061589084720      4.73528234452430     -2.21345954092638
  C   -1.53172600860748     -1.14043176046846     -2.51686233928236
  C   -0.70179184305084     -2.41698627086350     -2.70862375622586
  C   -3.01241732811611     -1.50679097182796     -2.32830353421039
  H   -1.43771382740934     -0.52607832305874     -3.44054213194032
  C   -1.20882933442974     -3.24238945254083     -3.89854595394374
  H   -0.77822779064083     -3.03052097694308     -1.78272756908003
  H   0.37108428673607     -2.16552974629252     -2.83027773878355
  C   -3.53960879349186     -2.32941026239191     -3.51293997119454
  H   -3.09786092178415     -2.10653419095214     -1.39556457443626
  H   -3.63731475502756     -0.60338766254757     -2.17656822496469
  C   -2.69511168609174     -3.58880182519291     -3.74372230176969
  H   -0.60180448322430     -4.16646382177762     -4.00516715281530
  H   -1.06043506713939     -2.65920494128849     -4.83540072363403
  H   -4.60223393382137     -2.60160864033029     -3.34082024787138
  H   -3.52378018165875     -1.69957168194367     -4.43129298681837
  H   -3.06091315612756     -4.14717914805955     -4.63083563027284
  H   -2.81686323395774     -4.26970026435842     -2.87147534486433
  P   -0.88048413851736     -0.06551400222490     -1.11148196757619
  C   -2.71661660410272     -0.19141240817679      1.41522179215566
  C   -2.58649592284254      0.86824421818716      2.33155656603756
  C   -3.99595713786993     -0.54957342367179      0.95332022038920
  C   -3.71670627157562      1.60289376168547      2.73047032506429
  H   -1.60323469714619      1.11954295207782      2.75367087101300
  C   -5.12405357528260      0.18508389709998      1.36211806985990
  H   -4.12737302760383     -1.40616397554543      0.27937920257412
  C   -4.98893185252287      1.27295882334104      2.23789852480000
  H   -3.59523561962288      2.43514368813925      3.44175059872723
  H   -6.11908618453498     -0.10598510241673      0.98995128790247
  H   -5.87309084335434      1.84886942770084      2.55046332262071
  Pd  -1.10033097541782     -1.19316304848399      0.87912475077775
  Cl  -1.20311715335553     -2.47309884864433      2.84159632484490


105
Int2_keyphos
  C   0.35951090153054      0.94776822687961     -1.38289199891771
  P   1.75534710616105      0.29736055475383     -0.59015284440741
  C   3.26327549880281      1.00172749449406     -1.43695967494067
  C   3.35375176057930      2.53362363191991     -1.30260354750258
  C   4.61786564069041      0.34581951963250     -1.11385249279331
  H   3.04513494577686      0.78087573444497     -2.50655947051550
  C   4.44673234860777      3.09655837518564     -2.22041370157150
  H   3.59825725813083      2.79029184895680     -0.24974492567925
  H   2.37127712886059      2.99799283469861     -1.51837198957691
  C   5.72021331371062      0.91452401038352     -2.02176139554010
  H   4.88201342363005      0.53618619637862     -0.05129057051991
  H   4.56621606603168     -0.75485101575186     -1.23349267172344
  C   5.80481784197892      2.44350671801385     -1.93458790110172
  H   4.51177199019083      4.19848132723305     -2.10258637411155
  H   4.16174434243495      2.91101351267645     -3.28063426694318
  H   6.69700859820052      0.45501377124410     -1.76221381392298
  H   5.50604442322871      0.61835433237459     -3.07358229285986
  H   6.57812477362755      2.82797848603214     -2.63216714124710
  H   6.13715462639435      2.73050660455335     -0.91129550686190
  C   1.99404246235626     -1.57070564762372     -0.74811204289435
  C   0.94184062067880     -2.32679524448156      0.07973387004665
  C   1.92046952702919     -1.94725120248484     -2.23938245116947
  H   3.00642128530839     -1.81721770301363     -0.35664047467075
  C   0.94837650417643     -3.83791545907694     -0.18190196808949
  H   -0.06622081181285     -1.91303137380615     -0.15690731095396
  H   1.08827271098762     -2.14368517853859      1.16196197142539
  C   1.93718154961465     -3.46513941746064     -2.46594172868645
  H   0.97722234127579     -1.52508480005586     -2.65128229734250
  H   2.75113078251709     -1.47232487156196     -2.80306125448148
  C   0.82516371006800     -4.16112622043364     -1.67363457812293
  H   0.12790137847713     -4.31092247171251      0.39815287854883
  H   1.89582540712877     -4.27550519041031      0.20748809333164
  H   1.84336711643894     -3.68262155130943     -3.55085576210573
  H   2.92267261123947     -3.87507985094422     -2.14814562076684
  H   0.85584657057398     -5.25829950278901     -1.84067839993153
  H   -0.16415659834082     -3.81175700175545     -2.04642819946440
  C   1.75256084359503      0.60129885856607      1.24135987684184
  C   2.89778387011283     -0.04325612914216      2.03780433649807
  C   1.55936870143208      2.07135076984934      1.64675481037480
  H   0.78551864333767      0.08334339597721      1.52462983516803
  C   2.63230200945778      0.07469470159933      3.54801724055245
  H   3.85492152467406      0.46934347972023      1.79274996354228
  H   3.03202326267124     -1.10893727359417      1.76384848474435
  C   1.26045262845750      2.16534296382111      3.14746313907708
  H   2.47710749553943      2.65642304279317      1.42064547689644
  H   0.74090226839776      2.51945745558927      1.05201016647706
  C   2.38185912831615      1.52607833015025      3.97572377662118
  H   3.48512506384781     -0.35600592749596      4.11392261890912
  H   1.74039342409491     -0.53873914680554      3.79921221263294
  H   1.11059073460965      3.22561234421532      3.44126378979926
  H   0.29903170141792      1.63837426409043      3.34513272562841
  H   2.14284922776049      1.57084889137023      5.05907912471037
  H   3.31625066617033      2.11661509307198      3.83654087631489
  C   0.44839503778192      1.46233692578590     -2.81283564154212
  H   -0.48924525628849      1.25284847812667     -3.37113424722819
  H   0.61929228428166      2.56300630222482     -2.89724220362830
  H   1.25029809458655      0.97807389018035     -3.40951920524757
  C   -1.65280465412529      2.84827157157257     -0.35564253831340
  C   -2.28868385415914      3.51385071676130     -1.58820950385994
  C   -2.45897479577874      3.15176489959088      0.91891303819651
  H   -0.64275823898336      3.30148240216626     -0.22661364299248
  C   -2.46446552794598      5.02615692849477     -1.37468779654101
  H   -3.28666448501509      3.06470917964375     -1.78384956250175
  H   -1.67757698397727      3.32624263017784     -2.49391937424975
  C   -2.64125857756636      4.66165490196855      1.12503028822298
  H   -3.45546812388183      2.66095465335751      0.85498275049167
  H   -1.95753011279608      2.68259181943428      1.79207734208066
  C   -3.27137097449756      5.32694155146026     -0.10551963250894
  H   -2.95144558004559      5.48279969422019     -2.26265327434294
  H   -1.46024338274161      5.50062887474759     -1.29099092597117
  H   -3.25582861513817      4.85515724141647      2.02994741557626
  H   -1.64607099805574      5.12331476079861      1.31863468826188
  H   -3.36355406795167      6.42324323162819      0.04636289202586
  H   -4.30782645995602      4.94052870545150     -0.23549429865333
  C   -2.50522514919854      0.33153469323133     -1.69527720049540
  C   -2.13943690738696     -1.09741873916269     -2.12370341311778
  C   -3.89759481012297      0.35356834118455     -1.03985486343563
  H   -2.52619814155782      0.97732051197125     -2.60213773795797
  C   -3.20880084151257     -1.72437324368503     -3.02700192608751
  H   -2.02632233409617     -1.71532420852251     -1.20307003367074
  H   -1.14846355309084     -1.10124824133889     -2.62234355097047
  C   -4.96987168298888     -0.27232846031646     -1.94264156588929
  H   -3.83805885524410     -0.20671176056189     -0.07918402336901
  H   -4.18896871960555      1.38887546922047     -0.76930561508424
  C   -4.58995497378624     -1.69769508503809     -2.36079329797265
  H   -2.92148237518213     -2.76548714682307     -3.28867715573257
  H   -3.25439837874589     -1.16231936208167     -3.98747652552798
  H   -5.95108673602574     -0.26785172506205     -1.42171210707602
  H   -5.09699047252799      0.35432497991154     -2.85469202296035
  H   -5.35964159950533     -2.12632447413417     -3.03711106453820
  H   -4.56828759358918     -2.34565425740316     -1.45530168318048
  P   -1.19802500937414      1.00560059296349     -0.51145779691192
  Pd  -1.40258680356495     -0.25898087594951      1.43858697756079
  C   -2.73357468850549     -2.51707607999579      2.15542451694516
  C   -1.89624544236416     -1.65879492512819      2.93853265893526
  C   -2.42086586992257     -0.42260796221437      3.44293461792215
  C   -3.79931118791034     -0.12967496422496      3.23684644114664
  C   -4.62652227945144     -1.01607741799312      2.54016581260687
  C   -4.08529078961596     -2.19522016447611      1.98059315387734
  H   -2.31691269125107     -3.45707118597964      1.76607322099308
  H   -1.83256569879975      0.16952641202295      4.15986316053313
  H   -4.20854888752656      0.79994688130039      3.66042885239414
  H   -5.69357300811244     -0.78495177468371      2.40775234036473
  H   -4.72513297738442     -2.87399087560628      1.39650808145083
  Cl  -0.41483661997374     -2.35588890105435      3.65003458324863


148
Int3a_keyphos
  C   0.88466463589500      0.23253232515301      1.26361826130898
  P   2.21816934648689     -0.01493340624253      0.18877083286500
  C   3.62347066153638      1.10006847799373      0.72955372492724
  C   3.22573349752737      2.57434490266117      0.92955899525735
  C   4.92160257835925      0.99303414813040     -0.09058087085965
  H   3.85275018739737      0.69296138995856      1.74009155180372
  C   4.35711108215730      3.34622134540338      1.62205177145788
  H   3.01626849459822      3.04016854584553     -0.05487792665662
  H   2.28493798786880      2.64520545259166      1.50716239875518
  C   6.05648006864805      1.77125857044041      0.59432182145005
  H   4.75337760540190      1.41479244990989     -1.10523888756010
  H   5.22081140123182     -0.06556398728086     -0.23235613304330
  C   5.67357391214133      3.23556999141970      0.84234207326218
  H   4.06786778993571      4.41054214755138      1.74783766362599
  H   4.50087049831835      2.93804864634537      2.64812882294219
  H   6.98108256425509      1.70766831630565     -0.01703754693695
  H   6.29037003582971      1.28208427571194      1.56684568335347
  H   6.49047661660507      3.76283066474856      1.37818052645381
  H   5.55994031242964      3.75190072008641     -0.13769260243120
  C   2.98359916533140     -1.73320753082275      0.26810157609112
  C   1.90977755124592     -2.74342393247891     -0.15703736995067
  C   3.50556183068372     -2.07599044904525      1.67449273570558
  H   3.83658416375031     -1.76185262346067     -0.44607061085596
  C   2.39196178115483     -4.19421283610547     -0.08181435020898
  H   1.04065468288343     -2.61382011341556      0.51691220569929
  H   1.51870219093015     -2.52075081203534     -1.16914343907315
  C   4.00381422964396     -3.52804711023377      1.74708175919607
  H   2.67719982565293     -1.93748911909001      2.40369870508590
  H   4.32135507835164     -1.38667455514422      1.97778763739236
  C   2.91942099034648     -4.52462411289837      1.31848080919356
  H   1.55323923884435     -4.86528344700726     -0.36092363547522
  H   3.19948475767530     -4.36254773788988     -0.83097260437496
  H   4.35766427123678     -3.75292359183654      2.77538400149237
  H   4.88845472732230     -3.64025548274459      1.07996047770647
  H   3.31105173733848     -5.56288630350863      1.35816021683912
  H   2.07552682582721     -4.47745867488599      2.04305409808799
  C   1.82317734634321      0.22001346325608     -1.61768866935463
  C   2.83671640024629     -0.42857828172834     -2.58349380781669
  C   1.59907572345491      1.69587833723799     -1.99002293015839
  H   0.83281458877538     -0.29898809568581     -1.72745020252299
  C   2.40438906295137     -0.25514004984217     -4.04698364557656
  H   3.83732014519537      0.03178050964961     -2.43813002130480
  H   2.95540705486588     -1.50605072791128     -2.36377678498417
  C   1.16955906272415      1.84230167446276     -3.45542136507433
  H   2.54415188175829      2.26214452768099     -1.84526343323955
  H   0.85139751105212      2.14154981737329     -1.30627497000721
  C   2.19453173477680      1.21798001903047     -4.40528329505529
  H   3.16405846123069     -0.71771110726450     -4.71239160560237
  H   1.45281220682201     -0.81076877858007     -4.19596482293202
  H   1.00177598056821      2.91418044938592     -3.69140693063896
  H   0.19670069498087      1.32540093121681     -3.60183292689163
  H   1.86095633611891      1.31859754826415     -5.45928770788323
  H   3.16008937506924      1.76783303257923     -4.32485352411613
  C   1.20960928918257      0.58365807222733      2.71625653524195
  H   2.27779417907962      0.43550953232910      2.97347515284106
  H   0.65091889156468     -0.05131335687326      3.43680189390808
  H   0.97168807064188      1.64003533237414      2.98405147076980
  C   -1.69150024301755      1.68732351869757      1.32352066346860
  C   -0.86120279334557      2.85140841177013      0.76515769312217
  C   -2.06985442312605      1.95082112761482      2.79401349761773
  H   -2.64079945618533      1.65365736073963      0.75103216631263
  C   -1.57400364344008      4.19945891089066      0.92597630605870
  H   0.12369638545483      2.87760888598991      1.27962474777034
  H   -0.64585864845985      2.67184989335227     -0.30479662632782
  C   -2.79777446146320      3.29759614200347      2.93644201308570
  H   -1.16186574325897      1.95899457476996      3.43443843290615
  H   -2.72550100423847      1.14718874399918      3.18302852026977
  C   -1.96331428269240      4.45838443703933      2.38489631047067
  H   -0.92765504854903      5.01742802842292      0.54153751314242
  H   -2.49003718840797      4.19735772089203      0.29411508875604
  H   -3.05894888703372      3.47350793025808      4.00171083417295
  H   -3.76062432994393      3.24576066406398      2.37999213041715
  H   -2.51707196017177      5.41652124456146      2.47937674849997
  H   -1.04056047317519      4.56661616979361      2.99964705413854
  C   -1.55982061333590     -1.06956118213043      2.27297086598343
  C   -0.76251017076045     -2.34891742021260      2.55682699489784
  C   -3.03875095885398     -1.37152870969355      1.98582805342469
  H   -1.50451136625339     -0.44254126024434      3.18956005006977
  C   -1.41721420945492     -3.17500344506207      3.67347714520372
  H   -0.71951595405239     -2.96365644192708      1.63687774074471
  H   0.28406034781446     -2.09413232274192      2.82166520390269
  C   -3.68363829985247     -2.21606670592498      3.09098047360354
  H   -3.11227584047861     -1.92341506709665      1.02629208838565
  H   -3.61093701808441     -0.43135180265395      1.84050633619918
  C   -2.88102087133244     -3.49617303460095      3.34596788529836
  H   -0.83739268204813     -4.10885518595801      3.83874698081150
  H   -1.37542882917577     -2.60809713393419      4.63201036264209
  H   -4.72287205541785     -2.46619298791688      2.79560809215224
  H   -3.74106931269529     -1.62251542507502      4.03238610382923
  H   -3.34312621462358     -4.09171730273590      4.16186934335378
  H   -2.92708421569222     -4.12504081618908      2.42805819176995
  P   -0.85251260814518      0.02038392979291      0.90003635397257
  C   -2.63026499377821      0.78177799592355     -1.51513536953860
  C   -2.25793194475302      1.98067499089727     -2.15307761167314
  C   -3.95797688271051      0.65740459507373     -1.03689252165473
  C   -3.18144601222061      3.03347371342251     -2.30514958135957
  H   -1.24291355168208      2.10565982672822     -2.54961172706887
  C   -4.87552076885819      1.71023076338545     -1.18965995179651
  H   -4.29132313889913     -0.27240309251883     -0.55108950699897
  C   -4.49182359411200      2.90619501358885     -1.82050274671090
  H   -2.86552622217973      3.96086340139138     -2.80915236752864
  H   -5.90248464350140      1.58786344343018     -0.81046458663643
  H   -5.21106053246743      3.73137060673773     -1.93568257855669
  Cl  -1.27299906161464     -3.39071207352987     -0.67101788631236
  Pd  -1.50567556393762     -0.82990541492722     -1.24657630133442
  C   -3.04042619576917     -2.02499371880371     -3.37206343438599
  C   -0.76447338413834     -3.43391734684726     -3.81028402697581
  N   -0.60943771388655     -2.15865360377516     -3.72187309012380
  C   -2.09607665636104     -4.15888364230197     -3.83785922003043
  H   -1.97359238596026     -5.10012838816451     -3.26040124784498
  C   -1.76745065584934     -1.36626882567270     -3.50149840137317
  C   -2.54517038884867     -4.55455756007754     -5.28128794301817
  H   -2.69965422260431     -3.59493102520662     -5.82710948454944
  C   -1.50314203799909     -5.38201864093671     -6.04022083652614
  H   -1.24528681875336     -6.30551166472875     -5.48021678531484
  H   -1.90380900857182     -5.68836311654811     -7.02824798243718
  H   -0.56135524123711     -4.82713714631772     -6.21086021061391
  C   -3.88804634763441     -5.29085777555441     -5.21326279781559
  H   -3.76845384600963     -6.26741351722006     -4.69561068509769
  H   -4.63536476817006     -4.69748373569467     -4.65282016439521
  H   -4.28190497533609     -5.49454525069226     -6.22951695687119
  C   -4.39680862482466     -0.19125445257330     -4.06540605504164
  H   -4.25374186780830     -0.43975636356249     -5.13977753627274
  H   -5.43922414411700      0.13183375006467     -3.89560496985831
  H   -3.72199676918003      0.63737336392493     -3.77674824151199
  C   1.58337711567774     -3.72797005146129     -3.96997872547869
  H   1.69761354416109     -3.07484426237531     -4.85955805757809
  H   1.79381100019572     -3.12214159854690     -3.06721810045410
  H   2.28285675076945     -4.58174985376048     -4.02814499609690
  O   0.27738390876654     -4.28833781834986     -3.90956365783888
  O   -4.21474951293230     -1.36008443204236     -3.26517464952739
  H   -1.72584930471727     -0.36592329787882     -3.96026900181654
  N   -3.14459866738496     -3.35263822792689     -3.20491672771352
  Zn  -3.50860383919340     -3.77603946233019     -1.30108105130652
  Cl  -5.25978259494368     -3.42010096522064     -0.00624527920319
  C   -4.72216288294436     -6.53498456430628     -1.42566683102440
  O   -3.41332873931518     -5.91211995412942     -1.30935849844769
  C   -2.67351452569550     -6.52217300236231     -0.20741601890303
  C   -3.58805868962320     -7.61475764411348      0.35197157356346
  C   -4.98596188676678     -7.11863180201957     -0.04553101524136
  H   -5.44189864529383     -5.74672951532968     -1.72065480693686
  H   -4.67514061304533     -7.31385345101330     -2.21923897092197
  H   -1.70946902948828     -6.89807869107117     -0.60468970261986
  H   -2.45426836677139     -5.72753268941519      0.53536372594895
  H   -3.37193502914728     -8.59246956330113     -0.12691331852283
  H   -3.46316286527689     -7.73825058076299      1.44522068422605
  H   -5.75343345911282     -7.91659161506866     -0.05210282709122
  H   -5.31921995289173     -6.30052290999368      0.62577691795899


148
Int3b_keyphos
  C   0.69498104633607      0.79699823845679     -1.65434566104890
  P   2.27212601876939      0.65030506417680     -0.96846086821668
  C   3.34519147623611      2.11042092336557     -1.47454465040921
  C   2.65379276063807      3.47206635845674     -1.30011414479330
  C   4.75735623224584      2.12492002582508     -0.86131114055070
  H   3.46682024060623      1.95630581034815     -2.57073864685883
  C   3.50172989250421      4.59535924149128     -1.91136806418171
  H   2.49416655297888      3.67682696609350     -0.22165690954526
  H   1.64631823713914      3.44110350450082     -1.75567066248492
  C   5.60419250680323      3.25515082620687     -1.46739064093181
  H   4.67783805710773      2.28125308589575      0.23645728786087
  H   5.26836006219156      1.15069129531047     -1.00340251379885
  C   4.91771620273350      4.61878880021774     -1.32143976649344
  H   2.99952075105184      5.57372089219168     -1.75949689351567
  H   3.56588803489781      4.44526232090374     -3.01304663347070
  H   6.60889112129814      3.27065242900214     -0.99485709663512
  H   5.76964548886553      3.04158214896373     -2.54767050322438
  H   5.52824116769819      5.41215593517562     -1.80140584154240
  H   4.85730429505380      4.88215464283151     -0.24120569237328
  C   3.32383462365444     -0.79963249777121     -1.58731089695654
  C   2.63397418452378     -2.14195475131657     -1.30375316249934
  C   3.70778511404976     -0.70778076274008     -3.07685682504911
  H   4.26360296509582     -0.74751540262881     -0.99209582409189
  C   3.49479464958074     -3.33586597153870     -1.73609432139324
  H   1.66862522449120     -2.15771031963734     -1.84804827314108
  H   2.36150622461805     -2.23305272672061     -0.23552784926781
  C   4.58399497323201     -1.89678995288911     -3.50006267093128
  H   2.78243204794942     -0.70277906252912     -3.69284875091658
  H   4.24329315581347      0.23870397147453     -3.29573055100743
  C   3.89876600297001     -3.23678514494505     -3.21064219949335
  H   2.94245068002811     -4.28140525582021     -1.54864199359436
  H   4.41231329470578     -3.37834092915591     -1.10516874523397
  H   4.83807296949533     -1.81211702196430     -4.57767056828146
  H   5.54887045383290     -1.85106278539201     -2.94594525582270
  H   4.56019851796213     -4.08174321450181     -3.49597813163483
  H   2.98717087872584     -3.32344568023643     -3.84358459926757
  C   2.23078751609007      0.47023468111638      0.87444060717982
  C   3.44284957076930     -0.23537775307188      1.51387750782383
  C   1.90900785355775      1.77443400145436      1.62641528961046
  H   1.34758412913810     -0.19429341814560      1.00932440079081
  C   3.15816787781181     -0.52928135681339      2.99314927359300
  H   4.34859900967685      0.40264501134371      1.42206647896289
  H   3.67240682521049     -1.18714033079288      0.99788933456432
  C   1.62727822492969      1.47409965554731      3.10481742597362
  H   2.76620839578657      2.47925643558696      1.55117998711638
  H   1.03344130921765      2.27173179166856      1.16358238663124
  C   2.79421557512469      0.73871723343632      3.77134014717179
  H   4.03393739444464     -1.03556585653181      3.45188837152706
  H   2.30868197776014     -1.24186713550271      3.03823325021992
  H   1.40124377939087      2.41684693344460      3.64611080697864
  H   0.71365011644641      0.84040921692277      3.16471324422761
  H   2.53775961980785      0.48717339936306      4.82221321440768
  H   3.68216040487853      1.41014150497640      3.81732268838313
  C   0.65973860597106      1.19113151230698     -3.13040297913291
  H   1.66856723726425      1.19536129467452     -3.59113466072634
  H   0.05508180646089      0.49007300042202     -3.74869047102325
  H   0.24188578625772      2.20838890972484     -3.30849020474265
  C   -1.91725628957503      2.11033518320688     -1.22417944335740
  C   -1.10585177497119      3.36192358595544     -0.86394684371456
  C   -2.60983463771406      2.28102919926250     -2.58945325038802
  H   -2.73121119326077      2.02789154285323     -0.47610954461939
  C   -1.98142556257428      4.62048612009837     -0.86432669878060
  H   -0.28110713830151      3.48204827145733     -1.59799771905767
  H   -0.62450051199606      3.23143717964548      0.12568074684144
  C   -3.49325689400233      3.54042721844855     -2.57939967211567
  H   -1.86298327078012      2.36056116645794     -3.40742562644161
  H   -3.24208041482896      1.40167099618625     -2.82608830265394
  C   -2.69776866589896      4.79757135572449     -2.20817813122575
  H   -1.36319181554305      5.51384988925102     -0.63136833169841
  H   -2.73101266991532      4.53451506953219     -0.04732221033337
  H   -3.98449138840648      3.66622388360836     -3.56783508505501
  H   -4.30972403030942      3.39647830324623     -1.83636569949702
  H   -3.36598292771196      5.68437037237619     -2.18156835746773
  H   -1.94325719268607      4.99773341631221     -3.00319396800159
  C   -1.82324734559525     -0.72795449898191     -1.93920211506442
  C   -1.00312889647468     -1.98287134172749     -2.26178677048259
  C   -3.17116144192979     -1.09423586812562     -1.29549507314334
  H   -2.02988638050066     -0.21112007450876     -2.90256477523643
  C   -1.79975591874790     -2.97364185465029     -3.12154058479479
  H   -0.70435613380371     -2.47991805579970     -1.31699671264872
  H   -0.06519327229927     -1.68636601349601     -2.77452318188131
  C   -3.95790551483681     -2.09529903646685     -2.15349134357992
  H   -2.96851178084649     -1.52994296455970     -0.28979853811101
  H   -3.77744751472872     -0.18170134847145     -1.11480836762605
  C   -3.12940214131606     -3.34910896109234     -2.45546930749770
  H   -1.18987645181007     -3.88372460643138     -3.30464447634133
  H   -2.00331279150128     -2.52227822374086     -4.11992374030646
  H   -4.90648135913395     -2.36822107894418     -1.64354558949183
  H   -4.24894984109499     -1.60407069023929     -3.11016418898516
  H   -3.70425314604668     -4.04682014258734     -3.10056359100815
  H   -2.92257089963440     -3.89467911293278     -1.50767428479258
  P   -0.89742075446541      0.54372343229009     -0.88180324765993
  C   -2.34535114052667      1.44015675472992      1.79800578637524
  C   -1.77498146264857      2.57749282063974      2.40556534095492
  C   -3.73820828366481      1.43893547869565      1.56180106073698
  C   -2.56849406064803      3.68935093118193      2.74667436182412
  H   -0.69977074549752      2.60748000261217      2.62739179080324
  C   -4.52856281264328      2.55122397499440      1.89837608713984
  H   -4.21326896843505      0.54629735258014      1.13199615667957
  C   -3.94748872549807      3.68567930811007      2.48829727532436
  H   -2.09572145552977      4.56669304160097      3.21643633087706
  H   -5.61210666167422      2.52568253014694      1.69961725560343
  H   -4.56629602867823      4.55719470368888      2.75137153227500
  Cl  0.10492499108052     -2.30040225190714      1.04950645258428
  Pd  -1.26790585366165     -0.18588362283535      1.35681020735731
  C   -2.29240099180425     -0.94748395605589      3.31725230367962
  C   -1.40075280767150     -1.97324873925512      3.76671932568667
  N   -3.52429590568772     -1.36569847227477      2.76310907735704
  H   -2.28860779420713      0.03104169528777      3.82294881689820
  Zn  -0.91190575470882     -4.13093763622958      2.07259912117336
  O   -0.16430284658748     -1.61034854126967      4.16792507856115
  N   -1.72175832121116     -3.28046699609837      3.69299512104037
  C   -3.90586237594863     -2.58146648271472      2.93793735174284
  O   0.94659712543161     -5.18957988868941      2.41731428615931
  Cl  -1.79014196703908     -5.63812226859194      0.69540285527231
  C   0.67681039190727     -2.61887369656500      4.73190090922115
  O   -4.99934086202583     -3.07770889175990      2.31991929011774
  C   0.77811318187049     -6.54578820890190      2.93199508082281
  C   1.80472624461096     -5.21988338380040      1.23455547380722
  H   0.10579553152720     -3.26164156883230      5.43287007937822
  H   1.11793639101879     -3.26380641082639      3.94457763204380
  H   1.48235854231494     -2.07856477938682      5.26231949091449
  C   -3.53525638843284     -5.01648436873223      3.85173326550634
  C   -5.69695924985960     -2.18073128983351      1.45595506756370
  H   0.92425235700005     -6.51317205791544      4.03002380034656
  C   1.80135369836433     -7.39526108618866      2.18348120558847
  H   -0.25940976786503     -6.86758734768916      2.69980817003939
  C   1.85869612567856     -6.68483631635014      0.82447355991203
  H   2.80105388870362     -4.81801323844080      1.52209483633678
  H   1.35975060309131     -4.55247873691165      0.47275815058502
  H   -3.45072076900511     -5.35711761951142      2.79641724919818
  C   -2.56007563102844     -5.83390656503319      4.70869911404524
  C   -4.96944881359058     -5.25739792475585      4.34255658320714
  H   -6.55087978303483     -2.75195177049252      1.04867978375430
  H   -6.05150860749707     -1.28992348701486      2.01399935959403
  H   -5.03757590277337     -1.83219341865885      0.63616027544779
  H   1.48782116360732     -8.45483323298109      2.11312621820173
  H   2.79015300731984     -7.36188645728522      2.68718258748755
  H   0.95638820248325     -6.92808805295342      0.22737375284947
  H   2.76187871594111     -6.92736739493054      0.23162453038855
  H   -2.81744284591013     -6.91131487195989      4.66536550739742
  H   -1.51085584147320     -5.71794601107629      4.38068055602318
  H   -2.60723176306095     -5.51622812304676      5.77262099585842
  H   -5.21107059920736     -6.33882836101392      4.30502598261917
  H   -5.08189092482736     -4.92906937121627      5.39870831625960
  H   -5.71190712128204     -4.71548071667258      3.73083664776332
  C   -3.17060665876301     -3.51806643402677      3.89009276541577
  H   -3.42086482698068     -3.15934058897063      4.92208837367658


148
Int3c_keyphos
  C   0.05689406299374      0.73517540673827      0.98172393307123
  P   1.38598571796521      0.65031210186158     -0.12480675678744
  C   2.47176647198031      2.15620253558048      0.13678015797431
  C   1.71257845297353      3.49531751935878      0.16077692758435
  C   3.71692668279010      2.24741878921433     -0.76379449423855
  H   2.84292827605031      1.98276553504693      1.17233840366169
  C   2.63415995633438      4.62647340785694      0.63660385687724
  H   1.34117960287360      3.73261967811908     -0.85722421644678
  H   0.81580056008938      3.41592788113472      0.80335976380120
  C   4.63826968539051      3.38434946998766     -0.29412549577631
  H   3.40193439260388      2.44675868477129     -1.81111551205607
  H   4.27229850941016      1.28769196698034     -0.77669972101630
  C   3.89672832146867      4.72555294334778     -0.22940293659824
  H   2.08333494429805      5.59019307257304      0.63315934938109
  H   2.92648457008803      4.43739197125266      1.69435764454573
  H   5.52006986505055      3.45825986848932     -0.96457846905301
  H   5.03281368079944      3.13335703519632      0.71630670027528
  H   4.57048374960191      5.52138309161101      0.15140378879938
  H   3.60641374412785      5.02964929035708     -1.26048001313847
  C   2.57754372790166     -0.77594257154957      0.17344924204224
  C   1.81025907867701     -2.08500026615685     -0.04534187698684
  C   3.17857715109414     -0.73871878040024      1.59041634428610
  H   3.40060736980898     -0.68660974072650     -0.57066408896347
  C   2.65268414591919     -3.32937001909426      0.24733539834325
  H   0.92984947267644     -2.07684754819109      0.62681018882504
  H   1.38299368242606     -2.13862684306366     -1.06442131017593
  C   4.03159861347433     -1.98368488191901      1.87797296608876
  H   2.34534881606446     -0.69382468012723      2.32536925415845
  H   3.79040425840137      0.17532616175544      1.74096039006427
  C   3.23763699343607     -3.27750378264281      1.66253995055133
  H   2.01945635472670     -4.23095744091905      0.11301062704712
  H   3.48321058431351     -3.40607703260941     -0.49182202535021
  H   4.42705623243450     -1.93420965395577      2.91443509720668
  H   4.91887635979788     -1.98139383515148      1.20475598534995
  H   3.87766784555106     -4.16310157325995      1.85903576676253
  H   2.40327420833795     -3.31994517742433      2.39817493284187
  C   0.88687360926091      0.47573312206755     -1.91224118657684
  C   1.98824801091893     -0.06161322151827     -2.85087425357987
  C   0.29016601256293      1.77526758296209     -2.48027168111750
  H   0.05545907135166     -0.27830948041468     -1.86691707037504
  C   1.46733564123070     -0.22949314536397     -4.28753091569735
  H   2.84822564056941      0.64171906419720     -2.85732028364198
  H   2.37949798074299     -1.03216894365814     -2.49059326270607
  C   -0.23889898000546      1.56853451847251     -3.90542397022309
  H   1.07470716044612      2.56177850346128     -2.50732021105872
  H   -0.50624364284860      2.14466252140969     -1.80490587926383
  C   0.86258450176444      1.06345602847371     -4.84053264745603
  H   2.29166141275649     -0.59031660632869     -4.93806534336610
  H   0.68588652910084     -1.01716453959661     -4.28243235846890
  H   -0.68221352569478      2.51373442702324     -4.28312346528921
  H   -1.05785206625272      0.81763234118237     -3.88395316427272
  H   0.45595025525618      0.89227597389585     -5.85910313254565
  H   1.65402746788554      1.84103389063038     -4.94068644844934
  C   0.33352411250055      1.33714820655390      2.36070938389576
  H   1.40909801502792      1.53968070340894      2.53373574450621
  H   0.02724315815561      0.66229046015862      3.18944550286388
  H   -0.19276598837257      2.30412114377859      2.53610810986175
  C   -2.77737536080478      1.58060106934457      1.06660113270688
  C   -2.21021722410330      2.85339845615510      0.42004012093702
  C   -3.21187138965622      1.85911828115801      2.51962527283451
  H   -3.69727606215156      1.30507945566975      0.51283598566617
  C   -3.19338156060512      4.02714382685989      0.49493626343503
  H   -1.25825802900035      3.12555876254393      0.92206833985122
  H   -1.95059140820570      2.65345718904448     -0.63608298224330
  C   -4.20490792018508      3.03146337564351      2.57644263855500
  H   -2.32938028722037      2.09223802401818      3.15382931619419
  H   -3.69383570401997      0.96542125687632      2.96257747291126
  C   -3.63262919905985      4.30025136398820      1.93673938472787
  H   -2.73261779977195      4.93381005518781      0.04744191817705
  H   -4.08532059013168      3.78674442998010     -0.12528536903031
  H   -4.50095874330948      3.22143024975868      3.62994048594574
  H   -5.13299150204046      2.73955707668175      2.03546451266312
  H   -4.37726835771191      5.12347849860285      1.97039224831087
  H   -2.75549284692818      4.64502247748052      2.53060104524118
  C   -1.99309390456635     -0.97172172776501      2.26658369517627
  C   -0.88631588797106     -1.94828165184518      2.68592182718519
  C   -3.33743141740625     -1.68693412554088      2.04878688543192
  H   -2.11600604502527     -0.24760670142763      3.10087826473320
  C   -1.31485520836495     -2.76130909679124      3.91604678343555
  H   -0.67873526905954     -2.64811871034762      1.85478760516475
  H   0.05557558210583     -1.39837283200526      2.88663019007912
  C   -3.74721972149225     -2.53102440434189      3.26081482880509
  H   -3.25087561314407     -2.35028138337969      1.16411219173765
  H   -4.13469505278013     -0.95597864823638      1.79779497360088
  C   -2.63167994980364     -3.50537770745676      3.65698035583167
  H   -0.51019797602765     -3.47641033957774      4.19137721036548
  H   -1.44331568843557     -2.08189000609472      4.79023018589292
  H   -4.68049857348627     -3.08208298291071      3.02151859992538
  H   -3.97708367674728     -1.86391514021853      4.12323675733491
  H   -2.92827595756892     -4.09805579088887      4.54826539212758
  H   -2.47884371948561     -4.22964926365498      2.82576100891578
  P   -1.59639127453378      0.10072258749935      0.76335069265812
  C   -3.55764504204112      0.14910778752955     -1.54992917601490
  C   -3.44512478644787      1.37602247302866     -2.22949026771688
  C   -4.83258123762058     -0.26241442212361     -1.09983388359343
  C   -4.57501047862675      2.18871454128664     -2.43604122534985
  H   -2.47472767252069      1.71351006902235     -2.61095717327815
  C   -5.95843962095685      0.55555882649193     -1.30675858383122
  H   -4.96709469438822     -1.22799784247402     -0.58731081995919
  C   -5.83515677012133      1.78872995879420     -1.96610602858507
  H   -4.46020551645146      3.14417201791687     -2.97181610909426
  H   -6.94078311279021      0.21258244192213     -0.94599677896254
  H   -6.71661229582753      2.42874823813379     -2.12283200079135
  Cl  -1.12275828113041     -3.52428400430085     -0.33430422124627
  Pd  -2.07779851240173     -1.13289951215942     -1.18037094034352
  C   -1.58425653633576     -3.01495149110431     -3.64772018310253
  C   -4.10107246524795     -3.31944533495915     -4.56871844239814
  N   -3.21470301685832     -4.15321987136400     -5.00206263094386
  C   -3.76035301263426     -2.04402455260671     -3.81956618954491
  H   -4.61229543156569     -1.79541933749919     -3.15891455662528
  C   -1.88559222261722     -3.88801548690394     -4.66419402332404
  C   -3.56015466525921     -0.82276726419697     -4.76619770564478
  H   -3.06912856285629     -0.06717580013252     -4.12040998538864
  C   -2.65838489359559     -1.04713149516393     -5.98698497656257
  H   -3.03555813592442     -1.86641035051479     -6.63398265517214
  H   -2.62560812015990     -0.12349484332299     -6.60216729431732
  H   -1.62003814005410     -1.30131651604468     -5.70258645390915
  C   -4.92729076501392     -0.26352488429087     -5.17886791396252
  H   -5.49905756120523     -1.00250826671972     -5.77709069801289
  H   -5.53379010368073     -0.00386180327064     -4.28859430010022
  H   -4.80910791049562      0.65494585729932     -5.78912352699382
  C   0.66624216632172     -3.73429608546597     -3.44103850188922
  H   0.97976179900128     -3.71034975706387     -4.50835239938527
  H   1.53521553510295     -3.48514938298716     -2.80367870802998
  H   0.30078073297428     -4.75273200253504     -3.18925712237211
  C   -5.78645512306823     -4.58507699801654     -5.63695513366292
  H   -5.24539338461436     -4.55023020987300     -6.60535028772077
  H   -5.53894701915558     -5.55017037891930     -5.14890622293836
  H   -6.87783816879760     -4.50713534955890     -5.79401481040410
  O   -5.42539905633870     -3.48035705253791     -4.81136320959270
  O   -0.33304387667298     -2.76548172797857     -3.16662540766645
  H   -1.11322383433594     -4.42808184369512     -5.22641102017303
  N   -2.60739910790115     -2.35664056301421     -2.94127849310815
  Zn  -3.15632179570651     -3.67354502683023     -1.44887874889327
  Cl  -5.14840014594387     -3.86507243299615     -0.47589576324279
  C   -4.09863087074490     -6.30857554153229     -2.68344723966359
  O   -2.94107461814075     -5.69830822441150     -2.03869832209608
  C   -2.43724515334959     -6.57091915068346     -0.98943201997703
  C   -3.09275356710811     -7.92158615826513     -1.25364131953996
  C   -4.46196593378247     -7.49905954987404     -1.80345518763186
  H   -4.89836613644994     -5.54383801404673     -2.73512275487735
  H   -3.79500335626732     -6.59246056732643     -3.71236173920785
  H   -1.33177194344532     -6.56697106271692     -1.04709577341569
  H   -2.74014622251847     -6.15418939468940     -0.00391792533190
  H   -2.52285037586774     -8.49169210290371     -2.01707058669646
  H   -3.15651356079349     -8.54180057796582     -0.33842519627817
  H   -4.98193598075346     -8.29985354304119     -2.36416089256733
  H   -5.12048861640320     -7.15995749219133     -0.97748492414323


148
Int4a_keyphos
  C   1.00075163984798      0.30024619692109      1.25608063138052
  P   2.33631391019491      0.09197181170534      0.17915658219839
  C   3.74971848587603      1.17935763347154      0.74285847972863
  C   3.33767786673249      2.63824553520717      1.01297054587613
  C   5.02055866749586      1.12304069132096     -0.12454913055499
  H   4.01309368897822      0.73129348355892      1.72762902294581
  C   4.48232110883559      3.40095091748935      1.69413059076717
  H   3.08656195146889      3.13494972329069      0.05305369638294
  H   2.41670509079226      2.67171918878058      1.62577988130077
  C   6.16781285202882      1.88872615915020      0.55332783204800
  H   4.81195280137823      1.58584194891907     -1.11347212968106
  H   5.32651169155236      0.07545023340876     -0.32336361879228
  C   5.77351578880409      3.33725724185626      0.86787129759376
  H   4.18378647942455      4.45574863977282      1.86815035997096
  H   4.66571132629324      2.95833412067735      2.69929844608109
  H   7.07284882379577      1.86086468398767     -0.08894510720365
  H   6.43811854465125      1.36678229731549      1.49884831135293
  H   6.60039673367448      3.85625921189660      1.39612198588482
  H   5.62044091108360      3.88774952407424     -0.08782652658853
  C   3.08075105847529     -1.63749317087230      0.19306099437269
  C   2.02010395696216     -2.63198149815751     -0.30417142771567
  C   3.57076974090483     -2.04498311981288      1.59456937469980
  H   3.95064897222735     -1.64255534207824     -0.50195134447058
  C   2.52698870083173     -4.07824826241309     -0.29204486986362
  H   1.13481605016592     -2.54621779089080      0.35504010718503
  H   1.65674561661993     -2.35393805905248     -1.31104027475447
  C   4.08050437665057     -3.49428257012041      1.61184006695510
  H   2.72407146184997     -1.94752621971628      2.30884961883500
  H   4.37110559998832     -1.36374242932097      1.95182756248292
  C   3.01962747158451     -4.47768223120432      1.10300404633631
  H   1.72221601636656     -4.75598994191600     -0.64406363341146
  H   3.36491703068731     -4.18220580224771     -1.01848558743379
  H   4.40557603764253     -3.76582347914414      2.63809637556012
  H   4.98551124371695     -3.56752610968614      0.96720923606361
  H   3.42274083809118     -5.51194593406737      1.09514574619551
  H   2.15662320751930     -4.48285656836826      1.80643546569637
  C   1.92447501294119      0.40019616649191     -1.60709474426578
  C   2.91335922358508     -0.17585447817206     -2.63831685773990
  C   1.62561885177642      1.87333423201560     -1.93108146470816
  H   0.94642768830723     -0.14224589006994     -1.72314633173279
  C   2.34160239457327     -0.04678656291307     -4.05892660276488
  H   3.87779795402781      0.37204735617267     -2.57777049625786
  H   3.14683299500098     -1.23697767444870     -2.42589396718368
  C   1.04339701124500      1.99659775594317     -3.34540597109332
  H   2.56508342865807      2.46485453040099     -1.86800671230215
  H   0.92972678655065      2.29188013121680     -1.18063267328528
  C   1.98681233386622      1.40548252018655     -4.39819932509343
  H   3.07126032097218     -0.45128309706662     -4.79196722689460
  H   1.42963930616214     -0.67976293534967     -4.12535700264222
  H   0.81222557840750      3.05869561965352     -3.57021722113255
  H   0.07851860163650      1.44276085951853     -3.37245550062849
  H   1.52749617567348      1.46392676872435     -5.40718186523053
  H   2.91715187264837      2.01642738467925     -4.44233287103925
  C   1.33165551260619      0.52115102856122      2.73170621755065
  H   2.40403107286303      0.36393400544112      2.96519969835440
  H   0.78452098129709     -0.18109084443381      3.39796101372535
  H   1.08674043842030      1.54765695812473      3.08973742048450
  C   -1.59734310045991      1.74087987665863      1.32264028211990
  C   -0.85913628316502      2.94944242133823      0.73246653799382
  C   -1.87567177953717      1.96105331164653      2.82223944077638
  H   -2.58168197072283      1.67229530139572      0.81231351886965
  C   -1.62312504277441      4.25829042868226      0.96869121181210
  H   0.15752434951983      3.00812350463768      1.18056808309145
  H   -0.71187441757540      2.79847315256939     -0.35424426121258
  C   -2.66562088528582      3.26110505896470      3.04070916856747
  H   -0.92037028945910      2.02061365741196      3.38480388463847
  H   -2.44234099387589      1.11201705922544      3.25194211087471
  C   -1.93314162772158      4.47304093872710      2.45404361673427
  H   -1.04501999782631      5.11521176000406      0.56144087240736
  H   -2.57629234845906      4.21846215161272      0.39575903562677
  H   -2.86020920698437      3.40833036439474      4.12424051295847
  H   -3.66122346225702      3.16389798526194      2.55209289040961
  H   -2.53126321655713      5.39762107509163      2.59794071537755
  H   -0.98027837479492      4.62659215125925      3.01055815045655
  C   -1.46272838256753     -1.07943435763578      2.06315236128093
  C   -0.78070728821429     -2.45121530325348      2.03471677644615
  C   -2.97777188579246     -1.23434231526976      1.87703633549425
  H   -1.27063758437618     -0.63257913407266      3.06447606011546
  C   -1.37809508493809     -3.39604391174336      3.08729671923429
  H   -0.91140778206110     -2.89688498386890      1.02132623875388
  H   0.31078547086104     -2.33554337063759      2.19467876575901
  C   -3.58690781451855     -2.16449844652945      2.93367159801124
  H   -3.17763026787514     -1.66826194265352      0.87468996910046
  H   -3.48934778954057     -0.25121235496596      1.89073982212454
  C   -2.89652955197432     -3.53229191596162      2.92544484469399
  H   -0.88384599855515     -4.38999128076440      3.02842464346984
  H   -1.14964511381988     -2.99396214993744      4.10059339880233
  H   -4.67004664089528     -2.28587844545201      2.72902222425684
  H   -3.49135994200239     -1.70134743779597      3.94275813009453
  H   -3.31581790680776     -4.19121473046085      3.71489560098678
  H   -3.11991928524013     -4.02171540572945      1.95309417113708
  P   -0.72355715737463      0.12976995025648      0.82051273866281
  C   -2.79375681828452      0.73775997060318     -1.47103950912625
  C   -2.57285949776437      2.02043149168948     -2.01204658937729
  C   -4.07324732663339      0.39810883278526     -0.98802292544407
  C   -3.61506704947017      2.96683509187712     -2.04027966084504
  H   -1.58993841940385      2.29488774215598     -2.42050525976418
  C   -5.10661527759370      1.35176908071938     -1.02093696709904
  H   -4.29865700764478     -0.61108320101357     -0.61101793342153
  C   -4.88374659540546      2.63877109326178     -1.53736996257703
  H   -3.42610286936933      3.96577428883307     -2.46450270388670
  H   -6.10065908252904      1.06782963616870     -0.64082491690657
  H   -5.69745704247654      3.37967719341151     -1.55677818747142
  Cl  -5.20535962228915     -3.03536868153511     -0.14601414066196
  Pd  -1.30866717781463     -0.57661419828032     -1.39080290470159
  C   -2.95995170029184     -2.10923190101492     -3.23025486006288
  C   -0.60224600455503     -3.44577189833406     -3.19741169620880
  N   -0.50515804397438     -2.16292186131905     -3.31793243742942
  C   -1.89030544046732     -4.23685471463724     -3.27439184512426
  H   -1.83517514024594     -5.08296742545730     -2.55634390226350
  C   -1.69969859398001     -1.38572803438777     -3.35677196132772
  C   -2.08122835820188     -4.84980442903649     -4.71488474857705
  H   -2.24020487469634     -3.97015065012017     -5.37989193166856
  C   -0.86295073403432     -5.62612474018505     -5.23123235965779
  H   -0.55503888674919     -6.41910179508779     -4.51895953339550
  H   -1.12134357988781     -6.11924188928428     -6.19015429320729
  H   0.01667803206717     -4.98265884261018     -5.42108803253080
  C   -3.33044357265820     -5.73395950936361     -4.77370174627437
  H   -3.22079225771629     -6.60398717240059     -4.09375566790805
  H   -4.25915793699745     -5.19888902008910     -4.49631205585566
  H   -3.46882024488851     -6.12253773189687     -5.80296840782095
  C   -4.33906776976225     -0.34100953400491     -4.09275918486067
  H   -4.13977319906959     -0.59825174457534     -5.15474859435220
  H   -5.39923003501728     -0.05745705628030     -3.97440285242159
  H   -3.70432601297880      0.50694920739479     -3.77123419403619
  C   1.71777729469800     -3.74256750711077     -3.62546157836152
  H   1.58647571771163     -3.46003305851859     -4.69107430447043
  H   2.08239437284020     -2.85592064922659     -3.07684235374315
  H   2.44529971472717     -4.56877631669833     -3.53605911502380
  O   0.48912994321620     -4.23848122500256     -3.09158824830821
  O   -4.15677271403307     -1.49368892479895     -3.26750753810888
  H   -1.65790939651366     -0.53834437256040     -4.06178853124327
  N   -3.03572665195014     -3.39283488061883     -2.94650700060005
  Zn  -4.84001489625918     -3.95038046792739     -2.18220229886355
  Cl  -6.55204722031425     -4.48200033963206     -3.50358760498432
  C   -5.13352110661479     -6.94866082155286     -1.61701344998910
  O   -4.10224780986801     -5.93548799152320     -1.56267038008132
  C   -3.56071555198236     -5.98188488188499     -0.22285976504716
  C   -4.72202444547919     -6.41333545471046      0.69944589649636
  C   -5.85847292835709     -6.78694319137851     -0.28337432088955
  H   -5.75461891377137     -6.72527494668188     -2.50588640101316
  H   -4.64827137266229     -7.94702628529166     -1.71849526737081
  H   -2.72225376866738     -6.71377353853600     -0.20939438601317
  H   -3.17596987649379     -4.96863836447109      0.00209931391144
  H   -4.42287447201937     -7.26995190584928      1.33552661655611
  H   -5.02806028021293     -5.57647046842017      1.35480791780891
  H   -6.41484879814376     -7.69651550562719      0.01493960188997
  H   -6.57690932984941     -5.94752371078182     -0.37286112975556


148
Int4b_keyphos
  C   0.67331053431273      0.78929877706938     -2.58110485891871
  P   2.00033972121898      1.36023852820542     -1.62264628519591
  C   3.28035490545877      2.12255691428365     -2.74507787738936
  C   2.74752831597391      3.21726548191685     -3.69115273451156
  C   4.54926395099245      2.60153131846208     -2.01463208488778
  H   3.57535613774320      1.26107313402440     -3.38606837654296
  C   3.82839920975826      3.61747829303184     -4.70501736984002
  H   2.45832841306684      4.11037687917338     -3.10309226757050
  H   1.83054483804116      2.87456845200583     -4.20575617034333
  C   5.62826690176149      3.02498615260948     -3.02318589249087
  H   4.29510404420704      3.46755620882061     -1.36569704464938
  H   4.94775648055903      1.81274266221826     -1.34488991942753
  C   5.10911142451887      4.08499805361463     -4.00210185415181
  H   3.44064372222028      4.41209920450668     -5.37602104959122
  H   4.06229708797463      2.74505305071963     -5.35638009959534
  H   6.52396377712458      3.39723343860038     -2.48321538679833
  H   5.95818687650835      2.12745104830170     -3.59373144972872
  H   5.89262775380283      4.34033967381595     -4.74583858865353
  H   4.89369425447898      5.02256153711845     -3.44135545528335
  C   2.94551757793718     -0.01212944425294     -0.72763387818615
  C   1.96311736701833     -0.80805416351227      0.14648596445485
  C   3.63434856818410     -0.94072764171063     -1.74460789748075
  H   3.71907528197705      0.45641303022296     -0.08028809222637
  C   2.58679478776342     -2.04325871182835      0.80819572194198
  H   1.12892116465877     -1.15619386432912     -0.49997342817732
  H   1.53467477252579     -0.15331648983963      0.94588619668388
  C   4.27106388436723     -2.16428635471677     -1.07038353529164
  H   2.87260627504673     -1.27736445688531     -2.48319882241623
  H   4.41008104928461     -0.38885140557706     -2.31480708464608
  C   3.25229650624211     -2.94564017584867     -0.23565721746071
  H   1.79246202011078     -2.58734548354184      1.35374416340410
  H   3.33999719141115     -1.72161902231063      1.56210779877522
  H   4.73294240080209     -2.81697173743838     -1.84074944384724
  H   5.10013905924750     -1.82212831248095     -0.41034453785266
  H   3.73742472322275     -3.81380308755531      0.25746373028141
  H   2.46922658494004     -3.36291905038960     -0.90702518569809
  C   1.50862589861611      2.55213033401945     -0.26896683176963
  C   2.43396434415840      2.63238114296442      0.95935558741026
  C   1.18899025590434      3.96176202839883     -0.79642983140016
  H   0.53761460151573      2.09006534904832      0.07803314681264
  C   1.81024944126684      3.51980884620602      2.05089385987482
  H   3.42396198997060      3.04411067414645      0.66240914002105
  H   2.62697304610959      1.62518077121385      1.37874848894354
  C   0.54519180386386      4.82336785618074      0.29705658718582
  H   2.13160467139586      4.45642188085268     -1.11827971585909
  H   0.53355262867558      3.89733771674182     -1.68513888481688
  C   1.45235084597536      4.91541115851688      1.52860818357308
  H   2.51033993536397      3.59478441743637      2.90964976822836
  H   0.88588408583347      3.03536995255534      2.43573989484185
  H   0.31841199666093      5.83341530369091     -0.10414857172009
  H   -0.42962241516402      4.37273119011520      0.58782411637443
  H   0.96350955486856      5.50948679339889      2.32928816770875
  H   2.38189609009436      5.46490275076033      1.25378915210390
  C   0.87055259824911      0.50201698374614     -4.06588509318375
  H   1.93709763329707      0.48254251076121     -4.36864524778442
  H   0.47366602172035     -0.49567170053956     -4.35031231420650
  H   0.36637330032862      1.23905429790515     -4.73405397902155
  C   -2.25987965862252      1.35939284766433     -2.43960376817243
  C   -1.88037530690251      2.83622235632334     -2.27133134489764
  C   -2.73001847181838      1.09983102362229     -3.88240274070979
  H   -3.10538225868071      1.14161765505734     -1.75029183541289
  C   -3.04314023261733      3.76790523200768     -2.63078611140311
  H   -1.00469972485042      3.04681371808737     -2.92568335713946
  H   -1.54766587138613      3.02233182378197     -1.23235333149949
  C   -3.90482729831801      2.02237802281275     -4.24535644037586
  H   -1.88768341793259      1.28046381436175     -4.58533674251553
  H   -3.03641686878498      0.04402123664698     -4.02064872014296
  C   -3.55122867209044      3.50198850510500     -4.05261713934265
  H   -2.73038398059914      4.82835170243640     -2.52014303770106
  H   -3.86841219887653      3.60337285843731     -1.90273268000639
  H   -4.22866078372095      1.83189549893085     -5.29068199479005
  H   -4.77211132687861      1.76652967700655     -3.59612516087138
  H   -4.42788967037906      4.14411381161507     -4.28186395544802
  H   -2.75771019809188      3.78328634831113     -4.78209733876169
  C   -1.29110108195299     -1.40234842460081     -2.54658416146190
  C   -0.20183371614419     -2.45845161431681     -2.30819841265879
  C   -2.65401749274037     -1.91981552748490     -2.05545368038102
  H   -1.36103301470179     -1.22909771297953     -3.64486092716896
  C   -0.56015357364075     -3.79086031592423     -2.98180787026164
  H   -0.10406143883992     -2.62589677816166     -1.21396013702659
  H   0.77878285788453     -2.08850662397162     -2.67356884007282
  C   -3.01821044149044     -3.24701724617396     -2.73612780666552
  H   -2.59259223054470     -2.08764735568150     -0.96214672791785
  H   -3.45420935441973     -1.17055903721283     -2.22166283948496
  C   -1.92813326600550     -4.30303664366440     -2.51361927007467
  H   0.23066170529184     -4.54244713538930     -2.77096730720261
  H   -0.57407843077209     -3.65107345637891     -4.08718715236356
  H   -3.99234810547552     -3.61039566519317     -2.34661889213273
  H   -3.15712853820964     -3.07994934646970     -3.82952510048060
  H   -2.18784502539358     -5.24888789952919     -3.03479660732633
  H   -1.87376282665937     -4.53369531551484     -1.42749105343392
  P   -0.85376007756028      0.27030222389755     -1.80213244310603
  C   -2.49969514509689      0.87058716631638      0.77295129542458
  C   -2.80789161456726      2.24037685517854      0.88891830143726
  C   -3.54613982350173     -0.06919040736681      0.76626388098336
  C   -4.14774663069793      2.66419421462185      0.92684712337997
  H   -2.00163148342721      2.98456954393706      0.95333959369389
  C   -4.88573577186510      0.35721759682074      0.83114987418584
  H   -3.33425023289608     -1.14587505616161      0.70910926115885
  C   -5.19264263397719      1.72490423428462      0.88526231477194
  H   -4.37256463997019      3.74050218873855      0.99954947043809
  H   -5.67966738444577     -0.40490504346648      0.85235849131283
  H   -6.24064413382478      2.05907112975667      0.92147100435586
  Cl  -1.42206570750423     -3.13565943542721      1.14732396365244
  Pd  -0.63693629466602      0.23953068874375      0.56817834664208
  C   -0.27317191143408      0.57831340986106      2.71046422220343
  C   -0.59830135551429     -0.70246257634487      3.30991105791379
  N   -0.93989489529020      1.70581415294531      3.25673716843598
  H   0.82103129446511      0.75241381256938      2.66668827156296
  Zn  -2.69187052053579     -2.57851587208928      2.98546574481203
  O   0.38808487270059     -1.60804544001261      3.19625494018877
  N   -1.74677107966844     -0.98234733060470      3.91428329767523
  C   -1.93179844031851      1.50941817723643      4.04340475250196
  O   -2.40539808787341     -4.36087789049251      4.24245931854619
  Cl  -4.87430738471667     -2.96153963130093      2.59844968841169
  C   0.35298258311215     -2.83408618414143      3.92891677524111
  O   -2.51511372558780      2.55074703797250      4.68515573354311
  C   -3.46973876487285     -4.65097753806138      5.20080433958493
  C   -2.10431448990211     -5.56946172700565      3.48931631862505
  H   -0.33839982086777     -2.75930123818201      4.79008910153625
  H   0.02388132069362     -3.65037219685803      3.25806949265617
  H   1.38977704307415     -3.02175543233889      4.26908973302843
  C   -4.02965922468967     -0.05651700721709      4.36683580700723
  C   -2.01831305173153      3.84662936060227      4.36795158189148
  H   -3.10244354681929     -4.39779338261962      6.21647666248869
  C   -3.81342536831293     -6.13259098872033      5.01934884135040
  H   -4.33003228551019     -4.00397600975122      4.93628709796785
  C   -3.38051777598945     -6.39261567567179      3.56980506295262
  H   -1.24637352330104     -6.08719563336196      3.97699974105529
  H   -1.81232531227750     -5.25558835693638      2.46787130046619
  H   -4.18329131485329     -0.52237040267818      3.37125620336487
  C   -4.47506173877033     -1.05567044424819      5.44214342402880
  C   -4.92199935725347      1.18631653273320      4.40919624124656
  H   -2.60286192345893      4.55589337717776      4.98234501168233
  H   -0.93558526618180      3.93010136470749      4.59937743013794
  H   -2.15278104724114      4.06924106976429      3.28895931118030
  H   -4.88873432368536     -6.32844621739577      5.19677525017159
  H   -3.23054746742699     -6.76787625141541      5.71873193552468
  H   -4.12892963601652     -5.97747103983627      2.86420630501816
  H   -3.21866734945088     -7.46374234490554      3.34021600974500
  H   -5.48558742661624     -1.44889882677166      5.21990068904804
  H   -3.79037676823472     -1.92372915452439      5.51082739898862
  H   -4.49270790308897     -0.56701037968056      6.44003066538976
  H   -5.97720398800913      0.86664503004706      4.28748388494566
  H   -4.83170118868444      1.72775466073133      5.37180114281152
  H   -4.68813323622032      1.89123083153313      3.59227969695210
  C   -2.49439300765612      0.16810683473217      4.50129005215456
  H   -2.29114099578488      0.15822877949535      5.60226380593213


148
Int4c_keyphos
  C   0.11402356220527      0.46621328602660      0.58166914241142
  P   1.57564027763211      0.46646522667786     -0.33909323008284
  C   2.61912234746315      1.95253100515841      0.16493472183456
  C   1.81972306133072      3.26387924047972      0.26629399265136
  C   3.92044243687137      2.16119985335909     -0.63167018434603
  H   2.91997052117494      1.68313857492863      1.20278559249699
  C   2.67559238814520      4.37844943026931      0.88364373146528
  H   1.47703266711107      3.57421293379931     -0.74224557346788
  H   0.90246410876179      3.10271105279034      0.86240281311340
  C   4.77193479443892      3.27687567117203     -0.00660671375285
  H   3.67052828165272      2.44689806256967     -1.67618856499145
  H   4.50901552044124      1.22300341530110     -0.69336277650847
  C   3.98331521801463      4.58647743445494      0.11010301876128
  H   2.09243151279887      5.32208678711055      0.92592640309633
  H   2.91339505605264      4.11110996506175      1.93831762730568
  H   5.69450754848983      3.42754489066353     -0.60572282475080
  H   5.10497381350502      2.95570985801281      1.00624802973144
  H   4.60291355567332      5.37079063751008      0.59319654368651
  H   3.74645804962363      4.96010839526532     -0.91177080783159
  C   2.76319042880548     -0.96263696698306      0.01315599556960
  C   2.15274580044441     -2.29189882767310     -0.45221036608607
  C   3.14028420000666     -1.04994174437591      1.50474991912056
  H   3.68644356622157     -0.75434771462467     -0.57425372594945
  C   3.06084500337344     -3.49131555752736     -0.15764691075860
  H   1.18140588800634     -2.42605614469368      0.06469479239666
  H   1.90269120013231     -2.26569314136420     -1.52954454657373
  C   4.06202062847047     -2.24504960375192      1.79028948882712
  H   2.20848074271799     -1.16636905373784      2.09912519212281
  H   3.62775135368684     -0.11538886853863      1.85201084890383
  C   3.43335061594493     -3.56352928477231      1.32641587600700
  H   2.55234718215077     -4.42445493059730     -0.48211043682726
  H   3.99131791499322     -3.41305576469713     -0.76513412983160
  H   4.29905549915582     -2.28368509510178      2.87440693562334
  H   5.03115027504415     -2.09395027605446      1.26292026424955
  H   4.12121945129694     -4.41318153518840      1.52088011847773
  H   2.51357594159721     -3.75788982824585      1.92303356687197
  C   1.30590528145801      0.44330833602231     -2.17763021138532
  C   2.53383956251241      0.02229687789205     -3.01233911616064
  C   0.72800309024094      1.77145401672543     -2.70097417463676
  H   0.51116235371797     -0.33218727820758     -2.30351649884391
  C   2.18156382883939     -0.05126562691101     -4.50494613185413
  H   3.35654211922875      0.75385355292032     -2.87021941470400
  H   2.92540909587310     -0.95828662504022     -2.67990445843943
  C   0.37923183812842      1.67127275534011     -4.19128187546558
  H   1.47704301256906      2.58112065258391     -2.56246271830063
  H   -0.16378051535085      2.05015443758378     -2.10595101628638
  C   1.59793867765111      1.26514982520603     -5.02468519510152
  H   3.08252208929403     -0.34258406772182     -5.08522064289481
  H   1.42387028229577     -0.84726227935971     -4.65109027091525
  H   -0.02725458533194      2.64244775684395     -4.54438386198107
  H   -0.42776402120437      0.91645796847545     -4.32237378993175
  H   1.32162746628593      1.16867682720317     -6.09541836302233
  H   2.37140381963272      2.06494855444874     -4.96755318675569
  C   0.25092326732221      0.84471329639522      2.05703199544292
  H   1.30626357398712      0.95949454150163      2.37472186741832
  H   -0.18178312837445      0.07869277658082      2.73866082130637
  H   -0.24790264669880      1.80815431683631      2.30913210240259
  C   -2.65206919942084      1.49546765947060      0.61395716068260
  C   -2.04741001596919      2.82613266756621      0.14578157113484
  C   -3.13070503914669      1.59048233128156      2.07559469769538
  H   -3.56574007800452      1.33195562576548      0.00902573167476
  C   -3.04236962281731      3.98186753951403      0.30843439126066
  H   -1.12565873297764      3.03599454996562      0.72955634707536
  H   -1.73343983014508      2.74724523027090     -0.91356538217816
  C   -4.12969992275574      2.75034547396913      2.23002923648687
  H   -2.27482887626002      1.74623333442634      2.76509333708322
  H   -3.62361310443064      0.64941499476517      2.39220408843263
  C   -3.54436058657743      4.08470182997190      1.75307799089212
  H   -2.57321874947550      4.93667650898047     -0.01162062731681
  H   -3.90199657184443      3.80933223937725     -0.37597172416209
  H   -4.46103423560857      2.82444845505023      3.28770562892046
  H   -5.03923218212794      2.51952072141865      1.63078488683719
  H   -4.29894425554162      4.89405271753723      1.84874563259683
  H   -2.69556529355971      4.36852875072657      2.41668177078487
  C   -2.15203934591752     -1.31537429948636      1.24559772942242
  C   -1.14083455252650     -2.44007673550663      1.50371974497197
  C   -3.50743842681874     -1.87037979660644      0.77633413875162
  H   -2.30667727707706     -0.79441418011526      2.21602466164761
  C   -1.70539153302938     -3.47243609629201      2.48947477440822
  H   -0.90256003218493     -2.94270165757836      0.54572567816551
  H   -0.19081592502511     -2.01182656658685      1.88444578902164
  C   -4.05953524246333     -2.92896972787445      1.74115633653795
  H   -3.37983887264803     -2.32511668854462     -0.23011769992073
  H   -4.24219512560135     -1.04534508938492      0.65979286339011
  C   -3.03866327693917     -4.04480195054098      1.99250916663096
  H   -0.96469994845966     -4.28634025744453      2.64662537937831
  H   -1.85797511104121     -2.99338722032800      3.48422952741516
  H   -4.99638482651505     -3.35474131351513      1.32556373263168
  H   -4.32558557657607     -2.44496505602142      2.70916727674900
  H   -3.44228457512503     -4.78184908013371      2.71905993195382
  H   -2.87941175178849     -4.59215923630131      1.03706004319701
  P   -1.54543314251096      0.04445942877004      0.07479735250286
  C   -3.31257929638892      0.91209192476878     -2.36676418454264
  C   -3.02032167340361      2.07325926734897     -3.10771668847138
  C   -4.63699201415797      0.73765373285712     -1.89741075799448
  C   -4.01611413711772      3.03407750339955     -3.36566094943142
  H   -2.01262400542916      2.23437350898455     -3.51027881586619
  C   -5.63176012702491      1.69692762196629     -2.15787825273103
  H   -4.90328141553171     -0.16493754393523     -1.32474201563909
  C   -5.32444383638306      2.85360176316069     -2.89167316288723
  H   -3.76014291435405      3.93192560729256     -3.95046154810003
  H   -6.65421213200091      1.53138633157389     -1.78335567297217
  H   -6.10024630939172      3.60692929611409     -3.09622910314982
  Cl  -0.75933316989854     -2.84733201591065     -1.89671582570148
  Pd  -2.03977444006706     -0.59840584737443     -2.13323905935479
  C   -2.02363337678790     -2.25563656266682     -4.69560474077897
  C   -4.71179482710877     -2.58057579907629     -4.65014907665648
  N   -4.04979545517659     -3.64488328453583     -4.94372185197337
  C   -4.12003426405819     -1.18702854462626     -4.51175298609378
  H   -4.67245149726776     -0.69310539200736     -3.69314476791529
  C   -2.63286067697850     -3.53071764211160     -4.99984735210347
  C   -4.31648819345272     -0.29295626627481     -5.77205166365820
  H   -3.72625838940829      0.62037168252960     -5.53666091163336
  C   -3.74311056321111     -0.92282047564918     -7.04466943102003
  H   -4.25432619420047     -1.87864701422261     -7.28706205366840
  H   -3.87432897362898     -0.24337037476656     -7.91167766669830
  H   -2.65831934961003     -1.12977415166061     -6.94925613885374
  C   -5.78268274679304      0.11907017743586     -5.94411618833637
  H   -6.42951383005085     -0.76171587339511     -6.13098276284889
  H   -6.16022408873924      0.62767737321060     -5.03415648226535
  H   -5.89634393172695      0.81805640582910     -6.79787177074785
  C   0.12827837548071     -3.18481561169452     -5.16611168169743
  H   -0.07337238074054     -3.50481423197904     -6.21092440606379
  H   1.17530590125790     -2.83919954214939     -5.08947915990966
  H   -0.02398356658696     -4.04495020289491     -4.48018279117001
  C   -6.62817924144297     -3.92569719934671     -4.37155315394469
  H   -6.53543228749551     -4.42992902158180     -5.35553544270024
  H   -6.12181971643156     -4.55010031199152     -3.60683600424048
  H   -7.69243056428888     -3.77031232606135     -4.11623179404386
  O   -6.03903583829125     -2.62165822554846     -4.40716153181048
  O   -0.68250181414358     -2.07550296523400     -4.79657763244102
  H   -2.15531050348762     -4.19508024015532     -5.73960703585712
  N   -2.70046022528820     -1.26008884897293     -4.13212914723460
  Zn  -2.31099836031432     -4.21725320797061     -3.00224270808448
  Cl  -3.96663665012004     -4.89299382371684     -1.66094307819806
  C   -1.92766927426388     -7.12455634711902     -3.59809051588631
  O   -1.14828803267497     -6.01993788565839     -3.05127670342653
  C   -0.61530173335111     -6.39172550072505     -1.74128113465150
  C   -0.90776429975906     -7.88293272235737     -1.59470963218709
  C   -2.19949883681544     -8.03854322223807     -2.41027257477674
  H   -2.84520357190880     -6.70079612588580     -4.05454519595528
  H   -1.32096543664985     -7.62086874178614     -4.38746752269330
  H   0.46091622353846     -6.12842992221963     -1.72532936909199
  H   -1.14578497715545     -5.79007319088391     -0.97356108424230
  H   -0.08969638229326     -8.49192590033965     -2.03366941623020
  H   -1.02329247128923     -8.17971055145166     -0.53418837779404
  H   -2.41102650667168     -9.08252653042232     -2.71220977325485
  H   -3.06372485606465     -7.63927713844228     -1.84151086093214


132
Int5a_keyphos
  C   0.82514878372101      0.43266406326624     -1.50635571487593
  P   2.18009785457370     -0.03758750325095     -0.52770452992411
  C   3.74618229542314      0.47658844124125     -1.39636173196569
  C   3.83551107149210      1.98340355215648     -1.71102401633065
  C   5.04658207768589     -0.01051720326220     -0.72962360937100
  H   3.65625406966050     -0.05626819540983     -2.37105668204888
  C   5.03820287086453      2.27271402776709     -2.61994009425620
  H   3.95854835834722      2.54874941635418     -0.76528573908100
  H   2.89819278915662      2.34647880457724     -2.17233096035067
  C   6.25908372388093      0.28965913033724     -1.62423961261904
  H   5.17350713580177      0.50337275706620      0.24805023567054
  H   5.00350442789021     -1.09574607723307     -0.50865779309872
  C   6.34587865587927      1.77600848717983     -1.99145219140555
  H   5.09653744615148      3.36065400411881     -2.83207925001192
  H   4.88403163532879      1.77096820794806     -3.60207720552521
  H   7.19034249361968     -0.04350878155966     -1.12026490731990
  H   6.17502905236034     -0.31378156965423     -2.55618487793119
  H   7.20201378658752      1.95606337203829     -2.67464455899548
  H   6.55213100512429      2.36604068047011     -1.07001193224001
  C   2.40227805333945     -1.89895560075132     -0.28027656453541
  C   1.22165446119387     -2.45999101969484      0.52680218049118
  C   2.58279306246794     -2.61804297967679     -1.62700211610313
  H   3.32436562519585     -2.03660658152436      0.32669871807218
  C   1.21734977658935     -3.98981070281377      0.64096303148396
  H   0.26210324950770     -2.14753938665521      0.02151786554428
  H   1.23180718773489     -2.01922099504176      1.54299467589595
  C   2.59315203233973     -4.14619306431116     -1.47129245147867
  H   1.75367451310652     -2.31837454274076     -2.30318201416464
  H   3.52223625370520     -2.28616153202658     -2.11592736973904
  C   1.35063302201534     -4.65665414570221     -0.73180013035531
  H   0.28900038146107     -4.31158063450304      1.15721070774355
  H   2.06899848306520     -4.30512253486488      1.28478316351148
  H   2.67645520577038     -4.62185707692535     -2.47100432112272
  H   3.50254622438092     -4.44962210254713     -0.90467628784097
  H   1.39373273677639     -5.76002346366399     -0.62060860366531
  H   0.44339190140292     -4.43944391350413     -1.33775276245246
  C   2.10864959064576      0.61120768777539      1.22094891172949
  C   2.99450938041321     -0.07296365545945      2.27983352871307
  C   2.26814351688613      2.13749544058955      1.31990879024767
  H   1.03656080201424      0.36891944027319      1.48025525064164
  C   2.58330852478841      0.39971023499086      3.68433485291853
  H   4.06232814891859      0.17708754231878      2.09286343055757
  H   2.91926122968514     -1.17630155669873      2.23260746559735
  C   1.85926259522145      2.62992041782437      2.71420924749906
  H   3.33414159767409      2.40612420924732      1.14944354588503
  H   1.67677038568170      2.63991661608336      0.53140654563655
  C   2.66248921527701      1.92588176486230      3.81482628237152
  H   3.23078197950444     -0.08497543023847      4.44522690827782
  H   1.54471411873473      0.04945598996664      3.88394833109171
  H   1.98535403701226      3.73105376036621      2.77952693120760
  H   0.77569807184936      2.42948832971191      2.86002004269681
  H   2.30780909002907      2.24613178727884      4.81732575605122
  H   3.72734990675214      2.24578717566896      3.74521322159166
  C   1.00294562888450      0.81210388849338     -2.97144193574290
  H   0.96156127439201      1.91061970486700     -3.16007989780884
  H   1.95785664077149      0.45492141520514     -3.40995766475041
  H   0.20845053235905      0.36233459688239     -3.60481289607326
  C   -1.73981192992443      1.89625499827456     -0.88541624395126
  C   -0.93622711987599      2.94024266143467     -0.10077007599861
  C   -2.15396630188217      2.45661957363654     -2.25642948045790
  H   -2.66499047945885      1.68226696917113     -0.30357546546536
  C   -1.72188073781576      4.24536704406140      0.07131132869770
  H   0.01175545288299      3.14048412552783     -0.64933349172879
  H   -0.65310358057294      2.52761741038351      0.88750957868104
  C   -2.94730032093087      3.76353351182125     -2.09176534521077
  H   -1.24698733890174      2.64755179966483     -2.87053348351260
  H   -2.76670492052220      1.72352353212536     -2.81985385642941
  C   -2.16735396027507      4.80849268449955     -1.28390293173604
  H   -1.10787651129344      4.99137286055398      0.61967345009431
  H   -2.61317110882472      4.04458476604243      0.70685895188231
  H   -3.22577667935284      4.16903698310977     -3.08775419555858
  H   -3.90233831719814      3.53648714614017     -1.56675397571396
  H   -2.77837559858934      5.72546078607725     -1.14548848783050
  H   -1.26758767613888      5.11676027962491     -1.86382525429812
  C   -1.81110417380913     -0.73959012219238     -2.13870269849721
  C   -1.15078261024712     -2.08357238154981     -2.46394889272767
  C   -3.26023712051522     -0.96418164667422     -1.67778136596911
  H   -1.82975286278237     -0.13301812659890     -3.07234137189866
  C   -1.95066797011555     -2.87750275088712     -3.50484872249052
  H   -1.08018533543553     -2.67967242087505     -1.52658219554806
  H   -0.11115002433438     -1.91929495752209     -2.81149870593126
  C   -4.07213595559725     -1.74626395157739     -2.71920067385447
  H   -3.22827602446784     -1.53817140897234     -0.72530760132152
  H   -3.75959612209998     -0.00318493589638     -1.43980002351913
  C   -3.40382339335430     -3.08367693672662     -3.05977702889735
  H   -1.45880894737704     -3.85492965018586     -3.69794816286979
  H   -1.93763263951514     -2.32508414635153     -4.47158611222092
  H   -5.10610346159134     -1.91079365091752     -2.34913658255911
  H   -4.16472701600188     -1.13457709273867     -3.64517217936441
  H   -3.97909123497006     -3.62113608370891     -3.84285411222950
  H   -3.41797583219112     -3.73590508798870     -2.15711754448783
  P   -0.83080525526102      0.24395111532764     -0.85854383054314
  C   -2.39882449058181      0.30055745675906      1.96733907060120
  C   -2.09212912360458      1.39572785595295      2.79984046786216
  C   -3.75226390755429      0.04049769250927      1.67044546545392
  C   -3.10668434046896      2.23271902924602      3.29577005552038
  H   -1.04949859332473      1.58189370535379      3.09671115888866
  C   -4.76824490621159      0.87339028559626      2.17348954740060
  H   -4.03194031212086     -0.83357386817463      1.06655641666713
  C   -4.45133320180273      1.97802407080358      2.98062305222057
  H   -2.84074334547932      3.08105386245862      3.94599115275511
  H   -5.82016568362293      0.64173316540417      1.94304044655734
  H   -5.24815461789890      2.62722243089107      3.37409995949180
  Pd  -0.93381276359488     -0.83520179832403      1.25679949108908
  C   -0.97226576331331     -1.86400843529725      3.12725836848323
  C   -2.21664428273518     -2.65828285830949      3.20690948386183
  N   -0.73500956847059     -1.04615710130153      4.27092743132910
  H   -0.10017599686037     -2.52480651319614      2.93662543655397
  N   -3.21063557144488     -2.43292634479099      3.98512120099563
  O   -2.23525849954796     -3.71728420119707      2.34063095028983
  C   -1.72673027948529     -0.77343772551189      5.04193477124788
  C   -3.15928065869152     -1.26692910100644      4.85827706990578
  C   -3.42997759333435     -4.49267357796063      2.33202666249556
  O   -1.55115117351322      0.02373798845795      6.12832472125864
  H   -3.70842195347325     -0.44258975707331      4.33949115320731
  C   -3.93082496672842     -1.50850547795712      6.19571428823428
  H   -3.60052943891039     -4.98124413715672      3.31434058531000
  H   -4.31537127762461     -3.85885618302645      2.11693304901507
  H   -3.29566048815583     -5.25572198313235      1.54238125520557
  C   -0.24939354430602      0.56370802364737      6.31734246386740
  H   -3.21397207806903     -1.94996575254978      6.92417104586793
  C   -4.46355135065862     -0.18880497549797      6.77111866860034
  C   -5.08346993810161     -2.50060005946892      6.00428364925594
  H   -0.29076679219156      1.14252112011417      7.25871351649525
  H   0.51688549805305     -0.23614077571347      6.38346724218409
  H   0.03039953999500      1.22811437485476      5.47174634296500
  H   -5.19732418561345      0.26409747366825      6.07000036411767
  H   -4.98291891861754     -0.35983133934318      7.73640072796090
  H   -3.65408862462040      0.54532621564674      6.93501901749013
  H   -5.80551097443432     -2.12482091205340      5.24884806729615
  H   -4.72244046357987     -3.48214552463074      5.64695266979463
  H   -5.63046023205662     -2.64074394201650      6.95962109772558


132
Int5b_keyphos
  C   0.51606325736155      0.91740136680754     -1.54070438845569
  P   2.02916688716357      0.71997953907569     -0.71786880501556
  C   3.33952993769815      1.64206417920329     -1.68000893835319
  C   2.98175824251365      3.10856696038065     -1.99214826358609
  C   4.76527744058952      1.54127870566398     -1.10809249034120
  H   3.34051378511908      1.09961449624247     -2.65245415168599
  C   3.99255711919200      3.70456915844849     -2.98163855046581
  H   2.99929488998875      3.70077057966394     -1.05518936269136
  H   1.94990326624944      3.18217081398739     -2.38444471771056
  C   5.78350560331735      2.14884167123019     -2.08530316488756
  H   4.81216439219832      2.09295534137014     -0.14431523264088
  H   5.03549165528409      0.48908275934917     -0.88445222407200
  C   5.42816222496486      3.59533015988084     -2.45149756690313
  H   3.73598946944334      4.76371960607954     -3.19253212664911
  H   3.91546766364180      3.16489190969790     -3.95261973631295
  H   6.80273593791069      2.09692924233954     -1.64826582227389
  H   5.80893540366793      1.52912843219680     -3.01006878658142
  H   6.15039583390171      3.99386345324233     -3.19435540959042
  H   5.52920173034185      4.23429787631937     -1.54521945157518
  C   2.67490258474809     -1.05150401843786     -0.66915648256521
  C   1.70020428994354     -1.91953048973862      0.14721186644223
  C   2.84198848455016     -1.58785094305170     -2.10320072090553
  H   3.66637234530342     -1.04472897869614     -0.16433230870262
  C   2.04762677466861     -3.41320670796608      0.08468511225343
  H   0.67549961971678     -1.76685728756913     -0.25486964975479
  H   1.67177291951669     -1.58907496374540      1.20477384742508
  C   3.18688844657290     -3.08297953459954     -2.13597113629962
  H   1.88874418482840     -1.42346848431607     -2.65267142813318
  H   3.62322179355465     -1.01437429187247     -2.64427392173420
  C   2.16074241403622     -3.91253589993258     -1.35808208454397
  H   1.28129757247728     -3.99081551528908      0.64084814693168
  H   3.01487978995282     -3.58686055250795      0.60821493607897
  H   3.25566502121804     -3.42732091251493     -3.18935073425443
  H   4.19522756998084     -3.23795070889664     -1.68968359006340
  H   2.43339049984167     -4.98826141585860     -1.37737244801167
  H   1.16759231639034     -3.82960834140902     -1.85351406997464
  C   2.01313562866594      1.24889053923975      1.06928814699127
  C   3.13794796023560      0.67650396977271      1.95541307481589
  C   1.92971635899881      2.77575026720679      1.23762888806225
  H   1.02694723299786      0.82865051263197      1.43352382413443
  C   2.94139963638205      1.08233401469963      3.42536781525992
  H   4.12177529879983      1.04930742791071      1.59693597303363
  H   3.17433723282581     -0.42730432341869      1.89217696099398
  C   1.69428768860367      3.15249689408757      2.70486723071221
  H   2.88986289545031      3.23035458939924      0.90864757215412
  H   1.13735519406042      3.18853097432259      0.58656721950459
  C   2.80551368217451      2.59769646538751      3.60148662287968
  H   3.78929514143316      0.69411076263797      4.02852057283411
  H   2.03235510219556      0.57170101550729      3.80585749497393
  H   1.61733052750955      4.25548890984493      2.80418647585653
  H   0.71685206074174      2.73472980380552      3.03229494883254
  H   2.60984657904409      2.84561222671531      4.66561667301143
  H   3.76788038477971      3.09191387857573      3.33568138420792
  C   0.51423362111092      1.13788433351242     -3.05062586257550
  H   1.51289329376521      1.01218359044762     -3.51531509214068
  H   -0.14383162563024      0.41407774678409     -3.58010877690233
  H   0.15911030651384      2.15237356716518     -3.34539705962148
  C   -2.10721759228220      2.21356883463010     -0.92577041361508
  C   -1.30928949844915      3.42887798975079     -0.43544436785855
  C   -2.73132279934205      2.50146053640998     -2.30328634707705
  H   -2.93760926391806      2.04914270865073     -0.20412042806841
  C   -2.16811985332604      4.69863117369219     -0.39601097698632
  H   -0.43302704265629      3.57428050407227     -1.10668580901548
  H   -0.90183599945531      3.21878819421578      0.57257311238452
  C   -3.61044764663156      3.76137974343013     -2.24773349504284
  H   -1.92991361220102      2.64968985184717     -3.05900175643520
  H   -3.34083616406368      1.64504099431602     -2.65496288519460
  C   -2.82148693647588      4.97985048096462     -1.75399250933043
  H   -1.55195569760138      5.56490639387274     -0.07308500571516
  H   -2.95794613508752      4.56741776455005      0.37707996193944
  H   -4.05397725211605      3.96094847237448     -3.24643205601505
  H   -4.46182277850881      3.57419040012437     -1.55527490441795
  H   -3.48046323846697      5.87174900046780     -1.69343892398885
  H   -2.03009963857010      5.22473138527532     -2.49877260095744
  C   -2.00937303147022     -0.55581663838696     -1.83476023977747
  C   -1.26297512489675     -1.87604592636798     -2.05514277762976
  C   -3.42224585965748     -0.83349755916835     -1.29894367546333
  H   -2.10697722028603     -0.05504472154517     -2.82411764130618
  C   -2.02799336659520     -2.80110033864291     -3.01152523596139
  H   -1.13912171632021     -2.38634127611855     -1.07411081186212
  H   -0.24063053660214     -1.67720015299876     -2.43522346076701
  C   -4.20744930750825     -1.75507898655238     -2.24377730108114
  H   -3.32821209798344     -1.31653086602895     -0.30267216143056
  H   -3.98247965898036      0.10833100894538     -1.12981996296542
  C   -3.45564834171834     -3.06418780321879     -2.51621259362420
  H   -1.47764980655716     -3.75826422824151     -3.13721183875974
  H   -2.06749848501771     -2.32846180123524     -4.01906078655505
  H   -5.21107882948044     -1.96787282699597     -1.81818124582902
  H   -4.38338922478422     -1.22452936889537     -3.20705232261237
  H   -4.01278928137622     -3.69041100048444     -3.24430066802577
  H   -3.40406667429030     -3.65341004104651     -1.57352786611065
  P   -1.05630829985302      0.64741157481923     -0.73512481186384
  C   -2.52592299346598      1.07932604564129      2.11835518741812
  C   -2.30349050545530      2.35494932446817      2.66620095858067
  C   -3.84879761643744      0.63785522110519      1.92325685529376
  C   -3.39031990381647      3.19710193656433      2.96787700131710
  H   -1.28135271319150      2.70677206335394      2.86783728173565
  C   -4.93072607946236      1.48430416313016      2.21922110899061
  H   -4.04402529466674     -0.37416719370170      1.54201947513287
  C   -4.70699121102405      2.77170486226482      2.73547072474313
  H   -3.19760514775341      4.19439581270005      3.39432171505302
  H   -5.95890488790927      1.12737836077491      2.04711068523732
  H   -5.55498630748957      3.43389053016538      2.96700696171502
  Pd  -1.02131190037626     -0.08147700169294      1.53917479055598
  C   -1.01262568479499     -0.73397137704971      3.57364642211798
  C   -0.15905425373996     -1.94790656801500      3.50611607565445
  N   -2.29265073125020     -1.00618516155835      4.14913123096376
  H   -0.50821348411248      0.10449265297216      4.09402394980803
  O   1.18253276226362     -1.69200505380197      3.59488671540405
  N   -0.58220942271504     -3.16466124719652      3.43653840737588
  C   -2.74899445480145     -2.19760756101355      4.02284537947078
  C   2.03202633147689     -2.82778960603688      3.74171207292985
  O   -3.94550528535826     -2.56592785299563      4.54830637850212
  H   1.78148276974349     -3.38889073817750      4.66580569366099
  H   1.92968561514642     -3.52802362324499      2.88899219386124
  H   3.06343723081172     -2.43138889437311      3.79937873385410
  C   -2.43438594070232     -3.38536371999612      1.79287596407600
  C   -4.68143283607925     -1.52318563908832      5.18942034576066
  H   -2.08495335784193     -2.41459775811234      1.35263731435254
  C   -1.70271571731036     -4.53579869924347      1.09764068294114
  C   -3.94876436304038     -3.49390537548543      1.59989848691544
  H   -5.62939472105139     -1.98053734011290      5.52841554613636
  H   -4.11762071571743     -1.11153684616753      6.05202571655741
  H   -4.87556527656985     -0.68604988882900      4.48642435700634
  H   -1.87130926047159     -4.51556030800767      0.00145777179376
  H   -0.61467186634193     -4.48476318505995      1.29190755448479
  H   -2.06539853550496     -5.51474982815317      1.47717059440043
  H   -4.20202269616965     -3.56743262750417      0.52269736696718
  H   -4.34729154785805     -4.40128196035502      2.10074619088938
  H   -4.48820097190279     -2.62390916584719      2.02098462092495
  C   -2.02801718611927     -3.31857131327539      3.29961785371018
  H   -2.33174939491706     -4.28584328653955      3.76087820931176


132
Int5c_keyphos
  C   -0.33530655853540      0.45105397424720      1.42623973065021
  P   1.11932387811699      0.47601000452654      0.48038399721057
  C   2.36732699275688      1.73495700535952      1.10481387876358
  C   3.50340142363824      1.25471788112427      2.02658184897161
  C   1.69487111540031      2.99391074853675      1.68893620676056
  H   2.85662046971119      2.03526551549949      0.14902374957588
  C   4.53258029080261      2.37652689634689      2.24017012217173
  H   3.08558032235205      0.94844194625989      3.01064773816254
  H   4.00728839900314      0.36507263457521      1.59956833819761
  C   2.72575209901234      4.11446258684255      1.88210152458314
  H   1.24327328147719      2.74226292181371      2.66978229618212
  H   0.85767572287362      3.33042143589483      1.04846538137537
  C   3.88376840016978      3.65759029011243      2.77800697235500
  H   5.33297057466020      2.02598386012674      2.92494256982260
  H   5.02836217938028      2.59663517265993      1.26770634798369
  H   2.23241975540622      5.01166719708231      2.31079361971049
  H   3.12536314362885      4.42119498881089      0.88881277717738
  H   4.64218296122098      4.46185476928744      2.87860676604183
  H   3.49399500377080      3.46476794039808      3.80281397274545
  C   2.00515592328319     -1.19098543861089      0.35567163552296
  C   1.18460325025419     -2.10464772324652     -0.57442861234612
  C   2.16821969244954     -1.84095174671735      1.74384754540708
  H   3.00992857995889     -1.01179718481701     -0.09060460867823
  C   1.69014646874248     -3.55029721806861     -0.63123544677849
  H   0.12716693318034     -2.11964866179188     -0.19838995689991
  H   1.13660554925566     -1.70683504933310     -1.60488016035813
  C   2.71732147191921     -3.27225275324137      1.65466033006279
  H   1.17281383828462     -1.86104789947464      2.23567271188913
  H   2.82031983139000     -1.22997063416658      2.39598466219010
  C   1.84304563125591     -4.16124834466229      0.76401767765232
  H   0.98609386550771     -4.14031305365503     -1.25186751566526
  H   2.67609462648864     -3.56551056246155     -1.14864424756129
  H   2.80202767594593     -3.69994193997160      2.67588653779798
  H   3.75095872878849     -3.24269232026016      1.24116563265383
  H   2.27034091958395     -5.18362723971534      0.69606239158729
  H   0.83802527383459     -4.27183059089016      1.22839515450192
  C   0.89463119438394      0.97836123114123     -1.30369204636437
  C   2.13249530376095      0.72681927315445     -2.18601907430181
  C   0.42001750931175      2.43010786219478     -1.47609555072775
  H   0.05257296516043      0.31438692129372     -1.65130425809006
  C   1.82856169349942      1.04516918812040     -3.65844900445360
  H   2.97272708710296      1.36992075789869     -1.83601749911925
  H   2.48656436190664     -0.31861662802554     -2.10796291994463
  C   0.08186490054989      2.71911654317085     -2.94435728602805
  H   1.22436889538831      3.12972586608851     -1.15612875374390
  H   -0.45209009454195      2.62180029642573     -0.82761890328532
  C   1.29149642643368      2.46660884074055     -3.85024083206223
  H   2.73913477450503      0.88254363509709     -4.27213381898988
  H   1.07276478400484      0.31913127809896     -4.02584628030715
  H   -0.27978878698979      3.76323631750618     -3.05070641345822
  H   -0.75753117011695      2.05968856066387     -3.25973731567619
  H   1.02720700688135      2.63708242329305     -4.91489467225609
  H   2.09180386750042      3.20055120459090     -3.60295948538802
  C   -0.19049014641311      0.57602094453559      2.94010871049119
  H   -0.61467881655387     -0.29762807615210      3.48370051142934
  H   -0.68894126420678      1.48016208392754      3.35770819537231
  H   0.87111815711380      0.62719532119384      3.25772671783349
  C   -3.20033436390319      1.23572340047116      0.88476585153656
  C   -2.78808577777268      2.52558076120721      0.16631979208606
  C   -3.64980723239766      1.55703816424962      2.32197540900458
  H   -4.06082135198740      0.80293161331195      0.32487337939048
  C   -3.92182021573722      3.55936986920829      0.16138176456361
  H   -1.89551279587185      2.94649507237539      0.68217826570669
  H   -2.48170502209901      2.29496278516809     -0.87162316545344
  C   -4.79180135304439      2.58551877025918      2.32778813804082
  H   -2.78567417104548      1.96659654307469      2.88946011325380
  H   -3.97166230099485      0.64134965700209      2.85723359010468
  C   -4.40319436496192      3.86864364657438      1.58378346028647
  H   -3.58943139539109      4.48857892680914     -0.34848013585446
  H   -4.76812539489319      3.15616968116230     -0.43856697960145
  H   -5.09203057633342      2.81620380177878      3.37203746608847
  H   -5.68355579047569      2.13354948665698      1.83784348730859
  H   -5.25547591760919      4.58023593728467      1.56285743807001
  H   -3.58387242542510      4.37688869479944      2.14152495586062
  C   -2.57583050451495     -1.43038826860166      1.87066630898217
  C   -1.66965819884912     -2.66953884426339      1.88409243667114
  C   -4.01046960533999     -1.83671159946686      1.49006305461230
  H   -2.58998609225887     -0.99872068369458      2.89724738750707
  C   -2.20285819923358     -3.76373173704085      2.81722375505655
  H   -1.60173726419635     -3.06556926480477      0.84514475698445
  H   -0.64044478133704     -2.38049933023489      2.17345947224040
  C   -4.55473038739437     -2.92563958565274      2.42588675679421
  H   -3.99931483342764     -2.21441171545678      0.44617628713110
  H   -4.69380316308243     -0.96424589375870      1.49207521891340
  C   -3.64039806721555     -4.15616505620960      2.45536475223789
  H   -1.53380023316483     -4.65051975724583      2.78327066708360
  H   -2.17830845018836     -3.39381826747817      3.86742109463336
  H   -5.58153537128365     -3.21161812348503      2.11418520436521
  H   -4.64476845143913     -2.51214105294836      3.45621433963928
  H   -4.02928060777832     -4.91581527454138      3.16598558981926
  H   -3.64499326210424     -4.63489359427423      1.45022364095616
  P   -1.88028495916041     -0.10173963556004      0.71858209524852
  Pd  -1.63332703182470     -1.15058137084130     -1.33350848414514
  C   -3.40352599025003     -0.63279668862345     -2.08777817769709
  N   -1.31009561043684     -2.33624273524638     -2.98182782550803
  C   -4.46006503916001     -1.56219360810359     -2.10187275164955
  C   -3.59572109207117      0.62447425922588     -2.69289579812819
  C   -1.86049986235039     -3.57830636560007     -2.86960556145389
  C   -1.31534799765307     -1.77080259801931     -4.33322348085719
  H   -4.30923127701376     -2.58369314009110     -1.71783285972125
  C   -5.70146695296984     -1.22166220125774     -2.66629451397575
  C   -4.83548319156947      0.96053951583469     -3.26577539171562
  H   -2.77225379138510      1.35287248887473     -2.73605303928086
  C   -2.71997194617142     -4.11000226841144     -3.81644483184630
  O   -1.53327444018976     -4.18977533935150     -1.67414099756978
  C   -2.59053771108369     -2.18336296595667     -5.04751780443245
  H   -1.33593594249835     -0.66551407460282     -4.24006825423736
  C   -0.01785871685157     -2.11271944925446     -5.12933999355098
  H   -6.51455511719160     -1.96488833809420     -2.67196792310066
  C   -5.89802507140169      0.04365650591327     -3.24246311932819
  H   -4.96444395835568      1.94771374329963     -3.73755880348312
  N   -3.19604919314231     -3.30529277646333     -4.84676939136648
  H   -3.09708731733560     -5.14068920803563     -3.77569058417879
  C   -2.24857534196003     -5.35603631217314     -1.32039651751964
  O   -3.07062240073515     -1.24888577850303     -5.90564520271856
  H   0.80772448166686     -1.82909160599686     -4.43575148722880
  C   0.14092228480147     -3.60079820217599     -5.45465972161034
  C   0.08570881125182     -1.24845518646576     -6.39198075390500
  H   -6.87008527654438      0.30785785656448     -3.68632216651645
  H   -1.93556386330748     -5.62052731749091     -0.29191652160894
  H   -3.34870306049832     -5.18387524441909     -1.34151403912576
  H   -2.01515354822474     -6.20952407879642     -1.99639068978748
  C   -4.33923953446915     -1.53627964767733     -6.49036191751256
  H   -0.70229324782935     -3.96361614696566     -6.07836025229361
  H   1.08021349286908     -3.77737748341925     -6.01917653975747
  H   0.17142782138107     -4.21810637484515     -4.53664258895525
  H   -0.73678047283515     -1.47725637053962     -7.09925600816355
  H   0.01611802524470     -0.16650764015863     -6.15381687021769
  H   1.04779311438131     -1.42273006893905     -6.91589979879185
  H   -5.11310952788320     -1.65154963523067     -5.70334095124064
  H   -4.57841929031267     -0.67678379180419     -7.14389384878922
  H   -4.30471869782852     -2.47654273621305     -7.07907177664756


105
Int6_keyphos
  C   0.85110700397047      0.38169198085229     -1.57659424892350
  P   2.07874701878738      0.09036956350194     -0.38841959052458
  C   3.68989738363592      0.81223393594383     -0.98377960397359
  C   3.63721802500591      2.30896744431081     -1.35216540071505
  C   4.89198941302736      0.53060756998822     -0.06168064193653
  H   3.86001108476782      0.25162481979616     -1.93197946952846
  C   4.94108260534140      2.73427554442492     -2.04203797756741
  H   3.50626817037013      2.91168886317089     -0.43169586506639
  H   2.76365503913492      2.52688702478974     -1.99382434853183
  C   6.20266081608083      0.96875403612246     -0.73293277752080
  H   4.76068145377638      1.08999833888693      0.89027370814808
  H   4.95045257333263     -0.54224232662046      0.21092323551273
  C   6.16173183002463      2.44084229149751     -1.16084670497902
  H   4.89715036405090      3.81348735864961     -2.29788652542303
  H   5.04007786804238      2.18834783690051     -3.00754820106419
  H   7.05716744407546      0.78445198109538     -0.04868518772846
  H   6.37603298680075      0.33012661945974     -1.62839512469607
  H   7.09959649558205      2.71644421035020     -1.68683390749687
  H   6.11398807563870      3.08138753053436     -0.25136728689751
  C   2.49971964240014     -1.72571898769000     -0.07308950255085
  C   1.25300843989307     -2.49361233224195      0.39637408497735
  C   3.09338466251045     -2.38532592150518     -1.33018890582899
  H   3.25793636865453     -1.75036093566874      0.74034911054387
  C   1.52071785504146     -3.98748910279577      0.61423717687391
  H   0.47260401720366     -2.39542879847482     -0.39547940611897
  H   0.84731219443180     -2.06091247192729      1.35577869239501
  C   3.34839363805229     -3.88683344871154     -1.12720128218523
  H   2.38296623535863     -2.23471657845289     -2.17308775773827
  H   4.04102344764434     -1.88752364572695     -1.62251599922452
  C   2.09088647097205     -4.62665208081727     -0.65665433472725
  H   0.58022557329515     -4.48641092084948      0.92502224430247
  H   2.24081850248197     -4.11557589215346      1.45364832258581
  H   3.73347122470160     -4.33083744833478     -2.06925615103066
  H   4.15381699645283     -4.01848699380419     -0.36958398676039
  H   2.31337573515810     -5.70081023612534     -0.48774618890679
  H   1.32161191888026     -4.58525034822064     -1.45968505887154
  C   1.63179652063210      0.73481996711504      1.30993226890633
  C   2.31140401264109      0.08228359902675      2.52829986119136
  C   1.71355511645797      2.26689800028821      1.41733780364442
  H   0.54592264899724      0.43973474380964      1.34912463749068
  C   1.63983944168617      0.56738752853325      3.82323324100984
  H   3.39322275218346      0.34153298383564      2.54667019771347
  H   2.24970413724897     -1.02171020610445      2.48462754568202
  C   1.04277941522923      2.76142043778356      2.70532523475138
  H   2.78314585705876      2.57196684248396      1.43876178137176
  H   1.25766350263058      2.74025099167412      0.52680601276544
  C   1.65679037445535      2.09595009727226      3.94303508425129
  H   2.13484056859426      0.10261440264639      4.70134208980709
  H   0.58827666851741      0.20304470945344      3.82447860523789
  H   1.12479182033566      3.86648503313514      2.77374944621494
  H   -0.04383849755376      2.53083296253374      2.65823105987252
  H   1.12354286328919      2.41729792947426      4.86214922873458
  H   2.70976151070263      2.44137510126360      4.05650106240288
  C   1.19523289117999      0.79060712835512     -3.00195318842939
  H   2.25378329826275      0.59878193290138     -3.27514357163321
  H   0.59739527051301      0.21809924818886     -3.74389696608531
  H   1.00333848744407      1.86755759272671     -3.22011133089708
  C   -1.95181882647084      1.45779794787814     -1.24664925245144
  C   -1.41278160724656      2.55639401430416     -0.32206793284857
  C   -2.24733737433834      2.03068597870581     -2.64253833385374
  H   -2.90546069482049      1.08861968096240     -0.80416893084181
  C   -2.37987093793086      3.74221906564387     -0.22589420479232
  H   -0.43249844091135      2.90048610485054     -0.72191258450013
  H   -1.22041280699150      2.13610824153852      0.68487106607821
  C   -3.22213710121805      3.21612394964467     -2.55430537963149
  H   -1.29657399387617      2.36843251782902     -3.11104162967912
  H   -2.67002550717548      1.25478822305068     -3.31299304253312
  C   -2.70423795825078      4.31073497704517     -1.61288949447777
  H   -1.95139443951158      4.53170158596228      0.42806395514972
  H   -3.31686759858506      3.40063493690881      0.26782133740730
  H   -3.41266680624373      3.63074889469928     -3.56720063917793
  H   -4.20173827159471      2.84541721925257     -2.17698237233905
  H   -3.44277910093982      5.13657552181731     -1.53508311475039
  H   -1.78126001157920      4.75668436372620     -2.04913574458608
  C   -1.48541924094404     -1.09492205933221     -2.58355147042948
  C   -0.61998957539656     -2.33196147581116     -2.85542155582899
  C   -2.94743048587280     -1.51564193537131     -2.35803184849410
  H   -1.44518415575916     -0.44828826517626     -3.48961571788088
  C   -1.14413822590600     -3.13639679685091     -4.05232277082935
  H   -0.63727462790715     -2.98461394000068     -1.95350637925712
  H   0.43788991229434     -2.03444502596171     -3.00794243282166
  C   -3.48890321871014     -2.32746767618756     -3.54393345081214
  H   -2.99303700489877     -2.13005202477574     -1.43101380280589
  H   -3.59369383979069     -0.63382907137249     -2.17259874520212
  C   -2.60804279902505     -3.54598779939804     -3.84645401910559
  H   -0.50811490350554     -4.03211705134169     -4.21798652492420
  H   -1.05866493736664     -2.51671954424377     -4.97348791553742
  H   -4.53367349028992     -2.64468625246840     -3.34120362159994
  H   -3.53131731553058     -1.67295436884499     -4.44405691190895
  H   -2.98999427557688     -4.09357696460669     -4.73368374483980
  H   -2.66561476081185     -4.25547450142810     -2.99025428525622
  P   -0.83145716227291     -0.05468130798758     -1.14982855019865
  C   -2.69193711345131     -0.34116197279462      1.58667280996943
  C   -2.59679557362928      0.74642851683686      2.48300441363210
  C   -3.96689472598919     -0.67180975334351      1.07780196960347
  C   -3.72548901215106      1.51928009506845      2.80605745791278
  H   -1.62711364938659      1.00168571070350      2.93621606606413
  C   -5.09634323103078      0.09910419004812      1.40677308032808
  H   -4.08574306161426     -1.53328577464643      0.40514654452869
  C   -4.98153261392851      1.20632831757598      2.26202524857510
  H   -3.61790344135558      2.37256363283539      3.49493242791038
  H   -6.07763023261407     -0.17378882247228      0.98621944398393
  H   -5.86580368661045      1.81128006385299      2.51425507292170
  Pd  -1.04788476327093     -1.24426932588241      0.94490515693156
  H   -1.29954454509761     -2.02922154699365      2.31514511037350


105
TS1_keyphos
  C   0.02819294835631      1.61657626866505     -1.93249513404134
  P   1.33949646618648      1.27677279880924     -0.84526886199907
  C   2.79431590973437      2.35200320687288     -1.31719615361029
  C   2.45888530920002      3.84993312638974     -1.45631806341703
  C   4.04773456925923      2.15397695341208     -0.44481824335168
  H   3.04580931136623      1.98508391262137     -2.33811406820549
  C   3.64891118070791      4.61035706044156     -2.05775920157260
  H   2.22964076993777      4.27367277164149     -0.45820083204261
  H   1.54765463014354      3.98780581729142     -2.06837310014991
  C   5.24059475663776      2.92852216424198     -1.02712842922677
  H   3.84051790611032      2.51911437447860      0.58482419359496
  H   4.30538703693569      1.07946467508248     -0.35193950285927
  C   4.91815162533698      4.41579356651917     -1.21827758964448
  H   3.40320459255349      5.68936193880446     -2.14600841768786
  H   3.83069915764646      4.24510303925593     -3.09390475965736
  H   6.12918813744058      2.80272195943104     -0.37340556051039
  H   5.51076169890340      2.48225293318339     -2.01080020240092
  H   5.77911585247168      4.94091134048496     -1.68250365857150
  H   4.76735872299520      4.88549165634046     -0.22000140425765
  C   2.05995503236839     -0.46818247098641     -0.92554549879337
  C   0.98776353309079     -1.50328936099695     -0.54324726226861
  C   2.61836369200758     -0.76139183438417     -2.33111219903835
  H   2.89571495558707     -0.52061754210230     -0.19156542989077
  C   1.49100279872615     -2.94515041650295     -0.68072219040078
  H   0.11014477989701     -1.35150202522167     -1.20192468108953
  H   0.60426392764684     -1.32541148262692      0.48174770646054
  C   3.11733376318110     -2.20781459931184     -2.46191803947436
  H   1.81211215698949     -0.57948076597173     -3.07647062681300
  H   3.44379986560229     -0.06276864926522     -2.58058784199374
  C   2.02808707941924     -3.21929404553755     -2.08932879212860
  H   0.66898073270819     -3.64855598065440     -0.43121634906208
  H   2.29920670684196     -3.13124925391005      0.06292924057202
  H   3.48386741952649     -2.38687091062053     -3.49478956664321
  H   3.99342578014953     -2.35011384683327     -1.78947710182851
  H   2.41818736080602     -4.25594251884312     -2.16659614910977
  H   1.19235946495787     -3.14147411015438     -2.82085036624703
  C   0.88684344934276      1.51652400191648      0.94165112929703
  C   1.70659318225568      0.75188899384087      1.99614820993485
  C   0.76152496678195      2.99405738771955      1.34731286069964
  H   -0.15978064178310      1.07627799350580      0.93723098297713
  C   1.02064489948490      0.86536494984353      3.36753689178192
  H   2.73423408266611      1.17420761542463      2.06016009901113
  H   1.81813688597010     -0.31655248860692      1.73190252259469
  C   0.07729107727344      3.12517902889353      2.71296218835688
  H   1.77649187223063      3.44652787746893      1.40912770361934
  H   0.20151001632567      3.55666998752548      0.57761424779779
  C   0.81883789634251      2.32557447096090      3.79083120767509
  H   1.61084360274377      0.31784215247777      4.13214810610964
  H   0.03261244969413      0.35550088140474      3.30697136766323
  H   0.00666986504094      4.19547390247169      3.00044015072683
  H   -0.96521635985469      2.75205392862338      2.62061728528865
  H   0.27435565524843      2.37582947773987      4.75764466383516
  H   1.81427326806125      2.79207624543382      3.97071453550481
  C   0.35023419271517      2.06911467198747     -3.35382854490458
  H   1.41171174980343      1.90680615654843     -3.63416646629221
  H   -0.23711911706925      1.50446279036042     -4.11028573029260
  H   0.14009196925424      3.14740401156409     -3.54466427517142
  C   -2.73946665040624      2.73674620060269     -1.54807968478293
  C   -2.30426785472316      3.72084427237202     -0.45559506550091
  C   -2.86272807122005      3.45509497195025     -2.90187498835850
  H   -3.74337633065630      2.34848360298506     -1.25904148777333
  C   -3.24189892875556      4.93124298759145     -0.36529183787659
  H   -1.27124444895069      4.06489660364154     -0.68935877340776
  H   -2.25617634823213      3.19124255029576      0.51910200492075
  C   -3.81927719757535      4.65461144850853     -2.81202050352839
  H   -1.85943131892113      3.81548731233236     -3.21494016747448
  H   -3.20737330198078      2.75921465954649     -3.69430752032688
  C   -3.38444401017773      5.63828200831007     -1.71850504848328
  H   -2.87743505870243      5.64001925057631      0.40904783343992
  H   -4.24200697730136      4.58334201793639     -0.02274679569306
  H   -3.88476293439957      5.16761974003217     -3.79528322235672
  H   -4.84432717527165      4.28402204775611     -2.58343196399048
  H   -4.10143153185786      6.48352123529628     -1.64568334720606
  H   -2.40344478070530      6.08261953767524     -2.00286266513796
  C   -2.35740667859981      0.22456891255372     -2.97033925995358
  C   -1.55344182763661     -1.05374432542598     -3.23833805447155
  C   -3.84347459038559     -0.11346761057892     -2.76037999397680
  H   -2.27073206429868      0.87953867060787     -3.86734429386329
  C   -2.11607330301450     -1.84976054083332     -4.42264565398787
  H   -1.58832123617658     -1.68406202048254     -2.32064714623170
  H   -0.48583532411210     -0.80184682513975     -3.40391165967399
  C   -4.41706644046858     -0.92221259143741     -3.93369321988303
  H   -3.93228612538505     -0.69740798949637     -1.81543979206966
  H   -4.44321296751313      0.80750546289274     -2.60936640262060
  C   -3.59640606106115     -2.18807961853238     -4.20854811730869
  H   -1.52164869900740     -2.77584564957471     -4.57668498380593
  H   -2.00698934991730     -1.24885371276896     -5.35392827209618
  H   -5.47751044594568     -1.18368399636583     -3.73078047027209
  H   -4.42400831614858     -0.28565076068054     -4.84772307047533
  H   -4.00520690708196     -2.73561637707976     -5.08401486284573
  H   -3.68621930190294     -2.87493671098751     -3.33683020391154
  P   -1.65436494841797      1.18273093889267     -1.50151243917142
  C   -3.67303671613557      0.22741311981591      1.95550414665510
  C   -3.36286020508628      1.32218796430534      2.79910341103274
  C   -4.85144270601622      0.22713153603057      1.16586711939312
  C   -4.15978701363587      2.47445744539998      2.72956502464048
  H   -2.49878098339278      1.26455555623886      3.47464926054717
  C   -5.62657569465796      1.39283053165498      1.11787975730594
  H   -5.12151904856135     -0.66527479930406      0.58527648031157
  C   -5.28293457017487      2.52169983432878      1.88630989054731
  H   -3.89547935570229      3.34511480752092      3.34922503528526
  H   -6.51545109068265      1.41621074119323      0.46885139947359
  H   -5.90462659897935      3.42789303590244      1.84474435434296
  Pd  -2.08737046662240      0.09818398145131      0.47603912117577
  Cl  -2.87561263739893     -1.39796324465860      2.35328113059223


148
TS2a_keyphos
  C   0.81086526919821      0.44460037208979      1.33088844946786
  P   1.84952494651910      0.11152557072619     -0.02423519331526
  C   3.58306959135954      0.63020821322973      0.42626035610647
  C   3.73593522207901      2.07653625654909      0.93956507380463
  C   4.63909025290641      0.32702293533753     -0.65412036384877
  H   3.80236424970685     -0.03705399470108      1.29008676611016
  C   5.14373310350883      2.28260134222765      1.51687213238872
  H   3.58406472585409      2.78578366135562      0.10249120948714
  H   2.96161534568075      2.31179042556797      1.69331994553271
  C   6.05418641508852      0.55307184675353     -0.09936161232059
  H   4.47548858196821      0.99535990453677     -1.52712511355019
  H   4.54157678198796     -0.71109780881347     -1.03090611806175
  C   6.22505794884913      1.96454782770151      0.47612428796893
  H   5.25233163406378      3.32426351104691      1.88441770846921
  H   5.27558608132581      1.62221933869708      2.40364397535759
  H   6.80511577801796      0.36275881203522     -0.89435086940509
  H   6.24938852219000     -0.19674649765715      0.70029503081492
  H   7.23733309982610      2.08112915924134      0.91627861011966
  H   6.15783689039443      2.70589913675671     -0.35177758946311
  C   2.03241765871467     -1.72483347348825     -0.42528627257551
  C   0.67015793396500     -2.33046870975998     -0.80061570012277
  C   2.66047097504855     -2.44181897385684      0.78721647476292
  H   2.71013444307214     -1.80986066567785     -1.30299124063040
  C   0.66789320782593     -3.86329950070156     -0.87790734481323
  H   -0.05103516523816     -2.04746740804838      0.02414414557355
  H   0.30310877880527     -1.91706856594392     -1.76702666215417
  C   2.65269759855814     -3.97049424213593      0.65619727107910
  H   2.08915708722191     -2.15032938616595      1.69719519340390
  H   3.70186068426891     -2.09235448494950      0.94267779950276
  C   1.24324299642027     -4.50141781510372      0.38585341487213
  H   -0.37254593213743     -4.19695728076940     -1.05649773364800
  H   1.25581067221503     -4.18811279324302     -1.76040785603492
  H   3.08147093102271     -4.42034774641375      1.57641761786330
  H   3.32261880167338     -4.26991721646488     -0.18124526271780
  H   1.25570749405781     -5.60658637277282      0.28582358673884
  H   0.58645274027817     -4.27089534074993      1.25378721927982
  C   1.29657272764752      0.92335604977809     -1.60902817794699
  C   1.77899319082563      0.28257785107134     -2.92397789778890
  C   1.60280918997982      2.43340902832425     -1.61202675887442
  H   0.18583480452637      0.78143531241600     -1.54804292077641
  C   1.14490609749244      1.00035316294986     -4.12544281656212
  H   2.88743982361597      0.34646521349620     -2.99107968227690
  H   1.49778251819793     -0.78560322220977     -2.99423479184784
  C   0.93733306262487      3.13310402532977     -2.80286820481716
  H   2.70178239327870      2.57388321831665     -1.70170024953862
  H   1.29694798038999      2.89492068900094     -0.65480364922948
  C   1.40006305178143      2.50966144339000     -4.12428634566015
  H   1.49777178440033      0.52821417001507     -5.06473357111127
  H   0.05083459575725      0.81768966090916     -4.08478008567000
  H   1.16186357320996      4.22007133284183     -2.77460227328435
  H   -0.16882243900510      3.03784339232385     -2.71600531995947
  H   0.88859857820501      2.98996966293754     -4.98451664801592
  H   2.48839807114017      2.70687333745919     -4.25622253430877
  C   1.38490003975431      0.58921647214279      2.73737029906837
  H   2.42637291728706      0.21874271664702      2.82572853571932
  H   0.80602932896814      0.00341684465594      3.48200492028231
  H   1.39188429001993      1.64114362579913      3.10783579229891
  C   -1.71945258117098      2.06145742371325      1.51644600893292
  C   -0.95045796329381      3.15346225178149      0.76109938469117
  C   -1.83578522039353      2.44402968521993      3.00512691683869
  H   -2.74456424985217      1.99693149433752      1.09115507844325
  C   -1.62511839920006      4.52300910966980      0.90217254365099
  H   0.08504150060524      3.19745076908126      1.16565116765359
  H   -0.84871183227899      2.88468204062268     -0.30733622212501
  C   -2.50886948059929      3.81762097341701      3.16298661402554
  H   -0.82308499371391      2.47061991332632      3.46440135241399
  H   -2.41958681193902      1.68954044512765      3.56761368618439
  C   -1.77994301491047      4.91286761900140      2.37646223014939
  H   -1.04150461866594      5.29260698339761      0.35377578606838
  H   -2.62697143682909      4.48202298861099      0.41851154743756
  H   -2.57026595799323      4.08490228349982      4.23911699842759
  H   -3.55792382751182      3.74304379195382      2.79867010022333
  H   -2.31532492995509      5.88082884563313      2.47193567147562
  H   -0.76959891320373      5.06837013001879      2.81845147288179
  C   -1.62384428030357     -0.67196582179113      2.59929090986319
  C   -0.96905238721699     -2.05978950555967      2.66680697264678
  C   -3.15692937386137     -0.80081517646077      2.53004781589823
  H   -1.35614609498073     -0.12125969174758      3.52922317487057
  C   -1.51306682567331     -2.87912442636648      3.84485237960279
  H   -1.18908057794669     -2.60615785742443      1.72485957661349
  H   0.13430093799859     -1.96408388635209      2.72974464390272
  C   -3.70164342911074     -1.62267799067941      3.70635589543810
  H   -3.42187891013998     -1.30428740707697      1.57728221799964
  H   -3.64276334337421      0.19618859325782      2.49888684300340
  C   -3.04001603503028     -3.00443501738205      3.77237820857239
  H   -1.03825417181374     -3.88337542418687      3.85168869498923
  H   -1.22542334616663     -2.38911397996731      4.80319636245526
  H   -4.80312728276080     -1.72325282750778      3.61128176219610
  H   -3.51651462718779     -1.07698821217414      4.66010915371769
  H   -3.42620029826967     -3.58197914669304      4.63850627855135
  H   -3.31002675941794     -3.57540683701511      2.85658871173842
  P   -0.95847387986284      0.36527920355279      1.17145447803841
  C   -3.20124838315324      0.29148541580287     -0.97487781549512
  C   -3.10204621779853      1.61914600457418     -1.43800525132471
  C   -4.47201008418205     -0.30482992520661     -0.85095533445090
  C   -4.26128577746795      2.34760284360424     -1.75955727384574
  H   -2.11931733245300      2.09189655940505     -1.56555443567793
  C   -5.62495461943911      0.42622940897018     -1.18772234914612
  H   -4.58145968719964     -1.35074874573639     -0.53056090816559
  C   -5.52763730794853      1.75580907692908     -1.62707178647597
  H   -4.16482551216825      3.38255816189256     -2.12470140038290
  H   -6.60224774749213     -0.07524899442274     -1.11378434055334
  H   -6.43518573215276      2.32631782135807     -1.87726435086240
  Cl  -2.69242850281367     -3.22522493810574     -0.45175521609918
  Pd  -1.61823389367796     -0.85114151733067     -0.64995755615001
  C   -2.64141130848071     -2.10979857495651     -4.11849638079661
  C   -0.32677100779346     -3.47340756182160     -4.26025511440562
  N   -0.24870191032023     -2.18822401428366     -4.34678689337888
  C   -1.62770204006835     -4.25444777214039     -4.35350112993175
  H   -1.54325211248942     -5.17796312898651     -3.73854206876657
  C   -1.44215219332823     -1.46740476476163     -4.41654737775528
  C   -1.91583210945757     -4.68693356341938     -5.83160982777112
  H   -1.96549682335304     -3.73977709042131     -6.41617073946949
  C   -0.80712633001714     -5.56703238523378     -6.41666301725421
  H   -0.68023247295911     -6.49266110142916     -5.81490110315409
  H   -1.05783620644757     -5.87427017859483     -7.45296977384544
  H   0.17296276605982     -5.05382030048780     -6.44103565035034
  C   -3.27644066030536     -5.38049545112381     -5.93074992592669
  H   -3.25636558287537     -6.35568345783177     -5.39840840502054
  H   -4.07299493298568     -4.75780821127514     -5.47930714391065
  H   -3.54558570278774     -5.58196914849008     -6.98757680644127
  C   -3.94200286606955     -0.12638379593295     -4.35405306275042
  H   -3.72603991131710      0.00999669339781     -5.43714082140385
  H   -4.97875364595917      0.18546931245792     -4.13675674389622
  H   -3.24877292359403      0.50254697208613     -3.75872501857851
  C   2.03577900822341     -3.58327209060251     -4.28376637165934
  H   2.06443285090000     -2.98932520771053     -5.22165274446938
  H   2.22561489117455     -2.88357037589826     -3.44104742781925
  H   2.81270103745763     -4.37050863871395     -4.29543324276881
  O   0.79052251362737     -4.25289763386892     -4.14171236995633
  O   -3.85085633247709     -1.49314325396511     -3.99220063164675
  H   -1.38579072018679     -0.41924022883536     -4.72974972375238
  N   -2.70556623718387     -3.42769452989592     -3.81707272563780
  Zn  -3.96103650567506     -3.80417834024314     -2.37821947196438
  Cl  -6.12800753921686     -3.56162302769515     -1.92212315496969
  C   -4.93510134460481     -6.63208468157543     -2.90600869840699
  O   -3.91814917746239     -5.95258153428783     -2.11456072494319
  C   -4.06193604795645     -6.32529881277853     -0.71167108761046
  C   -4.96597613363917     -7.55243336068478     -0.71588604203157
  C   -5.89920537877651     -7.23855052715436     -1.89274774034882
  H   -5.41803583076513     -5.88456523897970     -3.56572630878328
  H   -4.42839566510794     -7.40219011848374     -3.52773772604330
  H   -3.04707585797453     -6.49214432063500     -0.30147623217751
  H   -4.53312245134596     -5.47459463176566     -0.17406549971419
  H   -4.38107150282928     -8.47658874762389     -0.90934602385694
  H   -5.50008032536180     -7.67907556615424      0.24603632318431
  H   -6.43434989557187     -8.12364429394921     -2.28826239363851
  H   -6.63872209312155     -6.46661384785226     -1.59788833076120


148
TS2b_keyphos
  C   -0.14253520899634     -1.25811637606917     -3.11436207508793
  P   1.14951126699841     -0.95299798996206     -1.98861272065785
  C   2.65545996223854     -0.48010017897872     -2.98039130427738
  C   2.44954697099232      0.70631155360960     -3.94395265349057
  C   3.95605897873650     -0.29654430848751     -2.17702344625227
  H   2.79626770949745     -1.38771701474060     -3.61042271275422
  C   3.63966846663946      0.82028975472861     -4.90647578739875
  H   2.36833741994851      1.64450021697323     -3.35875872459273
  H   1.49846965801747      0.60368992504613     -4.49892621733243
  C   5.15503528023130     -0.17385305953960     -3.13068982364095
  H   3.88062542145491      0.62582561169439     -1.56240002201708
  H   4.11694889868911     -1.13572347568889     -1.47029834137423
  C   4.96388705360389      0.96100285944862     -4.14469464328669
  H   3.49134941603922      1.68221927409678     -5.58980607355951
  H   3.67530734013774     -0.08693307584325     -5.55133226787485
  H   6.08690948145573     -0.02178818356476     -2.54714299608995
  H   5.28025411973780     -1.13719632650828     -3.67474717123760
  H   5.81894472587804      0.99417784624167     -4.85164724853500
  H   4.96879899197986      1.93453279141305     -3.60449760681513
  C   1.68492288157640     -2.47439307287006     -1.02031172256713
  C   0.50469260783149     -2.96388819891895     -0.16410151537045
  C   2.20286024060248     -3.57385038559243     -1.96468022436262
  H   2.50681604608223     -2.16838411656700     -0.33739308481512
  C   0.78311859749211     -4.29304173659905      0.54432750607144
  H   -0.37006532414959     -3.12338574314470     -0.85547024020541
  H   0.22667810637749     -2.20756216025602      0.60024861798791
  C   2.47837725502847     -4.89191508748291     -1.22534295265548
  H   1.44255473979234     -3.74500511809561     -2.75803887636906
  H   3.12662209162184     -3.23804521567039     -2.48019193286965
  C   1.25502935961016     -5.37037903336614     -0.43516537898357
  H   -0.13488291789609     -4.60197762393374      1.08057485876210
  H   1.56331634094570     -4.13031694195603      1.32067165993151
  H   2.80500286518420     -5.66441999273446     -1.95283365254917
  H   3.33007598565214     -4.74339198652759     -0.52356313861936
  H   1.48742979409930     -6.31218981429559      0.10491205882173
  H   0.43153147572901     -5.61004386675357     -1.14339600910621
  C   0.78252019177586      0.31073804940358     -0.65983710188335
  C   1.76417431140726      0.29246550967207      0.53271877269144
  C   0.64505367928213      1.73560293347387     -1.22165867304874
  H   -0.22419648559959     -0.02142345618575     -0.29563640603551
  C   1.39235379385425      1.33025937885859      1.60504347055037
  H   2.79192925881344      0.50077355751930      0.16765893767231
  H   1.77935426774179     -0.70528015683378      1.00876565062264
  C   0.17778017783395      2.70828242401328     -0.13245546227513
  H   1.63730005230134      2.07815056336150     -1.58706224034996
  H   -0.03801518153413      1.74389382901497     -2.09073239785876
  C   1.17411919614403      2.73454583035462      1.03232533982447
  H   2.18786364704317      1.34580120319848      2.37937596635631
  H   0.47236323297288      0.99454999459617      2.12332681429633
  H   0.04828270688305      3.72303244482055     -0.56335839659001
  H   -0.82369326285685      2.39442989787135      0.23907910755363
  H   0.82278107416204      3.42027152111613      1.83107046971286
  H   2.14165245209390      3.14893104003082      0.66675778077283
  C   0.17738656353006     -1.57638927463729     -4.57445358994899
  H   1.24437890308038     -1.82132765773746     -4.74620184035171
  H   -0.37925908379858     -2.46646619043011     -4.93579402833657
  H   -0.07207102013175     -0.74805534444243     -5.27757048648752
  C   -2.94432239979194     -0.21680203353145     -3.41517930165520
  C   -2.37017647518217      1.18992231863769     -3.20320683824594
  C   -3.24740313509522     -0.44315762835628     -4.90872544435300
  H   -3.90015107153331     -0.28844364131915     -2.85247781024845
  C   -3.31911251792494      2.27443437526941     -3.72567761138815
  H   -1.39075443430477      1.24995451674760     -3.72888821979231
  H   -2.16063103957174      1.35209056453386     -2.12910125952316
  C   -4.20975993248039      0.63556470465233     -5.43240860302974
  H   -2.30232152620840     -0.40922415591093     -5.49287348806382
  H   -3.69222043327085     -1.44293916122014     -5.08163381081487
  C   -3.66449661247446      2.04982906830898     -5.20213354398271
  H   -2.86650270689257      3.27800054345077     -3.57889875690093
  H   -4.25036350133035      2.25532365634826     -3.11658382987028
  H   -4.41579243546122      0.46668769736858     -6.51056021482390
  H   -5.18442771067819      0.52955057819011     -4.90535287102355
  H   -4.39480562321453      2.80898550131291     -5.55309185109915
  H   -2.74699359979631      2.18991214485016     -5.81788221561567
  C   -2.42295998758020     -3.10236941285297     -3.38947249299137
  C   -1.54955536933216     -4.30598770514110     -3.01286733553197
  C   -3.89474778198403     -3.42050845759682     -3.08507869992571
  H   -2.32391201873239     -2.93873595334762     -4.48578053828287
  C   -1.99037762373965     -5.57209671829557     -3.75982689805684
  H   -1.63797303778274     -4.47712112451365     -1.91653331218629
  H   -0.48230225126482     -4.08386229620105     -3.21222447452619
  C   -4.35569826104347     -4.67117994525008     -3.84683748921106
  H   -3.98542276295214     -3.60533525777712     -1.99430769236253
  H   -4.55639251554078     -2.55959744699684     -3.30871005347329
  C   -3.47293059485751     -5.88091174567668     -3.51516283510874
  H   -1.35738595733744     -6.43191256288679     -3.45318035632799
  H   -1.81777847512855     -5.42953532263475     -4.85075252098776
  H   -5.41773542409672     -4.88907505978818     -3.60762490613795
  H   -4.31567324352544     -4.47123365079637     -4.94186479949444
  H   -3.78806972179666     -6.76845796419265     -4.10308116559360
  H   -3.61453370599287     -6.14666192309088     -2.44364992776220
  P   -1.82819813710833     -1.49611547323949     -2.59117045225936
  C   -3.77868184194433     -0.84146131083518     -0.38089079600544
  C   -3.77558773687797      0.55775612514291     -0.24405266926810
  C   -5.00172752003841     -1.52629327178527     -0.48864750319856
  C   -4.98483786043911      1.27098972635759     -0.27780079004714
  H   -2.83406090006808      1.10489794711911     -0.10256772999190
  C   -6.20949110682638     -0.80446750986678     -0.52425758151288
  H   -5.02746675250323     -2.62301809504640     -0.52475482848936
  C   -6.20520090333583      0.59592146623702     -0.43805651090993
  H   -4.96526191653752      2.36640060596073     -0.16739418240066
  H   -7.16042639730525     -1.35311339201295     -0.61166222209475
  H   -7.15054389247384      1.15827193794196     -0.47432568545162
  Cl  -2.76766323281423     -3.62022655822610      1.30010585739756
  Pd  -2.07964356038769     -1.85285345756056     -0.34072703656283
  C   -1.87758842291673     -0.08646224369812      2.46700814103260
  C   -1.18896745721493     -1.09363569459178      3.12640170633986
  N   -3.22720563603957      0.08628602783641      2.74228371904071
  H   -1.43494590578718      0.49570946357956      1.64804553452495
  Zn  -2.54567184297177     -3.47454628206133      3.65728489636016
  O   0.00752572520361     -1.55500109473495      2.62083409181747
  N   -1.74126983846948     -1.75071458331876      4.19338283277805
  C   -3.65528876467681     -0.37070595089787      3.87582028352381
  O   -0.98392220594630     -5.00783450967471      3.87973626020163
  Cl  -4.09925876716902     -4.70807125634755      4.68413278886905
  C   0.89831609109948     -2.18214543872699      3.54156031714378
  O   -4.97404244769664     -0.44856157551665      4.16461344912446
  C   -0.74214216764927     -5.30069962732146      5.28803681578732
  C   -1.28163998206035     -6.24611740941383      3.16959601395867
  H   0.89293576278060     -1.66277588772821      4.52226816570757
  H   0.63255962769347     -3.24746133163426      3.69732223984881
  H   1.90921447757444     -2.12005381574235      3.08940436830368
  C   -3.20998830216365     -1.46892775726432      6.21741236150452
  C   -5.86152992398350     -0.14219001736416      3.09009480736365
  H   0.13991427098174     -4.71195900610227      5.61030333527594
  C   -0.55989565921662     -6.81296950556996      5.36028011667601
  H   -1.63869499013400     -4.97939178203014      5.85996860154476
  C   -1.51509378049682     -7.28827295249681      4.25687727684333
  H   -0.40637673833518     -6.49290396661635      2.52852447616211
  H   -2.16137854362604     -6.06332607271595      2.52301664016170
  H   -3.87640439803938     -2.31350589792865      5.93443296711108
  C   -2.06629506336087     -2.02452720566130      7.07369239482665
  C   -4.02270915081746     -0.44446825452289      7.01984350730033
  H   -6.88310094332389     -0.31461932529127      3.47645845863275
  H   -5.74259409594471      0.90999989653200      2.75876284803090
  H   -5.65778842412504     -0.79158675921252      2.21467554752185
  H   -0.81142760992948     -7.21368416727294      6.36153535493026
  H   0.48766410850708     -7.09978160960487      5.12783161893166
  H   -2.56470690534069     -7.21528651071794      4.60645557409959
  H   -1.31587168033986     -8.32054969641198      3.90901579092467
  H   -2.46151086103480     -2.50621964697496      7.99101078581050
  H   -1.46537445014953     -2.76904046539359      6.51988045387247
  H   -1.37738192373658     -1.20987361927793      7.38623451324797
  H   -4.41162518445706     -0.90288131756361      7.95195540851015
  H   -3.38730954002209      0.41896716616667      7.31497432969577
  H   -4.88073585879478     -0.06084610416299      6.43860190060306
  C   -2.65906017968445     -0.85187205952122      4.92133191694993
  H   -2.05944134548380      0.05573675835106      5.20710486457925


148
TS2c_keyphos
  C   0.42399950198753      2.16647599173841     -0.46994552518217
  P   1.31142626244845      1.68386308659742     -1.88665427548188
  C   2.62787036321099      2.96959720981202     -2.20087668796456
  C   2.11682972071101      4.42327997870010     -2.22924533225477
  C   3.54986420512985      2.68918476803817     -3.40233872191724
  H   3.26075879758870      2.87417904551584     -1.28952272730948
  C   3.30130309069567      5.39961453535748     -2.22035451761475
  H   1.51569570821171      4.58871785012824     -3.14549028643959
  H   1.43818556259232      4.61376977490090     -1.37620249221582
  C   4.73071246917249      3.67286020042894     -3.40858511710496
  H   2.97407828866653      2.80284979240664     -4.34610180255203
  H   3.92428121129950      1.64549499119162     -3.38440169693169
  C   4.25781891627311      5.13202064538283     -3.38993416839267
  H   2.93039942775874      6.44520168337652     -2.25293694731687
  H   3.85308913124241      5.29289703156914     -1.25904769647394
  H   5.37474495729605      3.48268356628037     -4.29234655230885
  H   5.36290135705020      3.47886148086906     -2.51291349147768
  H   5.12886187193514      5.81850669977550     -3.34555784681974
  H   3.73299275920141      5.35648191666870     -4.34589584939150
  C   2.28511281152717      0.08903059287373     -1.66448779530189
  C   1.29989613953492     -1.05699671610300     -1.39308450518144
  C   3.30690768056265      0.21774734459467     -0.51935795575484
  H   2.82851193437767     -0.10914866891326     -2.61455248131815
  C   1.99513182824613     -2.38429996244064     -1.07109997996025
  H   0.67305779845710     -0.76725644016449     -0.52151028173457
  H   0.60104956305112     -1.20159009894359     -2.24196531339573
  C   4.00169844600528     -1.11799282738459     -0.21578761212839
  H   2.77628467625841      0.56909130424224      0.39295171011453
  H   4.07042306596373      0.98653719318168     -0.76032573246125
  C   2.99077932903200     -2.23068402372647      0.08217928930200
  H   1.22006654814773     -3.14205946167905     -0.83688187885725
  H   2.53714013138405     -2.74419148643307     -1.97529930248873
  H   4.70544833313598     -0.98713269956643      0.63287327785100
  H   4.62105768232998     -1.41226962779763     -1.09313079515926
  H   3.51593268842668     -3.18943283870758      0.27412249053258
  H   2.43560501974478     -1.98589285463905      1.01540842121010
  C   0.27501344095800      1.39627603464660     -3.41422333730909
  C   0.92811914088248      0.47663247579850     -4.46820083624031
  C   -0.18909286608787      2.71029886697449     -4.07339364932550
  H   -0.62202980354216      0.86535118762583     -2.99341772446040
  C   -0.01894096018060      0.23150344499822     -5.65197191818363
  H   1.86750387764371      0.94101446915738     -4.83931671770964
  H   1.20751545716913     -0.49683410940935     -4.02573113360294
  C   -1.12771350090336      2.45392926971772     -5.26101129828639
  H   0.70263928857072      3.25382565373129     -4.45356701725422
  H   -0.66683509515564      3.37011191182631     -3.32384699018573
  C   -0.48149360249571      1.53677799854118     -6.30256064358338
  H   0.48290513548136     -0.41926001892385     -6.39801397917917
  H   -0.90083838193652     -0.33801779944058     -5.29111640930822
  H   -1.42409136529621      3.42302633198542     -5.71420082304061
  H   -2.06453741437169      1.97532185623966     -4.90498240957842
  H   -1.19608189844979      1.32336786125697     -7.12404927263105
  H   0.38993337468917      2.05484214258262     -6.76449470995316
  C   1.14220281265656      2.96562184292160      0.61712707288988
  H   2.22429928329528      3.09019099124049      0.41588026530595
  H   1.08832904415963      2.47544132173516      1.61372685330523
  H   0.72864497569140      3.99208258137737      0.74756920131497
  C   -2.37719671369952      3.08516373225953      0.05561963951268
  C   -2.14226736943848      4.03841587506529     -1.12440059368037
  C   -2.33139316467280      3.86588959850875      1.38447190278839
  H   -3.39150062372168      2.64361025306814     -0.05079198106216
  C   -3.15491270649699      5.18967172615467     -1.13577344440347
  H   -1.10496043656416      4.43638792043837     -1.06198521431679
  H   -2.20097285961063      3.47835551214797     -2.07546335544973
  C   -3.35262597380309      5.01489420601968      1.37567267070830
  H   -1.31217632381208      4.28012736957955      1.54428326235208
  H   -2.54118686049472      3.20111404077490      2.24480022649009
  C   -3.14226506560505      5.96071581349355      0.18836261172385
  H   -2.94220482278044      5.87074046415180     -1.98678195374552
  H   -4.17012141832321      4.76972467924785     -1.31419984113550
  H   -3.29814277436893      5.57191505572677      2.33478393868709
  H   -4.37681420863205      4.58227046581856      1.32200444750845
  H   -3.91554355663693      6.75731341255768      0.18514774314439
  H   -2.16135258850543      6.47579346394587      0.30218645666451
  C   -1.18773051454181      0.95568837224540      1.71036179587353
  C   -0.11817717045818     -0.12278623132840      1.93563511476902
  C   -2.57021037567599      0.42375462248827      2.13048876943266
  H   -0.93416875531486      1.83152004384259      2.34867739794401
  C   -0.10085772228761     -0.59082967858325      3.39698464762981
  H   -0.34479399254698     -0.99321671738573      1.28182837810136
  H   0.87998090111322      0.25305908677175      1.63173042532878
  C   -2.56337828786615     -0.03806401143692      3.59444832069088
  H   -2.82167884010075     -0.43813557121583      1.47445039024137
  H   -3.36447765385217      1.18043409588815      1.96476313165489
  C   -1.48026420944593     -1.09640998099295      3.83765791220498
  H   0.66448452547262     -1.38513158771660      3.52775325307902
  H   0.21089405182925      0.25591442605507      4.05023051029898
  H   -3.56315911689924     -0.43570584364112      3.86739046880889
  H   -2.38137070201423      0.83874070175591      4.25706448105689
  H   -1.46159101369278     -1.39726043946886      4.90616923732074
  H   -1.73271458173574     -2.00997164409664      3.25467309725179
  P   -1.20745509534200      1.60018250315299     -0.06374441722848
  C   -3.57542763419152      0.60632978157594     -1.56334786352096
  C   -3.76363680152828      1.53004956901078     -2.60557990458801
  C   -4.67660346914764      0.16372493463769     -0.80793194098678
  C   -5.05156210854765      2.01447618157239     -2.89144184629802
  H   -2.91650489741360      1.86109918646267     -3.21753052552553
  C   -5.96431368446030      0.63961142934930     -1.11463494894857
  H   -4.56161633672449     -0.58910000452194     -0.01606915359941
  C   -6.15484808857209      1.57516907874656     -2.14283995653940
  H   -5.18686600718201      2.72754795564689     -3.71976786111250
  H   -6.82207512774781      0.25225262006741     -0.54430706959531
  H   -7.16401677022405      1.94934981225777     -2.37175414983258
  Cl  -1.67193463886239     -2.71510137025592     -0.64486095740619
  Pd  -1.83973691331387     -0.25670311483104     -1.20071394683441
  C   -2.25507995211523     -2.62981269044067     -4.68569983238469
  C   -4.54393318218447     -3.21820419520521     -5.95039880683924
  N   -3.45180177287424     -3.40536749356487     -6.60991846328530
  C   -4.65826500543421     -2.42658216177529     -4.65768238174715
  H   -5.44707959955817     -2.89900477681213     -4.03153373581159
  C   -2.26125267955679     -2.96542402813697     -6.02817292439363
  C   -5.11643616801639     -0.95400799228010     -4.85151149781141
  H   -5.08703763720661     -0.53090823245562     -3.82511631454796
  C   -4.16410970587157     -0.14094485604635     -5.72974793035317
  H   -4.12541298550811     -0.54459986493143     -6.76342914333750
  H   -4.49029037764024      0.91876107595896     -5.78792854062836
  H   -3.13544837836740     -0.15875081601973     -5.32170755043352
  C   -6.56181008782959     -0.87363760937316     -5.35162736426690
  H   -6.66383307983185     -1.28970241477512     -6.37487878377704
  H   -7.24761738948037     -1.44320858319697     -4.69168493625678
  H   -6.90925108786374      0.18004255392689     -5.37398048294952
  C   0.04753956035700     -3.16709602415736     -4.36711307208857
  H   0.54728162227780     -2.66773348707504     -5.22732728656825
  H   0.74613844919454     -3.18732505622183     -3.50900268780224
  H   -0.20322644902082     -4.20740047495440     -4.66704590034197
  C   -5.66834993464246     -4.53702125399333     -7.55262212980469
  H   -5.30675277474647     -3.93178945328681     -8.41036530978666
  H   -4.96768122353039     -5.39088104482848     -7.43302190187975
  H   -6.69650166890532     -4.89956791704995     -7.73886438408685
  O   -5.72874900884961     -3.75684913475974     -6.36374398858313
  O   -1.10719428570338     -2.46767764051186     -3.93602538870925
  H   -1.35240215640045     -3.00300024037066     -6.64253805421154
  N   -3.38397010037018     -2.54357795727000     -3.93570127563213
  Zn  -3.45218509992226     -3.16423397385395     -2.09811203467209
  Cl  -5.42939467318904     -3.16041151852024     -1.04243257019124
  C   -3.18154222764815     -5.82797258093240     -3.72250352480695
  O   -3.10430337713292     -5.29539740143432     -2.38170214658491
  C   -3.93142493576348     -6.16255560355981     -1.57568019475338
  C   -5.16287105140907     -6.44535581805260     -2.44526461032343
  C   -4.63836740580563     -6.29420660708683     -3.89949770053734
  H   -2.86442098552806     -5.03542464293546     -4.42496829692691
  H   -2.47025778578467     -6.68199905148537     -3.79248497280254
  H   -3.35360201472427     -7.08735946959610     -1.34753365477001
  H   -4.16255580347941     -5.61833831692295     -0.64073936275846
  H   -5.59097579320261     -7.44588999073406     -2.24060684518969
  H   -5.93215625226973     -5.67978696576158     -2.22700311983159
  H   -4.68228990352592     -7.24356410043848     -4.46872561457428
  H   -5.22854535392757     -5.54442727580434     -4.46107893151490


148
TS3a_keyphos
  C   0.76948571360590      0.23336133778763      1.24906171698874
  P   2.08975988795453     -0.08100866498250      0.17294512788819
  C   3.59641951705931      0.80333325758456      0.83463652046804
  C   3.38037459546056      2.30692668158876      1.09229274685417
  C   4.90424527530274      0.56634209886717      0.05964147369944
  H   3.71982647769993      0.31930017716782      1.83046784083930
  C   4.56994247237941      2.89552047144641      1.86309054129612
  H   3.27944022531219      2.83845750056615      0.12357263503196
  H   2.43207638826486      2.47450009191804      1.63686204092076
  C   6.09857109297666      1.16243071125023      0.82094855397013
  H   4.83233877923134      1.05132158680356     -0.93790500188136
  H   5.06923108862090     -0.51462663526748     -0.12450632718132
  C   5.89225076556969      2.65185213226978      1.12438620422993
  H   4.41229140633565      3.98153659010981      2.03032776041929
  H   4.61788099281633      2.42803528763095      2.87259422088718
  H   7.03147799335857      1.00915769546838      0.23882618004928
  H   6.23214123186382      0.60672230974986      1.77649449956088
  H   6.74723287906103      3.04958175317382      1.71012168316649
  H   5.87993438326447      3.21752277687828      0.16537391800133
  C   2.62552214998130     -1.88208054858166      0.08286545358843
  C   1.46976149241704     -2.70313878279600     -0.50736321478231
  C   3.01625042418542     -2.41974162101699      1.47073089539391
  H   3.50921864256567     -1.95049823630421     -0.59007231547020
  C   1.77938521475005     -4.20271573689340     -0.55480828653864
  H   0.57350763540084     -2.54368757832663      0.12539633300389
  H   1.18848186274284     -2.33993649631175     -1.51587932764068
  C   3.32104108537322     -3.92512390013231      1.43007131092754
  H   2.17006974911882     -2.23304543028259      2.16759683073795
  H   3.89285034220062     -1.87047997515180      1.87447347097402
  C   2.15737400699389     -4.72752653702886      0.83429134625672
  H   0.89622189298544     -4.73914369110314     -0.95681963464701
  H   2.62039746633038     -4.38744697999114     -1.26209840449961
  H   3.56300044124518     -4.28576636421749      2.45212785439165
  H   4.23382541530709     -4.09346908253055      0.81456070888623
  H   2.41578844497988     -5.80643129358979      0.78975811290703
  H   1.27220252338984     -4.64251727175565      1.50354503292431
  C   1.76575751166754      0.35711148864593     -1.60918342418062
  C   2.75525874933150     -0.24572483670788     -2.62593871368207
  C   1.61488087713796      1.86575889095975     -1.85695103987301
  H   0.75203364040726     -0.09996652880865     -1.78388554103384
  C   2.30425043446743      0.03736281047193     -4.06662653248335
  H   3.76427448207847      0.19015240157822     -2.46312810301274
  H   2.86433526538741     -1.33722040041684     -2.48246363135985
  C   1.14692629042911      2.13339391984544     -3.29329829989437
  H   2.59664683732835      2.36611365079274     -1.70713495944044
  H   0.91560540043632      2.29964542513461     -1.11828978665105
  C   2.11594515434561      1.53658089328202     -4.31860892658816
  H   3.04519436977460     -0.38807908041608     -4.77653680056279
  H   1.34456222238252     -0.49739747882851     -4.23890391019224
  H   1.01727320135989      3.22436763642274     -3.45318022113671
  H   0.14794730531142      1.66640615926655     -3.43630171108721
  H   1.74793900782421      1.71307227526055     -5.35113487279301
  H   3.09832883485434      2.05640048491614     -4.24236204419477
  C   1.07414679439580      0.52513320843258      2.71714053622248
  H   2.11655270942982      0.28428242655783      3.00881370238078
  H   0.43793372494398     -0.07772465668657      3.39967421836005
  H   0.90876245317048      1.59072337178246      3.00332773212854
  C   -1.78944152459973      1.74147811067729      1.25115631846411
  C   -0.93543882602435      2.90206866287355      0.72357153381368
  C   -2.18566265163538      1.98626264852813      2.71981858358626
  H   -2.73030065691738      1.72326493569323      0.66279103062568
  C   -1.62345451500307      4.26064429903868      0.90506788075636
  H   0.04790458598517      2.89820368139757      1.24336766272264
  H   -0.71879075625651      2.74075381176641     -0.34910604290728
  C   -2.89071677215053      3.34288533206897      2.87954673144821
  H   -1.28673333508629      1.96239797929605      3.37298489151792
  H   -2.86286667856978      1.18794108275728      3.08185439928722
  C   -2.02746009528179      4.49846697051752      2.36330824184459
  H   -0.95625181542117      5.07323946422192      0.54562275014773
  H   -2.53117587826512      4.28906523448083      0.26176905621697
  H   -3.16415710516296      3.50225596052250      3.94429238598480
  H   -3.84612619917084      3.31944246739576      2.30855009856312
  H   -2.56469876884867      5.46485388892620      2.46853426001502
  H   -1.11145934170165      4.57789492968005      2.99237013085242
  C   -1.74946971007301     -1.03582852100010      2.14509590059849
  C   -0.97880333930948     -2.33139521276377      2.42829000901621
  C   -3.21956199499999     -1.30085890378820      1.77710105957470
  H   -1.72992421655378     -0.43855299906582      3.08275577708706
  C   -1.70729024047615     -3.20192962328468      3.46284313805917
  H   -0.88101030018795     -2.91450449587178      1.49319007867864
  H   0.04781612652637     -2.09360301740954      2.77403276123697
  C   -3.92875261913303     -2.19849399875360      2.79825201220322
  H   -3.25394636635318     -1.79373081718162      0.78444828956050
  H   -3.77096272329767     -0.34437517553622      1.66375605175937
  C   -3.14888309739847     -3.49781633430843      3.02817107941462
  H   -1.14276963065159     -4.14667714238949      3.61838360531476
  H   -1.72233185640505     -2.68069227415694      4.44801167124350
  H   -4.95222591359860     -2.41914032980039      2.43105273464975
  H   -4.03581236137880     -1.65667200070408      3.76619180915114
  H   -3.66131639585970     -4.13498477474832      3.78014122904262
  H   -3.12787681576345     -4.06904740733181      2.07373601227591
  P   -0.96042243434113      0.07024798061661      0.82839474221772
  C   -2.79505417327607      0.79519222733141     -1.57764995456898
  C   -2.46455525052543      2.05558071107074     -2.11324416264838
  C   -4.12048785761997      0.55755670247258     -1.15122988927660
  C   -3.43589461399285      3.07198484322887     -2.19776188388425
  H   -1.44916195535624      2.26074643559833     -2.47671925114728
  C   -5.08422560486546      1.57670720245051     -1.24178502973329
  H   -4.42665887160730     -0.42398731640553     -0.76112799959388
  C   -4.74768460182996      2.83979324218843     -1.75697396676268
  H   -3.15694044732128      4.05148836078375     -2.61780208766505
  H   -6.11194103587688      1.36763762411180     -0.90528824716885
  H   -5.50511400009305      3.63583520386170     -1.82082882195876
  Cl  -1.81698134097538     -3.65531382835153     -0.59722487078372
  Pd  -1.51189077781532     -0.69792552218295     -1.39151450472070
  C   -3.02524865581213     -1.88883163544662     -3.54384663146175
  C   -0.71996368883358     -3.29053986759319     -3.82082175781032
  N   -0.57912689999869     -2.01385203430697     -3.73757715414559
  C   -2.02533226135330     -4.05711790345804     -3.78337418742117
  H   -1.89423555596780     -4.85843879756167     -3.02625016774031
  C   -1.74252184261944     -1.21241377968733     -3.54702899070786
  C   -2.38409969227418     -4.75723113097762     -5.13276191884782
  H   -3.44503091966816     -5.05474819860663     -4.98026973766935
  C   -2.32680877548369     -3.78432062489371     -6.31258792021334
  H   -1.28559793816899     -3.45066827422318     -6.50888352637569
  H   -2.70512419173256     -4.25978515493804     -7.24008155716083
  H   -2.94474560332051     -2.88326795525930     -6.12260810771776
  C   -1.56851934787831     -6.02811062031014     -5.38897565323354
  H   -0.49992822843296     -5.79669329108182     -5.56352214120002
  H   -1.62169219023520     -6.72155367190954     -4.52427080451109
  H   -1.95641894406586     -6.56500987941605     -6.27868796004651
  C   -4.30414258280096     -0.01785173853876     -4.30888230814186
  H   -4.04258817865708     -0.20439229202269     -5.37324414489664
  H   -5.36235317313209      0.29007349628186     -4.23707996437177
  H   -3.67262009250925      0.79318860096645     -3.89958489978442
  C   1.60887423317218     -3.52306037145052     -4.23676484094460
  H   1.56563495964745     -2.85296722617135     -5.11976954169514
  H   1.95118365751033     -2.92849691678709     -3.36847130367420
  H   2.30627187336969     -4.36071269043648     -4.41910189307861
  O   0.33810906169523     -4.11733378888124     -3.98617183021710
  O   -4.20205901256254     -1.22905091154723     -3.55929716352657
  H   -1.67903853094480     -0.23411677021713     -4.05224844001358
  N   -3.14605196996256     -3.20308191028969     -3.38310361178949
  Zn  -3.91546147022996     -3.65162810449101     -1.58158615353959
  Cl  -5.71294443789181     -2.87697501128737     -0.55115897637657
  C   -5.61329795060672     -6.16648600336355     -1.49581146317490
  O   -4.24966817455702     -5.75789572911382     -1.75999556113998
  C   -3.42359759385839     -6.65306570226945     -0.97738055230895
  C   -4.18112906437292     -6.85129807106419      0.34642800795182
  C   -5.64524652796110     -6.45577012455446      0.00929142686579
  H   -6.27286852143361     -5.33385809502034     -1.80454392152213
  H   -5.82803601472578     -7.07064957276167     -2.10849507722556
  H   -3.31970560692623     -7.60449668928496     -1.54486536862195
  H   -2.43477293143047     -6.16904585369283     -0.86716525395611
  H   -4.09074562523669     -7.89471114219482      0.70597607261565
  H   -3.76842395301630     -6.18831245445688      1.13178677935597
  H   -6.37756355434894     -7.24672469736151      0.26156599450756
  H   -5.92837455043383     -5.52796740432318      0.54278882830739


148
TS3b_keyphos
  C   0.76975355109005      0.61260961935550     -1.64361845027143
  P   2.34064007653371      0.50332711067453     -0.93196772101550
  C   3.40112936081965      1.97133593920019     -1.44254543780064
  C   2.69103220728723      3.32817751713873     -1.31410890663309
  C   4.79898704063532      2.00966236556291     -0.79764641670487
  H   3.55075209467896      1.79756123558903     -2.53208312803519
  C   3.54527816379903      4.44827138862331     -1.92303737055153
  H   2.49630896990586      3.55420153688974     -0.24595218909540
  H   1.69840441325602      3.27810191977299     -1.80016442083369
  C   5.64881894464151      3.13908852661939     -1.40095070568876
  H   4.69459409312766      2.17977667389014      0.29599351179969
  H   5.32167333759366      1.03837170341945     -0.91517465174004
  C   4.94414113215676      4.49712966754694     -1.29528590281439
  H   3.02972907690417      5.42418269807903     -1.80348547304084
  H   3.64148807995397      4.27838207420494     -3.01949129007608
  H   6.64117232255753      3.17313688367329     -0.90393393151630
  H   5.84337998843367      2.90968810406779     -2.47310309005303
  H   5.55887518718214      5.28957445223073     -1.77137500762136
  H   4.85162553653523      4.77687948274173     -0.22140823191204
  C   3.42407804242563     -0.93810114086214     -1.51645840268162
  C   2.72736354021253     -2.28340563406806     -1.26870562874561
  C   3.86911547452727     -0.83713231260375     -2.98884466962136
  H   4.33876335530494     -0.88457307283607     -0.88329170998693
  C   3.60492532906452     -3.47432059215240     -1.67294723070959
  H   1.78503094137874     -2.29787584826269     -1.85154147349616
  H   2.40725858210753     -2.38038594883720     -0.21425079046459
  C   4.76178936537493     -2.02378593410483     -3.38335137827518
  H   2.97071418483874     -0.82698851547871     -3.64352058538302
  H   4.41445681537352      0.10945908026978     -3.18071599850483
  C   4.06651514344517     -3.36545254045754     -3.12948816185415
  H   3.04480469314430     -4.41891374139164     -1.51129018185221
  H   4.49668332668017     -3.52201908917549     -1.00601447544423
  H   5.05913627273189     -1.93147893673332     -4.44925532722363
  H   5.70375825935580     -1.98079211207124     -2.79071079829272
  H   4.73821771847560     -4.20875376111867     -3.39487790017518
  H   3.17960685084770     -3.44757554127934     -3.79713620324229
  C   2.27099141293342      0.36238284446404      0.91527928191976
  C   3.44742085661221     -0.37329609125981      1.58593225328479
  C   1.97741313592904      1.69087220196509      1.63638157024586
  H   1.36491823286745     -0.26925244371370      1.05273938356388
  C   3.14101140057923     -0.61634226309146      3.07094094982878
  H   4.37970517775615      0.22496506543754      1.48778126935505
  H   3.64176495583843     -1.34626197696121      1.09506715052887
  C   1.68243526830056      1.43588123769660      3.12099680511363
  H   2.84834136678182      2.37651509117399      1.54853055763438
  H   1.11356173841720      2.19402283334981      1.15801993633243
  C   2.82632238377429      0.68690625845534      3.81087118117537
  H   3.99199896873466     -1.14747043781073      3.54819655809042
  H   2.25617666042163     -1.28516051759657      3.13603183451922
  H   1.47770782043090      2.39805654474196      3.63587345343497
  H   0.75449076524869      0.82516858972868      3.19415794589009
  H   2.56335622584712      0.47724271053126      4.86935413640063
  H   3.73596270587343      1.32986812218475      3.83543620281980
  C   0.74997502662333      0.95430432101476     -3.13277129537122
  H   1.77100445611468      1.03061021590720     -3.55919378520332
  H   0.22667821746458      0.18735108810525     -3.74839697705836
  H   0.25847120038285      1.92829200514402     -3.35479073658691
  C   -1.86847531238526      1.89246370970422     -1.29236419093556
  C   -1.07793775381802      3.16883127560058     -0.97536702978492
  C   -2.56206273796679      2.00112339742117     -2.66327679309293
  H   -2.68306341496543      1.82616285168184     -0.54345983440861
  C   -1.97513910402761      4.41147947734503     -1.02125589013886
  H   -0.25290765931045      3.27694937106639     -1.71088282079103
  H   -0.59698343506162      3.07962039865303      0.01899553132326
  C   -3.46646875932016      3.24510706035083     -2.69867177684712
  H   -1.81580031980800      2.06290307840248     -3.48350269294864
  H   -3.17845944514659      1.10227321513628     -2.86637980344577
  C   -2.69309764657409      4.52800192794336     -2.37089619762906
  H   -1.37299396326410      5.32329450454999     -0.82004577878150
  H   -2.72388319829282      4.34175014699853     -0.20208443132816
  H   -3.95784266437197      3.32796680777393     -3.69154048101367
  H   -4.28197963084144      3.11340700870163     -1.95229192660576
  H   -3.37689935481874      5.40322775696661     -2.37579089630318
  H   -1.94161799966285      4.71374219859627     -3.17228288977940
  C   -1.73888425176281     -0.97943550733527     -1.87732727300297
  C   -0.88366710006294     -2.21497712178258     -2.18618179738840
  C   -3.05369401500943     -1.36046860363607     -1.17188984295958
  H   -1.99250030163449     -0.50306209895871     -2.84998658456330
  C   -1.67757030959528     -3.27854177738441     -2.95703309438713
  H   -0.51801073580884     -2.65992143742097     -1.23952960345013
  H   0.01339496971491     -1.90512604041554     -2.76011358341240
  C   -3.82549910351086     -2.45091920121729     -1.92799559936756
  H   -2.80989166917976     -1.71774450867188     -0.14442394820194
  H   -3.69136884848377     -0.46162417959748     -1.03387668703715
  C   -2.94744811963404     -3.67840911091959     -2.19639193491611
  H   -1.03580830354292     -4.16825585571480     -3.12900852595969
  H   -1.95671218960537     -2.88715379560094     -3.96251714801776
  H   -4.73158416174345     -2.73689102719902     -1.35142527458516
  H   -4.19023415794802     -2.04030768700938     -2.89740400604531
  H   -3.51667498784526     -4.44743891786407     -2.75994663911491
  H   -2.65279337261449     -4.14669669472929     -1.23079327139741
  P   -0.82661661290617      0.35787654853190     -0.88615399058512
  C   -2.26391643810760      1.35055486271758      1.75700252541715
  C   -1.69769411096279      2.50076181881943      2.34354375018812
  C   -3.65446205476542      1.34760666427293      1.50804214014301
  C   -2.49260650113880      3.62035734292605      2.65538635383742
  H   -0.62433849759335      2.53551622132091      2.57243449871151
  C   -4.44672396091733      2.46678835923657      1.81553143175781
  H   -4.12801146927945      0.44879438173789      1.08998821546368
  C   -3.86959260215024      3.61226434372303      2.38762574633393
  H   -2.02208336524633      4.50704543055672      3.10953313699238
  H   -5.52843861257050      2.43809577901055      1.60739984699516
  H   -4.48952954974882      4.48960853175598      2.62762591058812
  Cl  0.20170771379307     -2.39789203469394      1.10777872205038
  Pd  -1.18060097980374     -0.28894758844494      1.37363159121724
  C   -2.22682288110663     -0.98331422738816      3.35363227762225
  C   -1.34856005820701     -2.01816870138497      3.78301143978326
  N   -3.49723631859065     -1.35780692734032      2.86285491130850
  H   -2.16719251133917      0.00329972177106      3.84039239497550
  Zn  -0.64437874714092     -4.24489645311416      2.27587857526983
  O   -0.10200783636848     -1.65909946931766      4.18027729861212
  N   -1.68780493108411     -3.32388610547647      3.71579813310092
  C   -3.91401630625914     -2.55204363218038      3.08979653639578
  O   1.19917091046583     -4.99315608624125      3.18955760541554
  Cl  -0.87188781833704     -5.88156512763631      0.77393272298164
  C   0.53165939307744     -2.48518856510837      5.16613990897950
  O   -5.11175054003070     -2.97963971007397      2.63238943406600
  C   1.27989974131871     -6.44342126295325      3.25096066212422
  C   2.43916809676533     -4.54118592783603      2.59388370017780
  H   -0.13636536770479     -2.62945809994036      6.04170812201958
  H   0.81686916026048     -3.47469642279923      4.76274153858408
  H   1.43647942600370     -1.93018427107045      5.47719377430421
  C   -3.55778612804095     -5.01130956658242      3.99484895534940
  C   -5.84905572272615     -2.05129455768842      1.83530552816464
  H   1.70519861920126     -6.72073962291944      4.23949799876544
  C   2.18728679155402     -6.87615332507165      2.07868177639348
  H   0.24575314829267     -6.82688433591132      3.16579489466972
  C   2.68468335779384     -5.54323913257871      1.47203129576138
  H   3.23730753817691     -4.57016824492146      3.37099827741349
  H   2.28118999919598     -3.49754540449800      2.26351178671355
  H   -2.67834985195569     -5.52465192452940      4.44751506665874
  C   -4.75497269686731     -5.21104616179370      4.93592933688832
  C   -3.83369410304417     -5.65152226135949      2.62890306274497
  H   -6.79817684714831     -2.55660974248912      1.57987922601577
  H   -6.04020032986138     -1.11207984388509      2.39342846669292
  H   -5.28847949581185     -1.79377146528359      0.91269672063268
  H   1.61228447300785     -7.45550698154644      1.33282505892148
  H   3.02671856101261     -7.50060205496171      2.44333424396488
  H   2.05670290758444     -5.26695064174167      0.60201696495409
  H   3.74346408981433     -5.57306965769607      1.14984300316376
  H   -5.03009849408123     -6.28320669086604      4.99776824501856
  H   -4.53732347875875     -4.85493174914672      5.96408496441967
  H   -5.63821180673846     -4.65624427335727      4.55988913282220
  H   -3.89050908498695     -6.75409759473441      2.73232314136308
  H   -4.79138874282365     -5.29164696573964      2.20954321506347
  H   -3.03628963254239     -5.44927552719892      1.89047204665523
  C   -3.13725198110098     -3.52319382404604      3.97082476621068
  H   -3.31106785088109     -3.15572712185170      5.01327867970399


148
TS3c_keyphos
  C   0.81712329678326      0.22466586203342      1.23273681814031
  P   2.15423898335728     -0.04902982315371      0.16749479258874
  C   3.62123369223483      0.90773710663309      0.81729494201504
  C   3.33807211341936      2.40371807771027      1.05135503259302
  C   4.93709568161342      0.71480645035809      0.04399390872802
  H   3.76553856354337      0.44579776455358      1.82050898079812
  C   4.50320688675545      3.05986655249725      1.80469741740666
  H   3.20511304897523      2.91402281928628      0.07513493564976
  H   2.38638209173707      2.53530180381287      1.60009456902690
  C   6.10531282124383      1.37818362095151      0.78979791530657
  H   4.84248217857992      1.17650941513623     -0.96263261147323
  H   5.14875541986966     -0.36129072366959     -0.11981970832150
  C   5.83256225446178      2.86236253395340      1.06502579701377
  H   4.29707483056758      4.14051358970588      1.95281000478252
  H   4.57647902948986      2.61373693498460      2.82232306435887
  H   7.04258869314923      1.25577307579736      0.20737902666692
  H   6.26678232106402      0.84777039389363      1.75541428273023
  H   6.67044552403319      3.30981386439643      1.63948173041612
  H   5.79183208628722      3.40805381108287      0.09524465492014
  C   2.75975199297263     -1.82812268881985      0.11127474450045
  C   1.63071583141382     -2.70433224522565     -0.45064063975754
  C   3.18244293868440     -2.32057204730263      1.50705160970073
  H   3.64067248227208     -1.87788284017491     -0.56709764822932
  C   1.99353401036491     -4.19270350727751     -0.46588494323556
  H   0.73156015862761     -2.55977924156711      0.18093154939290
  H   1.33098241552347     -2.37633868619250     -1.46565160289516
  C   3.54500799530618     -3.81352294539501      1.49406834823155
  H   2.33617083543735     -2.15266592874296      2.20858412376062
  H   4.04091022479442     -1.72977937244450      1.89032051771571
  C   2.40660221050910     -4.67254716106415      0.92947477870089
  H   1.12504142728317     -4.76781854361518     -0.84569797431645
  H   2.83360088571012     -4.36344516592560     -1.17773673170982
  H   3.81352422564257     -4.14264391024670      2.52009115795363
  H   4.45602896851520     -3.95866355708794      0.87008419603596
  H   2.70684227613892     -5.74117116602928      0.90313481438631
  H   1.52696501350602     -4.61009629735943      1.60842421937835
  C   1.81475493059080      0.34859679534311     -1.61976238406645
  C   2.82697671836674     -0.22542750456398     -2.63038576957802
  C   1.59086603218274      1.84429080360504     -1.89130256891842
  H   0.82198875401820     -0.15397399224887     -1.78887670514703
  C   2.35312105388911      0.00974853561416     -4.07280294812917
  H   3.81534672871809      0.25992671018459     -2.48073010943111
  H   2.98810403084307     -1.30803479811223     -2.46760926611919
  C   1.09729665868842      2.06046386570789     -3.32744061676460
  H   2.54822340027176      2.39363334200459     -1.75672590149876
  H   0.87652107758022      2.25615960278872     -1.15435158432410
  C   2.08676585214522      1.49284049476416     -4.34988641466419
  H   3.10975919332902     -0.39000579772113     -4.78106543445271
  H   1.42055835358077     -0.57572066218396     -4.22745381124178
  H   0.91154438416810      3.14012049423158     -3.50745449478141
  H   0.12163414227524      1.54051834559404     -3.44804684072400
  H   1.70285093815264      1.63104426976995     -5.38242834359359
  H   3.04259033647111      2.06193417156140     -4.29099795460344
  C   1.10746900162946      0.52529935957850      2.70189670175127
  H   2.15408054259174      0.30952458379711      2.99825732202648
  H   0.48267116512173     -0.09208402709398      3.38197257197339
  H   0.91627228359259      1.58716239765730      2.98622752534174
  C   -1.78428905340435      1.64919390430421      1.23882939228339
  C   -0.96294119366696      2.83692110323164      0.71878570897057
  C   -2.18739958397050      1.86921204226914      2.70973640140848
  H   -2.72467378262499      1.60925478998795      0.65107781611068
  C   -1.68281331227278      4.17625573324125      0.91746103699525
  H   0.02357015405141      2.85189494929925      1.23182959120323
  H   -0.74795690057806      2.69042908170806     -0.35650319549478
  C   -2.92384515414836      3.20729660416565      2.88336113101482
  H   -1.28962118584681      1.86031944114246      3.36455899574666
  H   -2.84618835160565      1.05149351710527      3.06265175512144
  C   -2.08712886015527      4.38766252998529      2.37964673683819
  H   -1.03681178980573      5.00863649885746      0.56467210022372
  H   -2.59385498608590      4.18989816908135      0.27837071010429
  H   -3.20050971028440      3.34872928944372      3.94979376722973
  H   -3.87871872572049      3.16857196863876      2.31231063755397
  H   -2.64457821361482      5.34092248291087      2.49839868929682
  H   -1.17107314359818      4.47848144429010      3.00707912670537
  C   -1.65985531006416     -1.13454234081769      2.10634965310271
  C   -0.85189465329767     -2.40856488289129      2.37765249105987
  C   -3.11864517930281     -1.44953803242399      1.73778230443351
  H   -1.66032898762238     -0.54430190263418      3.04863791945747
  C   -1.54206886852128     -3.29711396479324      3.42290170361707
  H   -0.76028061329069     -2.98898313104835      1.43991082052191
  H   0.17504662640781     -2.14626610727587      2.70379782134019
  C   -3.79711408694112     -2.36200514040541      2.76688669525811
  H   -3.13489179235354     -1.95148502146307      0.74865646054245
  H   -3.70318245849667     -0.51411082204014      1.61554155049495
  C   -2.97881418776882     -3.63624026410620      3.00371392777702
  H   -0.94862826958399     -4.22496714871004      3.57237257212942
  H   -1.56021910207859     -2.77481983869600      4.40748202682174
  H   -4.81466237119903     -2.61524441969089      2.40466967303568
  H   -3.91665167473030     -1.81586640170255      3.73095315356685
  H   -3.46741173289791     -4.27947521665823      3.76632816038758
  H   -2.94864355976453     -4.21752380985131      2.05565801233203
  P   -0.90398569197770      0.00830091287261      0.80246119617095
  C   -2.78369438249487      0.68887058107514     -1.58191437239750
  C   -2.49572573327179      1.96647442951892     -2.10174225609306
  C   -4.09645180031688      0.40122018672655     -1.15017117389251
  C   -3.49901349828719      2.95276700823859     -2.16331070662527
  H   -1.49003061458447      2.20701286251625     -2.47094932675427
  C   -5.09176006502545      1.39174072119136     -1.21735233787766
  H   -4.36896373750332     -0.59573243528988     -0.77465180506906
  C   -4.79893443418888      2.67256121810251     -1.71489389014248
  H   -3.25461921526141      3.94646056494755     -2.57126891745624
  H   -6.10958474302151      1.14560981710697     -0.87583923487264
  H   -5.58132086908997      3.44541802462092     -1.75976393834170
  Cl  -1.63241541068259     -3.87925121894906     -0.62268483795960
  Pd  -1.43093469002470     -0.74440376513439     -1.43107866538370
  C   -2.94475018459160     -1.98468968529677     -3.54910578753906
  C   -0.61687479702829     -3.35833935044833     -3.79608395480147
  N   -0.49234844335052     -2.07780829539816     -3.71105726840233
  C   -1.92623250169516     -4.11757137288235     -3.86382836932196
  H   -1.81334000302860     -5.00841986152296     -3.20959254399944
  C   -1.67189137328940     -1.29076228474885     -3.58023492691368
  C   -2.26512238439795     -4.63593253509866     -5.30243120524616
  H   -2.28342171298235     -3.73696465534228     -5.96176577580204
  C   -1.22915727455771     -5.62431233862602     -5.84825867566422
  H   -1.12641717577669     -6.49795845945283     -5.17027501782451
  H   -1.55041342078270     -6.00559466931490     -6.83903651965223
  H   -0.22561854564942     -5.17492973550547     -5.96075005595400
  C   -3.66466632738263     -5.26408125109707     -5.31031846589239
  H   -3.70432828021346     -6.13493483562273     -4.62209715070757
  H   -4.43113928217128     -4.54184959963866     -4.97272055137221
  H   -3.92713933814818     -5.61644153060033     -6.32832141422130
  C   -4.25904612626614     -0.13490409484268     -4.30145574055095
  H   -4.02096895385881     -0.31962937240905     -5.37148818658124
  H   -5.31662905442224      0.16790243990806     -4.20435463287478
  H   -3.62265561846015      0.67903346992370     -3.90570794355319
  C   1.73121619385798     -3.58490051868016     -4.08230490417289
  H   1.73671665206776     -2.98529399954287     -5.01611591875873
  H   2.01034647154182     -2.91985102856027     -3.24420384930397
  H   2.44839913536451     -4.42219253366770     -4.15678154946300
  O   0.45340989552524     -4.17882417974201     -3.87027189946444
  O   -4.13275041909033     -1.34650138971956     -3.55629559866923
  H   -1.61400640059988     -0.32268887763658     -4.10552459934966
  N   -3.03427163490773     -3.30003704184985     -3.36769119408628
  Zn  -3.73982532011919     -3.81076457366127     -1.56315378564900
  Cl  -5.54787454195146     -3.05696314737715     -0.52993862889994
  C   -5.47374261905361     -6.31369063336336     -1.53381535388069
  O   -4.10326689246476     -5.91567166822078     -1.77640105704198
  C   -3.29642238537925     -6.83148612332306     -0.99819077749598
  C   -4.06383671456542     -7.02056222563811      0.31977172694231
  C   -5.52666954690628     -6.63402306467022     -0.03438892893620
  H   -6.12028234168183     -5.46755417723300     -1.83278857858347
  H   -5.69167559215610     -7.20243496594455     -2.16737392404537
  H   -3.21088456269579     -7.78176718789311     -1.57085173664878
  H   -2.29909439765372     -6.36654965087648     -0.88329279393651
  H   -3.97150302453906     -8.05915119810645      0.69257912446016
  H   -3.65996190325678     -6.34602518096111      1.10006916056772
  H   -6.25341145695788     -7.43913517744703      0.18764695950561
  H   -5.82940188383077     -5.72206226563696      0.51500816727460


132
TS4a_keyphos
  C   1.15035126126960      0.44879984678686     -2.31981759969546
  P   2.52279448082240      0.03185357680055     -1.34162638587623
  C   4.04471415112170      0.79840391733506     -2.10800043174008
  C   3.91817353471592      2.30907564054728     -2.38839045515568
  C   5.36231946339652      0.49295553222669     -1.37077259953542
  H   4.09891786943919      0.29067811543126     -3.09787744794339
  C   5.11375418673483      2.80082683980155     -3.21573021227130
  H   3.89284250263995      2.86012002894210     -1.42706642090219
  H   2.96216433969781      2.53071661992273     -2.89893666068741
  C   6.56593211059382      0.99961392252202     -2.18090390610539
  H   5.35260030542764      0.99255522083680     -0.37759842397332
  H   5.47097536913680     -0.59314233977641     -1.17518505749722
  C   6.44316983456730      2.49136314018261     -2.51530541005363
  H   5.01958172168432      3.89034374695216     -3.40635230626393
  H   5.09707704103962      2.30625317280885     -4.21331916062764
  H   7.50607704615817      0.80043421853165     -1.62497846778901
  H   6.63210586634340      0.41561808183589     -3.12654063737074
  H   7.30029800460790      2.81837140605906     -3.14045794344618
  H   6.50122849789088      3.08154837703831     -1.57290765978540
  C   2.96273694702973     -1.80647275445485     -1.26455275309481
  C   1.82749696982858     -2.59405835540149     -0.58721171735980
  C   3.23222980977420     -2.33516268360665     -2.68558369163799
  H   3.88865100737317     -1.90875183748551     -0.65555431074542
  C   2.04043197465783     -4.11212650324980     -0.63909763489866
  H   0.87346920549269     -2.33950764779622     -1.09447304131375
  H   1.69575612230793     -2.26927064537673      0.46480601564757
  C   3.43597740070158     -3.85644650150024     -2.71978254378018
  H   2.36286861551387     -2.06773881464676     -3.32659601675943
  H   4.11786086608120     -1.83287611574962     -3.12774045801022
  C   2.26097939008980     -4.59828601325413     -2.07479558267676
  H   1.16724326256067     -4.62141012497238     -0.17981726598357
  H   2.92504828788107     -4.38446883104916     -0.01969811969506
  H   3.58403582889092     -4.18981831122210     -3.76862359521610
  H   4.37284653336351     -4.11336306930518     -2.17535076440318
  H   2.43367827064215     -5.69463946032706     -2.09577327709913
  H   1.33850954482057     -4.41080563158788     -2.66886050557013
  C   2.34157949423728      0.54144734106919      0.43922455692914
  C   3.20598498565443     -0.19045392432752      1.48272900471710
  C   2.44630562335533      2.06072833560358      0.65252554053096
  H   1.26440896593204      0.24632152351899      0.62924303793998
  C   2.73298197872907      0.17613981235281      2.89946236032504
  H   4.27359525485020      0.09799507251652      1.35948203604485
  H   3.16023464813408     -1.28854577954047      1.35568745602914
  C   1.98288626587600      2.44420752279302      2.06300944099982
  H   3.50750321702314      2.37143534701499      0.52955889184684
  H   1.85829156117703      2.59991458730246     -0.11313277166089
  C   2.77528641389762      1.69057663862287      3.13742487267288
  H   3.35778623315068     -0.35160282325834      3.65099908684474
  H   1.69004207770358     -0.18956315839122      3.03719586503665
  H   2.07298925476559      3.54171570391558      2.20507096636914
  H   0.90287509501842      2.20032915475674      2.15904862047955
  H   2.38559824592557      1.93464252165281      4.14870929240345
  H   3.83365861996071      2.03772053356014      3.12115796543444
  C   1.33705033200242      0.74436538843917     -3.80378239062866
  H   1.16628997452824      1.81294344621816     -4.07291103327611
  H   2.35043027226251      0.48955580257676     -4.17602984606977
  H   0.63880105158225      0.15280024835069     -4.43621324744754
  C   -1.42490934716084      1.91535100286543     -1.74770486058228
  C   -0.67569662245409      2.96418301174018     -0.91716130778674
  C   -1.77128155441020      2.47121920952172     -3.13846604611404
  H   -2.37601915087977      1.68781596085026     -1.21308504169966
  C   -1.46782015614865      4.27204877611002     -0.80232428586099
  H   0.30726154017664      3.15968411415301     -1.40291036857768
  H   -0.46310174662662      2.55188029042269      0.09061606283868
  C   -2.57507328712897      3.77675508696220     -3.02365735668023
  H   -0.83313164627111      2.66328407027872     -3.70309781114923
  H   -2.34752715925205      1.73069219301382     -3.73060579748048
  C   -1.83578771073544      4.82624124373582     -2.18410333849328
  H   -0.88499670666485      5.02148812404923     -0.22508904803364
  H   -2.39371899769714      4.07719500752135     -0.21684892701823
  H   -2.80387790135939      4.17611853402970     -4.03478202639852
  H   -3.55497645801949      3.55262420681465     -2.54495175774260
  H   -2.44866382080787      5.74733496214257     -2.08646018147615
  H   -0.90405322187526      5.12427415835062     -2.71693138225070
  C   -1.48153395093404     -0.75455676153787     -2.92458212510601
  C   -0.84617291527464     -2.13060640706176     -3.16226861836403
  C   -2.94432716679152     -0.92096553282269     -2.47729406454035
  H   -1.46569144334508     -0.19909773636226     -3.88981892136656
  C   -1.64369511501305     -2.95998985780004     -4.17685743531317
  H   -0.81645129914062     -2.67543886034610     -2.19172278191447
  H   0.20756576347585     -2.01415968273707     -3.48853870520829
  C   -3.75558623033084     -1.75354794580433     -3.48020477808508
  H   -2.93782888505766     -1.42455152727271     -1.48393357350369
  H   -3.42894587973361      0.06395522140249     -2.31987275498499
  C   -3.10540826512503     -3.11820289944093     -3.73970697783680
  H   -1.16770433711543     -3.95455960050681     -4.31461942455242
  H   -1.60981478714993     -2.45628407397473     -5.16941357059294
  H   -4.79582285852679     -1.88223490482512     -3.11262377988478
  H   -3.83169156030214     -1.19521044726043     -4.44088847005346
  H   -3.68157048803515     -3.68781593618280     -4.49927335054975
  H   -3.13961756761410     -3.71931796061895     -2.80288926565140
  P   -0.50515592808206      0.26464357160661     -1.67164620261068
  C   -2.27566592626011      0.30421548208900      1.57134421436632
  C   -1.93612182412342      1.47719150349464      2.28575708527173
  C   -3.59432170192046      0.18759976030690      1.06298216522897
  C   -2.85396373704137      2.53252369328089      2.41341775742152
  H   -0.94449926262142      1.55437001351975      2.75477955950910
  C   -4.50941846028906      1.24109775070611      1.20247902499969
  H   -3.89903381696735     -0.73687738898810      0.55168018179832
  C   -4.14498089216890      2.42417117788949      1.87074577814645
  H   -2.55566609448886      3.44517470320205      2.95319631127562
  H   -5.52430518280565      1.13162726336377      0.78849884745749
  H   -4.86695750905726      3.24725573107769      1.98019473627820
  Pd  -0.80498794082793     -0.58859805895849      0.46031360141155
  C   -1.45705836817773     -1.34728186812733      2.40632414731097
  C   -2.70844331702424     -2.11547872526871      2.63425398860106
  N   -0.83259311177193     -0.90183854841311      3.60212827555649
  H   -0.73207952590509     -2.01132598534120      1.82366844625445
  N   -3.45925949420158     -1.98963634418494      3.66566704895956
  O   -2.98831695492254     -3.00380719078072      1.64820238379505
  C   -1.60502785793798     -0.70769484550286      4.61679515054134
  C   -3.11933978692001     -0.90922751201100      4.58835069707195
  C   -4.21201676881207     -3.72448766345610      1.79048169037887
  O   -1.09484232004504     -0.32749311805134      5.80650239989110
  H   -3.53420444231290      0.03589827147638      4.15203135164776
  C   -3.79614943732741     -1.08562294804547      5.97498575306654
  H   -4.18812422018258     -4.37736821654705      2.68749142892848
  H   -5.06814029362804     -3.02744837031836      1.90187998351606
  H   -4.31737902652608     -4.33279813533585      0.87338895970441
  C   0.31618246250227     -0.12485208814382      5.86550951569739
  H   -3.16104013107743     -1.77541834143230      6.57411873397884
  C   -3.89451092660161      0.25688729997230      6.71279526978480
  C   -5.18673447119016     -1.71386880207240      5.83116381583412
  H   0.54441838938819      0.12465283474802      6.91773293628760
  H   0.86356763895729     -1.03575569647937      5.54877706054773
  H   0.62427465434986      0.70603014690559      5.19734046205879
  H   -4.54589033120053      0.95832785204606      6.14814360076644
  H   -4.34386439789846      0.12141056408854      7.71759566649674
  H   -2.90535490488679      0.73381315899576      6.83872959078475
  H   -5.84403155167900     -1.07392182384141      5.20458840580246
  H   -5.13528576903427     -2.70518612655797      5.34559285675828
  H   -5.66548371601486     -1.82036707886777      6.82610213523303


132
TS4b_keyphos
  C   4.23148514148771      0.85159732268820      0.63418041114060
  P   4.70533185210855     -0.19741644980644      1.93451649127220
  C   6.51878123921094      0.07491776306580      2.28661059048151
  C   6.91246384543693      1.54894469089407      2.50816840798430
  C   7.09668897729474     -0.81472106178394      3.40283957669206
  H   6.99510814699918     -0.24695056384651      1.33246276977427
  C   8.44008001089125      1.69120705773132      2.56055437774449
  H   6.48621797920774      1.90718964718640      3.46705371465146
  H   6.48007622395968      2.19069881174310      1.71773191569571
  C   8.62401624419655     -0.66418766069104      3.47899931625272
  H   6.65062002969199     -0.51888284388704      4.37739713021061
  H   6.83082576206861     -1.87947531347032      3.24546105500696
  C   9.04687383426162      0.80000277675949      3.65185348923405
  H   8.71583925640036      2.75333377779831      2.72805645326493
  H   8.86776105072740      1.40894658475943      1.57191544946051
  H   9.02391600873567     -1.28584360652474      4.30739431823229
  H   9.07125884833516     -1.06712389812301      2.54227592563765
  H   10.15383043217634      0.88416156718668      3.65526268847243
  H   8.70364693457142      1.16265833698461      4.64713399988818
  C   4.61348184469329     -2.05338397254595      1.57428278694748
  C   3.15448294616189     -2.46582167499953      1.31201607902984
  C   5.51269847177232     -2.39833466213394      0.37279285942934
  H   4.98722877595165     -2.59291128428090      2.47322152679900
  C   3.01790850053562     -3.92224589078255      0.85117828870122
  H   2.73769508511500     -1.79587790297305      0.53154491323345
  H   2.52857975710196     -2.29578735557912      2.21136651706942
  C   5.35935984744641     -3.85839330757767     -0.07612766405604
  H   5.24486271338288     -1.72174348677197     -0.46918358498513
  H   6.57715012071998     -2.19610261720716      0.61353420947966
  C   3.89741818475759     -4.20981247679080     -0.36985978158112
  H   1.95177633583101     -4.13729242563302      0.62754988905675
  H   3.30832618855364     -4.60488957539706      1.68178537886446
  H   5.99608143542567     -4.04429768505786     -0.96666249966080
  H   5.74131494038890     -4.52874122115463      0.72682141764451
  H   3.80679497649483     -5.27288659111539     -0.67635654118067
  H   3.53998900702322     -3.60071156820581     -1.23036319714310
  C   3.67441608145762      0.02726151702076      3.46475768083166
  C   3.61876134545236     -1.13750914751292      4.47063701906440
  C   3.96748530359992      1.34200087926855      4.20697052073869
  H   2.64696207056954      0.12617409865805      2.99752177740937
  C   2.52383794973359     -0.87076617257702      5.51687270119661
  H   4.60227582319106     -1.24293111460300      4.98024092585710
  H   3.41783223170624     -2.10348704856557      3.97019806346568
  C   2.88573228910820      1.62292740023408      5.25702645129618
  H   4.95113434956419      1.26050261085787      4.72083410368654
  H   4.04259155157020      2.18134005681736      3.49099473113953
  C   2.74856875579800      0.45947311384859      6.24615200866349
  H   2.49199601132454     -1.70915928585479      6.24487114646716
  H   1.53459180298565     -0.85472479006520      5.00604799026508
  H   3.11404134706736      2.56837321449751      5.79269452939699
  H   1.91882806949150      1.78159121403751      4.73338490211950
  H   1.92126858110977      0.65449611386457      6.96149671525528
  H   3.67707834526654      0.39045340575808      6.85793074784158
  C   5.26668319509934      1.32127522862709     -0.38174139289400
  H   6.22824466573409      0.77189114975540     -0.31386979120858
  H   4.91963938989373      1.16871402579615     -1.42740502908678
  H   5.51907106096621      2.40384466460941     -0.29519972557056
  C   2.15231453501995      3.02649098644531      0.37826107668012
  C   2.47899958884333      3.57954843047130      1.77060112930144
  C   2.78263331193092      3.90366192748643     -0.71557493408008
  H   1.04435004496849      3.06347864746087      0.26416771139338
  C   2.03742760310036      5.04102183244777      1.91830839276450
  H   3.57802227614117      3.49870832150704      1.93239688703384
  H   1.98849895224507      2.94955971843725      2.54088470277969
  C   2.32775727034050      5.36513510264790     -0.57557372532337
  H   3.89033964081437      3.85484840631937     -0.63512298382655
  H   2.52481591216148      3.52783519978286     -1.72709505469691
  C   2.64032362780857      5.92388329201710      0.81852184081788
  H   2.31723070231394      5.42450905125016      2.92284150324345
  H   0.92675735393730      5.08456924190300      1.86547015113395
  H   2.80075401533904      5.99123554051248     -1.36202153106077
  H   1.22934515195154      5.41748215487440     -0.75045188214367
  H   2.27336188347768      6.96826068805289      0.90958937346569
  H   3.74558564275171      5.96788498222278      0.95071016530382
  C   2.18060875237546      0.79941743590198     -1.50577906624871
  C   2.52742659677732     -0.65225841202129     -1.86067248531937
  C   0.71696608316032      1.09670740732394     -1.87752753829651
  H   2.84239063567072      1.46720850469339     -2.10292760187791
  C   2.25201034246961     -0.96524267491526     -3.33714894649551
  H   1.90556250733123     -1.32418202583695     -1.22706360420758
  H   3.58404863919793     -0.86656741697407     -1.60097452855906
  C   0.42772351899566      0.78460311950548     -3.35286892391525
  H   0.06661181255115      0.46928439259102     -1.22588568212965
  H   0.45273594728291      2.15059750616499     -1.65572805687510
  C   0.79501012825589     -0.66119280698596     -3.70650169581023
  H   2.49654109659644     -2.02763556246693     -3.55242735475883
  H   2.92893775150645     -0.35288489401392     -3.97502047132589
  H   -0.64229512447546      0.97977801425854     -3.57836150052802
  H   1.01353994527221      1.47938386108934     -3.99673221966398
  H   0.61478858427856     -0.85889567180865     -4.78433440312626
  H   0.12764087376665     -1.35215597635317     -3.14290658133910
  P   2.50084783663034      1.17097940429266      0.32016662668328
  C   -0.70316384658199      1.27413265645023      2.16062194478296
  C   -0.58292267606182      2.03268532668476      3.34836987355767
  C   -1.48360365398550      1.80442149144774      1.10268603523654
  C   -1.13788357434746      3.31897348181910      3.43986091681540
  H   -0.05544480013852      1.59972340757095      4.21072120203808
  C   -2.04626749830279      3.08622111532258      1.20491131069035
  H   -1.63938451393183      1.20997365214471      0.19130775706703
  C   -1.86938271638730      3.85726605324157      2.36793068456055
  H   -1.00577346974338      3.90012140174132      4.36622826247317
  H   -2.63632580828167      3.48385068327924      0.36399797817414
  H   -2.31389721453945      4.86082798610777      2.44412422287420
  Pd  0.88751011222856      0.11613160298589      1.60555400965653
  C   -0.87901698628545     -0.72168635524692      2.58362003021422
  C   -2.15540507837907     -1.01071729091235      1.87797088394866
  N   -0.94444962668133     -0.79563995750297      3.99813841845928
  H   -0.09769147241751     -1.46773278304398      2.20654415932251
  O   -1.97216583043920     -1.33527327187123      0.57197722040931
  N   -3.32355394322437     -1.00298364690403      2.40874268085269
  C   -2.11307367940709     -0.69732574515802      4.53295747314249
  C   -3.15703909442935     -1.58660848891607     -0.18199946561531
  O   -2.27816964072987     -0.79830609024168      5.87014899681465
  H   -3.72896772935871     -2.43552705114976      0.24506333619972
  H   -3.82079463356244     -0.69691174442872     -0.18208212372723
  H   -2.82060663778815     -1.81974735974259     -1.20916667062916
  C   -3.98121891322944      0.92810351507896      3.79929759563959
  C   -1.09320170157777     -0.92378919549999      6.65324465649228
  H   -3.29807646301805      1.52240790919818      3.15838711367809
  C   -5.37282910255695      0.94800805427592      3.15869937019000
  C   -3.99802650710798      1.56158826797272      5.19208656909367
  H   -1.42729297542173     -1.00783144817136      7.70337795771554
  H   -0.50836075504722     -1.81813611844416      6.35590805968893
  H   -0.43971696140596     -0.03499918392564      6.52756532636156
  H   -5.73334765528465      1.98947421438986      3.03640657677696
  H   -5.35345345689337      0.46006618953812      2.16566939062664
  H   -6.10851794774962      0.40577882042106      3.79120028389857
  H   -4.46187591817645      2.56777004081649      5.14066187790149
  H   -4.58306726845197      0.95166754278784      5.91200731507257
  H   -2.97838650674400      1.68570659602319      5.60470475195029
  C   -3.42453204036247     -0.53490468959858      3.78495135671824
  H   -4.17464642479401     -1.16240169175495      4.32055911720318


132
TS4c_keyphos
  C   -0.39638975021290      0.10958812084489      1.16633783274236
  P   1.19134264202807      0.04370438384059      0.49256484861685
  C   2.28040932455722      1.46830650897329      1.08404486900507
  C   3.25646894002740      1.21812581389739      2.24853159374295
  C   1.46484086124073      2.75208816872334      1.33076550630017
  H   2.91634526442787      1.64446677061078      0.18586529723274
  C   4.18284321832922      2.42887717371288      2.44645603956567
  H   2.68639308250174      1.04290639565412      3.18704391238277
  H   3.86459152697978      0.30923807426283      2.06854940013909
  C   2.39104216013556      3.96041462528981      1.52500857459979
  H   0.84421766969718      2.61664380960000      2.23970257669413
  H   0.75168132400022      2.93104310801578      0.50436389092231
  C   3.39101881195565      3.72386785494249      2.66319043170168
  H   4.86899181974989      2.24196290204422      3.29903664864186
  H   4.82646459358364      2.53927644759700      1.54455072677284
  H   1.78615403291881      4.87041860440571      1.72068365736849
  H   2.94706493460558      4.15212829324212      0.57924736904871
  H   4.08101135325930      4.58759894300689      2.76434751754597
  H   2.83519559959692      3.65306959312763      3.62530287286223
  C   2.15480218883173     -1.53616736341773      0.87208404394725
  C   1.63311886968533     -2.68147967849525     -0.01401823795864
  C   2.02480617499424     -1.93269231821402      2.35655505996543
  H   3.22558778722193     -1.33565577792977      0.63639902775256
  C   2.31063932843286     -4.02251105113579      0.29037311915454
  H   0.53945903952681     -2.76922887348121      0.15333324309024
  H   1.74486661391421     -2.45105982831761     -1.08878261552423
  C   2.72272782633207     -3.26660859798863      2.65837400663065
  H   0.94319708773936     -2.02604979965294      2.59240679341430
  H   2.42142056548727     -1.14337896103373      3.02253678426268
  C   2.18946365880569     -4.39583405260111      1.77064043059839
  H   1.86386117199376     -4.80765360328716     -0.35446970977367
  H   3.38813510816485     -3.96102188858614      0.01377882441638
  H   2.59519479139907     -3.51867579078497      3.73223117445452
  H   3.81817430147723     -3.15382781723667      2.49191060618051
  H   2.72354494358086     -5.34588923007639      1.98234060532117
  H   1.11796092757010     -4.57579860987702      2.01367845813704
  C   1.27186058494217      0.19342086780821     -1.36242968164524
  C   2.68925506283522     -0.04182680553872     -1.92481949048137
  C   0.71206784407468      1.52837035512496     -1.88238408973147
  H   0.58599527129087     -0.61372432709800     -1.71693839034927
  C   2.70142273700233      0.01419010033810     -3.45986162165718
  H   3.37659563135940      0.74179174493887     -1.53183265919518
  H   3.10166409652441     -1.01294489036230     -1.58824964179473
  C   0.70426371909675      1.55513746577409     -3.41527401733920
  H   1.33554169425593      2.37091688976150     -1.51016364115964
  H   -0.31071128621968      1.68226902603217     -1.48932684610489
  C   2.10330734845435      1.32032744520298     -3.99245801730189
  H   3.74234901665375     -0.11629746727554     -3.82446241745267
  H   2.11766596064041     -0.84200417351670     -3.86061817817837
  H   0.29024230437061      2.52255559052407     -3.77019553645462
  H   0.01332225541892      0.76337128041834     -3.77846088756065
  H   2.06836814461074      1.30009872527348     -5.10207711719145
  H   2.76325060521279      2.17339153951811     -3.71364331429243
  C   -0.47639565923590      0.39712410778198      2.66388723100055
  H   -1.00259678475187     -0.40317084107534      3.23292662419753
  H   -0.99959781354073      1.35138580655804      2.90170977540808
  H   0.52699202965239      0.47573717335998      3.12963019699169
  C   -3.09015845829198      1.22289483809396      0.63862487558670
  C   -2.35790113466471      2.53938852718120      0.34242961760968
  C   -3.83374084613607      1.29989265033349      1.98578575163535
  H   -3.85956685293017      1.08993891880133     -0.15115803356646
  C   -3.31163560627578      3.73969020513417      0.37875358363701
  H   -1.53762321452147      2.67491735361669      1.08016361482142
  H   -1.87594411603077      2.48110313798603     -0.65280010533305
  C   -4.79564374727213      2.49927852264110      2.00231800480514
  H   -3.11366094167522      1.39805562845249      2.82591613531069
  H   -4.41120759012395      0.37254747346994      2.17295696189518
  C   -4.06846691552026      3.81631649769032      1.70912377989471
  H   -2.74686154807939      4.67907535269551      0.19697248030248
  H   -4.03798497961047      3.64176477391724     -0.45877153601567
  H   -5.31962480279843      2.55054937681726      2.98055251502152
  H   -5.58226240498185      2.33860260551239      1.23100330293492
  H   -4.78650671401540      4.66359679061069      1.70322303908522
  H   -3.34552968156249      4.02267252778343      2.53134825001241
  C   -2.78640914285428     -1.60738904144224      1.33137150331209
  C   -1.88017557649868     -2.82172373738977      1.54357846785242
  C   -4.11193124135876     -2.02217229139652      0.67139717952048
  H   -3.00987933375736     -1.16673719079473      2.32806896380619
  C   -2.58296661972848     -3.93596450602790      2.32884326997217
  H   -1.57810912761066     -3.20787754990432      0.54754878531277
  H   -0.94538621732689     -2.50850220397655      2.04915966359156
  C   -4.81856929644511     -3.13378423643448      1.45884744332723
  H   -3.88266160756929     -2.37772641221546     -0.36009527450911
  H   -4.78170829805429     -1.14736679575846      0.54301072809400
  C   -3.90135673524230     -4.34644772176241      1.66021290554037
  H   -1.90739167674485     -4.81267967287827      2.42946128544204
  H   -2.79257382670400     -3.58231782063185      3.36392349149662
  H   -5.75258987931775     -3.43261652400289      0.93781234498029
  H   -5.12743205044862     -2.73922891652857      2.45352283792383
  H   -4.41446951344198     -5.13133735926928      2.25487978344980
  H   -3.67704520204497     -4.79868483192251      0.66771502932025
  P   -1.92986596291048     -0.25197114624158      0.33615805105876
  Pd  -1.98782520332988     -0.98629234838398     -1.83558133193716
  C   -3.35902429420928      0.43630595436406     -2.41827610377084
  N   -2.04773057841850     -2.04181516057805     -3.74139951527171
  C   -4.73377399231030      0.10721502690482     -2.39417932758126
  C   -3.01169387285129      1.70937071888056     -2.92010960516329
  C   -1.59890835021004     -1.32083568534427     -4.80151701525944
  C   -1.22897808015532     -2.97290151706900     -3.13185939209949
  H   -5.05285981358284     -0.88348438799653     -2.03164310257780
  C   -5.71707564950468      1.01254215959056     -2.83123672185835
  C   -3.98827741895109      2.62147087179156     -3.36093571350100
  H   -1.95457880661836      2.00898314231885     -2.98239591371553
  C   -0.33218094767390     -1.54551738990394     -5.34537104476250
  O   -2.50640872790133     -0.43748806764537     -5.26566126132227
  C   0.11902268876716     -3.09242321197114     -3.69184111109171
  H   -0.89965265240782     -2.23690104965545     -1.52905532177331
  C   -1.97921035776709     -4.18798560233213     -2.55935047379201
  H   -6.78018354141289      0.72315165761278     -2.79869594231439
  C   -5.34930229698124      2.27983425408279     -3.31183179310617
  H   -3.68100275680558      3.60963201477992     -3.74161696244304
  N   0.51975160633880     -2.42100541478360     -4.74038636229479
  H   0.01535590854372     -1.06215641990410     -6.26933088988925
  C   -2.10283733348282      0.47480258624876     -6.26997965013108
  O   0.97811321602175     -3.92513334796065     -3.04287185681731
  H   -2.87031428935954     -3.75250490288756     -2.05926970464805
  C   -2.47337084516329     -5.03562357956523     -3.74500330355148
  C   -1.21881410361252     -5.04554245974397     -1.54568899722559
  H   -6.11678635449811      2.99324385911332     -3.65020804311681
  H   -2.94107741319896      1.18415195739463     -6.39543333438919
  H   -1.19297964368854      1.03902741794962     -5.96783109925562
  H   -1.90486095072676     -0.03786178061645     -7.23796228589300
  C   2.28808091990768     -4.04078055257579     -3.59122458847479
  H   -1.61748088787695     -5.45840979472550     -4.31239693687898
  H   -3.09102044251805     -5.88292469023416     -3.38427471483348
  H   -3.08431364600976     -4.42660415424611     -4.43956744277162
  H   -0.42814355099131     -5.64618409318739     -2.03256842058839
  H   -0.73326879979035     -4.42289343025483     -0.77086161203374
  H   -1.92141306719520     -5.73866207155724     -1.04031218815791
  H   2.82067640792577     -3.06695620551146     -3.57011765413046
  H   2.81637339042218     -4.77700004281767     -2.95789429106354
  H   2.25390483663927     -4.38351344496379     -4.64594112730482


105
TS5c_keyphos
  C   0.68772856910536      0.77737566867518     -1.75498955157579
  P   1.96221908305073      0.48847001387482     -0.61397629720369
  C   3.52208498201825      1.31115766069276     -1.22255073040846
  C   3.39039367216633      2.82147528878226     -1.50770946690573
  C   4.76162835615838      1.03656068686745     -0.34986216919632
  H   3.68463195477889      0.80926603284096     -2.20435911649152
  C   4.65619016165872      3.35070831761186     -2.19626598017822
  H   3.25104431314249      3.36800366525687     -0.55377343137046
  H   2.49445201738252      3.02969562336647     -2.12084849263869
  C   6.03301726184775      1.58444387493905     -1.01577945536412
  H   4.62538506524723      1.52468432244827      0.63996782066238
  H   4.88225813214248     -0.04709417294922     -0.15034138658405
  C   5.90646153954667      3.07495154883162     -1.35234909628328
  H   4.55086028087377      4.43825882039212     -2.39195157115255
  H   4.76530772161194      2.86362600230922     -3.19177020737271
  H   6.90915523511155      1.40537479098791     -0.35788952617689
  H   6.22386500962801      1.01177877307431     -1.95154089856006
  H   6.81891034922413      3.43300140348240     -1.87335405981411
  H   5.83856307963987      3.65592483218609     -0.40491923886434
  C   2.47852630899369     -1.31589116563073     -0.38422137501101
  C   1.29874462987724     -2.16782367499348      0.11486842602345
  C   3.04438209323592     -1.89729907974363     -1.69153739120491
  H   3.27632877351200     -1.32816257904764      0.39111545390603
  C   1.66630336088608     -3.64837588248573      0.26887871464399
  H   0.47789847242561     -2.08543489783614     -0.63255279268364
  H   0.89574273879010     -1.78112940992218      1.08913228663306
  C   3.39251803295494     -3.38755363618739     -1.55695241475371
  H   2.28450235001768     -1.75666849878367     -2.49180655944194
  H   3.94681410928034     -1.33639112194269     -2.01161586516670
  C   2.20470399391235     -4.21371948656633     -1.05016496379123
  H   0.77529821732799     -4.21541023929373      0.60875801239292
  H   2.43642157540755     -3.75939930618856      1.06550811057789
  H   3.75238010895330     -3.77734512605936     -2.53242077321816
  H   4.24193931439444     -3.49797513157119     -0.84532164252887
  H   2.49585583400160     -5.27813246504487     -0.93041841316514
  H   1.39264726834229     -4.19138682595938     -1.81077362693834
  C   1.54097966797963      1.03562009302086      1.12410917856412
  C   2.29900467021281      0.38226117774639      2.29418969597285
  C   1.52396017653506      2.56349389642012      1.29518078628646
  H   0.47388429653252      0.67554352232826      1.18353102751087
  C   1.62972467360562      0.76298331588774      3.62524786338042
  H   3.35879648930264      0.72074653510181      2.29716374598438
  H   2.31816591692565     -0.72037017659579      2.20388283742386
  C   0.84855933824650      2.95360734363830      2.61620682123441
  H   2.56980214344764      2.94281174425448      1.30963927346681
  H   1.01610735249817      3.03907106946961      0.43430093063577
  C   1.53641253953467      2.28230047817431      3.81108147834004
  H   2.18128664495655      0.30143608146396      4.47092261312497
  H   0.60829280930705      0.32038692527288      3.63651917059155
  H   0.85177122567009      4.05768669119020      2.73293193274801
  H   -0.21893031840834      2.64570270215773      2.57869376018004
  H   1.00230925461485      2.52380082146299      4.75393467266992
  H   2.56405682008779      2.69822758045788      3.91961265948198
  C   0.96077155305544      1.28833486861600     -3.16245140114414
  H   2.01068402555896      1.14000506226559     -3.49081629413656
  H   0.34317563522394      0.74789684973596     -3.91218259425549
  H   0.73321265840063      2.37159689643908     -3.30148076784359
  C   -2.16279450030964      1.68468304459766     -1.27056431474351
  C   -1.68172394247024      2.75127577534870     -0.27985724911327
  C   -2.52487999314818      2.32722351930070     -2.61891579718325
  H   -3.08200398221648      1.22504277189679     -0.83870946703589
  C   -2.72519309322847      3.85801101223740     -0.08636526773162
  H   -0.73607919572896      3.18948830791401     -0.67045717009302
  H   -1.44191901469364      2.27384335365047      0.69157405016304
  C   -3.57964248168123      3.43007227386709     -2.43304484895544
  H   -1.60942820008183      2.76281039736199     -3.07682661399858
  H   -2.90325172758802      1.56831962203144     -3.33409961483337
  C   -3.11950730437708      4.49251985843834     -1.42620815052883
  H   -2.33590547678053      4.63132233314957      0.61014086629410
  H   -3.62413233090827      3.42111058182254      0.40351997249537
  H   -3.82155660957493      3.89889048455693     -3.41077871397317
  H   -4.52205705110108      2.96466984927727     -2.06598447790640
  H   -3.91134953158019      5.25742237370183     -1.27985310439862
  H   -2.23888021880807      5.02954159147838     -1.84682943139374
  C   -1.62632911978764     -0.78292016931371     -2.72844229345194
  C   -0.72970126535253     -1.98572125411430     -3.05042956804453
  C   -3.06347645975403     -1.25527233437451     -2.44469008830130
  H   -1.64595817170821     -0.12290082894754     -3.62579372831563
  C   -1.27876072964060     -2.81361192313559     -4.21926669963970
  H   -0.67469098916565     -2.63556184057517     -2.14813011751787
  H   0.30687217084608     -1.64676202280131     -3.25514745428641
  C   -3.62443329067742     -2.09151928721101     -3.60412402570953
  H   -3.05180392943522     -1.85934250602690     -1.50907516845812
  H   -3.73235795818936     -0.39475093255255     -2.24067403097655
  C   -2.71403368849782     -3.27823343621683     -3.94291845634709
  H   -0.61703773315683     -3.68497584222667     -4.41243016789905
  H   -1.26118315799262     -2.19574746766744     -5.14547738169911
  H   -4.64805505455800     -2.44472590834805     -3.35752171441839
  H   -3.72651486389029     -1.44230553317046     -4.50323811088955
  H   -3.11628868664423     -3.84382109334065     -4.80975903198431
  H   -2.70529063483129     -3.98577552906703     -3.08308879641136
  P   -0.95226973395849      0.23783658765472     -1.28940811024220
  C   -2.79487064916236     -0.32774711050307      1.74857920104208
  C   -2.72606503931825      0.76647835937421      2.64479916050349
  C   -4.07435354973632     -0.73465317810377      1.29786727666508
  C   -3.88039228546905      1.48145284685790      3.00245687488695
  H   -1.75279021906548      1.07271988857979      3.05649122212197
  C   -5.22649403095281     -0.01909496400471      1.66271550763835
  H   -4.16917454120770     -1.60775307192494      0.63567321802780
  C   -5.13790667335904      1.09999068555125      2.50686716518010
  H   -3.79219762536814      2.34506552098882      3.68087431681871
  H   -6.20694895494887     -0.34355000738796      1.27871637787405
  H   -6.04248595195665      1.65993755136868      2.78857771486503
  Pd  -1.15950065822800     -0.94383435277062      0.77901044450354
  H   -1.70339341049234     -1.56165610214382      2.16911607639005


118
Int1_pipadyphos
  C   2.04088308484393      0.38724580118402      0.55419824675249
  P   2.99199884956907     -0.29302486803372     -0.69282129687620
  C   3.88932637119068     -2.14062745185459      1.15264869160675
  C   4.48571038667280     -2.67173310442351     -1.14685063677807
  C   5.34263590355644     -2.28237984793110      1.61528538139282
  H   3.37323350667887     -3.12551918545539      1.27684256974834
  H   3.32420784226473     -1.41313587113723      1.76277642587328
  C   5.95464906078033     -2.89992383810465     -0.75549358015409
  H   3.95509723938334     -3.65598212842071     -1.10817662173144
  H   4.39250822750792     -2.30991527690997     -2.18895662586319
  C   6.08478688509216     -3.28627777480885      0.72350837164986
  H   5.36920168282123     -2.60366695723232      2.67771113082417
  H   5.83536340123370     -1.28643677805448      1.56047458189264
  H   6.38855026864445     -3.68669169803870     -1.40829789980877
  H   6.53706144685152     -1.97165633613215     -0.94252112506035
  H   7.15317784120696     -3.36544594753891      1.01306432916725
  H   5.64230637948214     -4.29672800161208      0.87733851575097
  C   5.37002739709984      0.50467349839155     -1.91934272547064
  C   3.96621753766948      2.28933118105777     -1.06076015453929
  C   6.62856310936471      1.13955858065373     -1.31530440213579
  H   5.23972703859076      0.86535058322080     -2.97113327506426
  H   5.48017174566812     -0.59020051934745     -1.97534954203199
  C   5.16557461175824      2.99656735021794     -0.42096698765264
  H   3.81510668266535      2.69949866945423     -2.09266082189985
  H   3.02837491039519      2.47191614331089     -0.50764047242170
  C   6.45996463376937      2.65778546900273     -1.17297883135920
  H   7.51122005456326      0.89702067457709     -1.94420841993894
  H   6.80159078085967      0.68342363375645     -0.31551082883474
  H   4.99078825567529      4.09301674390287     -0.41212137415195
  H   5.24799416323770      2.67084274670701      0.63816351896797
  H   7.34033499654133      3.10578337616419     -0.66695861264700
  H   6.41744864355738      3.11230519090167     -2.18894245768398
  C   1.82788766345073      0.25665528353288     -3.08389074794776
  C   1.54810366393006     -2.04001512865681     -2.30592963539525
  C   2.04616664775000     -0.20988750620942     -4.52498933437884
  H   2.37210874878284      1.19721232709961     -2.87758064591466
  H   0.73540821150505      0.46438697907452     -2.90382488685051
  C   1.73532446435152     -2.59054374742469     -3.72149889346529
  H   1.88264118277001     -2.75696963984503     -1.53417423410755
  H   0.45001848544851     -1.85594022658638     -2.11424848801355
  C   1.34067363956330     -1.54772492170152     -4.77612417759449
  H   3.13975024993320     -0.31567142475654     -4.70216364433513
  H   1.67569704512357      0.56803831880495     -5.22549918923388
  H   2.79814201155002     -2.88946139486516     -3.86294766416036
  H   1.11983431580931     -3.50676537242302     -3.83522327410356
  H   0.24090234715427     -1.39715826262057     -4.72523631321363
  H   1.56110533271465     -1.92249600318534     -5.79735388612218
  C   2.79633423168685      1.08328087465461      1.68562506721822
  H   2.46841795842618      0.76144919076272      2.69487283398476
  H   3.88618185984717      0.88010012189387      1.63012478516456
  H   2.70134921162670      2.19432981400810      1.66795595823074
  C   -0.42369288594884      1.99774550947561      0.97747367454281
  C   -0.29173256935421      2.41120463907683      2.46235338027235
  C   0.34367179595540      3.01626448028027      0.09859763240258
  C   -1.91656738014571      2.08570687543884      0.57457502427877
  H   0.76382387575305      2.36538127721909      2.79298149417362
  H   -0.86203332370827      1.71010344491957      3.10655987701206
  C   -0.83687216342253      3.84407647760027      2.66566519851086
  H   0.26297666937818      2.71270748511728     -0.96799342336793
  H   1.42010593435396      3.00013388076299      0.35732582514874
  C   -0.20142542539743      4.44282520149562      0.30486216985731
  H   -2.52317215395194      1.36173206241340      1.15095032746677
  H   -2.01399069140456      1.78719783630232     -0.49114984581167
  C   -2.47143153205080      3.50535267464961      0.78979743117347
  H   -0.72187605372428      4.12190601198135      3.73567861671658
  C   -0.04242814169959      4.83038238592633      1.78796104251872
  C   -2.32508854555135      3.89502753129966      2.27238805694701
  H   0.38114715412894      5.14554111257677     -0.32952643214618
  C   -1.68806794824798      4.49558799627795     -0.08813156678986
  H   -3.54453279664253      3.51469415812788      0.50032577581779
  H   1.03224225103436      4.81317814070357      2.07285345724161
  H   -0.40533649634109      5.86781652407858      1.95481600278414
  H   -2.91158222687650      3.19809381963208      2.90970253444675
  H   -2.73204775755083      4.91474153446743      2.44792082435901
  H   -2.08368993948444      5.52694121864025      0.03871705444334
  H   -1.80945696536511      4.22618694564338     -1.15945570614181
  C   -0.27330751387658     -1.03721128311270      1.81002673240105
  C   -1.78752174013889     -0.97949876950782      2.11171240159349
  C   0.02192932769821     -2.40194492169719      1.13274821536170
  C   0.50643349639848     -0.98684480762157      3.14156407079021
  H   -2.35014495800673     -1.00643382814825      1.15413996689859
  H   -2.04722002645430     -0.02498843998071      2.61397098934487
  C   -2.20579362689375     -2.15290150142272      3.02158256189003
  H   1.10014606295053     -2.46010306924548      0.87379625354523
  H   -0.53858561756772     -2.44976135648963      0.17149194630577
  C   -0.38069667851680     -3.57469691648072      2.04492494246930
  H   0.33923868856014     -0.02094870246241      3.66031138063212
  H   1.59256055541962     -1.06390688927320      2.93470236796999
  C   0.08264951721102     -2.15231554083603      4.06233758373437
  H   -3.29675182741586     -2.08244713607029      3.22193326372718
  C   -1.89227587491459     -3.49078944850000      2.32697173590822
  C   -1.42817937239623     -2.06589887365960      4.34880925852594
  H   -0.14728737218650     -4.53177445074387      1.53020979431653
  C   0.39707388009466     -3.49187477185840      3.37173398825603
  H   0.64857647458985     -2.08250565726050      5.01639824607183
  H   -2.46081522137532     -3.56757610325059      1.37479867032355
  H   -2.21486619914828     -4.34103266408282      2.96658020720519
  H   -1.66380811043015     -1.11090735313062      4.86703568453755
  H   -1.73613343289545     -2.88818885178442      5.03068114377929
  H   0.11751977310632     -4.33987620121773      4.03418518540780
  H   1.48919141117758     -3.57692977633865      3.18068721297165
  N   2.27234903671814     -0.77618029790248     -2.14452340546051
  N   3.80773965793467     -1.73707908662327     -0.24875998876103
  N   4.19079006709706      0.84668858696685     -1.13186210308452
  P   0.24277244430206      0.26059561201014      0.48693485970414
  Pd  -1.00780778982508     -0.36493530289548     -1.42642169848155
  C   -3.27395304743084     -0.91939314062115     -1.58924111287980
  C   -2.49263911735521     -0.90706427773642     -2.79631672053900
  C   -2.43967061461314      0.28884534300898     -3.58123613772287
  C   -3.23614614483302      1.38885067424372     -3.22792653387074
  C   -4.09776063852217      1.32867053537451     -2.11057696896535
  C   -4.10460185512981      0.19215937796763     -1.29464050995303
  H   -3.40769005792230     -1.86589952612456     -1.04529437609269
  H   -1.83565026142442      0.30146295331049     -4.50023194849164
  H   -3.19345001113716      2.29919401447037     -3.84478940314324
  H   -4.74818660377360      2.18323132466132     -1.87255092974710
  H   -4.75436665100943      0.14814019579353     -0.40738247080202
  Cl  -2.07405292242105     -2.46945223485912     -3.56327148281751


118
Int2_pipadyphos
  C   -3.58054170950764     -0.10223250885500      0.49976999440131
  P   -3.39628200573065     -1.12132099803048     -0.87083022378303
  C   -1.73757115177495     -1.42248319659625     -3.06270910276178
  C   -2.58089511681087      0.77819413612338     -2.49711366548513
  C   -0.72637159452621     -0.77787145953498     -4.01836036360066
  H   -2.66464130493029     -1.69565737429797     -3.61522545298911
  H   -1.29143627956505     -2.34631835137811     -2.66032735630005
  C   -1.48242601518831      1.47797794440699     -3.28353299005586
  H   -3.44090233734150      0.58004626540004     -3.18015834404146
  H   -2.95556002528332      1.38979640506752     -1.66373455747539
  C   -1.11426840476047      0.62167084442056     -4.49587805975891
  H   -0.59984711326739     -1.47273079308521     -4.87497621666383
  H   0.24626243324759     -0.73398083079239     -3.48877188126132
  H   -1.84409839700818      2.48431622999562     -3.58119175583444
  H   -0.60161591856396      1.62070470143212     -2.61902997300598
  H   -0.27909244713784      1.07332573703877     -5.06948323126261
  H   -1.98867291260998      0.57847532711332     -5.18553018655088
  C   -5.74912962998938      0.02607325685841     -1.76733146189845
  C   -5.19162676247383     -2.13360661683827     -2.76894446973152
  C   -7.22051445900468     -0.37601646856760     -1.62571663092125
  H   -5.61213417090621      0.55205232172119     -2.74442450718881
  H   -5.42889383823026      0.73036773423722     -0.97598164750095
  C   -6.64772496950589     -2.60179872361909     -2.66490306470096
  H   -5.03532908461163     -1.66674992301231     -3.77318606929398
  H   -4.48486931534546     -2.97926746353641     -2.69141889602970
  C   -7.61033783604282     -1.40851500840898     -2.69092168950171
  H   -7.85623141016528      0.53060131452669     -1.70343191770207
  H   -7.38771591116547     -0.80046715798006     -0.61165247638537
  H   -6.86546576789208     -3.30410991279388     -3.49651798739545
  H   -6.78198083312201     -3.17244488593825     -1.71992398897182
  H   -8.65851117234607     -1.74438124592053     -2.55075016449414
  H   -7.56575882020681     -0.92908322846512     -3.69507924281805
  C   -4.10241961610312     -3.64473419134299     -0.12002873329046
  C   -1.72153909173619     -3.30427449974407     -0.42480720013075
  C   -4.01703844131674     -5.07245616771325     -0.67104660101839
  H   -5.10130625920328     -3.20673202177866     -0.30316759028374
  H   -3.95698455989910     -3.66594516362856      0.98879436091184
  C   -1.54166082104943     -4.69922308069200     -1.02641110904622
  H   -0.93326585392804     -2.60612890555293     -0.77072715298622
  H   -1.60363601113111     -3.37361161999474      0.68103910666098
  C   -2.61055011782651     -5.65746710180860     -0.48563622086049
  H   -4.27801127675209     -5.05514522384003     -1.75214327138059
  H   -4.77775742871609     -5.70535209587832     -0.16725805501968
  H   -1.61326306146682     -4.62965768888231     -2.13402581998609
  H   -0.52148763459072     -5.06570926281956     -0.79058622645265
  H   -2.42926835172123     -5.81822450852454      0.60103659676928
  H   -2.53589000075805     -6.65446997100268     -0.96718511807913
  C   -4.83642749631212     -0.40165863243089      1.32002824787575
  H   -4.67767307505510     -1.14424361877010      2.13400419515452
  H   -5.26014495596750      0.50631431188765      1.79303182436735
  H   -5.64048757589427     -0.82675237233617      0.68756914088400
  C   -1.84475244171168     -0.02665110552516      2.93088293528846
  C   -0.48294748078917      0.35421524435695      3.56442922364141
  C   -2.95084928785492      0.32636710966269      3.95945773106693
  C   -1.81669523462387     -1.55755790298115      2.69739195009739
  H   -0.41612100474331      1.44053159881860      3.75553540355757
  H   0.33363187300273      0.11420624770231      2.86504297411192
  C   -0.25856514426229     -0.40453202205384      4.89032002430309
  H   -3.95853687888343      0.10449296350632      3.56797656621682
  H   -2.92494346548453      1.41261250019134      4.18263702908118
  C   -2.73156539443890     -0.45537343108593      5.27482363897698
  H   -0.99247119103549     -1.78385856062913      1.98701306777401
  H   -2.75554240097289     -1.88928053087800      2.21168491344218
  C   -1.60928029853118     -2.32115517461484      4.01693572497266
  H   0.72545456490983     -0.09451528125184      5.30216768500889
  C   -1.37720323897191     -0.05971348989753      5.88813013109475
  C   -0.25538161716944     -1.92005013574963      4.62731400807077
  H   -3.55309846373367     -0.19802029786883      5.97765419695788
  C   -2.74900019579513     -1.96948610869704      4.99116386517457
  H   -1.62002865927342     -3.41204156428957      3.80267174042124
  H   -1.36603121206233      1.02829444761609      6.11577632095570
  H   -1.21797141284137     -0.59367578942570      6.85022779149552
  H   0.56752820624773     -2.18260333885988      3.92882592925670
  H   -0.07396952313236     -2.47796580595206      5.57167306417634
  H   -2.63356296448226     -2.53653587477225      5.93996433507860
  H   -3.72799943717679     -2.26346400369406      4.55340215581307
  C   -2.51194426099748      2.59094782420725      1.34883839336543
  C   -3.97124989381870      2.87461259132237      1.78059483644417
  C   -1.54974364073529      3.26189551242259      2.35754269101876
  C   -2.32038354382064      3.25275145525072     -0.03698995781184
  H   -4.18974200416459      2.41503423092818      2.76425220648415
  H   -4.66341637745084      2.42090227734563      1.04073612526530
  C   -4.22154700734508      4.39851113649785      1.86039155780282
  H   -0.49620822808063      3.05561835770119      2.08127298414503
  H   -1.71157909273743      2.83728766941361      3.36673157886605
  C   -1.80131164256298      4.78154423222893      2.42255993950402
  H   -3.06341653889797      2.82630069644829     -0.73989822623464
  H   -1.31542886101696      3.01265897801628     -0.44014813476401
  C   -2.54738453112906      4.77525744649063      0.03089612544046
  H   -5.27004486845444      4.56968752606796      2.18659313951134
  C   -3.25159978888520      5.03314976296236      2.87528440096865
  C   -3.99663911054110      5.03992700832283      0.47956959224885
  H   -1.09635788235027      5.22606262181435      3.15692127674312
  C   -1.56767059089690      5.40503639446384      1.03585234085768
  H   -2.38020499034727      5.20618554944106     -0.97967716766950
  H   -3.41507526702032      4.59741574871829      3.88486725230514
  H   -3.44753992615474      6.12401424230518      2.95933589678951
  H   -4.70892380431453      4.61580562482422     -0.26134446356644
  H   -4.19257568428431      6.13283529295611      0.52854319371840
  H   -1.71333180928853      6.50614782920095      1.07623757316162
  H   -0.51979355690435      5.22722156634360      0.71196312271902
  N   -3.07013341457214     -2.80012681750483     -0.74482121936223
  N   -2.11803169190746     -0.52323488585067     -1.92315106777368
  N   -4.87291957640736     -1.15156668949184     -1.72484500507215
  P   -2.11442185532285      0.71503988938681      1.16119093788625
  Pd  -0.42545650492370      0.04312932746648     -0.30629655406916
  C   1.10279364644142      0.85000153849275      0.68466480743709
  C   1.35252629127907      2.22770947342971      0.53134429624757
  C   2.03619701182697      0.07361953965440      1.40387879058748
  C   2.48685452827242      2.82444941096725      1.11536989330139
  H   0.66926147681457      2.85586343354752     -0.05948902362769
  C   3.16146317671456      0.67187319063379      1.99337633324788
  H   1.89027628547213     -1.01278728586976      1.49144333853776
  C   3.38856419816523      2.05201328642310      1.86059513771926
  H   2.65869262988453      3.90461756986292      0.98153380637078
  H   3.87405546215492      0.04641515322486      2.55439830440786
  H   4.27207248103141      2.51833824624037      2.32273168404769
  Cl  1.21601697228088     -1.31649990577316     -1.38576593635994


161
Int3a_pipadyphos
  C   -3.05759879651227      0.35730919140771     -1.01495849186597
  P   -3.49721342102908     -0.62564861526229      0.31137906952632
  C   -2.15501939879518     -1.95886465951516      2.31188954865133
  C   -2.44039837135459      0.51907119298484      2.45978005292757
  C   -0.98974536697910     -1.86106853107077      3.29758565315195
  H   -3.06616185665441     -2.29125140247360      2.87022503492902
  H   -1.93288692797326     -2.73819332949904      1.56286360776808
  C   -1.26531304830999      0.59269114976554      3.42842650462864
  H   -3.39044767911457      0.55355152955856      3.05115032521301
  H   -2.43456532240182      1.40518659534761      1.79988568331742
  C   -1.18303704166493     -0.68579046607259      4.25707708228549
  H   -0.91420409226947     -2.82715980252687      3.83974678892780
  H   -0.04586628363369     -1.72205945031724      2.73012484729503
  H   -1.39208216157483      1.49062502006710      4.06855794099779
  H   -0.31860794888753      0.71314887621248      2.85602335543287
  H   -0.35639232390138     -0.62412119459964      4.99070274312956
  H   -2.12074509550397     -0.82383736915876      4.84352934867636
  C   -5.54823379862778      1.17752054572581      0.82975560189758
  C   -5.56706471877658     -0.88512043513417      2.14249610296750
  C   -7.07444626502373      1.16862095908790      0.71532502189451
  H   -5.25913977907134      1.80846828938893      1.70933642685768
  H   -5.07173997469033      1.63848685601973     -0.05463676643616
  C   -7.10178628579219     -0.92574900889941      2.11505263197702
  H   -5.23991506014134     -0.38029115493168      3.08641500548299
  H   -5.15084120744722     -1.91108959689056      2.17244249414441
  C   -7.69529603967891      0.47655776426625      1.93470391581804
  H   -7.44314307231894      2.21156649922400      0.61902567163574
  H   -7.36343180410666      0.63084623057520     -0.21428991022673
  H   -7.46908861769085     -1.39426963872207      3.05214168470368
  H   -7.43917274538104     -1.57784356048055      1.27982080150494
  H   -8.80029907405116      0.42448779603800      1.84621706445473
  H   -7.47995722214688      1.08407345204061      2.84291277352525
  C   -5.16179851686436     -2.75928845800064     -0.47599350393503
  C   -2.78896684191362     -2.95958217157824     -0.90187245461057
  C   -5.27039043042338     -4.22996124356178     -0.05978359103574
  H   -5.93198116983915     -2.13387173523014      0.00418738748502
  H   -5.33962229345686     -2.68178090104645     -1.57905545091629
  C   -2.79776789789694     -4.44811964431979     -0.53769276936501
  H   -1.80297732758919     -2.50541861707148     -0.69569117837134
  H   -2.96745185791358     -2.84907610548250     -2.00200104897012
  C   -4.18556688959350     -5.06525953300190     -0.75426052291645
  H   -5.15485985815228     -4.29933182691305      1.04428485256671
  H   -6.28223713176902     -4.61478763587117     -0.30823445882101
  H   -2.49891050278136     -4.56070170620958      0.52709792920126
  H   -2.02990767085223     -4.97858750112678     -1.14005255087279
  H   -4.40323929485412     -5.09255535111780     -1.84614818288787
  H   -4.20961974566237     -6.11782219694675     -0.40299514434547
  C   -4.08820056254948      0.14866763287432     -2.13356762879785
  H   -4.07721223413334     -0.88783984952297     -2.54260336020703
  H   -3.90513304782729      0.82292903128977     -2.98645447504636
  H   -5.13822409070026      0.34665532920690     -1.81802027458541
  C   -0.94888122104798      1.08164950035990     -3.01115412278013
  C   0.53207205537001      1.53700396295127     -3.04718217389467
  C   -1.68573333290510      1.78898154040701     -4.17849205101020
  C   -0.98971681974567     -0.44425213756599     -3.27272880784767
  H   0.60087644979818      2.62926061334304     -2.86968743196402
  H   1.08186027284084      1.05208427849019     -2.21185430654266
  C   1.18953004185780      1.19100500992614     -4.39740561017905
  H   -2.74947189012180      1.48462463766195     -4.22159837500068
  H   -1.67079928029870      2.88668488062092     -4.04192162137283
  C   -1.02762317425611      1.44691662426238     -5.53377727195423
  H   -0.46842878677805     -0.97729791651253     -2.45439257813588
  H   -2.03651475684896     -0.80239783050502     -3.26872541112033
  C   -0.33752554575484     -0.78321643428992     -4.62946064662989
  H   2.24807356189317      1.52943694203961     -4.37544759866516
  C   0.43981807555364      1.90926257831272     -5.53303491295751
  C   1.13378696828544     -0.33085749778688     -4.62239556189881
  H   -1.58596678713025      1.97333256736202     -6.33770049589233
  C   -1.09101866314743     -0.07226243835665     -5.76612586232465
  H   -0.39319516543245     -1.88342861503324     -4.78359319345141
  H   0.49389493987531      3.01003944609320     -5.38900676510834
  H   0.91352824045239      1.68685451421416     -6.51413178267562
  H   1.68427183318906     -0.85890229433369     -3.81625275252280
  H   1.62399368675093     -0.59718865419543     -5.58493582657939
  H   -0.64061308741379     -0.32919010100283     -6.74964093358458
  H   -2.14940500072053     -0.41074920021509     -5.79354177233092
  C   -2.32589948441202      3.22357735080932     -1.19113450383925
  C   -3.65997811899974      3.37748333388906     -1.96575129747745
  C   -1.32941995743319      4.28670546182840     -1.70660146872153
  C   -2.63305478563709      3.52160231187752      0.29648232259728
  H   -3.52323136553277      3.17990837686297     -3.04541891327587
  H   -4.39587926347128      2.63743674960121     -1.59557881994014
  C   -4.23442986014468      4.80137229150415     -1.79072097165184
  H   -0.37322595009684      4.20858668408054     -1.16113204027426
  H   -1.10364574012837      4.12648547630366     -2.77981712528629
  C   -1.90942187229494      5.70649265775419     -1.52723904647819
  H   -3.36716290477410      2.77922969824765      0.66569100726329
  H   -1.71229402944468      3.40521267696514      0.89508931964514
  C   -3.19865367495748      4.94219164543563      0.48404350703155
  H   -5.18088210643917      4.87219351259886     -2.36950425391719
  C   -3.22191234384887      5.83322783736393     -2.32083381576405
  C   -4.51447185565622      5.07291830776326     -0.30234759848075
  H   -1.16593917250389      6.44013341866853     -1.90628038733683
  C   -2.17692546085292      5.97035450285314     -0.03461306145158
  H   -3.38559906443526      5.11127268723386      1.56670908803282
  H   -3.03357719384146      5.66017839331766     -3.40303292925952
  H   -3.63552529583254      6.86072696698493     -2.22465555904596
  H   -5.26540425221667      4.34871009461049      0.08347005624234
  H   -4.94720068417862      6.08874752064411     -0.17163408686592
  H   -2.56399370607400      7.00271564690220      0.11007908294193
  H   -1.22909384425338      5.88921512248690      0.53693187878287
  N   -3.83094568088021     -2.24037467366923     -0.16228038426912
  N   -2.39220966541552     -0.68627359736968      1.61073471436634
  N   -5.02512810183172     -0.17620177652627      0.97891424620053
  P   -1.61856593881873      1.41438682754535     -1.21026962926982
  C   0.81580648822377      2.87940906323982      0.58764554185223
  C   0.41432429399559      3.47441960056665      1.80366578236013
  C   1.67076739998054      3.62301808488110     -0.25785772976120
  C   0.80511146729607      4.78445363846132      2.13559163624302
  H   -0.20398857410290      2.90964221545706      2.51557227261178
  C   2.06034525957647      4.93281601554261      0.07302070085737
  H   2.04729609166599      3.16924613211590     -1.18598889781421
  C   1.62035822833239      5.52678243664122      1.26696747596595
  H   0.46806607205580      5.22413488487308      3.08802284417804
  H   2.71827177397486      5.49137835847909     -0.61202633992528
  H   1.92364063940700      6.55262668064574      1.52575943339627
  Cl  0.28869672643706     -1.57094771027133     -0.15392198461848
  Pd  0.38670532393041      0.97331959883840      0.18500869351337
  C   2.44722315598877      0.72421971216466      1.21335181151219
  C   3.12804425927035      0.04322117825656      0.13897538453405
  N   2.34190364137397      0.03480101910515      2.45387080554151
  H   2.66034038131763      1.79728568384035      1.32600618591968
  Zn  2.32323614726738     -2.60698044416650     -0.44514572661891
  O   3.21705114480842      0.69224976196258     -1.04386791515358
  N   3.58019427748967     -1.21120822066387      0.23415889140925
  C   3.04804911372286     -1.02587926828478      2.61544264442655
  O   2.45460280413683     -2.98608564478602     -2.52979199956233
  Cl  2.70450118717302     -4.68029410158200      0.26582351570773
  C   3.98946359757883      0.09804904223318     -2.08624437782609
  C   4.00961286503411     -1.59700678762929      1.59344695434286
  O   3.05564866818945     -1.75467573487985      3.75498016116889
  C   3.70635810331964     -3.65593095962313     -2.89132498469902
  C   1.32104822197473     -3.78568725943524     -2.99385974446753
  H   4.96341854919151     -0.26750520089719     -1.70220024428959
  H   3.44820763960175     -0.74820718482778     -2.55447851179038
  H   4.14200200840052      0.89457256616320     -2.83739605301366
  H   3.96190498023186     -2.70507706100907      1.67181463048614
  C   5.49164354092753     -1.17359345974581      1.81974329464691
  C   2.35539489041078     -1.25503565122372      4.89079080780899
  H   4.36372210423158     -2.90603457500518     -3.37465111533427
  C   3.29929362761329     -4.81344967189606     -3.79959889470155
  H   4.17050133679702     -4.01973644826374     -1.95020399958416
  C   1.90241842994309     -5.16499133316768     -3.26672327543908
  H   0.91559557695060     -3.30364751418802     -3.90840682088629
  H   0.54589415648515     -3.75799091472579     -2.20282096257587
  H   5.53942524812434     -0.08232832936907      1.59749570283171
  C   5.97464957109464     -1.39322943484573      3.25707639795006
  C   6.38563981579152     -1.91843579996482      0.82130354986508
  H   2.91373048884925     -1.59590247877609      5.78360062472357
  H   2.28875967372836     -0.14925675559537      4.86075397958717
  H   1.33094333866302     -1.67464595885075      4.92056847901743
  H   4.01440304009687     -5.65632996481867     -3.73667379173074
  H   3.24581186685249     -4.48605670712818     -4.85901698059991
  H   1.98854192181112     -5.72044242391620     -2.31106506796636
  H   1.29149047654385     -5.75065832613198     -3.98057309073253
  H   7.05270802384829     -1.14514209895843      3.33915391576635
  H   5.42647179825399     -0.76578754353136      3.98547903701988
  H   5.84458860231013     -2.45146072860163      3.56400470938632
  H   7.43537473692570     -1.56673988265786      0.88097603051533
  H   6.37598610444885     -3.00857025457379      1.03354371313457
  H   6.02586661887361     -1.77972457081659     -0.21663975202577


161
Int3b_pipadyphos
  C   -3.72939433479669      0.48129841259425      0.80427819047826
  P   -4.32635317942226     -0.41911719865165     -0.52096624899625
  C   -3.36827293789211     -2.00949242383074     -2.57157813549280
  C   -2.88434757724724      0.39367346672079     -2.64593454310654
  C   -2.04653991369414     -2.33452052574017     -3.26815285242469
  H   -4.17223881973728     -1.93728885392283     -3.34852787161689
  H   -3.66495722973051     -2.82155153071642     -1.88638346542809
  C   -1.56893749439185      0.12288132133185     -3.37790213150791
  H   -3.68846853568364      0.61914787692748     -3.39403081845030
  H   -2.77441751446435      1.28350339512161     -1.99671619266408
  C   -1.62085578447433     -1.17951621902094     -4.17796800150768
  H   -2.16790976772847     -3.27555421633756     -3.84637132805309
  H   -1.27540833713382     -2.50496174935689     -2.49062345701566
  H   -1.34262948269223      0.98218893602902     -4.04256545862159
  H   -0.75559481319089      0.06616073281266     -2.61934378283593
  H   -0.63473734810137     -1.38202713564721     -4.64453774929902
  H   -2.35247312332937     -1.07793785929296     -5.01271293054679
  C   -6.02543923444962      1.71339963951387     -1.06505622944811
  C   -6.37562300331256     -0.32630153461360     -2.37311000730916
  C   -7.53065374595633      1.97967864913373     -0.99972741941658
  H   -5.59996064764971      2.27970182596548     -1.93294615314712
  H   -5.50001272803182      2.08033757111690     -0.16461965938053
  C   -7.89247275122016     -0.08970769812999     -2.38900042093536
  H   -5.93358418398907      0.09507018562623     -3.31156853297132
  H   -6.15621750805150     -1.41184694797936     -2.37777176237203
  C   -8.22763542221426      1.39850758123738     -2.23584019717805
  H   -7.70841857410486      3.07286620641636     -0.92052508277671
  H   -7.94212885499034      1.51330970974016     -0.07758782170653
  H   -8.31508933152116     -0.49692027625342     -3.33143870893151
  H   -8.35967354313280     -0.66029709331340     -1.55651307550132
  H   -9.32590545714710      1.54887165636562     -2.18433514166522
  H   -7.87502530479499      1.94596581528038     -3.13916198071630
  C   -6.34580731163497     -2.17990925741837      0.33018479081679
  C   -4.03682906923775     -2.82782318141395      0.70934089261037
  C   -6.75029622758740     -3.61215525586702     -0.03019580101206
  H   -6.98615259219441     -1.42960522333587     -0.16348154947763
  H   -6.48203542364681     -2.03446487235276      1.43138623955303
  C   -4.35884044928286     -4.29880025788370      0.41644446357390
  H   -2.99010953325356     -2.58015010439665      0.45023949900973
  H   -4.13678082981174     -2.64413786343475      1.80843880155332
  C   -5.83567315689419     -4.61621845943927      0.68357984525910
  H   -6.67588912371680     -3.74174556330388     -1.13247950947208
  H   -7.81192984173549     -3.78138546179934      0.24827431002349
  H   -4.11727850242416     -4.52096839304077     -0.64686221865743
  H   -3.70439719424100     -4.94592540903197      1.03750199539481
  H   -6.02456433328519     -4.55257541096978      1.77894740701689
  H   -6.07546477089117     -5.65762583138584      0.38349926585517
  C   -4.79574921251289      0.40686765070534      1.91097810230685
  H   -4.86925250115874     -0.59856763532215      2.38512330353758
  H   -4.58140342715252      1.11732204509586      2.72562671085724
  H   -5.82056420844401      0.66168160981088      1.55745344946120
  C   -1.59105402542334      0.87356617127481      2.88498880203132
  C   -0.07077455671068      1.17085429669409      2.99589966117959
  C   -2.29760428245888      1.60002711724346      4.06041647616079
  C   -1.80179041241975     -0.64917436860886      3.07257284352063
  H   0.11612098110927      2.25756776972618      2.87336556643006
  H   0.46803497794475      0.66821365151752      2.16135229918490
  C   0.48536159360237      0.69351190155649      4.35394383601369
  H   -3.38836263622717      1.41257123138086      4.04288917005278
  H   -2.15594613556216      2.69571842164435      3.98804364871144
  C   -1.74021206482885      1.11733912912074      5.41908423276938
  H   -1.31715070013720     -1.20537879693896      2.25099554502946
  H   -2.88165285437308     -0.88858712128463      3.02176197264354
  C   -1.23477187963430     -1.12582560079197      4.42427955348193
  H   1.57138662883223      0.91986696535434      4.39577784241292
  C   -0.23653134725845      1.42915117984625      5.49600674357283
  C   0.27135305997957     -0.82233590256479      4.49153206877790
  H   -2.27829561703841      1.65824801890958      6.22757347000858
  C   -1.96286263077396     -0.39877652154371      5.56768911273090
  H   -1.39098361716006     -2.22285700042506      4.50222203368768
  H   -0.06927051440512      2.52555429347954      5.41492246703455
  H   0.17203050943893      1.10927431118131      6.47912593401405
  H   0.80385925945161     -1.36926850845224      3.68661803184660
  H   0.69269471269344     -1.18381468981405      5.45468654444281
  H   -1.58523814614946     -0.74610936577262      6.55402475822122
  H   -3.05044212234778     -0.62856237672366      5.53706049126129
  C   -2.65923902793031      3.22535905427420      1.08323195977312
  C   -3.98123181152229      3.53542524908671      1.83143011060360
  C   -1.55290880140808      4.13373657727017      1.66488436073347
  C   -2.87396210877428      3.59334286693897     -0.40508388885784
  H   -3.89743413290109      3.28616861781302      2.90617827464373
  H   -4.80499818847813      2.92168316511070      1.41956116222948
  C   -4.35447808922623      5.02780633927032      1.68532173206418
  H   -0.59147326719875      3.93010874254919      1.16323132044716
  H   -1.40807483816640      3.92418508258625      2.74379927612799
  C   -1.92598865795164      5.62199207597147      1.49590623389805
  H   -3.66986236520680      2.94789024380761     -0.82641014971948
  H   -1.94948096658508      3.39100861027595     -0.97397812734861
  C   -3.25382005815337      5.07766824267570     -0.56439733888699
  H   -5.29778722675278      5.21037471226270      2.24449818174547
  C   -3.23004450391850      5.90707758677571      2.26197256537553
  C   -4.55954126598608      5.36360971295311      0.19739815363005
  H   -1.10138640200873      6.24162664324675      1.90924007121117
  C   -2.11941879372701      5.95063637430008      0.00434643941558
  H   -3.38990641784430      5.29713499345173     -1.64557611053245
  H   -3.09353714377451      5.68982581696292      3.34382609518005
  H   -3.50308243203289      6.98163087074210      2.17893933572226
  H   -5.39025981871576      4.75280781366506     -0.21965300856944
  H   -4.85159042392652      6.42999567459932      0.08001060718033
  H   -2.36791043867565      7.02762298708676     -0.11836134366353
  H   -1.17786765981351      5.76521805340587     -0.55378416222245
  N   -4.94662715588704     -1.94279289056444     -0.02671933416443
  N   -3.27406024639055     -0.75526507589379     -1.81522990092683
  N   -5.74930462960925      0.28717406263035     -1.19872137674977
  P   -2.17659442791354      1.34680951845006      1.08022334103574
  C   0.38691151182679      2.55694982645881     -0.74896011603039
  C   0.06026488846708      3.06976843181675     -2.02346246584259
  C   1.26018745921521      3.31246981267425      0.06144843295434
  C   0.56658700205979      4.30754380842163     -2.46161501954145
  H   -0.59691148675362      2.50193669909393     -2.69674568561564
  C   1.76338047395811      4.55112101114882     -0.37334910855614
  H   1.57161426079918      2.91644072850246      1.03696793111093
  C   1.41443767985853      5.06015294371980     -1.63457030561956
  H   0.29020721714923      4.68244827177563     -3.46012977869598
  H   2.43679727184722      5.12266285533950      0.28548014828004
  H   1.80778028010835      6.03062453716519     -1.97366279052496
  Cl  -0.72852372083760     -1.75333357090127      0.00986063740015
  Pd  -0.20832275876301      0.71944881178878     -0.22322021947952
  C   2.01127057811516      0.30171895595884     -0.85950441006462
  C   2.02596525741915     -1.08426226471735     -1.21864357259739
  N   2.65512333542349      0.65730682956087      0.34594463790854
  H   2.05615553660128      1.04880281584455     -1.66733023076565
  Zn  1.13302982098707     -3.03355362438260      0.55837084207452
  O   1.38602466868282     -1.43954322611580     -2.35008891792051
  N   2.56218269477811     -2.03106878143037     -0.42687528137892
  C   3.37751963456910     -0.20835682173080      0.96103455579191
  O   0.46091579245788     -4.84331451198784     -0.45922811064048
  Cl  1.14757216510191     -3.97423044626308      2.57517549586843
  C   1.55880343787119     -2.77507945664574     -2.83057868494119
  O   3.93985521315364      0.08016470666911      2.15780154434804
  C   1.28025089251588     -6.03249588836235     -0.25149409853595
  C   -0.93501860288238     -5.15225593856650     -0.16375056592120
  H   2.62230761581566     -3.08238248922342     -2.75924857924243
  H   0.94484645002692     -3.49827861741797     -2.25801852754979
  H   1.22637251107692     -2.75997862978817     -3.88482008320197
  C   4.29155423640812     -2.65953924852631      1.28246970872864
  C   3.77898149679536      1.42230097746035      2.61798124552971
  H   1.97740615205953     -6.11703605576973     -1.10876414490585
  C   0.29071243038666     -7.18662262636383     -0.12406214499904
  H   1.85495871008540     -5.88749067790428      0.68784539199139
  C   -0.90213836899291     -6.49622109246597      0.55119890382751
  H   -1.48903515321471     -5.19076881412416     -1.12718298798854
  H   -1.34353450887575     -4.32662425079093      0.44746107871384
  H   3.56720640328521     -2.79927367732770      2.11500161010155
  C   4.41889791249093     -3.99055439023606      0.52951092786104
  C   5.66167073487582     -2.28482877060449      1.86528495924320
  H   4.31222468965410      1.47778943817703      3.58449676866064
  H   4.20920385165884      2.14045930302776      1.88956457332186
  H   2.70884832790102      1.67407970880199      2.75186327401138
  H   0.70537177572149     -8.02545122531024      0.46781667199042
  H   0.00578947586700     -7.57817589104712     -1.12309354129308
  H   -0.68873344896140     -6.33215812741368      1.62699698127243
  H   -1.85371730947132     -7.05349574882133      0.45266081251310
  H   4.78846506410505     -4.78302423146125      1.21022403702834
  H   3.45738038683731     -4.33017324671713      0.10471022536768
  H   5.13751382037515     -3.89858455917671     -0.31304911237885
  H   6.04353712783662     -3.11198602990989      2.49703404546887
  H   6.40113501473304     -2.12205790674422      1.05128733604566
  H   5.61752598199511     -1.36878288133269      2.47836496923268
  C   3.73387735652334     -1.56052040319946      0.34953109980299
  H   4.54957807299185     -1.34515712268175     -0.38981897448009


161
Int3c_pipadyphos
  C   -2.54452361153405      2.91310800381726      1.45393156714477
  P   -2.63128591294274      2.31472663643396      3.07618513929080
  C   -1.33230508743824      3.81761878004662      4.97276901277688
  C   -0.17766328404801      1.75218588444022      4.32655970132820
  C   -1.05331485806063      3.55568084769961      6.45541637003632
  H   -0.52075252111568      4.46437304105791      4.56812637868641
  H   -2.27951738787824      4.37000195441611      4.84130382118524
  C   0.19430852409744      1.48548802570224      5.78892811088573
  H   0.66846144671897      2.26914600972648      3.81546492401491
  H   -0.32133005035745      0.80389848352184      3.78282804403972
  C   0.25363172318853      2.77349713059212      6.61212462371259
  H   -1.01252267473803      4.52637161980792      6.99317589238578
  H   -1.89610569910330      2.97414828141109      6.88946174941804
  H   1.15625429584895      0.93777865044596      5.80159899594571
  H   -0.55161430845051      0.79644272792943      6.24163906847563
  H   0.46131205542729      2.54964194926424      7.67921398858691
  H   1.09703629771541      3.40864825638688      6.25455588205886
  C   -4.46684018437835      4.40624864186857      3.48466662769113
  C   -4.59621459768145      2.51908289498414      5.01299664425789
  C   -5.99215076152083      4.46075341784724      3.34908274511149
  H   -4.15460361597685      5.11071118516800      4.29984243447511
  H   -3.96121392409589      4.74765006281393      2.56469352277115
  C   -6.12638305464937      2.49696829269992      4.92777201258123
  H   -4.28201495176521      3.14257850526236      5.88844632962358
  H   -4.20507432549797      1.50372798906573      5.19130612542740
  C   -6.67264847001860      3.89209131201400      4.60080799055523
  H   -6.30950353639538      5.50937583830711      3.16874914802181
  H   -6.29460164317872      3.87250464000673      2.45598314714379
  H   -6.54869078203064      2.12033841160117      5.88328224529938
  H   -6.42202379048991      1.77752368350271      4.13256616471059
  H   -7.77491346963487      3.86622702724225      4.47434342202506
  H   -6.47036281026877      4.56810160458982      5.46250248432895
  C   -3.40817335458499     -0.10927526853868      2.03846870588937
  C   -2.61009157516625     -0.23008930832159      4.34010646660286
  C   -4.69738940930276     -0.85493157719468      2.39245401528765
  H   -3.54212650246918      0.58263867478273      1.19052144255238
  H   -2.63818952362413     -0.84583895066616      1.71394077130600
  C   -3.81998931768168     -1.08941229470030      4.74125077663903
  H   -2.28617802223792      0.39671270155740      5.19084863979206
  H   -1.74779965758348     -0.89591192888113      4.09146079443592
  C   -4.42447150877462     -1.83080737615534      3.54356318046510
  H   -5.48091116395078     -0.12180293601222      2.68784148719362
  H   -5.07349595395028     -1.39482186339317      1.49802213823511
  H   -4.60188180637729     -0.44168509341257      5.19536360871157
  H   -3.50400160262980     -1.80315075118367      5.53092212775760
  H   -3.70500643942356     -2.60384472926283      3.18987888121323
  H   -5.34630880328005     -2.37097575275491      3.84419630193507
  C   -3.88137898207466      2.93669936947357      0.70579855776172
  H   -4.70813136905840      2.62924080396401      1.37647410138157
  H   -3.92453490216368      2.24002662941852     -0.15963612744941
  H   -4.15876069613098      3.93683557395455      0.31059391044480
  C   -1.13410138979637      2.95779771440805     -1.24827782011692
  C   0.29593707627453      3.07482680339163     -1.83985236462422
  C   -2.08367948489529      3.83351351791169     -2.10291280631762
  C   -1.56576025057594      1.47883799771235     -1.39176799359934
  H   0.66992745546890      4.11237567858554     -1.74912601722480
  H   0.97936808994106      2.43651006287770     -1.23872347794591
  C   0.32531193448790      2.63733506536412     -3.31735666176891
  H   -3.12075567771242      3.77958931147161     -1.71888679464067
  H   -1.77487475463507      4.89510179660534     -2.05676533821178
  C   -2.05661386721280      3.38346834835204     -3.58095376619141
  H   -0.88143778343481      0.83507925377264     -0.81325048210266
  H   -2.57616508479899      1.31885013158986     -0.96975046782726
  C   -1.55063533525333      1.03734578168820     -2.86908433872671
  H   1.36470242359331      2.74326671881577     -3.69587327386746
  C   -0.62748161830200      3.52727679160644     -4.13622997730638
  C   -0.12281592174234      1.16956737756038     -3.42693642886300
  H   -2.74848067099745      4.03446930788912     -4.15754401535017
  C   -2.51000239426557      1.91754865874991     -3.68789688912193
  H   -1.87550786799458     -0.02416312850507     -2.92136994576918
  H   -0.30193117802862      4.58880354541256     -4.08130289324304
  H   -0.60131057442102      3.23559938503788     -5.20850059540212
  H   0.57139743609534      0.51575046286448     -2.85594754708255
  H   -0.08759856299710      0.83521283398278     -4.48655851578207
  H   -2.52073851774927      1.59508291978862     -4.75172788352748
  H   -3.54815170156510      1.80972598360982     -3.30516482717244
  C   -1.08001667809104      5.39209423936581      0.71394759637020
  C   -2.48721790634167      5.97800037098946      0.42600729072927
  C   -0.05916267308816      6.10398028354150     -0.19986483028027
  C   -0.76263239588811      5.72994206622787      2.18689221025273
  H   -2.81539260592549      5.76993325249728     -0.60851660064121
  H   -3.22114632759412      5.50280930304388      1.10279472136946
  C   -2.50453418996776      7.50574857877436      0.66029386518892
  H   0.95638953409921      5.71724356143826     -0.00985256894423
  H   -0.29366996628881      5.91929818392146     -1.26759177953630
  C   -0.07562351652308      7.62741748216156      0.05376653271166
  H   -1.52699661674114      5.24254701341048      2.82176027038693
  H   0.21973300901635      5.30807301721241      2.46344365044911
  C   -0.76417800378179      7.24895515584846      2.43672084924575
  H   -3.52364102147978      7.88306662557396      0.42637147657585
  C   -1.47504799566823      8.18341923977346     -0.26185243360648
  C   -2.16096776107428      7.81308163377911      2.12810802876060
  H   0.67782241672319      8.10122014851714     -0.61144056263681
  C   0.28225323254002      7.91401277411342      1.52384506017571
  H   -0.50538664962939      7.43296407430100      3.50204699279812
  H   -1.73149715582273      7.98991351386662     -1.32630734891237
  H   -1.49779039998158      9.28548760897832     -0.11790673319861
  H   -2.91601925925081      7.35210181951693      2.80169437244218
  H   -2.18886862085954      8.90967930946719      2.30875997037933
  H   0.30879728396132      9.01065676779266      1.70460895973785
  H   1.29408401701352      7.51726165579343      1.75198846780342
  N   -2.88800254141033      0.63207904945213      3.18899476277194
  N   -1.39497695303740      2.56629842437146      4.20950744998483
  N   -4.01243768230491      3.05236477897046      3.78642729480908
  P   -1.03177296144317      3.44453022514971      0.63356263992969
  Pd  0.94656625177935      2.28180277467872      1.31381623864968
  C   2.08899997601643      3.90781928580792      1.53479314858120
  C   2.30657601438973      4.41300506169526      2.83618716051041
  C   2.79015195537633      4.51809962600044      0.47492102292717
  C   3.19787285579142      5.47323224210468      3.06928223617948
  H   1.77873848142096      3.97243603223988      3.69288424360778
  C   3.68726207000349      5.57787423005136      0.70564038852924
  H   2.64650005413094      4.17722458389964     -0.55956289330951
  C   3.89632913761482      6.06336974968164      2.00375357256907
  H   3.34157373300241      5.84043826814526      4.09808704261068
  H   4.22157919004764      6.02512804656574     -0.14740561713778
  H   4.59652703101979      6.89288062490216      2.18485737388446
  Cl  -0.24109796916723     -0.04897977680515      1.23866081065719
  C   3.71647299991275      1.07860387123354      2.60689113481631
  C   4.37614185451122     -0.62777586707100      0.60759266152504
  N   5.17151917573701     -0.55933347247632      1.61733661448930
  N   2.73741519319871      0.86040136213008      1.62132807865876
  C   3.28472829579438      0.38541239515481      0.31904052071477
  H   2.44900093144461     -0.12743829582735     -0.20234807457676
  C   4.92148319975676      0.41857189731950      2.58321855338592
  H   5.67589315926860      0.53981450323700      3.37040508319743
  C   3.76221126455486      1.49612810507767     -0.65463869467587
  H   2.93054074500301      2.23016603687719     -0.62910844226622
  C   5.04656341344449      2.21049952949223     -0.22798206715777
  H   5.89888143957894      1.50176010636382     -0.17552971580308
  H   5.30789576037792      3.00083333166974     -0.96168528105747
  H   4.94059839166198      2.69285910149650      0.76058865848586
  C   3.86497395101679      0.95558125279212     -2.08603214293005
  H   4.09239133159471      1.77620725844572     -2.79686914617965
  H   4.66412954638664      0.19267060621598     -2.17556094773880
  H   2.91634147069393      0.47891455433517     -2.40994794937369
  C   3.97069979960862      1.81911499456953      4.84711227010506
  H   4.96031573590238      2.31012526550697      4.71933907686556
  H   3.37297704951229      2.39985437901567      5.57470815609744
  H   4.11410973752797      0.78248284578305      5.22245591851922
  C   5.52336987869074     -2.55499587704584     -0.10635761553058
  H   5.37441146303362     -3.07291096323799      0.86461837925435
  H   5.47251797266256     -3.27362567674529     -0.94542497346958
  H   6.52029001670665     -2.06824853199594     -0.06960475383597
  O   4.49279202965197     -1.59903941318626     -0.33652853048548
  O   3.23187042079523      1.81560514128089      3.63887548625379
  Zn  1.65108906528006     -0.67078266175030      2.40880058164867
  C   1.30137819837171     -2.93752451770736      0.28064041250303
  O   2.14385228852967     -2.46487645517150      1.35265303524075
  C   2.44529491583278     -3.63868350957674      2.13919658516151
  C   1.10174448651762     -4.36862640961937      2.24336815550067
  C   0.35501379514506     -3.95481444186217      0.94348814934822
  H   0.79120851460960     -2.05816915472531     -0.15360463890067
  H   1.95813322071519     -3.40304815937111     -0.48631273922799
  H   3.20993415943425     -4.23300173144119      1.59052104590948
  H   2.85295786055291     -3.29020111430121      3.10571954882813
  H   1.22921264035892     -5.46395107957112      2.34158510597380
  H   0.56585157532449     -3.99837566890675      3.13894266021646
  H   0.15311904704788     -4.81256629322690      0.27295485828651
  H   -0.61496904909551     -3.47634778989726      1.18251214228886
  Cl  1.62425444199452     -1.40519839299230      4.49688553419271


161
Int4a_pipadyphos
  C   -3.50025560505785     -0.41067119178415     -0.29017909323535
  P   -3.71692893529263     -1.14066384997579      1.23783689802812
  C   -2.10847408200113     -1.98458048046361      3.33444642632632
  C   -2.48517196527824      0.40860082490201      3.05497953392466
  C   -0.70866386978171     -1.74700671311286      3.89971977761685
  H   -2.83990170160642     -2.02904725820570      4.18136633486843
  H   -2.16305742756422     -2.96030304449687      2.82763697885706
  C   -1.12612353110850      0.71851092747116      3.68209335574685
  H   -3.27928988582361      0.43570933983756      3.84395174922758
  H   -2.73142996257546      1.18125662241300      2.30322595671473
  C   -0.64361696242776     -0.39401171996981      4.61450179361155
  H   -0.45552237877888     -2.57464804319390      4.59543781310115
  H   0.01774356416371     -1.78359845160943      3.06049010149893
  H   -1.18680181434252      1.68942440177647      4.21589336976191
  H   -0.40529542213309      0.83909179601835      2.84322205221985
  H   0.38663904510000     -0.18063628316381      4.96868515129267
  H   -1.28746758564255     -0.42983387756716      5.52303812495364
  C   -5.85670857317753      0.58183776002154      1.61723613649571
  C   -5.61518127277851     -1.22335937792877      3.25494288628217
  C   -7.37914355085746      0.42657277112471      1.61218636043264
  H   -5.57362365410405      1.36988918422445      2.36025130663031
  H   -5.47201770906307      0.92039477066851      0.63630455650338
  C   -7.13833790502690     -1.39808687571019      3.33636565318534
  H   -5.28931942495134     -0.53132782087601      4.07168379552934
  H   -5.09954974577620     -2.18856676250980      3.42745021126809
  C   -7.86931602057274     -0.10139934099924      2.96635245085554
  H   -7.85002363235921      1.40285045720445      1.37255991652176
  H   -7.66428648417594     -0.28217111646817      0.80384298206833
  H   -7.41306920914485     -1.73071529900692      4.35921334387267
  H   -7.45228527921131     -2.20855431001270      2.64264968368122
  H   -8.96727578295186     -0.26174294695983      2.95794586142380
  H   -7.66979321304365      0.66670159832082      3.74755181388818
  C   -5.20080458471028     -3.50284706531070      0.90425968839283
  C   -2.80194244293317     -3.58042693117356      0.54594541419781
  C   -5.20601298568172     -4.90409203778302      1.52232196527234
  H   -6.01580495330634     -2.87383535914710      1.30174383114205
  H   -5.37729215930248     -3.59395210097151     -0.19684502190970
  C   -2.71302582846306     -5.00184731677578      1.11347776534095
  H   -1.86600776174633     -3.01585389922548      0.71799867534788
  H   -2.93556759602068     -3.63292816488134     -0.56332742991511
  C   -4.04898973457001     -5.74048002627705      0.95886555166328
  H   -5.10643245137292     -4.81091078608681      2.62592684702379
  H   -6.18023805494975     -5.39733223838125      1.32143955321448
  H   -2.43869212748628     -4.94833197179049      2.18996683004914
  H   -1.89786052605652     -5.55476556948635      0.60115297601753
  H   -4.23572672750209     -5.92495192850683     -0.12310259501294
  H   -4.00521500596858     -6.73703618002935      1.44478430460451
  C   -4.61261435414127     -0.88985150305488     -1.23442165213923
  H   -5.57009184517655     -1.07521733653196     -0.70099252434907
  H   -4.36717842331979     -1.83727800990320     -1.76978370184958
  H   -4.84960271064448     -0.14161348618335     -2.01161926746768
  C   -1.57478719020840     -0.08433592981631     -2.54497642604142
  C   -0.18235904352002      0.49948247020605     -2.89967689803558
  C   -2.51186561881034      0.11591997848907     -3.75908699616286
  C   -1.37844071785912     -1.59905063090136     -2.30533061047182
  H   -0.23823193794068      1.59206241011267     -3.06231100738132
  H   0.49962057844281      0.34613739004719     -2.03366656535997
  C   0.40187832206172     -0.17787519672917     -4.15221472090346
  H   -3.51880816056161     -0.29377783292603     -3.55269289269955
  H   -2.63652403108753      1.19686069100517     -3.97307235322346
  C   -1.92412772812914     -0.57984015021111     -5.00834295241960
  H   -0.68661163543790     -1.72286685067647     -1.44495675664344
  H   -2.33842946746151     -2.06904562367383     -2.01671911140259
  C   -0.80050207917284     -2.29265799903958     -3.55243699838063
  H   1.38600187907880      0.29158350639548     -4.35987087721709
  C   -0.55091589632196      0.03125861867953     -5.34251115925764
  C   0.57246938610749     -1.68404425067265     -3.88795125312135
  H   -2.62155043924760     -0.42689500127602     -5.85995141205574
  C   -1.76583821288523     -2.08760998022285     -4.73493827583066
  H   -0.69099165918460     -3.37905481101674     -3.34019976348417
  H   -0.65815151462608      1.11639381873316     -5.55648455189999
  H   -0.13326647446570     -0.43826104166701     -6.25969909440709
  H   1.27362390411309     -1.85373653116401     -3.04247865385600
  H   1.00978246951574     -2.18783952627364     -4.77783281056282
  H   -1.37802197837438     -2.60217915668758     -5.64055309937945
  H   -2.75496515137876     -2.53909700920698     -4.50232488102933
  C   -2.90530326417040      2.38228082688943     -1.12174266627765
  C   -4.31398358411411      2.37913416602995     -1.76493270059632
  C   -1.98331852046802      3.29049047016335     -1.96705689334815
  C   -3.04974101988159      2.99144454346403      0.29479374925533
  H   -4.28380237369154      1.94257465833075     -2.78298223124522
  H   -5.00142488553953      1.75435693343701     -1.15980938869633
  C   -4.87847106387584      3.81562376313203     -1.84352525703286
  H   -0.96320098997184      3.30762880799696     -1.54106846350470
  H   -1.90308694075991      2.89360824590522     -2.99944737825624
  C   -2.54653890733654      4.72510209985790     -2.02831521217726
  H   -3.73097126737397      2.35188272857859      0.89423957315872
  H   -2.06460446569633      2.99456029682965      0.79701202863613
  C   -3.60665161878350      4.42623464707253      0.22823864920432
  H   -5.88229965100752      3.77613293811986     -2.31943371718211
  C   -3.93843012223588      4.69885705933733     -2.68486783280025
  C   -4.99921914419667      4.40413063439854     -0.42620149338743
  H   -1.85498397298792      5.34970803948167     -2.63275208598184
  C   -2.65072472753649      5.30121418255780     -0.60455168107763
  H   -3.67970092127121      4.82941238875084      1.26146879706438
  H   -3.86504084854244      4.29950807630466     -3.71986467827435
  H   -4.35061476656806      5.72824861048569     -2.76309340803274
  H   -5.70080876410807      3.79403965142075      0.18479833488951
  H   -5.42180670310174      5.43129761139602     -0.47310006620186
  H   -3.02313634333595      6.34805809274461     -0.64073954331659
  H   -1.64617270115004      5.32259178420806     -0.13225551320730
  N   -3.91534804553161     -2.84974342999979      1.15634238325400
  N   -2.47754239465070     -0.91189744233137      2.39641159257473
  N   -5.20777595841931     -0.68372239800848      1.95388300527206
  P   -2.14835547685103      0.63349627119761     -0.84699444816478
  Pd  -0.10109461552417      0.44903595763856      0.40407064298282
  C   0.46467965568020      2.36425224650628      0.39865474015239
  C   0.20135844985254      3.23432232703653      1.47582154475541
  C   1.21381620587875      2.85465253031965     -0.69029061669942
  C   0.65500568168603      4.56677362472828      1.45100605231440
  H   -0.35795876742506      2.88682969063522      2.35528515743100
  C   1.66603440804547      4.18527302831747     -0.71282142330043
  H   1.49382575410770      2.20787571999956     -1.53327299584154
  C   1.38255092282322      5.05325118935317      0.35375221919146
  H   0.43276089433409      5.22714412233511      2.30473221777545
  H   2.25479422099934      4.52598109142712     -1.57935831245387
  H   1.73315703995419      6.09654097871469      0.33568003179320
  Cl  3.52598433970026      1.73931342833168     -3.12923992038364
  C   2.91109897750647      0.30193873674610      0.70190876720374
  C   2.09876096330800     -2.20199345322822      0.05281472724476
  N   1.28388819722345     -1.55953183776967      0.82371771547736
  C   3.52604302264819     -1.78679292899458     -0.19680087216956
  H   3.82530243345901     -2.17117943611457     -1.19204584596383
  C   1.69699706166899     -0.27390909164233      1.28133507663517
  C   4.48874890267872     -2.41150699714454      0.86891244571251
  H   4.28606988255827     -1.85360626194121      1.81176541593862
  C   4.21329468548172     -3.89724605042992      1.12703757255403
  H   4.28820973951494     -4.48874690869385      0.19118049555461
  H   4.95940264595577     -4.30078343300937      1.84104439035963
  H   3.20883745390729     -4.07446959724177      1.56049587434606
  C   5.94968988892537     -2.18826296805137      0.46861411204547
  H   6.20077953080733     -2.79542383943246     -0.42693293191288
  H   6.17347784689073     -1.13087543779484      0.22613665264833
  H   6.63079613118831     -2.50264027846743      1.28511643574554
  C   4.28989030288028      2.26547085381331      0.63417326774618
  H   4.10278640357704      2.57777849149700     -0.41491405053151
  H   4.35791803623064      3.17162025072630      1.26142132435019
  H   5.22815469775349      1.67756688427735      0.69071531444690
  C   0.56110455002263     -3.99121995218715     -0.20213939259838
  H   0.48980986802896     -4.09969848962169      0.90024618041329
  H   -0.30831283381302     -3.40745674725436     -0.55656078859090
  H   0.57365247846742     -4.98322603761032     -0.68875434348800
  O   1.78270962159701     -3.35515133676475     -0.56838357421373
  O   3.17140285046059      1.53207986220977      1.14011656815592
  H   1.56969252473732     -0.09581994086938      2.36395342862403
  N   3.65345242435230     -0.31842465408650     -0.19965821154615
  Zn  4.76265465133080      0.47726079037588     -1.72672073269400
  Cl  6.91506226835799      0.95758763602136     -1.30557452335237
  C   4.24201713987636     -1.37402751737100     -4.15811045687101
  O   5.00514939519739     -1.33582368862564     -2.92834495674881
  C   6.36287501950251     -1.65692033410486     -3.31604219501934
  C   6.58137802365767     -0.87306126403251     -4.61435061812144
  C   5.15488094438802     -0.73399994394407     -5.21513220231834
  H   4.01014709378617     -2.43850240193395     -4.38618380615672
  H   3.30742334721152     -0.81440939232243     -3.97673755634113
  H   7.02161657126011     -1.34206348517338     -2.48582535431370
  H   6.42536792739746     -2.75805018972711     -3.46999111565613
  H   6.99931985646341      0.12171605713461     -4.36546343409909
  H   7.29056558811402     -1.38785845092949     -5.29110120732926
  H   4.88357628568663      0.33234984049512     -5.33285007549296
  H   5.04991550085127     -1.23598238985156     -6.19655468348680


161
Int4c_pipadyphos
  C   -3.03567535241716     -0.16305383533548     -0.64728059895265
  P   -2.95955745364225     -1.33095421829983      0.63033421130747
  C   -2.83302106511108     -1.61532152062573      3.30984516149316
  C   -1.82271685399542      0.43947359619344      2.47821508476084
  C   -1.81503640645873     -1.71031560303200      4.44959642169164
  H   -3.74066286002786     -1.07535274900181      3.68095003629260
  H   -3.16643307908859     -2.62800770018883      3.01500485724793
  C   -0.77320272159477      0.42106050493892      3.58910530356976
  H   -2.69190376763326      1.06358630740384      2.80134924400084
  H   -1.38466191727570      0.90269921810671      1.56960372289555
  C   -1.27792591429303     -0.32623640146246      4.82738270059963
  H   -2.29575303567104     -2.20248944900592      5.32121342048786
  H   -0.97780738900250     -2.36873022647567      4.13353324330634
  H   -0.52263054581987      1.46932224353368      3.85416905865415
  H   0.16029004714418     -0.02285700177975      3.18717064617019
  H   -0.47881807382782     -0.41114028196791      5.59362752407613
  H   -2.10106159450571      0.25902108158705      5.29725286093089
  C   -5.52496230352872     -0.69980048658762      1.35541932790542
  C   -5.07574500600245     -3.09867013549457      1.22971184714905
  C   -6.93530788513452     -0.90011550103077      0.78299156287223
  H   -5.59218265378001     -0.69199530319305      2.47335488523003
  H   -5.10770992068716      0.28174742864733      1.05202356062018
  C   -6.44337731727228     -3.36011800202201      0.59165961604429
  H   -5.17397383326286     -3.23620844129412      2.33837851414183
  H   -4.31699885647422     -3.82247468615344      0.88264099492812
  C   -7.45888785624627     -2.31313044988381      1.06467959335715
  H   -7.61304630058104     -0.13189914864334      1.21104739469790
  H   -6.90816808005590     -0.73207178315335     -0.31422666298521
  H   -6.78163873842846     -4.38588396914223      0.84962803075806
  H   -6.33861403872174     -3.31505917735301     -0.51442475439823
  H   -8.44714633748756     -2.46800115353104      0.58392484330396
  H   -7.61814024415590     -2.43640818474476      2.16028543211063
  C   -2.33665670613671     -3.39275902158423     -1.04387975595842
  C   -1.24629574644595     -3.53852456863096      1.14624619105046
  C   -2.57517519041551     -4.90803854221318     -1.05649942627824
  H   -3.13838864983624     -2.86755699931285     -1.59601040595840
  H   -1.38470394439655     -3.16772879357518     -1.57990392404768
  C   -1.49530379871065     -5.04797122275694      1.20979362342738
  H   -1.23097826798760     -3.08679147131025      2.15047160271303
  H   -0.23597137505687     -3.36134954382855      0.71305741343523
  C   -1.52997954753574     -5.63786646941131     -0.20480968984304
  H   -3.59438498439471     -5.12964692599302     -0.66893519474908
  H   -2.55111104928897     -5.26585685696924     -2.10772174762947
  H   -2.45546421800858     -5.25515545752391      1.73378250133975
  H   -0.68773609987022     -5.51901061897996      1.80846166310642
  H   -0.52246490548881     -5.51298485302925     -0.66245877548924
  H   -1.73627079129054     -6.72818506898517     -0.17796244697913
  C   -4.23787633564307     -0.38139413889384     -1.57947838717822
  H   -4.38935478900132     -1.43871205668953     -1.88673864905106
  H   -4.09617077838835      0.18597118818720     -2.51542898290171
  H   -5.21015295595190     -0.03976660402843     -1.16723027834567
  C   -1.53590106127577      1.01924575815290     -3.03410059800146
  C   -0.13907935509130      1.65607007148324     -3.25799432978591
  C   -2.53187358638748      1.72356595518404     -3.99346155596544
  C   -1.46505000124699     -0.47089993531222     -3.44871609334809
  H   -0.16148291110577      2.72636356454115     -2.96962704026576
  H   0.59585709500029      1.17059177977228     -2.57990606110029
  C   0.31625749450326      1.51450666884742     -4.72198406258252
  H   -3.54720837901926      1.28818295067532     -3.90066034298556
  H   -2.62360072603252      2.79820179287564     -3.74976367508789
  C   -2.07480956844801      1.58606506489756     -5.46359918866140
  H   -0.76774187834904     -1.01007140786194     -2.78322163225000
  H   -2.45476990707808     -0.95184508745100     -3.32604663567150
  C   -1.00736713949422     -0.60840291494700     -4.91629865809501
  H   1.32189706788438      1.97673575023801     -4.82895761784276
  C   -0.68794243346683      2.22824506202709     -5.64311669203206
  C   0.38795820519615      0.02059371978932     -5.08791548847494
  H   -2.81431609003750      2.10695413829498     -6.10928400707078
  C   -2.00834561071200      0.09790692024478     -5.84537057847255
  H   -0.96546495819079     -1.69026030309248     -5.17300933298983
  H   -0.73227855966707      3.30982227570034     -5.39162093626963
  H   -0.36548273328575      2.15394568302019     -6.70461064837598
  H   1.11995514652712     -0.49547170743041     -4.43103754790398
  H   0.73964169612640     -0.10434549457520     -6.13584801866614
  H   -1.69983572224420     -0.01414713615514     -6.90778604822995
  H   -3.01314954189557     -0.36750303788098     -5.74839956616139
  C   -2.87579175386723      2.80699843034478     -0.82844508424667
  C   -4.32027328504237      2.79385157696201     -1.39516719961013
  C   -2.11693950116422      4.03669998940949     -1.38114024270635
  C   -3.01841707279675      2.97446041634737      0.70252515747114
  H   -4.32987971333152      2.64257499504752     -2.48939643962597
  H   -4.88248982311944      1.95468039796672     -0.94395529283228
  C   -5.05222058160467      4.11353559538426     -1.06246193492364
  H   -1.09592043234258      4.06892689384872     -0.96278019541620
  H   -2.00856906800222      3.97387535843576     -2.48232275317896
  C   -2.86330641670837      5.34065311940511     -1.02978110163381
  H   -3.58099322206232      2.10451471474119      1.10021442789263
  H   -2.02093229901545      2.97340821456337      1.17687126663327
  C   -3.74952144015915      4.28289456104312      1.06336304080860
  H   -6.06817258068356      4.07338676312052     -1.51195154095711
  C   -4.27368261568467      5.30704998162190     -1.64465545935213
  C   -5.16489390210286      4.26536740452317      0.46407566265185
  H   -2.28942173603427      6.19664048613076     -1.44502738453293
  C   -2.96347495603517      5.48066300408499      0.49933500741216
  H   -3.80812305167229      4.36046357787103      2.17085893224764
  H   -4.20557793942608      5.21484111803703     -2.75084370576635
  H   -4.81330316642007      6.25581857442800     -1.43271107208418
  H   -5.75138452780256      3.42075513403200      0.88786822446956
  H   -5.70821223861298      5.20061311172589      0.72177604852511
  H   -3.47116652572029      6.43314267911372      0.76682666470008
  H   -1.94568759565718      5.51202160885455      0.94053530908574
  N   -2.25683399905824     -2.86379735141691      0.32193711077724
  N   -2.26994896825937     -0.91370109409026      2.14518908570151
  N   -4.60285585129545     -1.75329579692717      0.92264710749272
  P   -1.89017346974350      1.15112084629103     -1.10450441842928
  Pd  0.32933301283309      0.98540748245768     -0.12168025538046
  C   0.61663962542433      2.91983288775315      0.29441157099689
  C   0.31608534954092      3.47798302321204      1.55510534820114
  C   1.26983399658925      3.74629758017540     -0.64920164545951
  C   0.59498057336439      4.82715999739169      1.84140151335064
  H   -0.13731280778110      2.85595147259965      2.34034227206201
  C   1.54676040514879      5.09488992291862     -0.36624568237299
  H   1.56950236546621      3.33091547634931     -1.62188811485604
  C   1.19808120168433      5.64842535560000      0.87657025962796
  H   0.33719272404997      5.23529383864666      2.83191783008173
  H   2.04278221537593      5.71780966292479     -1.12798152293768
  H   1.41102885815726      6.70551698962298      1.09711954689590
  Cl  0.35867340737119     -1.41313311739804     -0.74137639921942
  C   3.09993874102662      0.31036049158448     -0.44645367643044
  C   3.06832029216892     -1.16379669517705      1.81322352241645
  N   2.32703942428745     -0.11352321750444      1.83271841106629
  C   4.13521404520506     -1.42269390374627      0.76830748743809
  H   4.27166404240126     -2.52165281372135      0.68119783230732
  C   2.42000280232950      0.78700221013672      0.73689397204854
  C   5.50640725521663     -0.79537998963289      1.13972207450188
  H   5.35554466444621      0.30857973954412      1.15412160835685
  C   5.97874714665512     -1.23692502484836      2.52860339706576
  H   6.07919225852635     -2.34133068591889      2.58080810274994
  H   6.96978806287122     -0.79586761449177      2.75850658625824
  H   5.27579551265335     -0.92957521349250      3.32688706472604
  C   6.54566917900524     -1.13422417064489      0.06617892928994
  H   6.73343596961137     -2.22881479912858      0.03963462157415
  H   6.19795326672573     -0.82941692581339     -0.93999337646924
  H   7.51103846623531     -0.62892067257932      0.27087495025302
  C   3.67555750667267      0.63621744701381     -2.74282642993147
  H   3.05619234745410     -0.14746529154163     -3.22619611456728
  H   3.73572116046070      1.51591515100765     -3.40963682521730
  H   4.68638041146532      0.22311903032313     -2.54617972014463
  C   1.95306208615211     -2.03217455729140      3.70469124656426
  H   2.04429385206825     -1.09002210269055      4.28382038614050
  H   0.96250880473378     -2.03796660431670      3.20701015548733
  H   2.05340782245084     -2.90790441895038      4.37142683363908
  O   2.98851725015304     -2.14784459994104      2.73461153791214
  O   3.06585092400444      1.10157529238885     -1.54160653382774
  H   2.55640822018342      1.84225992190939      1.01734406760565
  N   3.64393150770065     -0.91382036626647     -0.53117801112922
  C   3.71665461518755     -3.01385577044700     -3.85565944652225
  O   2.42816743942133     -2.53223039343825     -3.36082016458531
  C   1.36072876193902     -3.42668066597762     -3.81721940357417
  C   2.07795117669280     -4.65977013252504     -4.34881316937927
  C   3.37242670298239     -4.05660291136309     -4.91321044714002
  H   4.27861011944716     -2.13890696080677     -4.23772954626782
  H   4.26356590002055     -3.46676798473089     -3.00067492661274
  H   0.69609802374717     -3.62979790118307     -2.95451530072958
  H   0.78658462730137     -2.89088261677489     -4.60133327177725
  H   2.30992451284126     -5.33828346927079     -3.50331150907618
  H   1.47912482380915     -5.20614466878198     -5.10278143682995
  H   4.18240653621898     -4.80037819119724     -5.04182977994612
  H   3.18782346035010     -3.57386998746036     -5.89569460178986
  Zn  2.40924998075969     -2.31114614665327     -1.25276269466845
  Cl  2.71123804929654     -4.45974377527147     -0.74821640098784


145
Int5a_pipadyphos
  C   1.95762582911349     -0.30231478794250      1.00793350373686
  P   2.72281709861731     -0.93738290794966     -0.39149193951376
  C   2.44848927428359     -3.39735244382907      0.86288697633524
  C   4.25567685198778     -3.24130014990167     -0.76568773719590
  C   3.34941873750530     -4.12813238152166      1.86308951094897
  H   1.90233580369537     -4.16049971350029      0.24914469320522
  H   1.67862811063994     -2.78191407015420      1.36352987300998
  C   5.22077045886924     -3.97153583406068      0.17612095951122
  H   3.77385550629120     -3.98167843087469     -1.45402410699058
  H   4.80911801518915     -2.52979296020353     -1.39995802612910
  C   4.45847968607770     -4.89678348432333      1.13278382508499
  H   2.73577047469180     -4.81468369627965      2.48353503795570
  H   3.80023196160981     -3.38179590174286      2.55127782865588
  H   5.96288395255432     -4.54324269534373     -0.42023589247002
  H   5.78502416632539     -3.20872858643531      0.75698900168309
  H   5.15193888129704     -5.37379158604774      1.85612434579066
  H   4.00071619700629     -5.72449748734179      0.54456132211672
  C   4.79456480126655     -0.16903183749925     -2.16842835663025
  C   4.72272038384419      0.94442261697253     -0.00666724778069
  C   6.30209483705020     -0.43164411457962     -2.02486894323553
  H   4.65296812590760      0.79174636726662     -2.72380169405259
  H   4.29760266258924     -0.95311457088652     -2.77100832567127
  C   6.20323756173260      0.65152118407806      0.25343718142490
  H   4.63791202840957      1.94392442739311     -0.50173100636803
  H   4.13695048009516      1.01039170512149      0.92651321843983
  C   6.96253913632816      0.57846330031130     -1.07764600246333
  H   6.77513213261556     -0.39825305248255     -3.02907709782236
  H   6.46487901049831     -1.45894423572539     -1.63131297272123
  H   6.63242010471971      1.43692706160946      0.91024963070759
  H   6.28929672783671     -0.31580836715872      0.79637845823267
  H   8.03022352650918      0.32195333580790     -0.91708504594557
  H   6.94942644984301      1.58619847514669     -1.55140979169438
  C   1.59730992922268      0.12767001040286     -2.67371879258341
  C   1.06343964707763     -2.21991822752292     -2.14623008575461
  C   1.63085350254542     -0.18291056622470     -4.17125394194527
  H   2.29937125001608      0.94089872442839     -2.41084981712106
  H   0.57205680610081      0.47697322783824     -2.38200312500887
  C   1.09749835829041     -2.58236377254662     -3.63308592645102
  H   1.41562156779262     -3.07086295111639     -1.53438792497020
  H   0.01093699890628     -2.01107628298475     -1.84147571646665
  C   0.72484387284850     -1.37466603130822     -4.50017810788808
  H   2.67403608612792     -0.40534673520972     -4.48821029660850
  H   1.31103398097240      0.72134798211312     -4.73061453886631
  H   2.11880455078742     -2.93577862784566     -3.89979277073704
  H   0.40014715140253     -3.42709990107189     -3.81231660493236
  H   -0.33132615408099     -1.09340667061593     -4.29311724634280
  H   0.78152705329884     -1.62858788482947     -5.57883319528555
  C   2.72727337508927     -0.52834802169118      2.31204406082283
  H   2.24221731112382     -1.26535712093829      2.99316646217031
  H   3.74324109249140     -0.93030352429754      2.11865979987619
  H   2.86355197416783      0.39786636110605      2.90636608192908
  C   0.87183066202225      2.48447828738138      1.13061431790480
  C   1.98863087363359      2.80019570178878      2.15286620913315
  C   1.39668604812292      2.87818697257744     -0.27342836241703
  C   -0.35768043443113      3.35898876101539      1.46121809099842
  H   2.88868801759708      2.19828479810969      1.91964872150156
  H   1.67171198963816      2.53371572549698      3.18073575987591
  C   2.35577993295239      4.30142832064741      2.10590245820903
  H   0.62408245096474      2.65033233073132     -1.03193632072057
  H   2.28672422988359      2.25927505571825     -0.51386155186271
  C   1.76251487179231      4.37268022610101     -0.33011410460552
  H   -0.72868934548344      3.12452206973096      2.48017788489180
  H   -1.17692632778455      3.14715986039332      0.74890539168239
  C   0.01064778900327      4.85604540449654      1.40097578109559
  H   3.15236232946847      4.49641982322553      2.85638964955891
  C   2.86627442729873      4.66852202839016      0.70070628156631
  C   1.11327557757587      5.15030409211402      2.43444029823319
  H   2.12478528892199      4.61459891218538     -1.35281993089936
  C   0.51046804015580      5.21058658327654     -0.01164552456829
  H   -0.89616050014611      5.45380776494805      1.63541158035233
  H   3.78058061446362      4.08283011833889      0.46022954700624
  H   3.15252796637752      5.74232667477237      0.66595814733914
  H   0.75019800776914      4.91463147544503      3.45867168755461
  H   1.37518490674286      6.23065695202625      2.42412019216504
  H   0.74950732164432      6.29480483729708     -0.07171631329984
  H   -0.28584239452243      5.00643832231610     -0.75805879807765
  C   -0.59972496930827      0.06481144731918      2.49278193659477
  C   -2.08054609515952      0.49737205835439      2.31785599000166
  C   -0.57848825285882     -1.48369199417782      2.49763698322982
  C   -0.10677529303620      0.58283536706326      3.86513290173114
  H   -2.44321453569434      0.13805114939838      1.32707916769856
  H   -2.16505675225542      1.60096437252855      2.29225961632287
  C   -2.95833457199379     -0.06273592123771      3.45585835814902
  H   0.46024470827547     -1.84801496360596      2.61025421867064
  H   -0.94567652969559     -1.85887977670529      1.51877772106719
  C   -1.44327767060387     -2.04961726693653      3.64025995831414
  H   -0.16172776334252      1.68977563166093      3.89239046095854
  H   0.95099602345998      0.30702867228399      4.03575969793210
  C   -0.98124363498277      0.01042193018973      5.00261472020289
  H   -4.00526620499857      0.27482560802646      3.29596913900304
  C   -2.90176900054507     -1.60069888390903      3.45339318806255
  C   -2.44051665121959      0.46274037702346      4.80782785087403
  H   -1.38670406848801     -3.15948165449063      3.61584138404431
  C   -0.90915383464645     -1.52812743290504      4.98711063301560
  H   -0.59766914665696      0.39198105729158      5.97326142796154
  H   -3.29363390892387     -2.00590819141634      2.49793414932417
  H   -3.53956923393566     -2.01092372078771      4.26614195502147
  H   -2.50220706920002      1.57212676190089      4.83774199826971
  H   -3.07497268033005      0.08068854942166      5.63684557329938
  H   -1.50823333945497     -1.94723558089648      5.82424679508924
  H   0.14022726365082     -1.86251347821637      5.13945739234797
  N   1.92441687269240     -1.06142076054904     -1.87505943296830
  N   3.23348119280905     -2.52560583587566     -0.01010129337783
  N   4.12209726449788     -0.06591951835887     -0.87266168251350
  P   0.41030389990971      0.62610736321617      0.94905243626467
  Pd  -1.17346589917166      0.16273458601681     -0.83922343936577
  C   -1.85000275241845      1.94055012642853     -1.46563990262222
  C   -2.92245956887427      2.55238816609065     -0.77983734050111
  C   -1.31918384730745      2.60174895101640     -2.59247386360705
  C   -3.41569916968696      3.80595719184028     -1.18120751615504
  H   -3.38946228961325      2.04613472570589      0.07915211926105
  C   -1.81448631406520      3.85488256208208     -2.99570806102380
  H   -0.50420241422494      2.14285459179349     -3.17374301431019
  C   -2.85993449672917      4.46841867615226     -2.28801910471944
  H   -4.24557839107590      4.26612770826788     -0.62082581358019
  H   -1.37625571001110      4.35355051582650     -3.87523791844867
  H   -3.24453082045258      5.45092839347237     -2.60138035712993
  C   -2.57066346507263     -0.74589910313537     -2.10136071626860
  C   -3.96522656721562     -0.27765878911284     -1.98538867665606
  H   -2.17656590036328     -0.69687954151828     -3.13375039303800
  N   -2.28113817487243     -1.97327717164920     -1.43965528666055
  N   -4.82881768542695     -0.68646233583244     -1.11930275985840
  O   -4.29004941360498      0.64819175611667     -2.91373310389627
  C   -3.11074843098119     -2.38141159629432     -0.53275555163676
  C   -4.42753047877853     -1.71018818840141     -0.17556384402070
  C   -5.58291980391691      1.23584794570070     -2.80324176103900
  O   -2.83035080160649     -3.46597451779108      0.22084393293646
  H   -4.24960115165474     -1.22498663369097      0.81810630569372
  C   -5.57947396253533     -2.73170615025484      0.05144499155696
  H   -6.38210294203109      0.47579011819164     -2.92868150830717
  H   -5.71312177605249      1.71460978650026     -1.81137664992458
  H   -5.63863377357525      1.99721322430036     -3.60244175434493
  C   -1.59894918508240     -4.13783065435857     -0.05369895158543
  H   -5.20086750107619     -3.46873365893083      0.79108903321083
  C   -5.91781806852428     -3.46732122871564     -1.24818793473754
  C   -6.80059701344119     -2.02320830175168      0.64283568643007
  H   -1.57097737773022     -4.49150773107930     -1.10464137807011
  H   -0.73450288624462     -3.46053210277941      0.10310143267588
  H   -1.55366885344326     -4.98931007019644      0.64882943240179
  H   -6.24094902258708     -2.74417177516687     -2.02456830521078
  H   -5.04161442465706     -4.02159604206689     -1.64425966309521
  H   -6.73686723832260     -4.19827141783173     -1.09296118325958
  H   -6.55796468428733     -1.54738780803923      1.61581388438832
  H   -7.14875090105058     -1.22571728209167     -0.04323683697668
  H   -7.63340253304171     -2.73599855455581      0.80993194029415


145
Int5c_pipadyphos
  C   2.08992136307699      0.44709657505689      0.87456818665578
  P   3.05858001291719     -0.22272048280232     -0.38808785852389
  C   4.03911400710859     -1.89686973912061      1.63269597257048
  C   4.98988274919403     -2.27678665999554     -0.55292979532599
  C   5.42384931469844     -1.79246107320187      2.28114329542847
  H   3.69967259465677     -2.96332454243852      1.66783787090182
  H   3.27978569910691     -1.31014513593296      2.17518414928160
  C   6.42258599119786     -2.19335323850331     -0.01002283991059
  H   4.65117277192994     -3.34248471750584     -0.51222521900435
  H   4.92684152437180     -1.98176530786334     -1.61658961396105
  C   6.46027097479906     -2.58624629795981      1.47344070867297
  H   5.37703441436767     -2.15931027099285      3.32812171075782
  H   5.71679265168302     -0.72059054490017      2.32471227323832
  H   7.08926739511699     -2.85028664990245     -0.60774030504856
  H   6.79295792773565     -1.15256730720703     -0.13339692685884
  H   7.47914834511872     -2.44849985514340      1.89093182900445
  H   6.22891438305847     -3.67194149047337      1.56247485416261
  C   5.24080584951724      0.84976528098119     -1.80778675703896
  C   3.61900855373518      2.44009178484593     -0.93973498638270
  C   6.40860797037629      1.68367795341646     -1.26383143029078
  H   5.03145983959515      1.15447132011547     -2.86436493033719
  H   5.51196910836928     -0.21828357339259     -1.84043224820285
  C   4.72420741668634      3.33326407120673     -0.36730129961038
  H   3.36965276638997      2.79523366533871     -1.97250250745301
  H   2.68850977461707      2.49683654372744     -0.34660059211331
  C   6.02430277062656      3.16511320760355     -1.16383392341074
  H   7.29884628980028      1.54732568752562     -1.91351107708074
  H   6.67528584039350      1.29695138698868     -0.25566031622238
  H   4.38677704238381      4.39103294411940     -0.37813042793496
  H   4.89323613724521      3.05697987723420      0.69557144893972
  H   6.84798068945365      3.75590179146501     -0.71200874080934
  H   5.87470449980764      3.56814861637842     -2.19118554029546
  C   2.10969099587554     -0.27387670606685     -2.99384965854982
  C   1.97855530202698     -2.38609554899222     -1.73821145623443
  C   2.60095151342044     -1.01883642372820     -4.23837302081874
  H   2.55600678682396      0.73653163031952     -2.94806401057305
  H   1.00235768859649     -0.15470012899473     -3.04098367032968
  C   2.45628842616429     -3.17691966505609     -2.96091517875927
  H   2.32575468249549     -2.86001405276768     -0.80142956733445
  H   0.86801169360891     -2.39265999090264     -1.72816735605580
  C   2.07479620202493     -2.45785067384345     -4.25777841349384
  H   3.71409304139636     -1.02237573342579     -4.25204333497631
  H   2.26427083291524     -0.46432907063695     -5.13906305626074
  H   3.55858694960241     -3.31640842941931     -2.91904489619272
  H   2.00172012612243     -4.18934206337722     -2.92405238709551
  H   0.96681738161645     -2.43810038640353     -4.34638219009089
  H   2.45814724148360     -3.00683748837608     -5.14278207796864
  C   2.93105345418807      1.07617695753858      1.99005354732415
  H   2.69870491758548      0.67092068242051      2.99898869222348
  H   4.01412442003781      0.90091105478451      1.82524927990811
  H   2.82419715608700      2.18123342092119      2.06316970934203
  C   -0.28362297142325      2.07410623643206      1.75447206190916
  C   -0.02741099461363      2.16745736314466      3.28021122083004
  C   0.43492296151829      3.25424823860606      1.05183235610349
  C   -1.81051545556471      2.24275841289198      1.52975479153680
  H   1.04562015268992      2.03482400722618      3.51703784416294
  H   -0.57713795802450      1.36170520279251      3.80752874463064
  C   -0.51142151730214      3.53209480800541      3.82447488954409
  H   0.25942525912451      3.20389794748970     -0.03809346964548
  H   1.52814825780058      3.18153452779321      1.20899142894053
  C   -0.05771527671252      4.60674787150041      1.60097888996959
  H   -2.36722353789838      1.43104067131070      2.03286937480963
  H   -2.03703997985589      2.16235250920054      0.45271883060446
  C   -2.30173579584022      3.60019317355945      2.07111639232721
  H   -0.29973224294444      3.57025771626437      4.91491038864810
  C   0.23217734103365      4.67634636982327      3.11108115625522
  C   -2.02483273946860      3.67842722446669      3.58282197111713
  H   0.48587355393720      5.42032992129297      1.07432642780031
  C   -1.56869747975495      4.74338102099069      1.34798463766539
  H   -3.39411941029385      3.67817512393687      1.88305418509832
  H   1.32599967876171      4.59491144431119      3.29396513598470
  H   -0.09317496081455      5.65630851775376      3.52275762673806
  H   -2.57644023134884      2.87330170581870      4.11533249248890
  H   -2.38596226935642      4.64593789505528      3.99431993440618
  H   -1.93473859849123      5.72743551416607      1.71394933843399
  H   -1.77424259245791      4.69849321016047      0.25771713501194
  C   -0.25592162696867     -1.04223636068895      2.00832696683663
  C   -1.76480281852708     -1.03177022078005      2.33589593422467
  C   0.03050016722085     -2.26438618135296      1.10457087819516
  C   0.54455621706828     -1.23024297088795      3.31581227077815
  H   -2.35287094663739     -0.88038205651891      1.40332325371028
  H   -2.00409494235566     -0.18934057376164      3.01536015645141
  C   -2.17362370070925     -2.35005846822862      3.02767785110474
  H   1.10948800244178     -2.27371665936641      0.85026515925969
  H   -0.52889176545148     -2.18082596817805      0.14005464906035
  C   -0.37389645811200     -3.58197117457071      1.78907366152652
  H   0.38441818530112     -0.37721914419731      4.00236957295215
  H   1.62626594037339     -1.25917719275006      3.07935059082087
  C   0.13138070004916     -2.54271185940184      4.01751302533949
  H   -3.26045394694571     -2.31199169051481      3.25397015727884
  C   -1.88122888067704     -3.54219173466425      2.09976189500504
  C   -1.37530549500925     -2.50376280663379      4.33652386383836
  H   -0.14884529722324     -4.42859349526571      1.10595725810023
  C   0.42817236311755     -3.73814177116545      3.09385273089978
  H   0.71161342089796     -2.64474149040504      4.95974435642767
  H   -2.46223191246053     -3.43706215662168      1.15846464370821
  H   -2.20125339877648     -4.49215474456303      2.57962501233048
  H   -1.59866690591921     -1.65610332526288      5.02001111496477
  H   -1.67916759803799     -3.43337681342489      4.86456720722549
  H   0.15963682661170     -4.69149167675503      3.59835255747275
  H   1.51572060863383     -3.78559933344948      2.86755138923672
  N   2.46756242970036     -0.99783456964185     -1.76689238207707
  N   4.06948556256532     -1.46256399502262      0.23991885910250
  N   4.04141240505362      1.04016554672665     -0.99664355214183
  P   0.29732200913178      0.44477975845249      0.91149153261737
  C   -1.02565535136530      1.71497199274417     -1.78980585303661
  C   -2.29572772417921      2.32480935553334     -1.87451320805118
  C   0.09551950599016      2.42430205541232     -2.25830742728935
  C   -2.43015002225913      3.61849110763795     -2.40970857591868
  H   -3.20092948217564      1.79524720027738     -1.54501193146159
  C   -0.04551654804293      3.71148585345976     -2.80821858451803
  H   1.09703313022957      1.98744335367722     -2.17565778348584
  C   -1.30840099350057      4.31857495834742     -2.88132478470106
  H   -3.43252528974902      4.07152459989324     -2.46506191905781
  H   0.84926256646495      4.24283354132354     -3.17059429862876
  H   -1.41886627605038      5.32803903684795     -3.30545702135088
  Pd  -0.83004923727640     -0.12295954613444     -1.06994276677995
  N   -1.82958579894957     -0.97802523657945     -2.70597686608303
  C   -2.23632665287253     -2.24519016133643     -2.39829076370632
  C   -2.78709869651170     -0.29638372850978     -3.57732393069947
  C   -3.57058725970742     -2.62996212807204     -2.41063877652801
  O   -1.19176726989387     -3.07590512633975     -2.01720708765723
  C   -4.17033961939913     -0.51286019115762     -2.99442324909002
  H   -2.56675377767647      0.78719172172948     -3.57561288160827
  C   -2.69140805097580     -0.76605021526354     -5.05860114957093
  N   -4.55300060078618     -1.65085773996115     -2.51523383372361
  H   -3.90802368519838     -3.66617582294405     -2.27620619561049
  C   -1.51076561651848     -4.40998336434922     -1.68146815168207
  O   -4.97319992268201      0.58489090884772     -2.97188430591879
  H   -2.90418126080882     -1.85860024881630     -5.07373531931148
  C   -3.73378228024538     -0.05294334097581     -5.92545187746662
  C   -1.27219472078022     -0.53455761636527     -5.58417283214144
  H   -0.56231804629108     -4.89848742475192     -1.38584682463336
  H   -2.23401346216001     -4.46845958785748     -0.83693652041087
  H   -1.94356326858771     -4.95480794382034     -2.55061912331857
  C   -6.25167719226844      0.40259659687279     -2.36936485033654
  H   -3.57580045545641      1.04675006606357     -5.90797492900432
  H   -3.66660264333812     -0.38601575249498     -6.98149882726050
  H   -4.76719814460764     -0.24442059321001     -5.57454145621102
  H   -1.02698678636048      0.54967023856316     -5.58420278202024
  H   -0.52946964244646     -1.04280364811556     -4.94007445132244
  H   -1.15704771612768     -0.91108977259599     -6.62134752742169
  H   -6.15149476479359      0.06504766088198     -1.31612918765717
  H   -6.76089809856367      1.38316685111216     -2.41854617492162
  H   -6.84046666234181     -0.36814261733368     -2.90957628788667


118
Int6c_pipadyphos
  C   -3.66766348996199     -0.04818656827123      0.51244413144520
  P   -3.44864554678879     -1.05113417666166     -0.86112036735602
  C   -1.78986276792626     -1.32546582553584     -3.06870576557658
  C   -2.73945858066875      0.83413478163658     -2.59338990127980
  C   -0.70555989575483     -0.68911979630384     -3.94015728021370
  H   -2.68111869208250     -1.56016048169635     -3.69488903626444
  H   -1.42126694416574     -2.27439421085410     -2.65074268628309
  C   -1.64514967976704      1.56476914122848     -3.36148324466392
  H   -3.56364326513501      0.55852762146696     -3.29407175918676
  H   -3.17555149663415      1.45718515737706     -1.79721135192848
  C   -1.11639318357403      0.67867176505690     -4.49348714096855
  H   -0.46530823587178     -1.39703048263671     -4.76084900295356
  H   0.20244627346994     -0.57638835772127     -3.31113159301584
  H   -2.05628786335451      2.51884466731646     -3.75250471908593
  H   -0.82850391458048      1.81301940225254     -2.64792656100860
  H   -0.25855989375905      1.15997580563336     -5.00653440057250
  H   -1.91414807754154      0.55348231523227     -5.26119264321341
  C   -5.85731534894290     -0.03121695720057     -1.75424690485009
  C   -5.19465472162637     -2.16072043454320     -2.75131344393969
  C   -7.30872052476993     -0.50110873778904     -1.61687804037730
  H   -5.74068309849653      0.49640749035007     -2.73311159423546
  H   -5.57408723737993      0.69024693303120     -0.96477875307788
  C   -6.62637485089417     -2.69968319006726     -2.65037358721383
  H   -5.06128734753529     -1.68406310248369     -3.75478225944396
  H   -4.44674927671908     -2.97041826324891     -2.67581317183476
  C   -7.64566578354945     -1.55425238929657     -2.68005940832630
  H   -7.98595109436270      0.37434032916070     -1.70117233899534
  H   -7.45995573038773     -0.92857780138476     -0.60168107080689
  H   -6.80877250021720     -3.41338098928508     -3.48088886305251
  H   -6.73422797637765     -3.27319525502885     -1.70380291675219
  H   -8.67647041353332     -1.94062441587773     -2.54087879966538
  H   -7.62299095808303     -1.07580996239961     -3.68545916606505
  C   -4.00127931498230     -3.62156734765798     -0.11741600037421
  C   -1.65133995011152     -3.13610301527194     -0.41196220878579
  C   -3.82508221333493     -5.04283724409161     -0.66401442453662
  H   -5.02580874008959     -3.24824137830586     -0.30274027069833
  H   -3.85658081109273     -3.62839931298923      0.99175105694550
  C   -1.37360357123588     -4.51413075054440     -1.01675497914867
  H   -0.91776947388904     -2.36306327787208     -0.73028810632541
  H   -1.54326838726791     -3.20761634997339      0.69392712629619
  C   -2.38387368547572     -5.53738070962279     -0.47871855190591
  H   -4.08706013478338     -5.04560267691611     -1.74495770964869
  H   -4.54183278144083     -5.72345986331228     -0.15809750974484
  H   -1.44488533103460     -4.45379457386565     -2.12505944272765
  H   -0.33542970449830     -4.82202956638642     -0.77304467131745
  H   -2.19259137331728     -5.68750654679558      0.60763188998352
  H   -2.24480095201473     -6.52712391806572     -0.96099366809273
  C   -4.91868134337738     -0.36160800237698      1.33344302713802
  H   -4.73116545385627     -1.06456696846184      2.17567314726875
  H   -5.37172080655397      0.54957455485587      1.77388764049431
  H   -5.70734119843873     -0.84102685590859      0.72008475115149
  C   -1.88145789449734      0.04910412490474      2.91816333511474
  C   -0.48945449529610      0.45032482557824      3.47665254612093
  C   -2.94537277850948      0.39245725271625      3.99082117119996
  C   -1.84311095569519     -1.48263188364213      2.70019593289014
  H   -0.42734809077870      1.53765261359935      3.65960335348448
  H   0.29282317080489      0.21107128995601      2.73560216788141
  C   -0.19305958726531     -0.29092738035449      4.79778428406223
  H   -3.96439702128298      0.14161669715019      3.64326556327932
  H   -2.93788091944308      1.48272352157813      4.19582448843995
  C   -2.64812404556109     -0.36613768581447      5.30453098761305
  H   -1.04597480913671     -1.70008800567666      1.95833159230973
  H   -2.79829566499158     -1.83362347260575      2.25976255381589
  C   -1.56293165366019     -2.23214910542117      4.01434096266710
  H   0.80601871149527      0.03278384194260      5.15975631813099
  C   -1.26862292594715      0.05485629637694      5.84284524513120
  C   -0.18519295546243     -1.80935735414186      4.55290863205718
  H   -3.43524738256645     -0.11241344029899      6.04719327550755
  C   -2.65663479951514     -1.88415086692565      5.04135073340695
  H   -1.57141045344890     -3.32576907153877      3.81207119207330
  H   -1.25994941852733      1.14624938453468      6.05411284600970
  H   -1.05686249285479     -0.46254118277670      6.80414834723095
  H   0.60630135485329     -2.06791498475595      3.81766829024619
  H   0.04762308569559     -2.35400470702820      5.49399211641694
  H   -2.48358891293551     -2.43774918533273      5.98966017698445
  H   -3.65251399039908     -2.19946482272791      4.65965442748274
  C   -2.59549242856850      2.64279124076365      1.34196877966674
  C   -4.05234795823798      2.93443249963759      1.76878118898299
  C   -1.62826699280444      3.33014457519289      2.33419124259905
  C   -2.38508294217129      3.28750863759539     -0.04947540876275
  H   -4.26839844869990      2.48569251781339      2.75879864902211
  H   -4.74406137094050      2.46778076809974      1.03618452812659
  C   -4.30439814761818      4.45804214092550      1.82498068434316
  H   -0.57661573808711      3.12315002587071      2.04647831609113
  H   -1.77392978659788      2.91999362199315      3.35193616131755
  C   -1.88279535629590      4.85075210246110      2.38046739391850
  H   -3.10244050362299      2.83622272441070     -0.76297099237711
  H   -1.36431675733142      3.05411411738571     -0.42135764645709
  C   -2.62745278178507      4.80840321092700     -0.01003381562055
  H   -5.35265328168941      4.63737004039608      2.14808726386862
  C   -3.33361163936051      5.10684204639232      2.83025414780833
  C   -4.07870692146883      5.07419545293814      0.43234171277522
  H   -1.17906812936389      5.30687039974457      3.10919537248292
  C   -1.65267382028043      5.45882538578807      0.98644149800277
  H   -2.46059700228146      5.22495648702613     -1.02684693593776
  H   -3.49664776063556      4.68375496627386      3.84531604658120
  H   -3.52916719594356      6.19887182419394      2.90069060939440
  H   -4.78783036783392      4.63145146591245     -0.30075809652367
  H   -4.28023919101083      6.16704660161422      0.45878722361311
  H   -1.80473549669327      6.55966254420329      1.01338535803851
  H   -0.60396448864910      5.28230224237785      0.66371937622849
  N   -3.02403946943044     -2.71924597158018     -0.74809783718745
  N   -2.21608227364366     -0.41393168624366     -1.96000345655544
  N   -4.92846575790622     -1.16804877655308     -1.70404950644551
  P   -2.18935342342604      0.76939905836291      1.15491558594067
  Pd  -0.46152834774299      0.18116968960742     -0.46602176759384
  C   1.20147462380191      0.61856734804837      0.54162025162211
  C   1.58996266890698      1.96462832093758      0.73921868225910
  C   1.99976907452310     -0.38272078448604      1.14650312740977
  C   2.68156699231910      2.29789342550065      1.56024423328248
  H   1.01973359110298      2.77525017489230      0.25806880753272
  C   3.09001454357404     -0.05175606742199      1.96948010094770
  H   1.75042276173457     -1.44393553818899      0.98992562981351
  C   3.43120645960892      1.29236867226051      2.19187291503303
  H   2.94559721346554      3.35764996985523      1.70929684219203
  H   3.67958278164287     -0.85517057423400      2.44036582991845
  H   4.28251448393017      1.55369046679466      2.83914139410451
  H   0.69938085420389     -0.26609227467858     -1.46234148422225


118
TS1_pipadyphos
  C   -4.13919823381121      0.69164119820886      0.93240513768661
  P   -3.95647219024686     -0.39305956197815     -0.39401901526912
  C   -2.52018123004232     -0.71180600127265     -2.75945764418800
  C   -2.90138083757753      1.55754356348282     -2.00547220029952
  C   -1.08374322590284     -0.38546489038409     -3.18427948852698
  H   -3.20659338031060     -0.53062454220030     -3.62527552823189
  H   -2.63270761071427     -1.77456664954125     -2.48307448576732
  C   -1.48369393766981      1.97669061409918     -2.38895807404691
  H   -3.59808775873982      1.73211916215028     -2.86492152208697
  H   -3.27316281496905      2.14238851497296     -1.14894514402364
  C   -0.93354686301655      1.10428944374083     -3.52184026530415
  H   -0.80230670468566     -1.01674069843381     -4.05348004759851
  H   -0.39486767463771     -0.64369101641650     -2.35169094044931
  H   -1.46323112617750      3.05349154493904     -2.65895983365527
  H   -0.86242730242283      1.84754323305277     -1.46599090893919
  H   0.12978040190868      1.34861758149456     -3.72697226888852
  H   -1.49360865268181      1.32432696378269     -4.45987539922139
  C   -6.35027979661230      0.49599756920202     -1.34764618411512
  C   -5.77202219791097     -1.75477266190566     -1.99784239565541
  C   -7.83841139380843      0.14879580329257     -1.24916516046794
  H   -6.12074585954020      0.84004510882436     -2.38864670253928
  H   -6.08555160865047      1.32863385756381     -0.67291630158072
  C   -7.23230889058128     -2.21195712811784     -1.92188713052000
  H   -5.55854280982511     -1.38851469075521     -3.03450799265281
  H   -5.07437536323747     -2.58974488575982     -1.81106144674466
  C   -8.18543603171040     -1.03392460525068     -2.16316634840260
  H   -8.44679722277536      1.03966551957044     -1.51155047313701
  H   -8.06996176090467     -0.10617356475610     -0.19256299394361
  H   -7.40886958178680     -3.01937094493076     -2.66347845484075
  H   -7.41601812967366     -2.64706174636012     -0.91519970404747
  H   -9.24166366375672     -1.34494381031665     -2.02354190606723
  H   -8.09176464179456     -0.70891563110824     -3.22418321190690
  C   -4.22469117206700     -2.95008627163398      0.57461678895171
  C   -1.96365563025790     -2.32420078018290     -0.08322834513099
  C   -4.01804504088399     -4.38393531113371      0.07232011836058
  H   -5.28631468675919     -2.64588171835621      0.49949706812578
  H   -3.95773632180517     -2.90680994479737      1.65702643575674
  C   -1.67979210384725     -3.72810930240041     -0.62357356011368
  H   -1.37097131597496     -1.54410537648469     -0.59470257352744
  H   -1.64016887636464     -2.27762691925728      0.98446997761414
  C   -2.53373886608854     -4.77034951443048      0.11038515643801
  H   -4.39761608771797     -4.46813572459767     -0.96999535352913
  H   -4.62215194232422     -5.08009599678868      0.69142337797460
  H   -1.90308906103793     -3.75787477338122     -1.71325242590738
  H   -0.59866157075658     -3.95270141450473     -0.50878547295119
  H   -2.20117948895883     -4.82325872162177      1.17163998836341
  H   -2.38006967962303     -5.78302082871039     -0.31709335639344
  C   -5.49427901351112      0.73049166217919      1.64011164889620
  H   -5.36308397422412      0.79395077004004      2.73767606708775
  H   -6.13256455462790      1.60082470654120      1.36133000387415
  H   -6.10177790094534     -0.17842541256643      1.44937013314541
  C   -2.55181788092512      0.44094127621586      3.50667050171379
  C   -1.06056891230075      0.40360197059705      3.93103297016440
  C   -3.37030211492935      1.05060065319062      4.67087645641094
  C   -3.01039736384357     -1.01897778028480      3.30693762115034
  H   -0.66952745548202      1.42983903543073      4.07616645957564
  H   -0.47221579450775     -0.03248018434368      3.09288854468753
  C   -0.86635220882512     -0.41455910479701      5.22156419658067
  H   -4.44968899965631      1.08572435462208      4.41857370783008
  H   -3.05233615676484      2.09421260308121      4.86337986865969
  C   -3.17886171403960      0.22189713294416      5.96192116010754
  H   -2.42443076271808     -1.46146111880436      2.47678847628926
  H   -4.07290782811182     -1.04718262022659      2.99431090681386
  C   -2.82096276103105     -1.84966154904094      4.59031755691263
  H   0.21188435557238     -0.40798301912374      5.49205347087572
  C   -1.69116323414768      0.21754262781664      6.35814680004311
  C   -1.33325260270906     -1.86109304186820      4.98389310622191
  H   -3.78102625120500      0.68440143305493      6.77355914602661
  C   -3.65184098879613     -1.22447070837007      5.72591654254721
  H   -3.16830894899103     -2.88888110065290      4.39994262054744
  H   -1.34355069856952      1.25620339569325      6.54778753142647
  H   -1.54804555638851     -0.34995735153201      7.30337664090866
  H   -0.72918995292146     -2.32544833022436      4.17456411497969
  H   -1.18087170988328     -2.47493647292046      5.89831559359497
  H   -3.54058678317907     -1.81991961613705      6.65794318707033
  H   -4.73116250525902     -1.23528205111189      5.46010180497596
  C   -2.85822988146573      3.18415050896320      2.04501515765553
  C   -4.19708746601225      3.64045313606879      2.67238936615430
  C   -1.67708163176812      3.68782756452175      2.90895482473610
  C   -2.75106442284166      3.86581523111621      0.65929563817537
  H   -4.35906544003859      3.17508109804225      3.66230274143733
  H   -5.03821960506565      3.32221990148818      2.02504929042259
  C   -4.22256331126471      5.17897134167884      2.82331774493009
  H   -0.72036386622570      3.36618859903756      2.44652576551274
  H   -1.71254683250066      3.23484545110988      3.91965724230003
  C   -1.71721610625675      5.22191612588198      3.04939684385761
  H   -3.60665824082166      3.53798200293977      0.03241119789999
  H   -1.81719072129491      3.53215449558365      0.15808410859241
  C   -2.77865262103066      5.40161372990904      0.78607622873751
  H   -5.18339698501285      5.47546736321735      3.29687119709965
  C   -3.04670209906143      5.63785247653089      3.70729210564447
  C   -4.10486665706386      5.83529718714041      1.43648446456765
  H   -0.86372799825297      5.54416784871282      3.68415030120449
  C   -1.59951077381423      5.86773477861955      1.65790571088040
  H   -2.69417784522731      5.84634092082891     -0.22933221964456
  H   -3.12976333484806      5.18440063621408      4.71922696468719
  H   -3.08070686522619      6.74065463269066      3.84438483496654
  H   -4.96176791554463      5.53094351116118      0.79689158899094
  H   -4.14590121019271      6.94251814403359      1.52911484386736
  H   -1.59954912442497      6.97625479073285      1.74434656147893
  H   -0.63759771027783      5.57166915436081      1.18969334173381
  N   -3.39503233853847     -2.01471984095248     -0.19762752089859
  N   -2.92554675507590      0.14164034444391     -1.63698934345636
  N   -5.53114605190633     -0.68199641309978     -1.02616501546215
  P   -2.65468495546745      1.29404698037558      1.75408498231820
  Pd  -0.62228649579580      0.91553461038597      0.67523963703577
  C   1.38613987447869      1.65990795641642      0.81064203078824
  C   1.40370001238815      2.86286657849832      0.05850972467468
  C   1.80595721694249      1.65036930135904      2.16526429898049
  C   1.69653764298054      4.06704104063324      0.71559489915223
  H   1.17873268962646      2.84364680868900     -1.01636857738786
  C   2.08922846755033      2.86813275107158      2.79414086394846
  H   1.87271246780108      0.69855293072788      2.70921268700212
  C   2.02794766100300      4.08118732332522      2.08129766337884
  H   1.67504903918929      5.00624529618956      0.14172854829926
  H   2.36534509651579      2.86726753321995      3.85986541368484
  H   2.25750213066547      5.03141500904511      2.58501798044276
  Cl  1.58090317483380      0.05036494907628     -0.15875474610838


161
TS2a_pipadyphos
  C   -2.68684014605753     -0.12065395175361     -1.22054833666965
  P   -2.44399165058443     -1.13274679273364      0.19282629646747
  C   -2.93066068238149     -0.27628399074101      2.78435849772232
  C   -0.56982798035186     -0.39086485010095      2.14514549702009
  C   -2.64035011733470     -0.97886548142194      4.11471502827235
  H   -2.87813434671884      0.82342604339031      2.95143551570645
  H   -3.95279514804431     -0.49916842352898      2.43167804891170
  C   -0.21026660062185     -1.02931886769255      3.49231321644139
  H   -0.41986553342289      0.70999664847944      2.21490062080536
  H   0.11454182594702     -0.74342287468489      1.35360322488700
  C   -1.21753649478299     -0.66078710350092      4.58479047493725
  H   -3.39207471138125     -0.65286689667423      4.86391387776893
  H   -2.76320845111772     -2.07685396679545      3.98787742043082
  H   0.81420883345991     -0.70173093865266      3.76404752584573
  H   -0.17037741093014     -2.13433953505754      3.38268710655807
  H   -0.98305529850287     -1.18677491278486      5.53311310246232
  H   -1.14331388100051      0.42856766406869      4.80171776806114
  C   -5.24278865415254     -1.12206938992556      0.23141739373287
  C   -4.15524651940485     -3.03372003261835      1.28438584271857
  C   -6.26675174161203     -2.03159207524620     -0.45753505327151
  H   -5.67406620701289     -0.76831149406437      1.20416037649619
  H   -5.02897419641967     -0.21657155532821     -0.36701310552328
  C   -5.12437448301942     -4.01129421233816      0.61029235841540
  H   -4.55433431755770     -2.76391886739078      2.29484726791081
  H   -3.17464057759046     -3.51006862306281      1.45185442826425
  C   -6.47000218890856     -3.32966916095542      0.33436750168241
  H   -7.22558757989564     -1.48386987462098     -0.57139414179587
  H   -5.90644435091711     -2.26945852622814     -1.48081793682269
  H   -5.25742700487489     -4.90558175658176      1.25454405687395
  H   -4.67108074946425     -4.35889098980915     -0.34424823321842
  H   -7.15795543208006     -4.01473861802566     -0.20255495805757
  H   -6.95836802546707     -3.09097901247087      1.30631367736218
  C   -0.75180152079504     -2.52604690862654     -1.51869739843686
  C   -0.77500889693993     -3.32852310725750      0.77446040037826
  C   -1.06935620176248     -3.91978283344493     -2.06562377944884
  H   -1.12319869196627     -1.72292847061192     -2.17758502448615
  H   0.34943836056220     -2.38020007407846     -1.45224809236633
  C   -1.04295753816255     -4.76842232939417      0.31318405348435
  H   -1.19987193726240     -3.13906618294326      1.77767218948287
  H   0.32612320158623     -3.16515967784998      0.86014419379316
  C   -0.53791773881121     -5.00151625665767     -1.11596482875000
  H   -2.17094239331223     -4.02430597786015     -2.18428134086849
  H   -0.62158348053938     -4.02975818137135     -3.07566228174678
  H   -2.13555768592171     -4.97154486141217      0.35551913904736
  H   -0.55912668131935     -5.47267216538227      1.02227506653384
  H   0.57344906375585     -4.96470768463739     -1.11804134879675
  H   -0.81904432511668     -6.01534132193385     -1.46859498977822
  C   -3.44354002280475     -0.86216508156222     -2.32399778715264
  H   -3.67388803752938     -1.90023108256762     -2.01521812279929
  H   -2.86997264270331     -0.94527358927920     -3.27020384865153
  H   -4.41619377225598     -0.38467420716273     -2.57420605320217
  C   -1.85287019423289      1.86072146312504     -3.34997342463710
  C   -1.28629938299282      3.29185469019232     -3.54828372455192
  C   -3.15143724862940      1.76982536838076     -4.19539771569785
  C   -0.80679286539479      0.84985151957789     -3.89278377980058
  H   -2.04400360720169      4.03574075478095     -3.23169463342263
  H   -0.39049299056452      3.44602031359716     -2.91655879592805
  C   -0.95534204189636      3.55092566255670     -5.03349343332964
  H   -3.63683419772206      0.78421177918490     -4.09917277745024
  H   -3.88776298927664      2.52319275908721     -3.85202251576833
  C   -2.83162745606774      2.02536683647539     -5.68742798241983
  H   0.13756594814544      0.93511430979653     -3.31140839502957
  H   -1.16838018694602     -0.19144804668645     -3.76533875435286
  C   -0.51331489129769      1.11011728326967     -5.38172687418636
  H   -0.53791576947675      4.57661939055722     -5.12106920196404
  C   -2.24781484359119      3.43823650535603     -5.86166992079198
  C   0.07109454849315      2.52464237516400     -5.53972156058133
  H   -3.77762642949758      1.93638669085725     -6.26373137423609
  C   -1.81587636949907      0.98248720253019     -6.19124680861351
  H   0.23278374842946      0.36205621456176     -5.72231264210761
  H   -2.98647444420645      4.20064250950150     -5.53088349398650
  H   -2.03623921671866      3.63565954967182     -6.93457146117647
  H   1.01985180072737      2.59809101056840     -4.96995160210504
  H   0.31256948735649      2.72315490182167     -6.60630876917577
  H   -1.61555710235808      1.13968137904095     -7.27304055173462
  H   -2.23616600097772     -0.04198894931050     -6.08643400077153
  C   -3.01028669628619      2.84875732421964     -0.56751377496316
  C   -4.41173678060427      3.03889427923852     -1.18858075033557
  C   -2.29303758783458      4.21867036258941     -0.48799239774500
  C   -3.18000544573647      2.31666392041597      0.87011886189063
  H   -4.32435369915287      3.44795569872785     -2.21496602606666
  H   -4.93246070293921      2.05937443306019     -1.26786171929650
  C   -5.23920650201712      4.01899732346026     -0.32696952280059
  H   -1.28216798379552      4.09349613348357     -0.05602803684205
  H   -2.15825101711269      4.65304721905057     -1.49484617841804
  C   -3.12544561115223      5.19813097110082      0.36670270549009
  H   -3.69568357413013      1.33718734737450      0.82941955514660
  H   -2.17736604060246      2.14404509935890      1.31328720148061
  C   -3.99978554225332      3.29145606970587      1.73180495973453
  H   -6.24092161868671      4.14465370345927     -0.79107763605216
  C   -4.51697273680275      5.37968357707622     -0.26900118348045
  C   -5.39366028470609      3.46107010048518      1.09967561455453
  H   -2.59526030977928      6.17329541906525      0.39609336222302
  C   -3.27789096332022      4.64817285824079      1.79507200203286
  H   -4.10022724556764      2.86738072893313      2.75476868465960
  H   -4.41626292780275      5.79972040700040     -1.29310258674478
  H   -5.11967430631035      6.10487266931346      0.31927897777740
  H   -5.91991419175380      2.48160579773043      1.07339314581395
  H   -6.01517324403847      4.14773631509744      1.71349857747503
  H   -3.85151199887256      5.36140440451132      2.42559512798910
  H   -2.27770861769599      4.52868214560557      2.26348198564272
  N   -1.30438774595707     -2.33940891164481     -0.17025850100335
  N   -1.96077798780900     -0.66348405002346      1.75253102449515
  N   -3.98432273434268     -1.82847792193066      0.47755767732176
  P   -1.98572414224077      1.51355053425764     -1.46498133121809
  Pd  0.03254059829067      0.87752334286224     -0.75608004336763
  C   0.79925016628771      2.64271618605078     -0.26114484494890
  C   0.71658276377632      3.10897700295750      1.06455076361445
  C   1.46415036283149      3.41491548651553     -1.22954226333473
  C   1.27281804576047      4.35352968449142      1.40979790910420
  H   0.22059888229164      2.51264138205493      1.84401639805568
  C   2.00731786435327      4.66255123000749     -0.87601835292708
  H   1.60539940433931      3.03167275469832     -2.25110724742702
  C   1.90417494176816      5.14234125878396      0.43686648862791
  H   1.20879098274752      4.70195061994727      2.45280362879541
  H   2.53417718130353      5.25318794033540     -1.64131972367682
  H   2.33861063319467      6.11614482784573      0.70803889871202
  Cl  1.97996147813062     -0.55022836458015     -0.32281238986625
  C   4.89855566722158      2.14842674917519      0.15793379983210
  C   4.98873763905207     -0.17287603815802      1.48269220026663
  N   4.47240756289234      0.83118825685110      2.10668727589497
  C   5.87910290492933      0.00750606061638      0.26861392406428
  H   5.94153316122782     -0.93936759220800     -0.30515822385740
  C   4.64032165863870      2.08199126755040      1.51335166045760
  C   7.33847985116563      0.37968223394613      0.65727389443087
  H   7.28723585627645      1.34129966850686      1.21373486101553
  C   7.94258470497964     -0.68576271970473      1.57659379467804
  H   7.98065645596860     -1.67393902360624      1.06780440917731
  H   8.97985299472502     -0.42002821630281      1.86699226587975
  H   7.35100801550033     -0.81330730486381      2.50472001541584
  C   8.18463246332700      0.58403657663920     -0.60124803647391
  H   8.29465600197424     -0.37119189488097     -1.16024334067302
  H   7.70473687722540      1.31265061019401     -1.28297693354360
  H   9.20260398839269      0.94784131716435     -0.35208178795432
  C   5.29933599847801      3.48178588056853     -1.78581263444357
  H   4.76289177389977      2.91097506775427     -2.57433408994278
  H   5.23552067781406      4.56182135381962     -2.02569192337745
  H   6.36533446065911      3.16639706812435     -1.78471982664059
  C   3.76472632002011     -1.63992413954042      2.86715470249291
  H   4.06204723938392     -1.11250596546072      3.79780689989246
  H   2.78429937806908     -1.22925290588899      2.54206269517584
  H   3.68651110322444     -2.72925840657737      3.04935756612255
  O   4.73749429009031     -1.47250967232053      1.84404431808258
  O   4.70077856605540      3.32806107940099     -0.50704956863837
  H   4.39015072447776      2.98124191954892      2.09229492376598
  N   5.22994872442148      1.02277332876088     -0.57430244817676
  Zn  3.78812427567489      0.33318249331024     -1.68556099931919
  Cl  2.90257104975530      1.06178907860121     -3.62463371587481
  C   4.34495385327211     -2.76598169499814     -1.38706653668336
  O   4.47891594138987     -1.63916257040448     -2.28687787588999
  C   4.06271875277606     -2.11992782287017     -3.58198318720620
  C   2.81097665536560     -2.94212121067721     -3.27543370933237
  C   3.12826165507744     -3.56841870851419     -1.89501212790485
  H   5.28209637475316     -3.36262052950174     -1.44466665233944
  H   4.23791727615437     -2.37281179705613     -0.35872111961092
  H   3.88605821121507     -1.23374321940914     -4.22017688309610
  H   4.87971633360009     -2.74571127157723     -4.00947751638666
  H   1.94319686374359     -2.25573672760950     -3.20124878792216
  H   2.59310935716929     -3.69455760671141     -4.05818356279423
  H   2.27392471701353     -3.45762216862788     -1.20155932019376
  H   3.36822201607628     -4.64718917477148     -1.97174775130206


161
TS2b_pipadyphos
  C   -3.45623281727146      0.55784013854178      0.75777575632138
  P   -4.22726824244751     -0.52465140587268     -0.33676202174110
  C   -3.78087467918179     -1.96897226895058     -2.63366515591865
  C   -3.61972972796636      0.47522700984588     -2.75114573460463
  C   -2.81629196723018     -2.12005421098815     -3.81082312305781
  H   -4.82636354818365     -1.98559530948477     -3.03144667823376
  H   -3.69166196871325     -2.82042742792181     -1.93836958296846
  C   -2.65360035576166      0.37079852059634     -3.93220527729994
  H   -4.66306465783130      0.60449608033176     -3.14056408619705
  H   -3.38150917412870      1.36674385675962     -2.14204484403491
  C   -2.88954077194982     -0.90624051220345     -4.73985339959625
  H   -3.07372818714669     -3.05343527367912     -4.35466520553042
  H   -1.78519443710825     -2.23317209434189     -3.41956330334661
  H   -2.76394813244883      1.27420274110026     -4.56755513464530
  H   -1.61403873677489      0.37293224982646     -3.53650378665636
  H   -2.14671341400268     -0.99162546472633     -5.55934617598787
  H   -3.89347493119147     -0.86150154394820     -5.22156415069230
  C   -6.28507458717604      1.32477574193823     -0.37776233275345
  C   -6.78919040222025     -0.86857880783658     -1.33813031490121
  C   -7.68747106223698      1.42825080105398      0.22624578334368
  H   -6.28115648031552      1.82367673578980     -1.38024472860183
  H   -5.52972259989514      1.84658126193837      0.23995191821202
  C   -8.22075777176117     -0.81692809492759     -0.78801883122721
  H   -6.78927467306882     -0.47902919126912     -2.38732548748248
  H   -6.42527654068896     -1.91292130521802     -1.38465518702512
  C   -8.69520292481713      0.63035860861175     -0.61048506761833
  H   -7.98374464960659      2.49619740898435      0.29196960051945
  H   -7.66059308879161      1.03180000663715      1.26483369235219
  H   -8.89544413788885     -1.37504978679723     -1.47029148381598
  H   -8.25095834179367     -1.33957868805666      0.19312263292222
  H   -9.70467406178171      0.65765812914157     -0.15064488941291
  H   -8.79224852711463      1.10713906119562     -1.61213739556403
  C   -5.44017334982017     -2.58512604821924      1.12653261844402
  C   -3.06903606955511     -2.76113966203722      0.60353861347138
  C   -5.63740662649913     -4.09331071112328      0.94190803790866
  H   -6.36152016046752     -2.01862709827010      0.90603932161324
  H   -5.19262021245033     -2.38384838710714      2.19845831042635
  C   -3.16284912744488     -4.27990091659735      0.44738956346703
  H   -2.26011093300526     -2.34534256362938     -0.02727884886435
  H   -2.79207067618894     -2.52363759871786      1.65757193549689
  C   -4.33720941069951     -4.84821155333744      1.25392995092301
  H   -5.94932516529488     -4.28875401280164     -0.10790054141659
  H   -6.46237107666511     -4.44172022070496      1.59854627103292
  H   -3.28686092651103     -4.53653336260655     -0.62841074820945
  H   -2.19884468790553     -4.71795061597417      0.77898431215224
  H   -4.11380766263889     -4.73962489683276      2.33904235865412
  H   -4.45726788172243     -5.93548765052301      1.06628382016821
  C   -4.17014647309474      0.42890506692154      2.11476040572091
  H   -3.79352989239085     -0.40340671260829      2.75179353927062
  H   -4.09196659370632      1.35273154031801      2.71562330068901
  H   -5.25792639505251      0.24926325246968      1.98306951000491
  C   -0.86467160682407      1.05608343174986      2.19896199517215
  C   0.61727205891187      1.44275106008306      1.95089414042977
  C   -1.33438312596233      1.74370488993737      3.50539066486673
  C   -0.90639164359446     -0.48118868603141      2.38492893813256
  H   0.71958568220237      2.53015298829917      1.76463114946957
  H   0.97217867957681      0.92104010904132      1.03579358392504
  C   1.49250318574067      1.02418474971870      3.15097683363536
  H   -2.39310727563696      1.50556784039246      3.72016500359672
  H   -1.25872415202710      2.84549320804496      3.40537917509203
  C   -0.46105015265070      1.29504167008630      4.69692430526026
  H   -0.55354666314784     -0.98880847230244      1.46419010418515
  H   -1.94488786294964     -0.81887260000001      2.55511091379439
  C   -0.03166691861319     -0.91231767669905      3.57807272886425
  H   2.53658403856265      1.32186670811716      2.94492626836352
  C   0.99565928547738      1.71097261669852      4.43463551029812
  C   1.42469198773166     -0.50014755864231      3.31871138730424
  H   -0.83866463029953      1.79574490706208      5.61460739956310
  C   -0.54691055392848     -0.23371198270839      4.85952915776259
  H   -0.09056557909715     -2.01628402202211      3.66402046068358
  H   1.06455181119510      2.81657303334346      4.33393273074247
  H   1.63951166223192      1.42393555315145      5.29383064247463
  H   1.79864595833147     -1.00645734277667      2.40591313771597
  H   2.07805873211570     -0.82729569141296      4.15590117503734
  H   0.05405451085002     -0.55817898532528      5.73634102883408
  H   -1.59834848929458     -0.53707227614202      5.05842576211851
  C   -2.39206038368434      3.32899571067017      0.61469661870061
  C   -3.44817594382261      3.69516949648081      1.69102387584246
  C   -1.16074819872469      4.24483931403547      0.78515143336961
  C   -3.05085076385189      3.60222512875008     -0.75861108573420
  H   -3.06768645084268      3.50003459239526      2.71097754597029
  H   -4.35017188920318      3.06693748361081      1.54746309670056
  C   -3.84472633455478      5.18438614130717      1.56984414582269
  H   -0.38987849074332      3.99290760582115      0.03213467986707
  H   -0.70420893930601      4.09115879443724      1.78405736809501
  C   -1.57272140056595      5.72491339149500      0.64520072909589
  H   -3.94931947471049      2.95909427880665     -0.85924248015665
  H   -2.34926315867774      3.32989910936419     -1.56475830618794
  C   -3.44712112701653      5.08433261127199     -0.89917360918010
  H   -4.58239053988976      5.41637107857738      2.36799125073979
  C   -2.59838692346083      6.07260346119649      1.73933433693187
  C   -4.47304797249573      5.44229230772160      0.18926262108498
  H   -0.66718609139672      6.35699555866454      0.76366668363527
  C   -2.18923545046477      5.96073811193212     -0.74552952188224
  H   -3.89252120736909      5.23947506463140     -1.90546717188999
  H   -2.15045881295466      5.91588233584545      2.74459022087835
  H   -2.88358137659893      7.14500579864976      1.67641902401586
  H   -5.39123045395282      4.82690023115468      0.06651834161736
  H   -4.78128061579981      6.50640575485221      0.09924118118405
  H   -2.45100908563735      7.03332008461620     -0.87348147721330
  H   -1.45024602098614      5.70409503828221     -1.53391883316595
  N   -4.35102711836288     -2.11719664777339      0.26683023339252
  N   -3.54174173339683     -0.71660469341660     -1.88850177762637
  N   -5.87710423931055     -0.07450289702514     -0.50787475813992
  P   -1.92545250437286      1.46506911453855      0.63360763598978
  C   0.09775620757157      2.32978792516936     -1.72183157670247
  C   -0.44934297619504      2.97750781599079     -2.84968490401955
  C   1.38633034042568      2.68521948249189     -1.28343481041645
  C   0.28896096545998      3.96821928405368     -3.52308545858881
  H   -1.44018161018807      2.70607408675746     -3.23769053024434
  C   2.12376058642866      3.66346142232241     -1.97180396046274
  H   1.87249309670580      2.17153582151224     -0.44350844897427
  C   1.57335235411349      4.32203157147580     -3.08164052007499
  H   -0.15034483320666      4.45932070870150     -4.40590628153421
  H   3.14804867932970      3.88161166387460     -1.63158862989407
  H   2.14802216645758      5.09700772933101     -3.61131523630618
  Cl  -0.29596165964954     -1.78552805584233     -1.39384454673718
  Pd  -0.63494322441706      0.62606203534659     -1.05305786400302
  C   3.59780156645641      0.29026779589368     -2.00679958142992
  C   3.10757616315127     -1.00190176660105     -2.02061565013055
  N   3.94024795019015      0.87532317057497     -0.79422223233450
  H   3.57267049736619      0.91969522401623     -2.90633483702751
  Zn  1.59402822798935     -2.75185701283323     -0.31989774173101
  O   2.42929113755564     -1.43965758438511     -3.12676390356010
  N   3.19247360705725     -1.81185208600490     -0.91400739590224
  C   4.18662681200945      0.08154426978687      0.19611752592722
  O   1.32781094721907     -4.69641816544140     -1.42087760301202
  Cl  0.89344122371542     -3.73225263861921      1.57593732222451
  C   2.80391355603855     -2.71750611772506     -3.63457198644386
  O   4.42442908029833      0.58154619679940      1.44264822329138
  C   2.10929389418786     -5.82391673373235     -0.93743625596064
  C   -0.04379562337384     -5.11866508177021     -1.65589658903206
  H   3.90742543335659     -2.78762744421171     -3.76552198248393
  H   2.45835822813681     -3.54977623422576     -2.98810472119399
  H   2.31750212778484     -2.81142789679943     -4.62539026983402
  C   4.47972198370184     -2.37345724463212      1.16065106606370
  C   4.51597684770543      2.00072367701753      1.52322880818084
  H   3.07607979467383     -5.82572076460256     -1.47943126997751
  C   1.24475944300961     -7.05581669194241     -1.18964846304027
  H   2.29139932729686     -5.67197201207443      0.14760372280320
  C   -0.16388455138745     -6.48306361638761     -0.98813472746136
  H   -0.20710497747303     -5.17043018929108     -2.75549336116945
  H   -0.71666683269464     -4.34911399836823     -1.23552016474269
  H   3.53357267934755     -2.34997191271965      1.74793875560723
  C   4.68516533953404     -3.80614322669488      0.65038983063706
  C   5.64536323735114     -1.99860548263982      2.08554860120722
  H   4.78597626874480      2.23235324971205      2.57055796832530
  H   5.28721324025828      2.38623295087133      0.82401818506759
  H   3.55401772113351      2.48836202057441      1.25828401650531
  H   1.48851421471145     -7.88500375658862     -0.49740350259253
  H   1.37305850407562     -7.42505352813748     -2.22878179240145
  H   -0.36710925000194     -6.34877294236344      0.09412624521743
  H   -0.96765026729440     -7.10484664265876     -1.42834977106613
  H   4.64775262161567     -4.53505757691689      1.48423803006847
  H   3.91752961507871     -4.08866557868665     -0.09055061098116
  H   5.67290976307695     -3.90023417115369      0.15056095814901
  H   5.78368832108803     -2.78253614005345      2.85804723169803
  H   6.59395727397508     -1.93164093086505      1.51003312396388
  H   5.48549895090019     -1.03045937401651      2.59002178400541
  C   4.31567574355530     -1.42004079289340     -0.03973309000585
  H   5.25666274890490     -1.51771035764150     -0.65412506225950


161
TS2c_pipadyphos
  C   -0.92047792868121      5.36833250255020      0.20478690569258
  P   -1.37035656103962      5.11666971460554      1.86641596841082
  C   0.45164862553212      5.83871162047326      3.80589559575378
  C   0.13414729160191      3.42084818025880      3.49578773075017
  C   0.36583044558767      5.67849330434602      5.32770447477231
  H   1.52145861357672      5.80391565435517      3.49756796791637
  H   0.05717727889975      6.82266868320111      3.49145287864465
  C   0.05965019025780      3.20331604311766      5.00949478811917
  H   1.18314196682736      3.24910359092731      3.16799503593068
  H   -0.47478060241592      2.68075910553329      2.94939263074087
  C   0.84222745030959      4.28652375788946      5.75636839381846
  H   0.97005508666552      6.47672067511834      5.80818687972135
  H   -0.68866605539790      5.83149971567720      5.64768654203958
  H   0.48089939429618      2.20054555105081      5.22125849961462
  H   -1.00096451854575      3.20745665013255      5.34324759772628
  H   0.74809203114877      4.15869776972195      6.85466803817462
  H   1.92291160955861      4.17178828754611      5.51659454999521
  C   -1.74442577117354      7.89132548309173      1.86018357941448
  C   -2.98889339099705      6.65092137241671      3.53905970840285
  C   -2.96834046980419      8.74768553331545      1.51652063570873
  H   -1.13795980522228      8.42346433334376      2.63839204288352
  H   -1.08470650794638      7.75645597426507      0.98494864397589
  C   -4.26572497912581      7.44574817143740      3.24205533191387
  H   -2.43126697655395      7.14540639726786      4.37395761945581
  H   -3.24080012364418      5.63677470716607      3.88870427433003
  C   -3.92469293872372      8.84340478938403      2.71176117094743
  H   -2.63345440759227      9.75636692090796      1.19555421713931
  H   -3.49351359956569      8.28974195095381      0.65110577212683
  H   -4.88678995149083      7.51061216350704      4.16008761259676
  H   -4.85710536116048      6.88733827508999      2.48331635699589
  H   -4.84590189473281      9.39767610622402      2.43705205462393
  H   -3.43632535788830      9.42812194325324      3.52412043345147
  C   -2.91033042776578      3.06142225722222      0.82707860918993
  C   -3.02695839958340      3.28416309582752      3.23927053185032
  C   -4.43572839773423      3.08358277385423      0.69738261267060
  H   -2.40691949851600      3.46642854116528     -0.06545479252288
  H   -2.55370174465732      2.00978444420890      0.93716450537459
  C   -4.56132628434122      3.29418302974560      3.21363580199140
  H   -2.62607837619623      3.84456606416094      4.10408952019279
  H   -2.67131409793520      2.23243577702909      3.36186106588670
  C   -5.09184680122683      2.55244434051417      1.97915954300782
  H   -4.76755755972816      4.12806524649768      0.50615355247406
  H   -4.74366327214241      2.47801615428410     -0.18074479999128
  H   -4.91787220702862      4.34758177495220      3.19904065318425
  H   -4.94846618810995      2.83344925817703      4.14681563053947
  H   -4.85433865064556      1.46962370563746      2.08056550064003
  H   -6.19756730533274      2.62758652528473      1.92247738339815
  C   -2.03749028399604      5.96662364140379     -0.65407080180900
  H   -2.92057698335303      6.20215732518088     -0.02827044456025
  H   -2.41116825732149      5.29173910321452     -1.45342806592988
  H   -1.74304514803401      6.91403262364371     -1.15549005665221
  C   0.33997577477796      4.23783905994089     -2.30026065145271
  C   1.60264291343996      3.47153997476538     -2.77888538010132
  C   -0.00922161648466      5.31079444914557     -3.35916312258999
  C   -0.80418624436112      3.19331588361534     -2.21835443607574
  H   2.48011367427426      4.14413632870606     -2.82805957363083
  H   1.83592356560095      2.68471400534727     -2.03133404721655
  C   1.36453444398385      2.82553226627912     -4.15829475995017
  H   -0.89650872268157      5.89950619404283     -3.05524756637691
  H   0.83292246153830      6.02390546715284     -3.46378022853067
  C   -0.26678384296592      4.64590107973794     -4.72932508770122
  H   -0.54156272221112      2.41105302595937     -1.47423710908780
  H   -1.73997460544649      3.66901692055425     -1.87377520026583
  C   -1.05744659705798      2.54864789600193     -3.59514611421291
  H   2.29599470490787      2.30426166848942     -4.46642615310071
  C   1.00688565795266      3.91247806206550     -5.18830004041294
  C   0.21075442325575      1.81389384773985     -4.05583851208918
  H   -0.52780436160623      5.43918397389044     -5.46220221926186
  C   -1.42915572380015      3.64318074328229     -4.61195368808846
  H   -1.89552515906421      1.82611997189795     -3.49683487386223
  H   1.84582613246084      4.63401820654389     -5.29526598886826
  H   0.84507649037204      3.45413609885414     -6.18753556180639
  H   0.46728673060748      1.01505381929471     -3.33156315583111
  H   0.04087169149995      1.32108837414660     -5.03744007992331
  H   -1.64311107748405      3.18883484469051     -5.60324867790751
  H   -2.35544848234388      4.16752926235881     -4.29031776999513
  C   1.73976370280569      6.48073738674439     -0.58356311154844
  C   0.95282892642983      7.70482456723022     -1.11832123533740
  C   3.02690000228887      6.31426902956173     -1.42057252471876
  C   2.11822047738432      6.78234744350753      0.88356784073089
  H   0.63113335538069      7.54973188144285     -2.16550935204071
  H   0.03520448666430      7.84377382390895     -0.51370314964591
  C   1.82330628777951      8.97907201028811     -1.03249180754616
  H   3.60084074628889      5.43462819487094     -1.07295547489007
  H   2.77092421390100      6.14399229392949     -2.48646222203747
  C   3.89513491619308      7.58584012114815     -1.31425621603124
  H   1.18725983677052      6.91084439684824      1.47051807251042
  H   2.66564387064918      5.92216905302595      1.30960819110262
  C   2.98783766116416      8.04834223288564      0.98068433985748
  H   1.23781913330244      9.83300034907086     -1.43630863723518
  C   3.10569860929799      8.78826359565868     -1.86382847350863
  C   2.20142043768008      9.25225302047645      0.43396712464526
  H   4.81658002798864      7.43435609935407     -1.91559129747590
  C   4.27218532401417      7.83649683659976      0.15751424440668
  H   3.24872583202995      8.21970101256554      2.04727109206110
  H   2.84652094113114      8.61903344279073     -2.93154235110575
  H   3.72643196527412      9.70929612621037     -1.82405232187835
  H   1.28477742792726      9.41495135910116      1.04199721395837
  H   2.80905986794623     10.17998503800454      0.50681880011603
  H   4.93268572306366      8.72690844092408      0.23676032281829
  H   4.83884243407138      6.96843437939433      0.55746897708662
  N   -2.46655306016363      3.82225239844845      1.99720006624455
  N   -0.29117515079764      4.77809712108290      3.11734742662514
  N   -2.13773685065837      6.57224962986317      2.35386376049179
  P   0.65000189732939      4.90574013249652     -0.51494526976634
  Pd  1.31880651439666      3.01007031117959      0.54567335694657
  C   3.23469317192853      3.49149686486749      0.69709960081648
  C   3.71916050735643      3.93938246589484      1.94218221652940
  C   4.14691627899073      3.21120913150201     -0.33736140830361
  C   5.09960523853339      4.11629996459702      2.14006676520990
  H   3.03318068429706      4.13202470904065      2.77827299615628
  C   5.52617963266174      3.38194705218614     -0.12735314184596
  H   3.79799596377611      2.84624156307912     -1.31073013008362
  C   6.00686644944335      3.85318596734976      1.10334569980307
  H   5.45943838291584      4.45947870813559      3.12272921573001
  H   6.22570040715842      3.13950164718519     -0.94272218241055
  H   7.08674837343469      3.99674594873143      1.25999480476783
  Cl  0.28677047897660      0.80572428541493      1.03306311392602
  C   4.97983605963997     -0.29402378618340      0.86387961144985
  C   4.13096645019871     -2.32515015102114     -0.67807300769952
  N   5.36978697168563     -2.33570291001716     -0.32153604861227
  N   3.64353447487328     -0.33949032751006      0.60694852730767
  C   3.19637149506781     -1.13200653904659     -0.53715126266990
  H   2.17791599815241     -1.51886984981270     -0.31302406407908
  C   5.87145589579452     -1.22632567581486      0.35850607532294
  H   6.95115117655388     -1.19474240826079      0.55059034489212
  C   3.06208779713571     -0.29839383134267     -1.84894629073942
  H   2.46874219021967      0.59244859892064     -1.53550032903113
  C   4.40948497894406      0.18597512065112     -2.39098032842770
  H   5.03218788636967     -0.66911558470771     -2.72768904785718
  H   4.26452161022514      0.85993006203432     -3.26233772686423
  H   4.98502830027968      0.73179083967642     -1.62050053801626
  C   2.27329879863589     -1.06808717772232     -2.91363673941474
  H   2.16592795858202     -0.47166617593062     -3.84240829784448
  H   2.78476538732508     -2.01619969627456     -3.17418425512341
  H   1.25696515158109     -1.33003754873232     -2.55359254909449
  C   6.54127402544502      0.66404424963617      2.39220081714289
  H   7.35809936924127      0.91744382119325      1.67925881976552
  H   6.50682328233446      1.43233209634923      3.18666443137650
  H   6.75598505432296     -0.33303230538654      2.83847751831757
  C   4.36897157899543     -4.56776673993096     -1.36811272996856
  H   4.77033148536663     -4.89032366822283     -0.38355764386542
  H   3.73768724046697     -5.36144803746948     -1.81019136069832
  H   5.24177176625732     -4.35602365562333     -2.02182260385653
  O   3.53617777189144     -3.42304834788883     -1.23233061972826
  O   5.27749467816045      0.68812651581020      1.76504363056014
  Zn  2.44915779879465      0.29725923905231      1.98121244174326
  C   0.88909480637768     -1.76578598565432      3.69806351755765
  O   1.74062676953421     -1.71524784458257      2.53437578492913
  C   2.79435861422581     -2.67292267436084      2.76465699060926
  C   3.16154657685171     -2.47169536800064      4.23540913478327
  C   1.80973791738865     -2.09839406784718      4.89435627087944
  H   0.38951897352285     -0.78134318672084      3.77352232751309
  H   0.11839112195907     -2.55215094169676      3.53621848035904
  H   2.39747521186335     -3.69549442211926      2.56735921005506
  H   3.60413917944503     -2.45599011005178      2.04243544662655
  H   3.63349649675793     -3.36927275547065      4.68004766423015
  H   3.86845042898994     -1.62298792403738      4.32298630103242
  H   1.39285772700380     -2.93182307253030      5.49372369629521
  H   1.93035982053963     -1.21574285917118      5.54955258724584
  Cl  2.73687618791583      1.17869301458249      4.01917099608197


161
TS3a_pipadyphos
  C   -2.96372199400183      0.47995833801532     -1.31015259317636
  P   -3.30259518097592     -0.60440761383135     -0.02385683521623
  C   -1.59234544444856     -2.09662549730420      1.53888618399360
  C   -2.14139223246294      0.18098128582599      2.32903028783975
  C   -0.22086698258048     -1.99494109345639      2.19789264386409
  H   -2.28539169298116     -2.63610329034101      2.23609424256061
  H   -1.52266668590815     -2.69399463489322      0.61495684493974
  C   -0.76270949271222      0.29844974480929      2.97459686982298
  H   -2.86346636355301     -0.14633297988563      3.11502186638306
  H   -2.47979874881025      1.16543140002612      1.95779339911540
  C   -0.25383058922081     -1.07366554871183      3.41532963086058
  H   0.13572553642713     -3.01303770578766      2.45248460266081
  H   0.49201717319362     -1.58729352727173      1.44891805374940
  H   -0.82714269943236      1.00882443567409      3.82594335976208
  H   -0.05817599531479      0.72664673008625      2.22384072399738
  H   0.74875167097918     -1.00728908376774      3.87890390296341
  H   -0.93665219982461     -1.49750138176815      4.18771795456134
  C   -5.60327893771357      0.90772618993549      0.45303917436474
  C   -5.12382240151902     -0.78813392626002      2.13312579724439
  C   -7.07990958701453      0.50551586826830      0.40494002919626
  H   -5.48629837012390      1.74271419382994      1.18964284313853
  H   -5.25488386851275      1.29907727711462     -0.51768978490133
  C   -6.60384263874367     -1.20350639549266      2.19071595438067
  H   -4.95152219634025     -0.03464690456322      2.94111454416897
  H   -4.46246609558581     -1.64807032499110      2.36051289936255
  C   -7.52042674618762     -0.05129741223099      1.76382348760887
  H   -7.69367721004542      1.38582669506770      0.12010738694662
  H   -7.22158051816516     -0.26388380982449     -0.38585049985615
  H   -6.84224169894268     -1.53907243987587      3.22193916148983
  H   -6.78087620935851     -2.07412492059649      1.52358650206108
  H   -8.57920575119636     -0.38267627935989      1.73884332768533
  H   -7.46228467618468      0.76254374946325      2.52183618554964
  C   -4.74050933505953     -3.00291279201241     -0.35133209100542
  C   -2.88382905564801     -2.61103724301714     -1.87942747095818
  C   -4.31480184647534     -4.46007154374465     -0.13814139546692
  H   -5.24856081030398     -2.61068298062988      0.54106995223517
  H   -5.48897295835564     -2.96384671648261     -1.18408877502040
  C   -2.41541678711819     -4.06347333282485     -1.73778848364769
  H   -2.02333647173819     -1.94007328383031     -2.05189007630328
  H   -3.55876993460202     -2.53168275730073     -2.76790047405178
  C   -3.57586429708076     -4.99336078622607     -1.37051038015682
  H   -3.65178266683046     -4.51559197777994      0.75274681134573
  H   -5.21252824077671     -5.07506508648591      0.08475969215079
  H   -1.61848344481709     -4.11177191163584     -0.96625413796422
  H   -1.93894896496866     -4.37651330280567     -2.69049320230924
  H   -4.29013543379646     -5.04710799981731     -2.22380775094932
  H   -3.21433995676092     -6.02835295348263     -1.19683529235997
  C   -3.97330634244226      0.32796693256349     -2.45394775265266
  H   -3.53176477699738     -0.10648814246863     -3.37805900166692
  H   -4.45519833824470      1.28047640988341     -2.75223100935886
  H   -4.79933341947028     -0.35856211047362     -2.17242258244664
  C   -0.99393833000376      1.69750389658639     -3.17820292820028
  C   0.36907617090556      2.43615548571587     -3.24868436311662
  C   -1.92920512049113      2.31653778037901     -4.24587963468462
  C   -0.71259837982611      0.21745114205832     -3.53344595497348
  H   0.25508439211074      3.50310889410192     -2.97729437600297
  H   1.05316002760598      1.98151188221783     -2.49739816586382
  C   0.98790160616538      2.32538966724651     -4.65742785729688
  H   -2.92267464949228      1.83176981942833     -4.23539522941590
  H   -2.09042794827304      3.39234788709823     -4.03162057247198
  C   -1.30793654649946      2.17868115262332     -5.65369114538731
  H   -0.01906221903579     -0.21994024474557     -2.78700321572803
  H   -1.64217318909734     -0.37882939946422     -3.47406406975769
  C   -0.10540899729111      0.09067913578886     -4.94350268193872
  H   1.95241986494102      2.87775723367425     -4.66361633840259
  C   0.03096234079825      2.93628452816167     -5.69683549981194
  C   1.23449856308074      0.84525799138043     -4.99546922530100
  H   -2.01053662973119      2.61702785991929     -6.39489642373791
  C   -1.07521192899877      0.69072702241419     -5.97760554986534
  H   0.06072993218166     -0.98692812919515     -5.15931570060305
  H   -0.13468928596584      4.01348607140690     -5.47766795902850
  H   0.47658471030572      2.87676444923751     -6.71372200636538
  H   1.94426880283131      0.40401772004018     -4.26553360031066
  H   1.69594202018188      0.75115409469131     -6.00302257736109
  H   -0.66174028284773      0.58240657669685     -7.00401313226984
  H   -2.04185366757532      0.14191844041617     -5.95879935737895
  C   -2.47537368735174      3.42089502903793     -1.01338020355868
  C   -3.85404430398606      3.60119731656712     -1.69214652802194
  C   -1.58593651639212      4.62051142111556     -1.40769338053208
  C   -2.70996315052436      3.44866922758718      0.51631013266845
  H   -3.75916611366702      3.57613944292239     -2.79466100105312
  H   -4.51789662339122      2.76746606593051     -1.39831694395719
  C   -4.50761293207796      4.93480566461290     -1.26415777205782
  H   -0.58298030416404      4.52707370403923     -0.95557323325119
  H   -1.44870707013105      4.64468347918738     -2.50820471827543
  C   -2.23546454216003      5.94814939956433     -0.96177348464835
  H   -3.37040474826596      2.59897905169299      0.78826992133391
  H   -1.74792464545667      3.30312934694549      1.04293982817572
  C   -3.35537653204572      4.77722643460720      0.95676763420818
  H   -5.48888007676217      5.02853422152135     -1.77797377402673
  C   -3.59690129600685      6.11083430359982     -1.66038801023353
  C   -4.71791311604242      4.94152666331388      0.26075790403370
  H   -1.56058075520206      6.78323256836426     -1.24746654646220
  C   -2.43130420558065      5.94553811176991      0.56531071095108
  H   -3.49404444401118      4.76020164874017      2.05955575436864
  H   -3.46073221450427      6.13383653343964     -2.76361273911439
  H   -4.06804431898754      7.07540450788910     -1.37126688649984
  H   -5.40207786027666      4.11674595467453      0.55685978162641
  H   -5.20055904170609      5.89161709381004      0.57755463293136
  H   -2.87692815551775      6.91001465112146      0.89312705342036
  H   -1.44898845740167      5.84599815543025      1.07294224911039
  N   -3.60564673866383     -2.14891764993674     -0.68909928492107
  N   -2.13676939599666     -0.77103951992079      1.20765170752925
  N   -4.74737501710204     -0.20715285312538      0.84272014320075
  P   -1.64434429239462      1.70723858216838     -1.35639527454647
  C   0.91551490281711      3.09084828045238      0.44333844008197
  C   0.57479126876056      3.50284300194666      1.74590499810667
  C   1.65246467348874      3.97343166569376     -0.37336818454477
  C   0.90125572051765      4.79498880067338      2.19421004983439
  H   0.05607289873245      2.81704318369469      2.42902340217077
  C   1.98141449482785      5.26332884219235      0.08077577170942
  H   1.97154703814502      3.66611612561059     -1.37940047739931
  C   1.59698183742418      5.68601598287582      1.36238541414920
  H   0.60939140832458      5.10110277011647      3.21148957906199
  H   2.54773371468486      5.93917262465868     -0.57955271937304
  H   1.85163400765951      6.69631341128167      1.71668500275685
  Cl  0.45751708701165     -2.25284432433934     -1.33204988858050
  Pd  0.44890945619258      1.25414286227515     -0.15876646937222
  C   2.52341565931759      0.96341888031942      0.53835667950867
  C   2.92155809193645     -0.23958458102710     -0.17979743906044
  N   2.58840229204509      0.90427869828298      1.95478381089726
  H   2.98763044151219      1.87712753163837      0.12849443057782
  Zn  2.24357455869086     -3.09718118841851     -0.21415231715077
  O   2.97254151664935     -0.07651353689296     -1.51422163292002
  N   3.16885197603214     -1.40324102126032      0.39293409926735
  C   3.01577659125423     -0.16253930614613      2.51853255832210
  O   3.19966374058101     -4.22053942472564     -1.79272921509090
  Cl  2.18126161141492     -4.66793929369313      1.37277472975982
  C   3.52554456953116     -1.09019600708230     -2.35114210554171
  C   3.54766820993006     -1.40263362503615      1.82194976437851
  O   3.03749254775852     -0.27391070222694      3.87314223553408
  C   3.97697267548758     -5.37051397525705     -1.36782793352132
  C   2.29150406565929     -4.72460774883805     -2.80340577293990
  H   4.32722307388317     -1.65022034221669     -1.82992720553821
  H   2.73061777925919     -1.79169475815869     -2.66892312247502
  H   3.93363604392060     -0.56794972909850     -3.23654756101334
  H   3.08626288944661     -2.29549897555949      2.30067628040375
  C   5.09809753901322     -1.57481200612246      1.94728305716949
  C   2.66969258963525      0.89874248677972      4.60236356649262
  H   4.83493541244498     -5.47513098030278     -2.06729513958952
  C   3.02103445983663     -6.57878006399874     -1.43487553281408
  H   4.34726963441789     -5.15529182738498     -0.34950292594137
  C   1.79552261957151     -6.04690267426406     -2.22117443465158
  H   2.86484158143379     -4.86859309738643     -3.74727512035373
  H   1.50464489880388     -3.95986122345274     -2.94804509920357
  H   5.55173962459127     -0.66688356863809      1.48656567294579
  C   5.57550670814492     -1.67845874923956      3.40046690242093
  C   5.56220431358922     -2.80835505267106      1.15985577139816
  H   3.34013807633275      1.74592857738381      4.35013749715043
  H   1.63263364204374      1.20954181913806      4.36394787641403
  H   2.76147940023402      0.63150162980290      5.67089286897585
  H   2.72508871361882     -6.88765684007457     -0.41527354008899
  H   3.50376673901953     -7.43709928075705     -1.94181642527080
  H   0.95323928509120     -5.84546457462116     -1.52908499648477
  H   1.44035914931380     -6.74412591326910     -3.00438378204901
  H   6.66956621931050     -1.85871427131897      3.42652591041386
  H   5.35986829039427     -0.76664212734080      3.98525402177454
  H   5.08198754585468     -2.52881221136056      3.91581286829381
  H   6.65800618735932     -2.94291883089686      1.25979726088683
  H   5.06312840832945     -3.72103767956338      1.54834646207987
  H   5.32755332725855     -2.72485673605659      0.08114722437404


161
TS3c_pipadyphos
  C   -2.22967305210356      0.32819740682522      3.19019965832668
  P   -1.52332359259230     -0.11970633110801      4.70274214272678
  C   -0.96306155044917      1.96775808784511      6.39855482985988
  C   0.99547257569442      0.95579530494147      5.32352891582096
  C   -0.24809345589143      2.00719236627270      7.75191956696543
  H   -0.81224412262479      2.94458285807013      5.88523928380236
  H   -2.05204461911323      1.84098739647575      6.53525656220699
  C   1.77137842676449      1.02363071887241      6.64292525184455
  H   1.23118608448144      1.84912977743819      4.69789182770127
  H   1.31405345792284      0.08379230134500      4.72977711573799
  C   1.26292516647488      2.14721568006709      7.54792914757848
  H   -0.65566393563963      2.84764595141844      8.35241914006545
  H   -0.46693120984045      1.06896037043947      8.30805658269816
  H   2.84686128356689      1.13228505977825      6.40672190807090
  H   1.67556120135308      0.05188845666046      7.17419160812363
  H   1.79905227195217      2.14625504492986      8.51993348638719
  H   1.47462900643705      3.13308842362668      7.07270522347526
  C   -4.07387485789833      0.41393856751238      5.76335721151677
  C   -2.66289907556858     -1.08921340937827      7.04218576268712
  C   -5.29122658098735     -0.50261042397332      5.93322139921395
  H   -4.07794107385399      1.17382587872943      6.58807707980753
  H   -4.11593827153795      0.97725580639140      4.81458946117019
  C   -3.81717735063729     -2.07719627497287      7.24706303971607
  H   -2.62591039418679     -0.37684594353969      7.90542967657966
  H   -1.69738708696120     -1.62062036298150      7.03185647073492
  C   -5.16703309466868     -1.34982050392327      7.20648699852604
  H   -6.21607787305936      0.11148015384700      5.95620328992640
  H   -5.36476879195916     -1.16595758079337      5.04485685134816
  H   -3.68590936255071     -2.61534409138465      8.20961417318930
  H   -3.77039372812794     -2.83684953938058      6.43590409040451
  H   -6.00737519046202     -2.07073659184095      7.28363881025963
  H   -5.24351417957770     -0.68305721666802      8.09544360300542
  C   -0.81965015574635     -2.49719856664039      3.50606980043473
  C   0.28638395195330     -2.09925275784148      5.63910573690738
  C   -1.28835214710144     -3.88493445958295      3.95017533481489
  H   -1.50096455914058     -2.03656963610863      2.77077010023847
  H   0.16520138812085     -2.58920039520436      2.99322436988220
  C   -0.06234327628657     -3.51686890473858      6.12004193131223
  H   0.33125004440608     -1.39722536758623      6.49248917777789
  H   1.30762278579757     -2.10552948932330      5.18571634342032
  C   -0.28228800867072     -4.47670823192720      4.94518506723119
  H   -2.29239675243590     -3.80317582501044      4.42353420733823
  H   -1.39797831279544     -4.54300392494647      3.06241431333769
  H   -0.98670173311761     -3.48298790809730      6.73735383433705
  H   0.75086148361636     -3.88109636183339      6.78262777103438
  H   0.68681034215885     -4.63680585771332      4.41971149745880
  H   -0.61170920084676     -5.47205910812827      5.30967075096064
  C   -3.42701713706431     -0.52723783214926      2.76615994562944
  H   -3.67533471038318     -1.26893293844066      3.55172688680229
  H   -3.24739438580301     -1.11968959163262      1.84221077681051
  H   -4.35572995075720      0.05419252987159      2.58565490989677
  C   -1.83820619480157      1.13973397660375      0.28647811258334
  C   -1.00461054448213      2.11650915816550     -0.58914456940498
  C   -3.29245501896225      1.13639762660231     -0.24431142428008
  C   -1.23269139396067     -0.27101588665172      0.08557681453066
  H   -1.37191836290804      3.15446865266997     -0.47797270132819
  H   0.04587544347151      2.11138218902599     -0.22161602879805
  C   -1.04875114133847      1.70859389333339     -2.07477761999383
  H   -3.92602045696539      0.44860649040744      0.34811600904978
  H   -3.73854831247752      2.14574512109986     -0.15566501118451
  C   -3.32794177854306      0.71670917005410     -1.73099969817947
  H   -0.18256365283136     -0.27266144717125      0.42636997414974
  H   -1.76463130133871     -1.01875737709757      0.70510812490436
  C   -1.28312197757711     -0.69207637981331     -1.39675152888755
  H   -0.44731052714055      2.43823308537633     -2.65883763153301
  C   -2.50696905689554      1.71491774455138     -2.56768512831898
  C   -0.45643726816452      0.29798523154534     -2.23695084025318
  H   -4.38546052930860      0.72346585320556     -2.07247147222240
  C   -2.74096397825256     -0.69671590521139     -1.88774496306710
  H   -0.85128228184649     -1.71209176690113     -1.48803693527330
  H   -2.93846946675417      2.73537734701496     -2.47576791896248
  H   -2.55090375673924      1.44090499178578     -3.64412891823509
  H   0.60383915695276      0.29053148323305     -1.90300233730157
  H   -0.46326198387142     -0.00242328509541     -3.30730435508475
  H   -2.79137194788703     -1.01713499003215     -2.95108166922771
  H   -3.33978125035605     -1.42600247876273     -1.29987391367095
  C   -2.86013355610637      3.14146674876543      2.45664575828189
  C   -4.34374786313278      2.70045742336948      2.54621443301324
  C   -2.76372668288111      4.28430528481913      1.42281112753186
  C   -2.47302362246459      3.68523586142513      3.85039828172975
  H   -4.70081020625854      2.28434881989083      1.58605299411395
  H   -4.44328957095651      1.89961691554749      3.30198464899990
  C   -5.24782460846488      3.88774972297507      2.94906991845164
  H   -1.71906221635926      4.62590377395090      1.32980266973287
  H   -3.09047399343172      3.93273978820898      0.42302428595233
  C   -3.65437696289803      5.47373790553339      1.84201218277459
  H   -2.58116756818869      2.86213446189459      4.58273028371677
  H   -1.41164058843955      3.99456487593952      3.85288930286899
  C   -3.35898454310188      4.87456597147776      4.26067436591234
  H   -6.29949448121126      3.52982286373466      2.98887325455762
  C   -5.12102530232706      5.01357067702504      1.90720249134105
  C   -4.82589182410757      4.41812487979240      4.33043049390356
  H   -3.54520641450120      6.27876531804872      1.08380113550729
  C   -3.20719337401050      5.99782036061639      3.21892768926820
  H   -3.02669751675979      5.23920684461682      5.25685432380056
  H   -5.45080351575243      4.64939420344043      0.90968278855291
  H   -5.78476126920142      5.86377493937473      2.17669651666872
  H   -4.94214959331271      3.62157604548021      5.09766801452207
  H   -5.48311246395905      5.26117303433506      4.63633406356149
  H   -3.81827042286269      6.87960355882957      3.51089195036941
  H   -2.14844494463710      6.33064945823563      3.17251166742552
  N   -0.66675910317594     -1.59418340128661      4.64756074117221
  N   -0.45310510487646      0.88332525210124      5.55262193883211
  N   -2.83021972805294     -0.34866650260864      5.79629103389329
  P   -1.62924953268852      1.66686678187816      2.14675700837894
  Pd  0.72580969858493      2.04372582346065      2.18615460235131
  C   0.65307367062544      4.02498470201347      2.40137973736868
  C   0.90280518294334      4.56557458239304      3.68195375684862
  C   0.49040502466859      4.92777376848998      1.33150777710416
  C   0.98079435486912      5.95382155363996      3.88372987026104
  H   1.04435634704680      3.89834294385707      4.54377018082636
  C   0.57951692049858      6.31836679368527      1.52833140054733
  H   0.27425615208739      4.55661115112795      0.32009146648001
  C   0.82044321451583      6.84072349253548      2.80708275022681
  H   1.17101559264530      6.34224950433065      4.89715548770029
  H   0.44738255407284      6.99449539344903      0.66870336984307
  H   0.88541015299784      7.92813952762540      2.96369949777544
  Cl  1.39224405949018     -0.46225139638359      2.16520722839102
  C   3.82846519754084      2.38782975476881      2.56697270798123
  C   4.51593602217713      1.45722059618114      0.11283415296398
  N   5.45121336643144      1.48420438709709      0.99811232178346
  N   2.79536126283382      2.15866729994450      1.70215529222076
  C   3.12421183327109      2.05687010605477      0.26974299064663
  H   2.40749731778931      1.33547040999134     -0.18601889132098
  C   5.14665440710966      2.00180570438677      2.26459083608993
  H   5.98769251270540      2.20075571005334      2.93908705931988
  C   2.95292070383465      3.40418437477616     -0.48747144225988
  H   1.90553848120513      3.69496106119786     -0.27271795463190
  C   3.86267780409948      4.49823535251553      0.07347257941606
  H   4.93373487520301      4.22372660836702     -0.03260671803583
  H   3.70259572254073      5.45671789053989     -0.46110713430512
  H   3.65223516499962      4.67995474524533      1.14579383063875
  C   3.08716183756560      3.24982799473843     -2.00581215918515
  H   2.78752863946612      4.18810673823116     -2.51638520323775
  H   4.12765061510825      3.01528970322354     -2.30668962456089
  H   2.44207076295566      2.43237886540118     -2.39041624794400
  C   4.42270881152254      3.04548125684500      4.78002372765664
  H   5.21235657150031      3.76183699728954      4.46646707098945
  H   3.89171671780166      3.45060574520132      5.66109924489376
  H   4.87880890581448      2.06593841865992      5.03903201447738
  C   5.96967539382283      0.26513175892761     -1.31324413634826
  H   6.17117841487790     -0.53335324003062     -0.56983673552574
  H   5.94194685430385     -0.15352343451484     -2.33627554219847
  H   6.77820410639934      1.02000113354183     -1.22289378682950
  O   4.69156827393983      0.85101078929854     -1.08890309348018
  O   3.43612263897577      2.89398739674981      3.76639112644804
  Zn  3.56779375466635      0.05642720279733      2.77456583223315
  C   3.87404055049091     -2.42444043569656      0.95160248816513
  O   4.57860860315618     -1.28059160934018      1.48418001582053
  C   5.80717700194912     -1.80726244483966      2.04930603886435
  C   5.43340175476184     -3.18106283647707      2.64033613925946
  C   4.03857648117745     -3.49134239502777      2.03390868838154
  H   2.83327213304850     -2.10785677150327      0.75477428753034
  H   4.36459850795050     -2.71303506885274     -0.00533212538357
  H   6.55039754760330     -1.88570339807122      1.22656514343412
  H   6.16232229955698     -1.07379190834745      2.79593971465730
  H   6.18740312210022     -3.94688495490681      2.37285504654794
  H   5.37127022400643     -3.11559528502639      3.74250694527765
  H   3.95653727931638     -4.51808567773602      1.62786397505128
  H   3.24790447141512     -3.35978717052704      2.80007362301000
  Cl  4.19152759479841     -0.66106629121043      4.80088811581409


145
TS4a_pipadyphos
  C   1.85682612422286      3.06403519905653     -1.81328967013201
  P   1.72225294694989      3.05048228402186     -3.52027216840111
  C   3.65550589416736      1.05504938499674     -3.43012591727513
  C   3.50997245363206      2.27532866289890     -5.52847523226854
  C   5.18427711186739      1.16198460269204     -3.41762866828722
  H   3.36516834734484      0.09379744291167     -3.92759766210114
  H   3.23073175892729      1.02630715039721     -2.41093161876215
  C   5.03386989160751      2.43537999248460     -5.59317936126964
  H   3.20976242715169      1.35337422487481     -6.08844368197532
  H   3.01373241323730      3.12207683341194     -6.02906616644177
  C   5.73358703930283      1.29414522555602     -4.84435963575737
  H   5.61411371296200      0.27311155160868     -2.90971910953655
  H   5.47486310410929      2.05140767891552     -2.81860702978800
  H   5.36225141928341      2.47350221781896     -6.65339509736667
  H   5.29967776608820      3.41153766748610     -5.13054419625133
  H   6.83297792129058      1.44561134334837     -4.83248902496241
  H   5.55377693264251      0.34144521677676     -5.39264336507264
  C   1.42154952133239      4.93267519922989     -5.62067870140472
  C   2.10644023473230      5.79547109464922     -3.45106102969041
  C   2.53615881546706      5.71749261248966     -6.32990044824337
  H   0.49087661834188      5.55411772768058     -5.63005169886378
  H   1.17219520493335      3.99722661355029     -6.15722971314089
  C   3.27313906990072      6.56954409775458     -4.07245813686971
  H   1.21373913517653      6.46821712253181     -3.39992056540291
  H   2.32095247913138      5.48458566392102     -2.41335274538812
  C   2.94300635788941      6.95493696355390     -5.52001994348371
  H   2.19302962773396      6.00469837457518     -7.34627550553892
  H   3.42333569933020      5.06072775321418     -6.46246911455914
  H   3.48870933463585      7.47251967268203     -3.46337499451604
  H   4.18426313642614      5.93156215807941     -4.04560121359978
  H   3.79798711606550      7.47399639402957     -6.00083637493663
  H   2.09768747316978      7.67992461603203     -5.51384144915794
  C   -0.92501331047790      3.10417776080259     -4.35564386412616
  C   0.25092919437904      0.95118198170623     -4.46140926674533
  C   -1.62193793748176      2.83118718527129     -5.69075201887989
  H   -0.75210517876904      4.18472012873486     -4.19593079196907
  H   -1.56771561438070      2.75415177886308     -3.50244206164821
  C   -0.40605027343823      0.62426251530610     -5.80520394466644
  H   1.25771656552858      0.49924978747416     -4.39217248453807
  H   -0.35734696763828      0.52360770823471     -3.62169104982126
  C   -1.76437643230778      1.32354595286529     -5.93372785336773
  H   -1.03769192189953      3.29425707762687     -6.51689169999919
  H   -2.61713793265961      3.32421537991625     -5.68411430478609
  H   0.27309950400439      0.95561454671284     -6.62263365303442
  H   -0.51839347189958     -0.47628256117960     -5.90014368597223
  H   -2.46015863525296      0.90320974468128     -5.17699822233570
  H   -2.21173330153398      1.12759872183603     -6.93079218232084
  C   3.24049259786150      3.41433180037793     -1.26508991355786
  H   3.76919590638174      2.54684264518699     -0.80520458581958
  H   3.91485290970560      3.77672352674589     -2.06884459389949
  H   3.21744164995251      4.20965152790231     -0.49256850322084
  C   -0.16060415031023      4.41515142906067     -0.05526405978291
  C   0.97077587287339      5.39039982902286      0.33886859774365
  C   -0.96146992525068      5.06246447862331     -1.21481655894653
  C   -1.11137306046190      4.23863636791682      1.14799637942821
  H   1.63860767290074      5.54687380485779     -0.53067397455708
  H   1.58681371636659      4.96981515985600      1.15852965213869
  C   0.38417733025203      6.75073582666128      0.77831199351025
  H   -1.77854013850621      4.37863951506275     -1.52558772217970
  H   -0.29184468331021      5.18908561764026     -2.09153002838695
  C   -1.54482136424542      6.42345261467568     -0.79255716346416
  H   -0.55911529029002      3.80871121334059      2.00892953702247
  H   -1.92333776154743      3.53104088401826      0.88621256440496
  C   -1.70372600007439      5.59903917092034      1.57232519690857
  H   1.21921561726369      7.42446545443588      1.06910555072383
  C   -0.40086425051055      7.37183665274205     -0.39189924792919
  C   -0.55931481414321      6.54636027948770      1.97874231822988
  H   -2.10943859352907      6.85350418753945     -1.64820452842158
  C   -2.49282941459310      6.21363538318472      0.40253887967196
  H   -2.38367444452920      5.43750841301881      2.43639834895660
  H   0.27793718025400      7.53890849213335     -1.25678958876960
  H   -0.80573400214431      8.36512058400480     -0.09947749995229
  H   0.00326021469698      6.12013361206791      2.83796617335475
  H   -0.96882382554716      7.52438698225172      2.31287672390597
  H   -2.94109971838410      7.18290449893534      0.71250203830914
  H   -3.32651199110716      5.54010158859019      0.11388916988123
  C   1.07064852647232      1.60725617358484      0.66623531363516
  C   -0.13066852807045      0.96003954342463      1.40995218668196
  C   1.85164485032971      0.45671278632712     -0.01657257674536
  C   1.97921641321283      2.28922734808981      1.71640017059711
  H   -0.78932084987827      0.45782209792580      0.66455303023096
  H   -0.75018662437662      1.73403469354697      1.90204413215687
  C   0.35868902722045     -0.05898521210406      2.45936957995222
  H   2.72139719269516      0.86719876531404     -0.56458490675825
  H   1.19532220819600     -0.03192176839707     -0.77028826047157
  C   2.34373362622591     -0.56951705505981      1.02153446001880
  H   1.41550309079935      3.08444562253240      2.24655321582272
  H   2.84765880115812      2.77883839751979      1.23581673608949
  C   2.47696467778593      1.25430886089486      2.75004347250364
  H   -0.52650593927176     -0.48472203164599      2.98056921888827
  C   1.13823141949997     -1.18311879662820      1.75519814321260
  C   1.27127548976460      0.64009939008055      3.48358501412040
  H   2.91096064127837     -1.36839561695240      0.49671448157458
  C   3.26356714129539      0.14082836317481      2.03372891721898
  H   3.13874083007381      1.76774137902789      3.48046170913101
  H   0.47706758755951     -1.70572836656939      1.03093197854742
  H   1.48039635863826     -1.93953382278010      2.49490337429898
  H   0.70712623928859      1.43318638938455      4.02065407821634
  H   1.61795496026529     -0.08709587704866      4.24989279473742
  H   3.65657470783467     -0.58834894328832      2.77519972895018
  H   4.14302683887148      0.57330090383193      1.50847972170248
  N   0.36228588014941      2.40096645191447     -4.28612310769888
  N   3.05687383137687      2.18104434932589     -4.14515119265868
  N   1.76523846927112      4.61213979185585     -4.23539683004318
  P   0.42895889548144      2.72671232159235     -0.76258828716901
  Pd  -1.45233331197588      1.50612664451730     -1.50007860172239
  C   -3.39042658216515      1.87390651906485     -0.94352078374240
  C   -3.74073100114604      1.80735311088068      0.42460785231219
  C   -4.07849046188287      2.79928507031403     -1.77065431859418
  C   -4.69615544320199      2.68437171366573      0.96395963548157
  H   -3.24177929716292      1.07231127428592      1.07342851268841
  C   -5.03089981998858      3.67215397558226     -1.22459652239300
  H   -3.86888381421719      2.82605595352973     -2.84993972476173
  C   -5.34513554465827      3.62340027532655      0.14535473874714
  H   -4.93281106410902      2.63184202839440      2.03848438255573
  H   -5.53705735864902      4.39785921395371     -1.88081677422713
  H   -6.09672009766119      4.30632706691096      0.56870513091359
  C   -3.05603864989548      0.00972022471259     -1.68646952734349
  C   -4.32522965518504     -0.05255523833204     -2.45989107225461
  H   -2.18414285948435     -0.17837615894626     -2.38498238977630
  N   -3.00049946614116     -0.87266992148194     -0.57749715028766
  N   -5.43688900700118     -0.51893772602928     -2.02660506762730
  O   -4.20568253565551      0.41847422251799     -3.72752509125312
  C   -4.11614566115708     -1.29644261035938     -0.09377331441081
  C   -5.49720164001860     -0.97789656773736     -0.64808065879124
  C   -5.40497823463801      0.45195194418009     -4.50075751845242
  O   -4.13815693605043     -2.09138776569759      0.99714323445717
  H   -5.88949736242121     -0.13793735107279     -0.02172421616373
  C   -6.50767475583719     -2.14784600936143     -0.51054657613938
  H   -5.82190462862425     -0.56711120585893     -4.63388405127104
  H   -6.17548391100290      1.07385097848933     -4.00059908072122
  H   -5.12302888010402      0.88663394283253     -5.47779514235832
  C   -2.87440741996910     -2.38944461641940      1.59290218081141
  H   -6.50139603339455     -2.43728930873638      0.56115985702565
  C   -6.07193504946805     -3.35461259065426     -1.34708053642487
  C   -7.91425651510413     -1.67354019107207     -0.88793332363414
  H   -2.20874751468552     -2.91054944268560      0.87503928375253
  H   -2.36054623179349     -1.46035881288975      1.91566333394664
  H   -3.09200529978520     -3.03541685607456      2.46272033874512
  H   -6.00622097167546     -3.07488170845823     -2.41853597248660
  H   -5.07864331016564     -3.73223279109570     -1.02943562285564
  H   -6.79650620566469     -4.18851432021409     -1.25233346007119
  H   -8.24770807370796     -0.83777568708939     -0.23859449535658
  H   -7.92616256390954     -1.30921555224632     -1.93456602050440
  H   -8.65174313503958     -2.49605918586582     -0.79231983720043


145
TS4C_pipadyphos
  C   1.71575387899725     -0.13169103961579      0.96182206417056
  P   2.46249981011743     -0.86232418260518     -0.40007773844953
  C   1.43255905914189     -3.19076566093183      0.67776791354313
  C   3.29148634808735     -3.52196098689770     -0.85636953095489
  C   2.04385206070190     -4.14712703123246      1.70501283622148
  H   0.73164671272680     -3.75257509378412      0.01444231399774
  H   0.83291160348871     -2.39340565550706      1.15181894033014
  C   3.97016150117075     -4.49861544544737      0.11351719382273
  H   2.64945023221206     -4.10128601827963     -1.56829885444409
  H   4.04545219218403     -3.00249958068226     -1.47078635955883
  C   2.93541054757550     -5.18625613907464      1.01330966571740
  H   1.23242401492045     -4.64195382175070      2.27928164345694
  H   2.64480771904579     -3.55871301489936      2.43171435749724
  H   4.55716610851134     -5.24668052008771     -0.46032370966597
  H   4.68988978782368     -3.92670614894501      0.73977403640731
  H   3.43536370037037     -5.84264040399891      1.75574847747417
  H   2.29675452016766     -5.85065389172340      0.38712176169973
  C   4.96801298998923     -0.70294637756015     -1.68432836724975
  C   4.71225868876908      0.65123889871535      0.30214794974302
  C   6.27480363113144     -1.31935899461190     -1.16716946205776
  H   5.21572515719837      0.21065561503622     -2.28143525408256
  H   4.43158387494023     -1.37890247534501     -2.37582648105629
  C   5.99930064471852      0.09042848792255      0.91657422618500
  H   4.95723123536763      1.57133945831223     -0.28636757227081
  H   3.98615665100197      0.96126366023239      1.07127892031222
  C   6.96781282495806     -0.36689320251153     -0.18272875608864
  H   6.94242709968584     -1.55349896748879     -2.02328600134962
  H   6.04611764768538     -2.28170073608133     -0.65954686004537
  H   6.47357329015125      0.85889121629181      1.56259136065094
  H   5.73515527364886     -0.76848072489112      1.57184749105544
  H   7.87014097951108     -0.84226044459356      0.25473184800942
  H   7.32413252681410      0.52818624815650     -0.74124693734614
  C   2.14812243655597      0.50755313229359     -2.79582256461739
  C   0.89970983298576     -1.58783158287281     -2.54716129062594
  C   2.52216369908462      0.14335045538472     -4.23799706958442
  H   2.94763115537591      1.10369209036264     -2.31922479196459
  H   1.23325510571390      1.14224845449064     -2.80181097501080
  C   1.28777873295419     -2.02840995905465     -3.96015043944921
  H   0.77726401068278     -2.45130339950023     -1.87055664191936
  H   -0.08089423905704     -1.05832767597175     -2.57080725758803
  C   1.49038833150547     -0.80490441556251     -4.85817052928248
  H   3.52256734550175     -0.34049823959861     -4.24910874330211
  H   2.61202430717484      1.07823102455672     -4.83034460143949
  H   2.22844384640996     -2.62137035631971     -3.91072169992326
  H   0.49368777827664     -2.69232171314569     -4.35512802484515
  H   0.51635020630023     -0.27361102238929     -4.95627626266038
  H   1.79473652341749     -1.10346192737146     -5.88288025687724
  C   2.43805768685176     -0.45464145336375      2.27229151166915
  H   1.83254657693694     -1.05951872180882      2.98275761286917
  H   3.34636175696736     -1.06360702386567      2.08392979150214
  H   2.77672759608590      0.44326861543031      2.83431731146890
  C   0.82097292437173      2.69096399179687      0.90808373936704
  C   1.97310962662421      2.96494789550820      1.90694948262359
  C   1.41021239798479      2.89815242641636     -0.50539676221971
  C   -0.30068089704417      3.72118303336705      1.15606510583635
  H   2.79574948997820      2.24892686238489      1.71677004999060
  H   1.64914070283396      2.82076953442156      2.95430233791908
  C   2.50422669070517      4.40817125299712      1.73725841388583
  H   0.64309366152551      2.66442308533912     -1.26535149537205
  H   2.24677002960520      2.17989168727614     -0.63197682537342
  C   1.92619307413015      4.33475207026774     -0.69723713621250
  H   -0.68409763580982      3.62519180851095      2.19277661749986
  H   -1.14677861827279      3.54239225708306      0.46693785531615
  C   0.23565257522055      5.15579617219734      0.96603420467618
  H   3.31607552818104      4.57338399479906      2.47857810667090
  C   3.05520016652941      4.60189992043772      0.31306764797014
  C   1.36391909764468      5.41414605905829      1.98078041413437
  H   2.31162483856316      4.44080914048033     -1.73466436803160
  C   0.76907843228464      5.32471520626885     -0.46809565814552
  H   -0.59822405626773      5.86937869023845      1.13827507772678
  H   3.90142041448310      3.90300484713777      0.13351578976490
  H   3.45266041191984      5.63319051240291      0.19258145760812
  H   0.97567182516005      5.30871278577090      3.01749341090556
  H   1.74500044107064      6.45391803148496      1.88218239209417
  H   1.11914608804590      6.36814062200770     -0.62664758181640
  H   -0.04545578112866      5.13458361499948     -1.19849284016546
  C   -0.74597116419720      0.53394997637801      2.54548665332871
  C   -2.16714933147618      1.14452178993374      2.42409543294155
  C   -0.91306788001198     -0.99598649160742      2.71899187345402
  C   -0.09867719012332      1.12426732755272      3.82365697197333
  H   -2.64578731785245      0.74556488088797      1.50752514763150
  H   -2.11153215052129      2.24076059281479      2.29021864049986
  C   -3.02185449021402      0.81656555504596      3.66545882170406
  H   0.07433409657002     -1.48636488433532      2.80906801840449
  H   -1.38830281348201     -1.41260414248074      1.80652203742055
  C   -1.75434689156682     -1.32496944786256      3.96694946796126
  H   -0.03674920598835      2.22663025199508      3.73562707996937
  H   0.93282468041614      0.75189702408138      3.96418275260946
  C   -0.94587726274113      0.77969935052081      5.06907936755552
  H   -4.02745894065547      1.26974484895266      3.53139825819213
  C   -3.15586635314784     -0.70867156067946      3.82242841127938
  C   -2.34717002939750      1.39844933503848      4.92083183433258
  H   -1.83676766063738     -2.42954234400851      4.05919574265316
  C   -1.06215503390029     -0.74814040518710      5.21526762905733
  H   -0.44193098443714      1.20376832528013      5.96415432187437
  H   -3.67181489047069     -1.13948919231865      2.94061508894783
  H   -3.77657190367456     -0.94898803340360      4.71290321941953
  H   -2.26670866579995      2.50379061538395      4.83605039590248
  H   -2.96064505897936      1.18526819761189      5.82301356284520
  H   -1.64042469268569     -1.00436666807426      6.12942940454020
  H   -0.05195585026558     -1.19676985573560      5.33543847956550
  N   1.90489757403699     -0.68726784930957     -1.98375580587962
  N   2.47367749475681     -2.55333733535294     -0.13344263536680
  N   4.08089453401161     -0.31885787359564     -0.58698545302047
  P   0.21091899285617      0.85435302749763      0.89640913606629
  C   -1.86866523578381      2.11940657317230     -1.49779497470336
  C   -2.96254789902917      2.82314477910684     -0.94461208321607
  C   -1.29863315677554      2.65463661226111     -2.67409339811930
  C   -3.44389102661249      4.01451690894709     -1.51642967088272
  H   -3.45841652869448      2.44008806186736     -0.03744516176607
  C   -1.76912038856474      3.84594862345350     -3.25509814828443
  H   -0.46831200785425      2.12560518465871     -3.17222275834959
  C   -2.84228346621836      4.53902478348896     -2.67177406205505
  H   -4.29571190284998      4.53865175916223     -1.05315546185722
  H   -1.29018705652342      4.23657177766190     -4.16836227914994
  H   -3.21044561796271      5.47613212412619     -3.11744572580530
  Pd  -1.36492117453105      0.27195408298926     -0.72989077882134
  H   -1.17905117934527     -1.33902767328010     -0.28494203460493
  N   -2.87532612930229     -0.76215124377998     -1.99042548514306
  C   -2.55626236384218     -1.89803339283553     -1.27937433301146
  C   -2.69788472951798     -0.72238196242299     -3.33478174796837
  C   -3.49491893717153     -2.27668668313188     -0.11326106109687
  C   -1.92513847635632     -2.96862996820133     -2.05126991320740
  C   -2.26344820935170     -1.85003955196454     -4.03823364096875
  O   -3.04748710913462      0.45917446425927     -3.88451037615764
  C   -4.40739631176277     -1.11126602917772      0.26943744348991
  H   -2.87245624183247     -2.56897263884852      0.75878502304872
  C   -4.35273634480815     -3.49376988037636     -0.51448814222883
  N   -1.84081160108104     -2.95272081233522     -3.35507450689771
  O   -1.41617886060745     -4.00559763669751     -1.33068061704926
  H   -2.26373615273299     -1.90633164238936     -5.13596908166474
  C   -2.76775170259063      0.67195495453589     -5.25451085072169
  H   -3.82893596511450     -0.19876741975997      0.50310310402177
  H   -5.07936970544638     -0.85010355684451     -0.57099180612222
  H   -5.02718523948671     -1.37943709935700      1.14785391451815
  H   -4.93953751337496     -3.27582200798222     -1.43092481340693
  H   -3.73617086786279     -4.39328179247508     -0.69819578781052
  H   -5.07159521728881     -3.72959485044978      0.29602072125971
  C   -0.83992225135113     -5.07169492045672     -2.08233319711588
  H   -2.97584520867677      1.74035289305649     -5.44787661025370
  H   -1.70107714236728      0.46015703951569     -5.49229382453761
  H   -3.41214649172155      0.04513531999301     -5.91091623803040
  H   -0.50889155657961     -5.82252391596510     -1.34132395203843
  H   0.02557822210417     -4.71903871619155     -2.68177303923349
  H   -1.57926929329580     -5.51344637282366     -2.78197413066743


145
TS5_pipadyphos
  C   2.30287760756425      1.41571808325017     -1.42643107788831
  P   2.29390642049267      1.49270626322839     -3.14836476644137
  C   2.64265232730780     -1.21811232404334     -3.14240653537562
  C   1.73100466388923     -0.35850109184729     -5.24477250532114
  C   3.75487927547319     -1.96923213529334     -3.87848906677563
  H   1.78113177986214     -1.91206938136896     -3.01257477576821
  H   2.93929401629288     -0.89995724287862     -2.12655437166204
  C   2.74446559240896     -1.18777070180881     -6.05131693016835
  H   0.77391157159902     -0.92658555206913     -5.16235223402237
  H   1.50248080527961      0.58831774149816     -5.76791971887437
  C   3.25824174161407     -2.39922010982621     -5.26451784640679
  H   4.06619360161158     -2.85099581509873     -3.28024414632599
  H   4.64582961584448     -1.31015031429485     -3.97727700239568
  H   2.26548939055791     -1.50768567815845     -7.00067013510641
  H   3.60943992115714     -0.55093111771196     -6.33931056391601
  H   4.05473135427469     -2.92266391972236     -5.83323504678512
  H   2.42971357955376     -3.13190253517407     -5.13602401078365
  C   4.32953504907215      1.99596746167224     -4.95199070655935
  C   4.39198183074137      3.33689399122035     -2.91896853908566
  C   5.84718989258995      1.78599301964184     -4.90667187232212
  H   4.09969846731325      2.88146800105994     -5.59867673709884
  H   3.83603528498494      1.12403679826118     -5.41326246104178
  C   5.91104104183731      3.17398232249789     -2.80284340739169
  H   4.18429638407761      4.28166862518163     -3.48544348913127
  H   3.91169457639036      3.45538098040488     -1.93079086431840
  C   6.53881197483598      2.94800785813390     -4.18408980660901
  H   6.23656911204202      1.67388911150465     -5.94058236737667
  H   6.05569974332228      0.83216213689902     -4.37365954734287
  H   6.34028843484612      4.07415469903327     -2.31526280969881
  H   6.13310540898432      2.30956347923749     -2.14154897637028
  H   7.63025388704926      2.76718508238110     -4.09793881195002
  H   6.41914829427172      3.87332622794955     -4.79214893942704
  C   1.38064776858134      3.75816671680416     -4.44168172534274
  C   -0.26422374786082      1.96266582896592     -4.17925493423374
  C   0.92559120340358      4.02557311642318     -5.87841583677626
  H   2.45119649704589      3.99271749363340     -4.32266985468801
  H   0.82382599124999      4.44681926366248     -3.76190576812884
  C   -0.81329046151338      2.23695674400114     -5.58687645655558
  H   -0.35739711887796      0.89277652951274     -3.91722991132612
  H   -0.87149138291477      2.52060322619887     -3.43037386397761
  C   -0.55753346021337      3.68005452624974     -6.03176229113656
  H   1.53651254489384      3.41196307424157     -6.57686364977063
  H   1.11558397880591      5.09067959548593     -6.12789462861142
  H   -0.33993769187746      1.53780600725577     -6.31003578407051
  H   -1.89920530927999      2.01768148909194     -5.59449059582932
  H   -1.15559904107366      4.37105429800375     -5.39556003182213
  H   -0.90073039658166      3.83619463371025     -7.07555580461166
  C   3.67726445743336      1.22465409362512     -0.78463954648067
  H   3.71708612528631      0.35895327971042     -0.09531429349252
  H   4.44520546552779      1.01902860359271     -1.55483279179442
  H   4.03785515954341      2.10279793645954     -0.20129581760856
  C   0.65962835332137      3.30654021206147      0.12825114157041
  C   2.03270727517596      3.94894807735596      0.44405997379041
  C   0.11260169943620      4.01488150742901     -1.13017450265984
  C   -0.30133473072492      3.57462057356802      1.30592304521523
  H   2.70814696665899      3.78030369887863     -0.41819773030137
  H   2.50562574066548      3.48437227299266      1.33022565496610
  C   1.87778065564716      5.46670912290760      0.68909337535064
  H   -0.86028675618192      3.57142836220881     -1.40799996620853
  H   0.82139869599443      3.82600398869885     -1.95882099029159
  C   -0.05134507992872      5.52717621864826     -0.90507888902240
  H   0.08651403792044      3.11575165621068      2.23817147950667
  H   -1.29059284502219      3.12653515622726      1.09863535280310
  C   -0.45858498878596      5.09422589957788      1.53202389654556
  H   2.87703563390820      5.89015309003826      0.93002365582636
  C   1.31868376562489      6.14370459001551     -0.57428101738248
  C   0.91358402423372      5.70771311448584      1.86578332462472
  H   -0.45974712642197      5.98577973070095     -1.83252333665193
  C   -1.02901860049605      5.75402999581615      0.26278030845422
  H   -1.15837018590644      5.25373548440322      2.38012108801804
  H   2.01844662915181      5.99736744511946     -1.42661498214911
  H   1.22544588107080      7.24004640328033     -0.41441802887116
  H   1.32237769511227      5.25248557906683      2.79433095407984
  H   0.81229090068468      6.79796920448720      2.05853445808297
  H   -1.18195297154585      6.84209615168179      0.43282178400172
  H   -2.01953660588506      5.31424883454846      0.01935654839125
  C   1.14242879828310      0.40826030949657      1.17590810910738
  C   -0.21318507463388      0.21428310341773      1.91255525294599
  C   1.63317573793617     -1.00518382113434      0.77042278185150
  C   2.13731780757744      1.04415159446867      2.17936285606429
  H   -0.93427707999961     -0.26102065432707      1.21237316517544
  H   -0.64553698895071      1.19047497115002      2.20075188500025
  C   -0.03934063069479     -0.66746775340198      3.16588056467860
  H   2.58685590626551     -0.95378199205560      0.21138088518277
  H   0.88812890868062     -1.47050361953943      0.09779645377400
  C   1.82548841918909     -1.88975652837600      2.02006766095323
  H   1.75139457752424      2.02611346980063      2.51617497252381
  H   3.11987052575419      1.23120128504953      1.70870011521186
  C   2.32105384444316      0.13751594718971      3.41472708171988
  H   -1.02729354686022     -0.77144512452848      3.66387128616854
  C   0.47762478555107     -2.05115622786877      2.74188426102227
  C   0.96834501664614     -0.02015619628601      4.13185206166406
  H   2.19408035836471     -2.88582212735127      1.69308065086409
  C   2.84490732738027     -1.24149795092872      2.97409008015581
  H   3.05439464007390      0.61688011295637      4.09845867016831
  H   -0.25017261433868     -2.52430930328028      2.05485961231945
  H   0.58874500011397     -2.71280904810491      3.62866150111910
  H   0.59902946958447      0.97236183671382      4.47026677770951
  H   1.08493204422482     -0.64941770491572      5.04087324897103
  H   3.00389720539799     -1.89071974803068      3.86233179589843
  H   3.83097884404985     -1.13349597806676      2.47160136812449
  N   1.14081234722883      2.36170554752482     -4.06329132661861
  N   2.19685285644986     -0.04217859729944     -3.89110365459353
  N   3.78912088583790      2.19549289625262     -3.61126755168275
  P   0.80170966572245      1.45090905882816     -0.40904467037711
  Pd  -1.19389199768609      0.47971057683967     -1.24063117270426
  C   -2.57256932133816      1.90201798997049     -0.73307464286232
  C   -3.21189351619184      1.81770817483236      0.52541596947225
  C   -3.12606531261024      2.80021453916217     -1.67250331262794
  C   -4.33312969760441      2.60790357305419      0.84060382450179
  H   -2.82788896104760      1.12970170651758      1.29621683584009
  C   -4.24516521979627      3.59416398760258     -1.36605205652132
  H   -2.68659737014410      2.88812783586113     -2.67966637312074
  C   -4.85188571888026      3.50804260760503     -0.10257060201254
  H   -4.79662564742232      2.52226680862729      1.83684832826927
  H   -4.64897226500588      4.28300476880909     -2.12580554147007
  H   -5.72510510824559      4.13224870414615      0.14147667063926
  C   -0.76714626955766     -1.79301271608765     -1.75868403897792
  C   -1.78724515975458     -1.20785585185406     -2.55916217482087
  H   0.17304353466835     -2.12099869013350     -2.22099232476651
  N   -1.18462150762396     -2.53569765160417     -0.62829638353775
  N   -2.91673049087908     -0.74955901342214     -1.99099413680534
  O   -1.59482217866367     -1.05734656261012     -3.90289796969310
  C   -2.40163817242333     -2.40465785780588     -0.22480181074608
  C   -3.42687412749216     -1.43628853053638     -0.79753197221797
  C   -2.69684890155398     -0.50511694434852     -4.62868108243046
  O   -2.91246404591412     -3.19559118736435      0.75077212860803
  H   -3.64706515559350     -0.66392329756563     -0.02604607977198
  C   -4.79154676967037     -2.12401249321022     -1.10430627048106
  H   -3.58914911637269     -1.15936049093313     -4.55311982347808
  H   -2.97679122020420      0.49583718170631     -4.24425536824300
  H   -2.35893772619979     -0.44052477506477     -5.67897563383934
  C   -2.16360017168611     -4.35825251797910      1.10505219517252
  H   -5.11863631785667     -2.56752650199618     -0.13987099248537
  C   -4.64178646260182     -3.25303260419016     -2.12798016452417
  C   -5.82225916814180     -1.08097861766092     -1.54497728383436
  H   -1.92284681668038     -4.95628762561147      0.20147940474145
  H   -1.21039104446048     -4.09679350503696      1.60552981846493
  H   -2.80607806713591     -4.93657726698390      1.79439778031202
  H   -4.27919928750259     -2.85928758489860     -3.10033996326873
  H   -3.92282484974312     -4.02614641799791     -1.78701576817999
  H   -5.61279658636100     -3.75537611928285     -2.31311279083547
  H   -5.92361943377166     -0.26992809377668     -0.79512543388760
  H   -5.50944126601847     -0.60651875673275     -2.49622913728244
  H   -6.81878341406299     -1.54474132819883     -1.69305148738497


118
TS5c_pipadyphos
  C   -3.71878144605357      0.21505256312214      1.30314402658855
  P   -3.69562081826387     -0.81214068848917     -0.07173409322380
  C   -2.31046679543145     -1.15037999877785     -2.46603395092563
  C   -3.16709385227578      1.02789715102177     -1.91943934616666
  C   -1.26427912660794     -0.54417168675007     -3.40279312785286
  H   -3.24996059040827     -1.34479207204629     -3.03427857278644
  H   -1.95550376686878     -2.11706084385920     -2.07905809834640
[truncated: 7,530 more chars]
