# Supplementary material for: Diastereoselective arylation of bis-lactim ethers catalyzed by N-coordinating ylide-functionalized phosphine (NYPhos)
Source: Chem Sci. 2025 Jun 30;16(31):14152–60. doi: 10.1039/d5sc02814k (PMC12230854; doi:10.1039/d5sc02814k)
Supplement: SC-016-D5SC02814K-s006 [file SC-016-D5SC02814K-s006.cif]

# Supplementary Information (SI) for Chemical Science.
# This journal is © The Royal Society of Chemistry 2025

####################################################################### 
# 
# This file contains crystal structure data downloaded from the 
# Cambridge Structural Database (CSD) hosted by the Cambridge 
# Crystallographic Data Centre (CCDC).
# 
# Full information about CCDC data access policies and citation 
# guidelines are available at http://www.ccdc.cam.ac.uk/access/V1 
# 
# Audit and citation data items may have been added by the CCDC. 
# Please retain this information to preserve the provenance of 
# this file and to allow appropriate attribution of the data. 
# 
#######################################################################

data_prd1388_auto
_database_code_depnum_ccdc_archive 'CCDC 2347922'
loop_
_audit_author_name
_audit_author_address
'Daniel Sowa Prendes'
;Ruhr Universitaet Bochum
Germany
;
_audit_update_record             
;
2024-04-12 deposited with the CCDC.	2025-06-27 downloaded from the CCDC.
;
_audit_creation_date             2024-01-27
_audit_creation_method           
;
Olex2 1.5
(compiled 2023.08.24 svn.re1ec1418 for OlexSys, GUI svn.r6817)
;
_chemical_formula_moiety         '2(C16 H22 N2 O3)'
_chemical_formula_sum            'C32 H44 N4 O6'
_chemical_formula_weight         580.729
_chemical_absolute_configuration unk
_chemical_oxdiff_formula         C16H22N2O3
loop_
_atom_type_symbol
_atom_type_scat_dispersion_real
_atom_type_scat_dispersion_imag
_atom_type_scat_Cromer_Mann_a1
_atom_type_scat_Cromer_Mann_a2
_atom_type_scat_Cromer_Mann_a3
_atom_type_scat_Cromer_Mann_a4
_atom_type_scat_Cromer_Mann_b1
_atom_type_scat_Cromer_Mann_b2
_atom_type_scat_Cromer_Mann_b3
_atom_type_scat_Cromer_Mann_b4
_atom_type_scat_Cromer_Mann_c
_atom_type_scat_source
_atom_type_scat_dispersion_source
C 0.01788 0.00908 2.31000 1.02000 1.58860 0.86500 20.84390 10.20750 0.56870
51.65120 0.21560 'International Tables Volume C Table 6.1.1.4 (pp. 500-502)'
'Brennan, Cowan, Rev. Sci. Instrum., 1992, 63, 850'
H 0.00000 0.00000 0.49300 0.32291 0.14019 0.04081 10.51090 26.12570 3.14236
57.79970 0.00304 'International Tables Volume C Table 6.1.1.4 (pp. 500-502)'
'Brennan, Cowan, Rev. Sci. Instrum., 1992, 63, 850'
N 0.03110 0.01806 12.21260 3.13220 2.01250 1.16630 0.00570 9.89330 28.99750
0.58260 -11.52900 'International Tables Volume C Table 6.1.1.4 (pp. 500-502)'
'Brennan, Cowan, Rev. Sci. Instrum., 1992, 63, 850'
O 0.04960 0.03234 3.04850 2.28680 1.54630 0.86700 13.27710 5.70110 0.32390
32.90890 0.25080 'International Tables Volume C Table 6.1.1.4 (pp. 500-502)'
'Brennan, Cowan, Rev. Sci. Instrum., 1992, 63, 850'

_space_group_crystal_system      orthorhombic
_space_group_IT_number           19
_space_group_name_H-M_alt        'P 21 21 21'
_space_group_name_Hall           ' P 2ac 2ab'
loop_
_space_group_symop_id
_space_group_symop_operation_xyz
1 x,y,z
2 x+1/2,-y+1/2,-z
3 -x,y+1/2,-z+1/2
4 -x+1/2,-y,z+1/2

_symmetry_Int_Tables_number      19
_cell_length_a                   7.8893(2)
_cell_length_b                   9.6176(2)
_cell_length_c                   41.2385(7)
_cell_angle_alpha                90
_cell_angle_beta                 90
_cell_angle_gamma                90
_cell_volume                     3129.02(12)
_cell_formula_units_Z            4
_cell_measurement_reflns_used    7724
_cell_measurement_temperature    99.98(10)
_cell_measurement_theta_max      76.8540
_cell_measurement_theta_min      4.2710
_exptl_absorpt_coefficient_mu    0.693
_exptl_absorpt_correction_T_max  1.00000
_exptl_absorpt_correction_T_min  0.06843
_exptl_absorpt_correction_type   multi-scan
_exptl_absorpt_process_details   
;
CrysAlisPro 1.171.41.93a (Rigaku Oxford Diffraction, 2020)
Empirical absorption correction using spherical harmonics,
implemented in SCALE3 ABSPACK scaling algorithm.
;
_exptl_crystal_colour            'clear yellowish orange'
_exptl_crystal_colour_lustre     clear
_exptl_crystal_colour_modifier   yellowish
_exptl_crystal_colour_primary    orange
_exptl_crystal_density_diffrn    1.233
_exptl_crystal_description       block
_exptl_crystal_F_000             1252.237
_exptl_crystal_size_max          0.578
_exptl_crystal_size_mid          0.347
_exptl_crystal_size_min          0.252
_diffrn_reflns_av_R_equivalents  0.0500
_diffrn_reflns_av_unetI/netI     0.0531
_diffrn_reflns_Laue_measured_fraction_full 0.9988
_diffrn_reflns_Laue_measured_fraction_max 0.9235
_diffrn_reflns_limit_h_max       9
_diffrn_reflns_limit_h_min       -9
_diffrn_reflns_limit_k_max       11
_diffrn_reflns_limit_k_min       -9
_diffrn_reflns_limit_l_max       50
_diffrn_reflns_limit_l_min       -42
_diffrn_reflns_number            12503
_diffrn_reflns_point_group_measured_fraction_full 0.9003
_diffrn_reflns_point_group_measured_fraction_max 0.8120
_diffrn_reflns_theta_full        67.6840
_diffrn_reflns_theta_max         76.88
_diffrn_reflns_theta_min         4.29
_diffrn_ambient_environment      N~2~
_diffrn_ambient_temperature      99.98(10)
_diffrn_detector                 'Hybrid Pixel Array Detector'
_diffrn_detector_area_resol_mean 10.0000
_diffrn_detector_type            HyPix
_diffrn_measured_fraction_theta_full 0.9988
_diffrn_measured_fraction_theta_max 0.9235
_diffrn_measurement_details      
;
List of Runs (angles in degrees, time in seconds):

  # Type    Start    End  Width  t~exp~   \w     \q     \k     \f   Frames
#--------------------------------------------------------------------------
  1  \w     43.00  68.00   0.50    0.43    --  105.91 -61.00   0.00   50
  2  \w     33.00  96.00   0.50    0.43    --  105.91 -94.00 -90.00  126
  3  \w     50.00  97.00   0.50    0.43    --  105.91 -94.00-120.00   94
  4  \w     63.00  90.00   0.50    0.11    --   47.28-138.00-121.00   54
  5  \w    -40.00   7.00   0.50    0.11    --  -47.28  38.00 150.00   94
  6  \w    -46.00 -21.00   0.50    0.43    --  -91.75  45.00 150.00   50
  7  \w    -53.00 -27.00   0.50    0.43    --  -91.75  55.00-107.00   52
  8  \w    -48.00 -22.00   0.50    0.43    --  -91.75  45.00-180.00   52
  9  \w    -87.00 -28.00   0.50    0.43    --  -91.75 138.00 -59.00  118
 10  \w    -77.00 -21.00   0.50    0.43    --  -91.75 131.00 124.00  112
 11  \w   -130.00 -75.00   0.50    0.43    --  -91.75 -65.00 -69.00  110
 12  \w   -117.00 -92.00   0.50    0.11    --  -47.28-125.00-120.00   50
 13  \w   -110.00 -73.00   0.50    0.11    --  -47.28-125.00 -90.00   74
 14  \w   -119.00 -79.00   0.50    0.11    --  -47.28-125.00  60.00   80
;
_diffrn_measurement_device       'four-circle diffractometer'
_diffrn_measurement_device_type  'XtaLAB Synergy, Dualflex, HyPix'
_diffrn_measurement_method       '\w scans'
_diffrn_orient_matrix_type       
'CrysAlisPro convention (1999,Acta A55,543-557)'
_diffrn_orient_matrix_UB_11      0.0017493000
_diffrn_orient_matrix_UB_12      -0.1200850000
_diffrn_orient_matrix_UB_13      0.0247272000
_diffrn_orient_matrix_UB_21      0.1951747000
_diffrn_orient_matrix_UB_22      0.0037282000
_diffrn_orient_matrix_UB_23      0.0005068000
_diffrn_orient_matrix_UB_31      -0.0049854000
_diffrn_orient_matrix_UB_32      0.1058920000
_diffrn_orient_matrix_UB_33      0.0280149000
_diffrn_radiation_monochromator  mirror
_diffrn_radiation_probe          x-ray
_diffrn_radiation_type           'Cu K\a'
_diffrn_radiation_wavelength     1.54184
_diffrn_source                   'micro-focus sealed X-ray tube'
_diffrn_source_type              'PhotonJet (Cu) X-ray Source'
_reflns_Friedel_coverage         0.663
_reflns_limit_h_max              9
_reflns_limit_h_min              -9
_reflns_limit_k_max              11
_reflns_limit_k_min              -11
_reflns_limit_l_max              50
_reflns_limit_l_min              -50
_reflns_number_gt                4963
_reflns_number_total             5357
_reflns_threshold_expression     I>=2u(I)
_computing_cell_refinement       'CrysAlisPro 1.171.41.93a (Rigaku OD, 2020)'
_computing_data_collection       'CrysAlisPro 1.171.41.93a (Rigaku OD, 2020)'
_computing_data_reduction        'CrysAlisPro 1.171.41.93a (Rigaku OD, 2020)'
_computing_molecular_graphics    'Olex2 1.5 (Dolomanov et al., 2009)'
_computing_publication_material  'Olex2 1.5 (Dolomanov et al., 2009)'
_computing_structure_refinement  'olex2.refine 1.5 (Bourhis et al., 2015)'
_computing_structure_solution    'SHELXT 2018/2 (Sheldrick, 2018)'
_refine_diff_density_max         0.3698
_refine_diff_density_min         -0.2523
_refine_diff_density_rms         0.0547
_refine_ls_abs_structure_details 
'Hooft, R.W.W., Straver, L.H., Spek, A.L. (2010). J. Appl. Cryst., 43, 665-668.'
_refine_ls_abs_structure_Flack   -0.04(12)
_refine_ls_d_res_high            0.7916
_refine_ls_d_res_low             10.3096
_refine_ls_goodness_of_fit_ref   1.0273
_refine_ls_hydrogen_treatment    constr
_refine_ls_matrix_type           full
_refine_ls_number_constraints    68
_refine_ls_number_parameters     389
_refine_ls_number_reflns         5357
_refine_ls_number_restraints     0
_refine_ls_R_factor_all          0.0514
_refine_ls_R_factor_gt           0.0482
_refine_ls_restrained_S_all      1.0273
_refine_ls_shift/su_max          -0.0005
_refine_ls_shift/su_mean         0.0001
_refine_ls_structure_factor_coef Fsqd
_refine_ls_weighting_details     
'w=1/[\s^2^(Fo^2^)+(0.0886P)^2^+0.6399P] where P=(Fo^2^+2Fc^2^)/3'
_refine_ls_weighting_scheme      calc
_refine_ls_wR_factor_gt          0.1298
_refine_ls_wR_factor_ref         0.1322
_olex2_refinement_description    
;
1. Fixed Uiso
 At 1.2 times of:
  All C(H) groups
 At 1.5 times of:
  All C(H,H,H) groups
2.a Ternary CH refined with riding coordinates:
 C1(H1), C4(H4), C25(H25), C22(H22), C40(H40), C19(H19)
2.b Aromatic/amide H refined with riding coordinates:
 C29(H29), C8(H8), C32(H32), C9(H9), C30(H30), C12(H12), C33(H33), C11(H11)
2.c Idealised Me refined as rotating group:
 C35(H35a,H35b,H35c), C42(H42a,H42b,H42c), C18(H18a,H18b,H18c), C14(H14a,H14b,
 H14c), C39(H39a,H39b,H39c), C16(H16a,H16b,H16c), C41(H41a,H41b,H41c), C21(H21a,
 H21b,H21c), C20(H20a,H20b,H20c), C37(H37a,H37b,H37c)
;
_atom_sites_solution_primary     dual
loop_
_atom_site_label
_atom_site_type_symbol
_atom_site_fract_x
_atom_site_fract_y
_atom_site_fract_z
_atom_site_U_iso_or_equiv
_atom_site_adp_type
_atom_site_occupancy
_atom_site_refinement_flags_posn
O15 O -0.24515(19) 0.14388(18) 0.38605(4) 0.0207(4) Uani 1.000000 .
O17 O 0.3533(2) 0.40312(17) 0.39555(4) 0.0206(4) Uani 1.000000 .
O38 O 0.45896(19) 0.69088(17) 0.35381(3) 0.0200(3) Uani 1.000000 .
O34 O 1.0645(2) 0.84265(18) 0.25751(4) 0.0210(3) Uani 1.000000 .
O13 O 0.4602(2) 0.15009(18) 0.25346(4) 0.0222(4) Uani 1.000000 .
O36 O 0.9317(2) 0.7629(2) 0.44565(4) 0.0272(4) Uani 1.000000 .
N26 N 0.5377(2) 0.8052(2) 0.39996(4) 0.0181(4) Uani 1.000000 .
N2 N -0.0583(2) 0.2973(2) 0.36361(4) 0.0169(4) Uani 1.000000 .
N5 N 0.1735(2) 0.2409(2) 0.41658(4) 0.0173(4) Uani 1.000000 .
N23 N 0.8566(2) 0.6571(2) 0.39842(4) 0.0212(4) Uani 1.000000 .
C27 C 0.5720(3) 0.7214(2) 0.37718(5) 0.0161(4) Uani 1.000000 .
C3 C -0.0949(3) 0.2116(2) 0.38606(5) 0.0157(4) Uani 1.000000 .
C7 C 0.2090(3) 0.3073(2) 0.33434(5) 0.0161(4) Uani 1.000000 .
C28 C 0.8212(3) 0.6961(2) 0.34037(5) 0.0159(4) Uani 1.000000 .
C10 C 0.3810(3) 0.2084(3) 0.27962(5) 0.0171(5) Uani 1.000000 .
C6 C 0.2097(3) 0.3270(2) 0.39443(5) 0.0160(4) Uani 1.000000 .
C29 C 0.8623(3) 0.8363(2) 0.33621(5) 0.0177(5) Uani 1.000000 .
H29 H 0.8362(3) 0.9010(2) 0.35287(5) 0.0213(5) Uiso 1.000000 R
C8 C 0.2745(3) 0.3979(3) 0.31142(5) 0.0196(5) Uani 1.000000 .
H8 H 0.2607(3) 0.4952(3) 0.31452(5) 0.0235(6) Uiso 1.000000 R
C31 C 0.9828(3) 0.7873(2) 0.28381(5) 0.0168(4) Uani 1.000000 .
C32 C 0.9418(3) 0.6480(2) 0.28740(5) 0.0185(5) Uani 1.000000 .
H32 H 0.9680(3) 0.5832(2) 0.27074(5) 0.0222(5) Uiso 1.000000 R
C9 C 0.3596(3) 0.3511(3) 0.28410(5) 0.0211(5) Uani 1.000000 .
H9 H 0.4028(3) 0.4153(3) 0.26865(5) 0.0253(6) Uiso 1.000000 R
C30 C 0.9404(3) 0.8819(2) 0.30822(5) 0.0188(5) Uani 1.000000 .
H30 H 0.9654(3) 0.9778(2) 0.30554(5) 0.0225(6) Uiso 1.000000 R
C1 C 0.1105(3) 0.3585(2) 0.36385(5) 0.0162(4) Uani 1.000000 .
H1 H 0.0981(3) 0.4617(2) 0.36204(5) 0.0194(5) Uiso 1.000000 R
C12 C 0.2343(3) 0.1656(2) 0.32970(5) 0.0177(5) Uani 1.000000 .
H12 H 0.1929(3) 0.1017(2) 0.34536(5) 0.0212(5) Uiso 1.000000 R
C33 C 0.8618(3) 0.6041(3) 0.31575(5) 0.0182(5) Uani 1.000000 .
H33 H 0.8344(3) 0.5085(3) 0.31824(5) 0.0219(5) Uiso 1.000000 R
C11 C 0.3187(3) 0.1164(2) 0.30277(5) 0.0188(5) Uani 1.000000 .
H11 H 0.3343(3) 0.0191(2) 0.29999(5) 0.0225(6) Uiso 1.000000 R
C4 C 0.0115(3) 0.1682(3) 0.41482(5) 0.0173(5) Uani 1.000000 .
H4 H 0.0367(3) 0.0669(3) 0.41229(5) 0.0207(5) Uiso 1.000000 R
C24 C 0.8226(3) 0.7441(3) 0.42067(5) 0.0209(5) Uani 1.000000 .
C25 C 0.6705(3) 0.8374(3) 0.42360(5) 0.0193(5) Uani 1.000000 .
H25 H 0.7102(3) 0.9340(3) 0.41876(5) 0.0231(6) Uiso 1.000000 R
C22 C 0.7374(3) 0.6459(2) 0.37142(5) 0.0182(5) Uani 1.000000 .
H22 H 0.7103(3) 0.5451(2) 0.36852(5) 0.0218(5) Uiso 1.000000 R
C35 C 1.1034(3) 0.7495(3) 0.23154(5) 0.0236(5) Uani 1.000000 .
H35a H 1.162(2) 0.8005(5) 0.21422(19) 0.0354(8) Uiso 1.000000 GR
H35b H 1.1772(18) 0.6750(11) 0.23954(11) 0.0354(8) Uiso 1.000000 GR
H35c H 0.9983(4) 0.7092(14) 0.2231(3) 0.0354(8) Uiso 1.000000 GR
C40 C 0.5959(3) 0.8401(3) 0.45827(5) 0.0216(5) Uani 1.000000 .
H40 H 0.6888(3) 0.8676(3) 0.47347(5) 0.0260(6) Uiso 1.000000 R
C42 C 0.5345(3) 0.6962(3) 0.46822(5) 0.0229(5) Uani 1.000000 .
H42a H 0.4520(17) 0.6623(8) 0.4523(2) 0.0344(8) Uiso 1.000000 GR
H42b H 0.6310(5) 0.6323(5) 0.4692(4) 0.0344(8) Uiso 1.000000 GR
H42c H 0.481(2) 0.7015(4) 0.4896(2) 0.0344(8) Uiso 1.000000 GR
C18 C 0.4626(3) 0.3756(3) 0.42269(5) 0.0252(5) Uani 1.000000 .
H18a H 0.4974(19) 0.2778(6) 0.4223(3) 0.0378(8) Uiso 1.000000 GR
H18b H 0.5631(12) 0.4352(14) 0.4213(3) 0.0378(8) Uiso 1.000000 GR
H18c H 0.4017(9) 0.3951(19) 0.44290(6) 0.0378(8) Uiso 1.000000 GR
C19 C -0.0836(3) 0.1864(3) 0.44727(5) 0.0233(5) Uani 1.000000 .
H19 H -0.1975(3) 0.1419(3) 0.44492(5) 0.0279(6) Uiso 1.000000 R
C14 C 0.5006(3) 0.2406(3) 0.22697(5) 0.0255(5) Uani 1.000000 .
H14a H 0.541(2) 0.1852(3) 0.20854(16) 0.0383(8) Uiso 1.000000 GR
H14b H 0.3992(7) 0.2926(14) 0.2206(3) 0.0383(8) Uiso 1.000000 GR
H14c H 0.5896(17) 0.3057(13) 0.23364(15) 0.0383(8) Uiso 1.000000 GR
C39 C 0.2967(3) 0.7581(3) 0.35630(6) 0.0257(5) Uani 1.000000 .
H39a H 0.2329(10) 0.7438(16) 0.33618(18) 0.0385(8) Uiso 1.000000 GR
H39b H 0.2334(10) 0.7184(13) 0.3745(3) 0.0385(8) Uiso 1.000000 GR
H39c H 0.3131(3) 0.8579(4) 0.3599(4) 0.0385(8) Uiso 1.000000 GR
C16 C -0.3569(3) 0.1691(3) 0.35910(6) 0.0250(5) Uani 1.000000 .
H16a H -0.2984(9) 0.1463(18) 0.33881(6) 0.0375(8) Uiso 1.000000 GR
H16b H -0.4582(11) 0.1109(14) 0.3612(2) 0.0375(8) Uiso 1.000000 GR
H16c H -0.3901(19) 0.2673(5) 0.3589(3) 0.0375(8) Uiso 1.000000 GR
C41 C 0.4565(3) 0.9477(3) 0.46097(6) 0.0285(6) Uani 1.000000 .
H41a H 0.5022(6) 1.0397(4) 0.4557(4) 0.0428(8) Uiso 1.000000 GR
H41b H 0.3650(11) 0.9247(11) 0.4458(3) 0.0428(8) Uiso 1.000000 GR
H41c H 0.4120(16) 0.9483(14) 0.48315(13) 0.0428(8) Uiso 1.000000 GR
C21 C -0.1117(3) 0.3391(3) 0.45521(6) 0.0296(6) Uani 1.000000 .
H21a H -0.0047(7) 0.3806(6) 0.4624(5) 0.0445(9) Uiso 1.000000 GR
H21b H -0.152(2) 0.3878(5) 0.43582(14) 0.0445(9) Uiso 1.000000 GR
H21c H -0.1963(19) 0.3473(3) 0.4725(3) 0.0445(9) Uiso 1.000000 GR
C20 C 0.0103(4) 0.1113(3) 0.47450(6) 0.0356(7) Uani 1.000000 .
H20a H 0.016(2) 0.0116(5) 0.4696(3) 0.0534(10) Uiso 1.000000 GR
H20b H 0.1254(10) 0.1486(15) 0.4764(3) 0.0534(10) Uiso 1.000000 GR
H20c H -0.0502(15) 0.1253(19) 0.49501(11) 0.0534(10) Uiso 1.000000 GR
C37 C 1.0907(3) 0.6917(3) 0.44390(6) 0.0325(6) Uani 1.000000 .
H37a H 1.1584(11) 0.7304(15) 0.4261(3) 0.0487(10) Uiso 1.000000 GR
H37b H 1.1519(12) 0.7034(18) 0.46440(19) 0.0487(10) Uiso 1.000000 GR
H37c H 1.0708(3) 0.5925(5) 0.4400(5) 0.0487(10) Uiso 1.000000 GR

loop_
_atom_site_aniso_label
_atom_site_aniso_U_11
_atom_site_aniso_U_22
_atom_site_aniso_U_33
_atom_site_aniso_U_12
_atom_site_aniso_U_13
_atom_site_aniso_U_23
O15 0.0157(7) 0.0241(9) 0.0221(7) -0.0020(7) -0.0015(6) 0.0020(7)
O17 0.0193(7) 0.0243(9) 0.0183(7) -0.0055(7) -0.0004(6) -0.0007(6)
O38 0.0190(7) 0.0250(9) 0.0161(7) 0.0015(7) -0.0017(6) -0.0020(6)
O34 0.0227(7) 0.0229(9) 0.0173(7) -0.0019(7) 0.0036(6) 0.0021(6)
O13 0.0253(8) 0.0248(9) 0.0165(7) 0.0016(7) 0.0058(6) -0.0013(6)
O36 0.0168(8) 0.0453(11) 0.0195(7) -0.0020(8) -0.0035(6) 0.0004(7)
N26 0.0193(9) 0.0197(10) 0.0152(8) 0.0012(8) 0.0004(7) 0.0001(7)
N2 0.0155(9) 0.0193(10) 0.0158(8) 0.0015(8) 0.0021(7) -0.0007(7)
N5 0.0171(9) 0.0181(10) 0.0167(8) -0.0003(8) -0.0007(7) 0.0006(7)
N23 0.0211(9) 0.0262(11) 0.0165(8) 0.0033(9) -0.0001(7) 0.0054(8)
C27 0.0180(10) 0.0157(11) 0.0146(9) -0.0034(9) -0.0011(8) 0.0048(8)
C3 0.0147(9) 0.0165(12) 0.0159(9) 0.0012(8) 0.0014(8) -0.0018(8)
C7 0.0146(9) 0.0205(12) 0.0132(9) -0.0019(9) -0.0011(8) 0.0010(9)
C28 0.0142(10) 0.0181(12) 0.0153(9) 0.0014(8) -0.0011(8) 0.0007(8)
C10 0.0111(10) 0.0251(13) 0.0152(9) 0.0009(9) -0.0009(8) -0.0031(8)
C6 0.0152(9) 0.0164(12) 0.0164(9) -0.0003(8) 0.0032(8) -0.0042(8)
C29 0.0193(10) 0.0168(12) 0.0172(9) 0.0023(9) -0.0012(8) -0.0036(9)
C8 0.0239(11) 0.0143(12) 0.0206(10) -0.0012(9) 0.0009(9) 0.0013(9)
C31 0.0125(9) 0.0232(13) 0.0146(9) 0.0015(9) -0.0024(8) 0.0026(9)
C32 0.0197(10) 0.0177(12) 0.0182(9) 0.0028(9) 0.0004(8) -0.0022(9)
C9 0.0232(10) 0.0221(12) 0.0178(10) -0.0048(10) 0.0025(9) 0.0049(9)
C30 0.0193(10) 0.0144(12) 0.0226(10) -0.0020(9) -0.0005(9) -0.0005(9)
C1 0.0194(10) 0.0137(11) 0.0154(9) 0.0000(9) 0.0011(8) -0.0005(8)
C12 0.0183(10) 0.0192(12) 0.0156(9) -0.0035(9) 0.0002(8) 0.0030(9)
C33 0.0207(10) 0.0142(11) 0.0198(10) -0.0008(9) 0.0014(8) -0.0000(8)
C11 0.0202(10) 0.0149(12) 0.0211(10) 0.0002(9) -0.0003(9) -0.0002(9)
C4 0.0183(10) 0.0167(12) 0.0168(9) -0.0008(9) 0.0002(8) 0.0014(8)
C24 0.0199(11) 0.0270(13) 0.0157(10) -0.0046(10) -0.0007(9) 0.0057(9)
C25 0.0216(11) 0.0189(12) 0.0173(9) -0.0041(9) -0.0004(9) -0.0001(9)
C22 0.0230(11) 0.0148(11) 0.0168(10) -0.0004(9) 0.0009(9) 0.0034(9)
C35 0.0216(11) 0.0323(14) 0.0169(10) 0.0004(10) 0.0031(9) -0.0011(10)
C40 0.0225(11) 0.0251(13) 0.0173(10) -0.0024(10) 0.0005(9) -0.0019(9)
C42 0.0234(11) 0.0277(14) 0.0178(10) 0.0013(10) 0.0035(9) 0.0045(9)
C18 0.0220(11) 0.0321(15) 0.0216(10) -0.0054(11) -0.0022(9) -0.0011(10)
C19 0.0220(11) 0.0325(14) 0.0153(10) -0.0070(10) 0.0015(9) 0.0022(9)
C14 0.0220(12) 0.0363(15) 0.0183(10) 0.0001(11) 0.0058(8) 0.0025(10)
C39 0.0190(11) 0.0352(15) 0.0228(11) 0.0003(10) -0.0036(9) -0.0014(10)
C16 0.0217(11) 0.0292(14) 0.0240(11) 0.0021(10) -0.0075(9) 0.0001(10)
C41 0.0332(13) 0.0256(14) 0.0268(11) -0.0001(11) 0.0043(10) -0.0055(10)
C21 0.0286(12) 0.0383(16) 0.0220(11) 0.0008(12) 0.0034(10) -0.0070(11)
C20 0.0425(15) 0.0447(18) 0.0196(11) -0.0062(14) -0.0019(11) 0.0098(11)
C37 0.0177(11) 0.0555(19) 0.0243(11) 0.0010(12) -0.0030(10) 0.0080(12)

loop_
_geom_bond_atom_site_label_1
_geom_bond_atom_site_label_2
_geom_bond_distance
_geom_bond_site_symmetry_2
_geom_bond_publ_flag
O15 C3 1.352(3) . ?
O15 C16 1.439(3) . ?
O17 C6 1.350(3) . ?
O17 C18 1.437(3) . ?
O38 C27 1.345(3) . ?
O38 C39 1.438(3) . ?
O34 C31 1.369(3) . ?
O34 C35 1.429(3) . ?
O13 C10 1.367(3) . ?
O13 C14 1.433(3) . ?
O36 C24 1.354(3) . ?
O36 C37 1.431(3) . ?
N26 C27 1.267(3) . ?
N26 C25 1.464(3) . ?
N2 C3 1.273(3) . ?
N2 C1 1.457(3) . ?
N5 C6 1.266(3) . ?
N5 C4 1.459(3) . ?
N23 C24 1.270(3) . ?
N23 C22 1.461(3) . ?
C27 C22 1.512(3) . ?
C3 C4 1.512(3) . ?
C7 C8 1.386(3) . ?
C7 C1 1.525(3) . ?
C7 C12 1.390(3) . ?
C28 C29 1.397(3) . ?
C28 C33 1.384(3) . ?
C28 C22 1.520(3) . ?
C10 C9 1.395(4) . ?
C10 C11 1.392(3) . ?
C6 C1 1.514(3) . ?
C29 H29 0.9500 . ?
C29 C30 1.380(3) . ?
C8 H8 0.9500 . ?
C8 C9 1.387(3) . ?
C31 C32 1.386(3) . ?
C31 C30 1.398(3) . ?
C32 H32 0.9500 . ?
C32 C33 1.395(3) . ?
C9 H9 0.9500 . ?
C30 H30 0.9500 . ?
C1 H1 1.0000 . ?
C12 H12 0.9500 . ?
C12 C11 1.379(3) . ?
C33 H33 0.9500 . ?
C11 H11 0.9500 . ?
C4 H4 1.0000 . ?
C4 C19 1.544(3) . ?
C24 C25 1.504(3) . ?
C25 H25 1.0000 . ?
C25 C40 1.546(3) . ?
C22 H22 1.0000 . ?
C35 H35a 0.9800 . ?
C35 H35b 0.9800 . ?
C35 H35c 0.9800 . ?
C40 H40 1.0000 . ?
C40 C42 1.523(4) . ?
C40 C41 1.514(4) . ?
C42 H42a 0.9800 . ?
C42 H42b 0.9800 . ?
C42 H42c 0.9800 . ?
C18 H18a 0.9800 . ?
C18 H18b 0.9800 . ?
C18 H18c 0.9800 . ?
C19 H19 1.0000 . ?
C19 C21 1.521(4) . ?
C19 C20 1.527(3) . ?
C14 H14a 0.9800 . ?
C14 H14b 0.9800 . ?
C14 H14c 0.9800 . ?
C39 H39a 0.9800 . ?
C39 H39b 0.9800 . ?
C39 H39c 0.9800 . ?
C16 H16a 0.9800 . ?
C16 H16b 0.9800 . ?
C16 H16c 0.9800 . ?
C41 H41a 0.9800 . ?
C41 H41b 0.9800 . ?
C41 H41c 0.9800 . ?
C21 H21a 0.9800 . ?
C21 H21b 0.9800 . ?
C21 H21c 0.9800 . ?
C20 H20a 0.9800 . ?
C20 H20b 0.9800 . ?
C20 H20c 0.9800 . ?
C37 H37a 0.9800 . ?
C37 H37b 0.9800 . ?
C37 H37c 0.9800 . ?

loop_
_geom_angle_atom_site_label_1
_geom_angle_atom_site_label_2
_geom_angle_atom_site_label_3
_geom_angle
_geom_angle_site_symmetry_1
_geom_angle_site_symmetry_3
_geom_angle_publ_flag
C16 O15 C3 117.12(17) . . ?
C18 O17 C6 115.49(17) . . ?
C39 O38 C27 116.17(17) . . ?
C35 O34 C31 116.79(18) . . ?
C14 O13 C10 117.03(19) . . ?
C37 O36 C24 117.06(19) . . ?
C25 N26 C27 118.38(19) . . ?
C1 N2 C3 117.66(18) . . ?
C4 N5 C6 118.35(18) . . ?
C22 N23 C24 117.59(19) . . ?
N26 C27 O38 121.88(19) . . ?
C22 C27 O38 110.79(17) . . ?
C22 C27 N26 127.32(19) . . ?
N2 C3 O15 120.68(19) . . ?
C4 C3 O15 110.73(17) . . ?
C4 C3 N2 128.6(2) . . ?
C1 C7 C8 122.1(2) . . ?
C12 C7 C8 118.0(2) . . ?
C12 C7 C1 119.97(19) . . ?
C33 C28 C29 118.3(2) . . ?
C22 C28 C29 120.7(2) . . ?
C22 C28 C33 121.0(2) . . ?
C9 C10 O13 124.3(2) . . ?
C11 C10 O13 116.2(2) . . ?
C11 C10 C9 119.5(2) . . ?
N5 C6 O17 121.28(19) . . ?
C1 C6 O17 110.70(18) . . ?
C1 C6 N5 128.0(2) . . ?
H29 C29 C28 119.57(12) . . ?
C30 C29 C28 120.9(2) . . ?
C30 C29 H29 119.57(14) . . ?
H8 C8 C7 118.99(13) . . ?
C9 C8 C7 122.0(2) . . ?
C9 C8 H8 118.99(14) . . ?
C32 C31 O34 124.8(2) . . ?
C30 C31 O34 115.5(2) . . ?
C30 C31 C32 119.8(2) . . ?
H32 C32 C31 120.39(12) . . ?
C33 C32 C31 119.2(2) . . ?
C33 C32 H32 120.39(14) . . ?
C8 C9 C10 119.1(2) . . ?
H9 C9 C10 120.47(13) . . ?
H9 C9 C8 120.47(14) . . ?
C31 C30 C29 120.1(2) . . ?
H30 C30 C29 119.93(14) . . ?
H30 C30 C31 119.93(13) . . ?
C7 C1 N2 109.25(17) . . ?
C6 C1 N2 113.39(17) . . ?
C6 C1 C7 109.68(17) . . ?
H1 C1 N2 108.12(11) . . ?
H1 C1 C7 108.12(12) . . ?
H1 C1 C6 108.12(12) . . ?
H12 C12 C7 119.44(12) . . ?
C11 C12 C7 121.1(2) . . ?
C11 C12 H12 119.44(14) . . ?
C32 C33 C28 121.7(2) . . ?
H33 C33 C28 119.14(13) . . ?
H33 C33 C32 119.14(14) . . ?
C12 C11 C10 120.3(2) . . ?
H11 C11 C10 119.85(13) . . ?
H11 C11 C12 119.85(14) . . ?
C3 C4 N5 113.17(17) . . ?
H4 C4 N5 107.32(12) . . ?
H4 C4 C3 107.32(12) . . ?
C19 C4 N5 109.17(17) . . ?
C19 C4 C3 112.25(17) . . ?
C19 C4 H4 107.32(13) . . ?
N23 C24 O36 120.2(2) . . ?
C25 C24 O36 111.49(19) . . ?
C25 C24 N23 128.3(2) . . ?
C24 C25 N26 113.03(19) . . ?
H25 C25 N26 106.74(12) . . ?
H25 C25 C24 106.74(12) . . ?
C40 C25 N26 110.30(17) . . ?
C40 C25 C24 112.82(18) . . ?
C40 C25 H25 106.74(13) . . ?
C27 C22 N23 113.60(18) . . ?
C28 C22 N23 109.79(17) . . ?
C28 C22 C27 110.83(18) . . ?
H22 C22 N23 107.45(13) . . ?
H22 C22 C27 107.45(12) . . ?
H22 C22 C28 107.45(12) . . ?
H35a C35 O34 109.5 . . ?
H35b C35 O34 109.5 . . ?
H35b C35 H35a 109.5 . . ?
H35c C35 O34 109.5 . . ?
H35c C35 H35a 109.5 . . ?
H35c C35 H35b 109.5 . . ?
H40 C40 C25 107.77(11) . . ?
C42 C40 C25 110.81(19) . . ?
C42 C40 H40 107.77(12) . . ?
C41 C40 C25 110.84(19) . . ?
C41 C40 H40 107.77(13) . . ?
C41 C40 C42 111.7(2) . . ?
H42a C42 C40 109.5 . . ?
H42b C42 C40 109.5 . . ?
H42b C42 H42a 109.5 . . ?
H42c C42 C40 109.5 . . ?
H42c C42 H42a 109.5 . . ?
H42c C42 H42b 109.5 . . ?
H18a C18 O17 109.5 . . ?
H18b C18 O17 109.5 . . ?
H18b C18 H18a 109.5 . . ?
H18c C18 O17 109.5 . . ?
H18c C18 H18a 109.5 . . ?
H18c C18 H18b 109.5 . . ?
H19 C19 C4 107.70(11) . . ?
C21 C19 C4 111.52(19) . . ?
C21 C19 H19 107.70(13) . . ?
C20 C19 C4 110.4(2) . . ?
C20 C19 H19 107.70(14) . . ?
C20 C19 C21 111.7(2) . . ?
H14a C14 O13 109.5 . . ?
H14b C14 O13 109.5 . . ?
H14b C14 H14a 109.5 . . ?
H14c C14 O13 109.5 . . ?
H14c C14 H14a 109.5 . . ?
H14c C14 H14b 109.5 . . ?
H39a C39 O38 109.5 . . ?
H39b C39 O38 109.5 . . ?
H39b C39 H39a 109.5 . . ?
H39c C39 O38 109.5 . . ?
H39c C39 H39a 109.5 . . ?
H39c C39 H39b 109.5 . . ?
H16a C16 O15 109.5 . . ?
H16b C16 O15 109.5 . . ?
H16b C16 H16a 109.5 . . ?
H16c C16 O15 109.5 . . ?
H16c C16 H16a 109.5 . . ?
H16c C16 H16b 109.5 . . ?
H41a C41 C40 109.5 . . ?
H41b C41 C40 109.5 . . ?
H41b C41 H41a 109.5 . . ?
H41c C41 C40 109.5 . . ?
H41c C41 H41a 109.5 . . ?
H41c C41 H41b 109.5 . . ?
H21a C21 C19 109.5 . . ?
H21b C21 C19 109.5 . . ?
H21b C21 H21a 109.5 . . ?
H21c C21 C19 109.5 . . ?
H21c C21 H21a 109.5 . . ?
H21c C21 H21b 109.5 . . ?
H20a C20 C19 109.5 . . ?
H20b C20 C19 109.5 . . ?
H20b C20 H20a 109.5 . . ?
H20c C20 C19 109.5 . . ?
H20c C20 H20a 109.5 . . ?
H20c C20 H20b 109.5 . . ?
H37a C37 O36 109.5 . . ?
H37b C37 O36 109.5 . . ?
H37b C37 H37a 109.5 . . ?
H37c C37 O36 109.5 . . ?
H37c C37 H37a 109.5 . . ?
H37c C37 H37b 109.5 . . ?

loop_
_geom_torsion_atom_site_label_1
_geom_torsion_atom_site_label_2
_geom_torsion_atom_site_label_3
_geom_torsion_atom_site_label_4
_geom_torsion
_geom_torsion_site_symmetry_1
_geom_torsion_site_symmetry_2
_geom_torsion_site_symmetry_3
_geom_torsion_site_symmetry_4
_geom_torsion_publ_flag
O15 C3 N2 C1 -175.48(19) . . . . ?
O15 C3 C4 N5 -178.45(17) . . . . ?
O15 C3 C4 C19 -54.3(2) . . . . ?
O17 C6 N5 C4 176.39(19) . . . . ?
O17 C6 C1 N2 -170.56(16) . . . . ?
O17 C6 C1 C7 67.01(19) . . . . ?
O38 C27 N26 C25 -177.33(19) . . . . ?
O38 C27 C22 N23 -171.02(17) . . . . ?
O38 C27 C22 C28 64.83(19) . . . . ?
O34 C31 C32 C33 178.6(2) . . . . ?
O34 C31 C30 C29 -178.09(18) . . . . ?
O13 C10 C9 C8 178.9(2) . . . . ?
O13 C10 C11 C12 -178.89(18) . . . . ?
O36 C24 N23 C22 -177.4(2) . . . . ?
O36 C24 C25 N26 -171.04(18) . . . . ?
O36 C24 C25 C40 -45.0(2) . . . . ?
N26 C27 C22 N23 10.3(2) . . . . ?
N26 C27 C22 C28 -113.8(2) . . . . ?
N26 C25 C24 N23 9.8(2) . . . . ?
N26 C25 C40 C42 65.5(2) . . . . ?
N26 C25 C40 C41 -59.1(2) . . . . ?
N2 C3 C4 N5 2.5(3) . . . . ?
N2 C3 C4 C19 126.6(3) . . . . ?
N2 C1 C7 C8 121.31(18) . . . . ?
N2 C1 C7 C12 -58.3(2) . . . . ?
N2 C1 C6 N5 11.0(2) . . . . ?
N5 C6 C1 C7 -111.5(2) . . . . ?
N5 C4 C19 C21 58.0(2) . . . . ?
N5 C4 C19 C20 -66.8(2) . . . . ?
N23 C24 C25 C40 135.8(3) . . . . ?
N23 C22 C28 C29 -68.3(2) . . . . ?
N23 C22 C28 C33 110.5(2) . . . . ?
C27 C22 C28 C29 58.0(2) . . . . ?
C27 C22 C28 C33 -123.18(19) . . . . ?
C3 C4 C19 C21 -68.4(2) . . . . ?
C3 C4 C19 C20 166.9(2) . . . . ?
C7 C8 C9 C10 -0.4(3) . . . . ?
C7 C12 C11 C10 0.3(2) . . . . ?
C28 C29 C30 C31 -1.3(2) . . . . ?
C28 C33 C32 C31 0.4(3) . . . . ?
C29 C30 C31 C32 1.8(2) . . . . ?
C24 C25 C40 C42 -62.0(2) . . . . ?
C24 C25 C40 C41 173.4(2) . . . . ?

loop_
_diffrn_refln_index_h
_diffrn_refln_index_k
_diffrn_refln_index_l
_diffrn_refln_intensity_net
_diffrn_refln_intensity_u
0 0 3 0.03 0.07
0 0 4 1020.38 46.74
0 0 4 943.16 46.67
0 0 5 0.01 0.16
0 0 5 1.31 0.28
0 0 6 867.14 41.08
0 0 6 842.94 40.96
0 0 7 0.56 0.33
0 0 7 0.53 0.44
0 0 8 2.5 0.49
0 0 8 3.08 0.63
0 0 9 0.35 0.39
0 0 9 0.58 0.52
0 0 10 392.42 19.79
0 0 10 425.35 20.01
0 0 11 0.13 0.37
0 0 11 0.05 0.47
0 0 12 309.12 15.25
0 0 12 305.95 15.46
0 0 13 0.05 0.52
0 0 14 58.45 3.62
0 0 15 -0.19 0.58
0 0 16 172.18 9.23
0 0 17 1 0.91
0 0 18 8.93 1.41
0 0 19 0.98 0.97
0 0 20 28.41 1.8
0 0 20 31.78 2.67
0 0 21 0.08 0.45
0 0 21 -0.18 1.03
0 0 22 51.97 2.89
0 0 22 50.76 3.75
0 0 23 0.11 0.44
0 0 23 0.21 0.93
0 0 24 0.03 0.43
0 0 24 0.33 0.82
0 0 25 0.24 0.43
0 0 25 -0.35 0.86
0 0 26 -0.22 0.42
0 0 27 0.33 0.44
0 0 27 0.42 0.38
0 0 28 60.89 3.71
0 0 28 74.68 3.7
0 0 29 0.56 0.49
0 0 29 0.32 0.41
0 0 30 38.1 2.42
0 0 30 42 2.4
0 0 31 0.19 0.47
0 0 31 0.11 0.49
0 0 32 30.85 2.03
0 0 33 0.11 0.46
0 0 34 129.88 6.78
0 0 35 1.14 0.53
0 0 36 311.02 15.42
0 0 37 0.34 0.49
0 0 38 71.04 3.95
0 0 39 0.6 0.49
0 0 40 4.08 0.65
0 0 41 -0.03 0.38
0 0 42 12.25 1.02
0 0 43 0.06 0.34
0 0 44 105.07 5.42
0 0 45 0.27 0.26
0 0 45 0.2 0.33
0 0 46 37.59 2.08
0 0 46 40.78 2.22
0 0 47 0.12 0.27
0 0 48 29.65 1.67
0 0 49 0.33 0.2
0 1 0 0.67 0.14
0 1 1 33.96 1.76
0 1 2 71.55 3.57
0 1 3 32.83 1.66
0 1 4 48.19 2.4
0 1 5 98.28 4.8
0 1 6 250.06 12.06
0 -1 7 3.26 0.55
0 -1 8 62.27 3.39
0 -1 9 246.75 12.23
0 -1 10 3 0.57
0 -1 11 152.16 7.79
0 -1 12 3.06 0.55
0 -1 13 7.74 0.86
0 -1 14 39.44 2.49
0 -1 15 0.95 0.57
0 -1 16 3.44 0.8
0 -1 17 21.61 2.09
0 -1 17 21.61 1.84
0 -1 18 0.76 1.04
0 -1 18 0.35 0.76
0 -1 19 45.52 3.49
0 -1 19 46.42 3.1
0 1 20 7.75 0.74
0 -1 20 7.71 1.48
0 -1 21 19.71 1.43
0 1 21 21.28 1.36
0 -1 21 22.5 2.3
0 -1 22 -0.09 0.46
0 1 22 0.1 0.39
0 -1 22 -0.31 0.94
0 -1 23 10.2 0.97
0 1 23 9.83 0.87
0 -1 23 10.01 1.59
0 -1 24 126.33 6.75
0 1 24 134.54 6.7
0 -1 24 139.58 7.94
0 -1 25 0.23 0.42
0 1 25 0.25 0.41
0 -1 25 0.94 0.92
0 1 26 112.18 6.26
0 -1 26 115.96 6.31
0 -1 26 120.31 7.49
0 1 27 0.88 0.43
0 -1 27 0.48 0.45
0 1 27 0.31 0.4
0 -1 27 0.63 0.87
0 -1 28 0.49 0.49
0 1 28 0.76 0.42
0 1 28 0.8 0.44
0 -1 28 0.92 0.92
0 -1 29 1.38 0.52
0 1 29 2.05 0.52
0 1 29 1.24 0.52
0 -1 29 1.36 1.09
0 -1 30 0.41 0.49
0 1 30 0.03 0.4
0 1 30 0.23 0.48
0 -1 30 0.14 0.88
0 -1 31 42.99 2.7
0 1 31 42.75 2.65
0 1 31 50.76 2.74
0 -1 31 42.6 3.81
0 -1 32 18.57 1.44
0 1 32 16.86 1.39
0 1 32 18.96 1.43
0 -1 33 122.73 6.48
0 1 33 118.25 6.45
0 1 33 130.38 6.51
0 -1 34 14.9 1.25
0 1 34 13.7 1.22
0 1 34 15.21 1.3
0 -1 35 130.02 6.77
0 1 35 128.55 6.73
0 1 36 35.9 2.28
0 -1 36 36.46 2.32
0 1 37 39.92 2.44
0 -1 37 38.6 2.43
0 1 38 13.39 1.15
0 -1 38 12.73 1.12
0 -1 39 45.66 2.73
0 1 39 46.49 2.73
0 -1 40 74.33 4.07
0 1 40 75.17 4.1
0 -1 41 33.17 2.09
0 1 41 35.44 2.14
0 1 42 2.7 0.44
0 -1 42 2.57 0.52
0 1 42 3.55 0.59
0 1 43 22.42 1.4
0 1 43 25.71 1.58
0 -1 43 21.19 1.47
0 1 44 9.36 0.73
0 1 44 10.38 0.87
0 -1 44 8.95 0.8
0 -1 45 167.02 8.58
0 1 45 179.62 8.65
0 -1 46 23.44 1.46
0 1 46 25.52 1.51
0 -1 47 8.3 0.67
0 1 47 8.93 0.7
0 -1 48 0.23 0.2
0 -1 48 0.42 0.24
0 -1 49 38.94 2.07
0 2 0 9999 477.32
0 2 -1 40.05 2.2
0 2 1 36.65 2.15
0 2 2 66.52 3.51
0 2 3 8.62 0.75
0 2 4 431.78 20.99
0 2 5 124.28 6.13
0 2 6 558.9 26.87
0 2 7 4.73 0.41
0 2 8 144.5 7.09
0 2 9 151.72 7.46
0 2 10 436.74 21.43
0 -2 11 49.73 2.85
0 2 11 45.52 2.85
0 -2 12 0.46 0.45
0 2 12 0.61 0.47
0 -2 13 0.7 0.51
0 2 13 0.95 0.53
0 -2 14 265.93 12.85
0 2 14 239.9 12.94
0 -2 15 1.16 0.68
0 -2 16 203.82 10.5
0 -2 17 27.52 2.11
0 2 18 155.31 7.67
0 -2 18 154.94 8.29
0 2 19 33.88 1.91
0 -2 19 34.22 2.52
0 2 20 4.1 0.54
0 -2 20 5.43 1.01
0 2 21 28.41 1.71
0 -2 21 30.27 2.34
0 2 22 23.56 1.51
0 -2 22 23.07 2.37
0 -2 22 28.58 2.21
0 2 23 12.23 0.94
0 -2 23 12.3 1.74
0 -2 23 14.08 1.53
0 2 24 13.52 1.02
0 -2 24 13.48 1.8
0 -2 25 6.05 0.74
0 2 25 6.41 0.78
0 2 25 6.83 0.71
0 -2 25 5.66 1.33
0 -2 26 11.61 1.79
0 -2 26 11.17 1.03
0 2 26 10.56 0.95
0 2 26 12.73 1.1
0 2 27 1.18 0.54
0 -2 27 0.9 0.53
0 2 27 0.44 0.38
0 2 27 1.57 0.51
0 -2 27 0.39 0.8
0 2 28 1.49 0.57
0 -2 28 1.14 0.5
0 2 28 0.8 0.44
0 2 28 1.65 0.53
0 -2 28 0.92 0.91
0 2 29 10.77 1.03
0 -2 29 13.34 1.15
0 2 29 13.76 1.12
0 2 29 13.32 1.22
0 2 30 33.42 2.09
0 -2 30 31.08 2.14
0 2 30 36.47 2.32
0 2 30 34.05 2.16
0 -2 30 33.33 3.19
0 -2 31 222.23 11.36
0 2 31 215.95 11.3
0 2 31 239.53 11.4
0 -2 31 233.14 12.88
0 -2 32 23.09 1.68
0 2 32 23.02 1.63
0 2 32 25.09 1.75
0 -2 32 20.51 2.53
0 2 33 92.88 5.12
0 -2 33 95.4 5.17
0 2 33 99.08 5.23
0 -2 33 99.73 6.58
0 -2 34 -0.15 0.49
0 2 34 0.26 0.48
0 2 34 0.71 0.68
0 -2 34 0.3 0.86
0 -2 35 59.12 3.43
0 2 35 57.93 3.42
0 2 35 63.59 3.57
0 -2 36 123.94 6.65
0 2 36 129.83 6.67
0 2 36 128.42 6.77
0 -2 37 65.33 3.56
0 2 37 63.39 3.57
0 2 37 59.46 3.36
0 -2 38 5.1 0.73
0 2 38 5.79 0.79
0 2 38 5.05 0.62
0 -2 39 7.37 0.84
0 2 39 9.31 0.95
0 2 39 7.07 0.72
0 -2 40 0.96 0.47
0 2 40 1.14 0.51
0 2 40 0.79 0.35
0 2 41 42.35 2.46
0 -2 41 41.63 2.41
0 2 41 39.09 2.27
0 -2 42 2.19 0.48
0 2 42 2.43 0.53
0 -2 43 3.79 0.54
0 2 43 3.1 0.53
0 -2 44 32.73 1.96
0 2 44 35.21 2.04
0 -2 45 17.78 1.16
0 -2 46 40.58 2.22
0 -2 47 4.17 0.43
0 -2 48 0.85 0.23
0 -2 49 5.91 0.45
0 -2 49 4.89 0.38
0 3 0 0.19 0.34
0 3 1 480.49 23.26
0 3 -1 470.05 23.26
0 3 -2 50.78 2.99
0 3 2 49.43 2.94
0 3 -3 5.19 0.76
0 3 3 6.28 0.74
0 3 4 0.2 0.38
0 3 5 48.41 2.92
0 3 6 44.65 2.46
0 3 7 1.08 0.29
0 3 8 166.92 8.29
0 3 9 0.29 0.25
0 3 10 114.96 5.73
0 3 10 98.55 5.16
0 3 11 16.32 1.07
0 3 11 16.07 1.49
0 3 12 4.19 0.87
0 3 13 0.32 0.7
0 -3 13 0.38 0.63
0 3 14 78.17 5.05
0 -3 14 94.01 4.95
0 3 15 3.84 0.59
0 3 15 4.57 0.5
0 -3 15 3.56 0.85
0 3 15 4.69 1.14
0 3 16 116.9 5.63
0 -3 16 107.79 6.16
0 3 16 97.98 6.42
0 3 17 12.1 0.89
0 -3 17 12.82 1.33
0 3 17 11.92 1.63
0 -3 18 154.01 8.43
0 3 18 160.05 7.87
0 -3 19 75.07 4.82
0 3 19 87.26 4.34
0 -3 20 2.52 0.78
0 3 20 3.27 0.49
0 -3 21 0.75 0.63
0 3 21 2.3 0.45
0 -3 22 21.07 1.9
0 3 22 21.67 1.39
0 -3 23 86 5.29
0 3 23 89.82 4.64
0 -3 24 77.29 4.83
0 3 24 76.16 4.24
0 3 24 77.72 4.17
0 3 24 78.84 4.13
0 -3 25 23.06 2.07
0 -3 25 19.7 2.23
0 3 25 21.18 1.58
0 3 25 21.21 1.49
0 3 25 21.46 1.46
0 -3 26 85.61 5.6
0 3 26 83.75 4.41
0 3 26 83.52 4.47
0 3 26 79.15 4.54
0 3 27 0.43 0.51
0 3 27 0.94 0.47
0 3 27 0.72 0.5
0 3 27 0.6 0.32
0 -3 27 -0.52 0.88
0 3 28 7.9 0.87
0 3 28 5.61 0.9
0 3 28 7.11 0.82
0 3 28 6.11 0.63
0 -3 28 7.03 1.52
0 3 29 -0.34 0.61
0 3 29 0.15 0.48
0 -3 29 0.27 0.52
0 3 29 0.41 0.33
0 3 29 0.39 0.53
0 -3 29 -0.14 0.86
0 3 30 5.36 0.9
0 3 30 2.82 0.66
0 -3 30 4.37 0.74
0 3 30 3.27 0.5
0 -3 30 3.73 1.26
0 3 31 0.37 0.66
0 -3 31 -0.04 0.52
0 3 31 0.08 0.53
0 3 31 0.15 0.34
0 -3 31 0.98 0.96
0 3 32 79.69 4.41
0 -3 32 75.82 4.12
0 3 32 82.11 4.18
0 3 32 65.21 3.86
0 -3 32 79.47 5.41
0 -3 33 0.5 0.49
0 3 33 0.23 0.51
0 3 33 0.78 0.39
0 -3 33 0.71 0.81
0 3 34 33.59 2.12
0 -3 34 32 2.06
0 3 34 29.49 1.88
0 -3 34 35.22 3.23
0 -3 35 4.14 0.7
0 3 35 4.24 0.71
0 3 35 3.98 0.56
0 -3 35 5.65 1.43
0 -3 36 7.24 0.85
0 3 36 7.64 0.87
0 3 36 5.74 0.67
0 -3 36 5.61 1.42
0 3 37 7.36 0.86
0 -3 37 7.33 0.86
0 3 38 33.04 2.08
0 -3 38 30.65 2.01
0 3 39 21.52 1.58
0 -3 39 22.75 1.55
0 -3 40 90.02 4.76
0 -3 41 50.29 2.83
0 -3 42 6.55 0.68
0 -3 43 12.19 0.92
0 -3 44 5.01 0.53
0 -3 45 20.13 1.24
0 -3 46 43.62 2.32
0 -3 47 11.92 0.77
0 -3 48 3.68 0.34
0 4 0 1057.13 51.34
0 4 1 109.33 6.2
0 4 -1 114.95 6.26
0 4 2 58.86 3.67
0 4 -2 58.06 3.67
0 4 -3 165.62 8.82
0 4 3 163.92 8.79
0 4 4 4.36 0.92
0 4 -4 1.26 0.78
0 4 5 1.69 0.76
0 4 -5 3.16 1.04
0 4 -6 17.16 1.77
0 4 7 3 0.57
0 4 8 0.29 0.4
0 4 9 24.13 1.57
0 4 10 79.07 3.92
0 4 10 69.66 3.92
0 4 11 9.35 0.81
0 4 11 7.5 0.73
0 4 11 10.34 1.39
0 4 12 0.63 0.41
0 4 12 1.38 0.86
0 4 12 0.64 0.33
0 4 13 2.88 0.56
0 4 13 3.09 0.98
0 4 14 331.77 16.67
0 4 14 372.53 17.76
0 -4 15 3.8 0.82
0 4 15 3.17 0.59
0 4 15 3.48 1.09
0 -4 16 91.43 4.9
0 4 16 77.43 4.44
0 4 16 92.94 5.54
0 -4 17 0.54 0.57
0 4 17 0.45 0.77
0 -4 18 104.75 5.77
0 4 18 96.04 6.43
0 -4 19 -0.06 0.51
0 4 19 0.26 0.89
0 -4 20 88.19 5.14
0 -4 21 6.9 1.09
0 4 21 8.89 0.84
0 -4 22 97.41 5.41
0 4 22 90.04 4.83
0 4 22 89.2 4.89
0 -4 23 0.76 0.62
0 4 23 0.36 0.47
0 4 23 -0.14 0.4
0 -4 24 1.74 0.73
0 4 24 1.01 0.51
0 4 24 1.97 0.56
0 4 25 17.52 1.38
0 4 25 17.66 1.44
0 -4 25 17.56 1.79
0 4 26 16.03 1.37
0 4 26 16.19 1.43
0 -4 26 17.11 1.77
0 4 27 13.44 1.23
0 4 27 12.91 1.28
0 -4 27 12.74 1.85
0 4 28 74.36 4.38
0 4 28 76.37 4.29
0 -4 28 78.87 5.34
0 -4 29 7.36 1.49
0 4 29 7.87 1.11
0 4 29 7.56 1.01
0 4 30 5.59 0.9
0 4 30 5.65 0.99
0 -4 30 4.46 1.28
0 -4 31 72.09 4.06
0 -4 31 77.29 5.28
0 4 31 73.04 4.36
0 4 31 72.61 4.22
0 -4 32 1.5 0.94
0 -4 32 2.32 0.61
0 4 32 2.02 0.86
0 4 32 1.56 0.71
0 -4 33 27.5 2.8
0 4 33 25.65 2.13
0 4 33 27.48 2.05
0 -4 33 27.13 1.83
0 -4 34 110.26 6.97
0 4 34 101.96 5.89
0 -4 34 111.28 5.71
0 -4 35 13.77 1.96
0 4 35 14.92 1.5
0 -4 35 15.93 1.24
0 -4 36 -0.14 0.44
0 4 36 0.36 0.74
0 -4 37 53.6 3.06
0 -4 38 15.08 1.17
0 -4 39 -0.03 0.36
0 -4 40 5.64 0.64
0 -4 41 25.01 1.56
0 -4 42 14.78 1.04
0 -4 43 0.38 0.29
0 -4 44 -0.03 0.24
0 -4 45 2.74 0.36
0 -4 46 28.91 1.57
0 -4 47 7.13 0.5
0 5 0 0.15 0.35
0 5 0 0.03 0.42
0 5 0 0.74 0.8
0 5 -1 138.57 6.55
0 5 1 132.62 6.54
0 5 -1 120.91 6.51
0 5 1 121.42 6.52
0 5 -1 134.44 7.52
0 5 1 134.46 7.56
0 5 2 3.3 0.53
0 5 -2 2.45 0.47
0 5 -2 2.51 0.56
0 5 -2 3.25 0.99
0 5 2 2.62 0.99
0 5 3 0.44 0.4
0 5 -3 0.12 0.44
0 5 -3 1.33 0.86
0 5 3 0.19 0.82
0 5 4 45.71 2.43
0 5 -4 41.19 2.39
0 5 4 38.6 2.38
0 5 -4 40.06 3.21
0 5 4 48.33 3.38
0 5 5 1.1 0.41
0 5 5 0.99 0.9
0 5 -5 0.99 0.93
0 5 5 0.56 0.44
0 5 -5 0.89 0.43
0 5 6 39.33 2.3
0 5 -6 41.6 3.23
0 5 6 40.4 2.6
0 5 6 38.28 2.27
0 5 -6 39.51 2.26
0 5 7 6.53 0.69
0 5 -7 5.41 1.26
0 5 7 4.9 0.79
0 5 7 5.05 0.66
0 5 -7 5.87 0.69
0 5 8 533.19 24.7
0 5 -8 532.42 26.03
0 5 8 460.29 24.83
0 5 -8 506.59 24.59
0 5 8 513.58 24.62
0 5 9 14.35 1.15
0 5 -9 16.5 2.03
0 5 9 13.56 1.21
0 5 -9 16.66 1.11
0 5 9 14.85 1.12
0 5 10 31.66 1.94
0 5 -10 29.5 2.84
0 5 10 25.59 1.87
0 5 10 34.08 1.88
0 5 -10 30.32 1.81
0 5 11 58.89 3.39
0 5 -11 58.15 4.5
0 5 11 65.31 4.43
0 5 -11 59.25 3.23
0 5 11 62.67 3.29
0 5 12 7.7 1.47
0 5 12 6.82 0.72
0 5 12 7.84 0.84
0 5 13 15.3 1.23
0 5 13 12.94 1.8
0 5 14 2.33 0.58
0 5 14 1.26 0.92
0 -5 15 21.07 1.71
0 5 15 18.72 1.5
0 5 15 18.45 2.22
0 -5 16 82.79 4.5
0 5 16 84.8 5.5
0 -5 17 5.32 0.89
0 5 17 4.06 0.78
0 5 17 4.25 1.3
0 -5 18 3.56 0.78
0 5 18 2.82 0.54
0 5 18 3.14 1.28
0 -5 19 6.27 1
0 5 19 7.61 0.83
0 5 19 6.61 0.76
0 5 19 6.05 1.63
0 -5 20 3.36 0.77
0 5 20 3.18 0.58
0 5 20 3.42 0.65
0 5 20 2.83 1.24
0 -5 21 3.83 0.82
0 5 21 3.82 0.65
0 5 21 3.66 0.67
0 5 21 1.84 1.28
0 5 22 0.13 0.47
0 5 22 0.04 0.46
0 5 23 7.21 0.97
0 5 23 8.66 0.96
0 5 24 63.98 3.67
0 5 24 63.16 3.78
0 5 25 12.88 1.3
0 5 25 12.57 1.23
0 5 26 14.73 1.34
0 5 26 13.9 1.39
0 5 27 7.6 1.12
0 5 27 7.86 1.02
0 -5 28 20.92 2.32
0 5 28 21.25 1.82
0 5 28 20.31 1.69
0 5 29 6.29 1.07
0 -5 29 6.87 1.42
0 5 29 7.07 1.01
0 -5 30 25.8 2.66
0 5 30 24.58 2.04
0 5 30 23.95 1.9
0 -5 31 31.4 3.03
0 5 31 32.8 2.35
0 5 31 34.03 2.49
0 -5 32 7.33 0.84
0 -5 32 5.22 1.23
0 5 32 5.78 1.09
0 5 32 7.25 1.09
0 -5 33 5.62 1.32
0 5 33 6.39 1.12
0 5 33 5.71 1.02
0 -5 33 6.79 0.81
0 5 34 1.14 0.81
0 -5 34 1.39 0.51
0 -5 35 64.96 3.57
0 5 35 64.41 3.91
0 -5 36 40.04 2.37
0 -5 37 2.95 0.56
0 -5 38 0.66 0.38
0 -5 39 12.63 0.97
0 -5 40 0.58 0.32
0 -5 41 5.61 0.56
0 -5 42 0.14 0.25
0 -5 43 -0.14 0.25
0 -5 44 0.01 0.2
0 -5 45 4.09 0.36
0 6 0 470.22 21.61
0 6 0 496.55 23.45
0 6 -1 3.29 0.63
0 6 1 2.89 0.61
0 6 1 3.75 0.69
0 6 -1 2.32 0.6
0 6 -1 2.45 1.14
0 6 1 4.54 1.26
0 6 2 10.13 1
0 6 -2 10.05 0.99
0 6 -2 8.66 0.95
0 6 2 10.26 1.81
0 6 -2 11.13 1.81
0 6 3 14.85 1.27
0 6 -3 15.17 1.26
0 6 -3 16.46 1.27
0 6 3 16.45 2.23
0 6 -3 16.82 2.18
0 6 4 24.77 1.71
0 6 -4 26.48 1.72
0 6 -4 23.5 2.67
0 6 4 21.63 1.64
0 6 -4 22.55 1.63
0 6 5 2.16 0.6
0 6 -5 2.28 0.54
0 6 -5 1.62 1.05
0 6 5 1.87 0.63
0 6 -5 1.53 0.54
0 6 5 1.38 0.55
0 6 -6 0.69 0.44
0 6 6 0.42 0.48
0 6 -6 0.6 0.93
0 6 6 0.34 0.54
0 6 6 0.4 0.48
0 6 -6 0.99 0.5
0 6 7 1.95 0.56
0 6 -7 2.03 0.54
0 6 7 1.82 0.57
0 6 -7 2.45 1.22
0 6 8 60.21 3.45
0 6 8 55.82 3.31
0 6 -8 64.61 4.84
0 6 -9 0.48 1.1
0 6 9 0.36 0.53
0 6 -10 101.19 6.99
0 6 10 101.35 5.55
0 6 -11 30.31 3.27
0 6 11 29.32 2.1
0 6 11 28.04 3.08
0 6 -12 3.28 1.39
0 6 12 1.98 0.67
0 6 12 1.65 1.14
0 6 13 13.16 1.33
0 6 13 16.44 2.35
0 6 -13 13.54 2.23
0 6 13 13.37 1.16
0 6 14 39.47 2.54
0 6 14 35.49 3.59
0 6 -14 32.26 3.62
0 6 14 33.16 2.2
0 6 15 7.32 1.04
0 6 15 7.17 1.78
0 6 -15 5.97 1.74
0 6 15 7.44 0.85
0 6 16 12.75 1.36
0 6 16 11.71 2.15
0 6 -16 9.71 2.18
0 6 16 12.77 1.14
0 6 -17 0.77 1.18
0 6 17 0.73 0.73
0 6 17 0.6 1.13
0 6 17 1.26 0.49
0 6 17 0.51 0.42
0 6 18 6.44 1.07
0 6 -18 3.13 1.53
0 6 18 6.58 0.86
0 6 18 5.72 0.79
0 6 18 6.32 1.91
0 6 -19 3.17 1.43
0 6 19 2.8 0.64
0 6 19 1.93 0.6
0 6 19 0.44 1.25
0 6 20 51.49 3.09
0 6 20 52.06 3.01
0 6 20 51.42 5.03
0 6 -21 7.26 1.85
0 6 21 7.6 1.02
0 6 21 9.11 1
0 6 21 6.79 2.23
0 6 22 37.11 2.3
0 6 22 32.79 2.33
0 6 23 0.84 0.62
0 6 23 0.11 0.62
0 6 -23 -0.2 1.11
0 6 24 132.82 6.6
0 6 24 124.04 6.71
0 6 25 27.37 2.19
0 6 25 29.01 2.07
0 6 26 112.65 6.1
0 6 26 110.45 6.24
0 6 27 61.07 3.56
0 6 27 54.44 3.64
0 6 28 52.81 3.32
0 6 28 54.53 3.51
0 -6 29 9.24 1.51
0 6 29 7.44 1.1
0 6 29 8.56 1.28
0 6 -29 7.77 1.87
0 6 30 7.62 1.09
0 6 30 6.38 1.15
0 6 31 14.79 1.55
0 6 31 12.26 1.39
0 -6 32 5.54 0.71
0 6 32 5.84 1.12
0 6 32 4.5 0.94
0 -6 33 3.77 0.61
0 6 33 3.31 0.9
0 -6 34 38.08 2.25
0 -6 35 0.83 0.4
0 -6 36 0.5 0.38
0 -6 37 3.15 0.47
0 -6 38 0.9 0.33
0 -6 39 1.55 0.35
0 -6 40 5.91 0.53
0 -6 41 2.31 0.34
0 -6 42 12.2 0.78
0 7 0 0.23 1.4
0 7 0 -0.23 0.65
0 7 1 20.51 3.07
0 7 -1 24.97 3.39
0 7 -1 19.91 1.75
0 7 1 20.45 1.75
0 7 -2 13.68 2.48
0 7 -2 11.17 1.27
0 7 2 12.52 1.32
0 7 -3 10.17 2.3
0 7 -3 10.28 1.19
0 7 3 10.7 1.26
0 7 -4 16.25 2.7
0 7 4 17.19 1.56
0 7 -4 13.92 1.46
0 7 -5 0.45 1.54
0 7 5 1.77 0.71
0 7 -5 1.24 0.64
0 7 -6 18.62 3.04
0 7 6 22.79 1.91
0 7 -6 24.14 1.87
0 7 -7 5.24 1.88
0 7 7 4.75 0.97
0 7 -7 4.47 0.86
0 7 -8 122.86 8.61
0 7 8 119.07 6.62
0 7 -8 116.47 6.49
0 7 9 14.05 1.5
0 7 -9 11.84 1.35
0 7 9 13.2 1.22
0 7 -9 14.9 2.65
0 7 -10 29.98 3.64
0 7 10 30.27 3.66
0 7 -10 26.93 2.1
0 7 10 26.84 2.27
0 7 -11 7.92 2.22
0 7 11 9.02 2.2
0 7 -11 6.15 0.97
0 7 11 5.86 1.16
0 7 12 0.95 1.3
0 7 -12 2.58 1.71
0 7 12 0.52 0.52
0 7 12 1.3 0.83
0 7 13 0.24 1.36
0 7 -13 0.47 1.26
0 7 13 -0.05 0.53
0 7 13 0.66 0.81
0 7 14 11.25 2.53
0 7 -14 12.51 2.55
0 7 14 11.31 1.17
0 7 14 13.52 1.63
0 7 15 39.66 4.48
0 7 -15 30.84 3.95
0 7 15 33.83 2.3
0 7 15 33.65 2.68
0 7 16 5.83 2.07
0 7 -16 3.57 1.78
0 7 16 5.73 0.87
0 7 16 5.13 1.13
0 7 17 45.87 4.95
0 7 17 41.16 2.72
0 7 17 45.25 3.19
0 7 18 51.79 3.22
0 7 -18 44.18 4.93
0 7 19 -0.6 1.79
0 7 19 0.39 0.62
0 7 -19 0.24 1.39
0 7 20 23.06 3.8
0 7 20 21.28 1.79
0 7 -20 19.53 3.19
0 7 21 0.31 1.64
0 7 21 0.18 0.63
0 7 -21 -0.94 1.52
0 7 22 18.96 1.7
0 7 22 17.55 1.51
0 7 23 44.27 2.97
0 7 23 43.39 2.77
0 7 -23 38.38 4.4
0 7 24 141.37 7.2
0 7 24 135.41 7.39
0 7 25 28.6 2.08
0 7 25 27.87 2.23
0 7 -25 23.74 3.35
0 7 26 39.91 2.7
0 7 26 41.57 2.89
0 7 27 1.22 0.73
0 7 27 1.21 0.8
0 7 28 3.59 0.85
0 7 28 4.09 1
0 7 29 14.56 1.44
0 7 29 14.08 1.57
0 7 30 0.13 0.75
0 7 31 17.95 1.75
0 -7 32 0.59 0.38
0 -7 33 1.33 0.41
0 -7 34 6.3 0.63
0 -7 35 23.64 1.44
0 -7 36 12.51 0.88
0 -7 37 3.33 0.41
0 -7 38 4.16 0.42
0 -7 39 9.6 0.65
0 -7 40 4.55 0.38
0 7 -40 3.35 0.49
0 8 0 0.17 0.97
0 8 -1 1.3 0.94
0 8 1 0.88 0.96
0 8 -2 30.2 2.6
0 8 2 32.48 2.72
0 8 -2 28.35 4.55
0 8 -3 -0.34 0.9
0 8 3 0.35 0.98
0 8 -3 1.4 2.17
0 8 -4 24.42 2.3
0 8 4 24.76 2.4
0 8 -4 26.16 4.34
0 8 -5 25.37 2.31
0 8 5 25.46 2.43
0 8 -5 27.87 4.52
0 8 -6 19.19 2.01
0 8 6 18.7 2.11
0 8 7 33.83 2.48
0 8 -7 39.04 5.08
0 8 -7 31.82 2.7
0 8 7 31.81 2.85
0 8 -8 7.12 2.58
0 8 8 7.26 1.48
0 8 -8 6.93 1.3
0 8 8 6 2.29
0 8 8 4.83 0.97
0 8 -9 14.52 1.76
0 8 9 15.12 1.94
0 8 -9 13.78 3.17
0 8 9 14.38 3.16
0 8 9 14.03 1.38
0 8 10 62.1 4.33
0 8 -10 59.59 4.07
0 8 -10 69.43 6.77
0 8 10 62.02 6.39
0 8 10 61.42 3.72
0 8 11 2.68 1.22
0 8 -11 2.29 1
0 8 -11 4.6 2.19
0 8 11 2.3 1.89
0 8 11 3.25 0.79
0 8 12 2.82 1.25
0 8 -12 1.95 0.92
0 8 -12 0.32 1.82
0 8 12 1.34 1.79
0 8 12 1.66 0.67
0 8 13 1.43 1.14
0 8 -13 1.46 0.91
0 8 -13 0.32 1.71
0 8 13 1.36 1.77
0 8 13 0.39 0.58
0 8 -14 8.27 1.35
0 8 14 12.39 1.78
0 8 -14 11.02 2.85
0 8 14 8.27 2.65
0 8 14 8.63 1.11
0 8 15 1.69 1.22
0 8 -15 0.45 0.89
0 8 -15 1.85 1.74
0 8 15 1.75 2.06
0 8 15 0.63 0.62
0 8 -16 81.08 5.08
0 8 16 95.96 5.69
0 8 -16 81.79 7.5
0 8 16 85.52 8.15
0 8 16 82.48 4.87
0 8 -17 0.65 0.85
0 8 -17 1.48 1.74
0 8 17 0.37 1.82
0 8 17 0.36 0.6
0 8 -18 46.44 3.37
0 8 -18 48.49 5.43
0 8 18 51.11 3.26
0 8 -19 2.64 0.92
0 8 -19 3.66 1.94
0 8 19 3.81 0.88
0 8 19 2.72 2.38
0 8 20 25.62 2.07
0 8 -20 23.79 2.1
0 8 21 27.52 2.09
0 8 -21 20.69 2
0 8 22 0.77 0.72
0 8 -22 0.96 0.82
0 8 23 32.3 2.35
0 8 -23 27.09 2.23
0 8 24 3.41 0.92
0 8 -24 2.61 0.82
0 8 -25 9.46 1.21
0 8 -26 15.56 1.53
0 8 -27 51.96 3.26
0 8 -28 8.16 1.07
0 8 -29 1.4 0.65
0 8 -30 13.92 1.28
0 -8 31 0.28 0.3
0 8 -31 0.04 0.55
0 -8 32 1.35 0.33
0 8 -32 1.34 0.59
0 -8 33 -0.02 0.26
0 8 -33 0.32 0.49
0 -8 34 1.14 0.28
0 8 -34 1.46 0.53
0 -8 35 0.39 0.23
0 8 -35 0.88 0.43
0 -8 36 0.55 0.21
0 8 -36 0.74 0.39
0 9 0 -1.24 1.4
0 9 -1 0.12 1.37
0 9 1 0.88 1.4
0 9 -2 16.99 2.37
0 9 2 19.55 2.51
0 9 -3 0.73 1.37
0 9 3 0.52 1.41
0 9 4 4.5 1.29
0 9 -4 3.82 1.49
0 9 4 3.64 1.67
0 9 5 0.39 1.43
0 9 -5 0.35 1.44
0 9 5 -0.44 2.58
0 9 5 -0.53 1.02
0 9 6 2.55 1.04
0 9 -6 2.32 1.36
0 9 6 3.58 1.69
0 9 6 -0.44 2.05
0 9 -7 1.36 1.34
0 9 7 0.8 1.4
0 9 7 0.45 2.45
0 9 -7 -1.43 2.91
0 9 -8 24.38 2.69
0 9 8 26.9 2.92
0 9 8 20.04 4.36
0 9 -8 27.85 5.19
0 9 9 0.45 2.28
0 9 9 0.13 1.43
0 9 -9 0.33 1.27
0 9 10 53.46 4.22
0 9 -10 44.7 3.67
0 9 11 1.75 1.49
0 9 -11 0.41 1.12
0 9 12 4.07 1.73
0 9 -12 4.51 1.37
0 9 13 5.05 1.82
0 9 -13 5.05 1.36
0 9 -14 12.2 1.78
0 9 14 14.96 2.24
0 9 -15 3.44 1.28
0 9 -16 5.23 1.3
0 9 -17 10.38 1.61
0 9 -18 33.8 2.75
0 9 -19 1 0.96
0 9 -20 41.13 3.02
0 9 -21 0.63 0.82
0 9 -22 11.39 1.42
0 9 -23 3.74 0.99
0 9 -24 5.52 1.06
0 9 -25 1.54 0.75
0 9 -26 19.27 1.65
0 9 -27 1.58 0.74
0 9 -28 -0.18 0.55
0 -9 29 0.3 0.24
0 9 -29 0.12 0.55
0 -9 30 13.59 0.84
0 9 -30 10.88 1.13
0 -9 31 0.44 0.22
0 9 -31 0.07 0.49
0 10 0 19.68 2.52
0 10 0 15.23 2.93
0 10 -1 3.38 1.72
0 10 -1 1.5 2.1
0 10 1 3.59 2.23
0 10 -2 0.82 2.04
0 10 2 -1.21 2.05
0 10 3 0.17 2.01
0 10 -3 0.16 1.83
0 10 -4 11.54 2.48
0 10 4 13.53 2.75
0 10 -5 4.19 2.02
0 10 5 5.45 2.36
0 10 6 116.77 7.67
0 10 -6 97.39 6.95
0 10 7 24.17 3.29
0 10 -7 18.26 2.71
0 10 8 22.08 3.33
0 10 -8 18.21 2.63
0 10 -9 0.39 1.62
0 10 9 0.36 2.08
0 10 10 35.13 3.84
0 10 -10 28.69 3.13
0 10 -11 26.02 2.95
0 10 11 31.02 3.72
0 10 -12 3.22 1.54
0 10 -13 17.58 2.25
0 10 -14 5.67 1.62
0 10 -15 9.67 1.74
0 10 -16 1.47 1.23
0 10 -17 4.93 1.36
0 10 -18 0.81 1
0 10 -19 11.15 1.55
0 10 -20 6.32 1.27
0 10 -21 0.72 0.88
0 10 -22 1.08 0.86
0 10 -23 30.44 2.26
0 10 -24 73.39 4.26
0 10 -25 2.91 0.8
0 11 0 0.62 2.77
0 11 1 -0.21 2.69
0 11 -1 4.4 2.69
0 11 2 3.73 3.14
0 11 -2 5.8 2.73
0 11 3 0.68 3.02
0 11 -3 -0.56 2.47
0 11 4 4.86 3.29
0 11 -4 3.21 2.43
0 11 -5 -2.72 2.36
0 11 5 -2.12 3.08
0 11 -6 2.58 2.22
0 11 6 5.49 3.25
0 11 -7 2.59 2
0 11 -8 4.47 2.1
0 11 -9 -0.68 1.68
0 11 -10 1.85 1.44
0 11 -10 3.02 1.73
0 11 -11 5.31 1.6
0 11 -11 7.65 1.94
0 11 -12 23.43 2.71
0 11 -12 25.51 2.57
0 11 -13 -1.2 1.39
0 11 -14 0.46 1.22
0 11 -15 3.3 1.35
0 11 -16 24.44 2.31
1 0 0 0.16 0.13
1 0 1 165.61 8.08
1 0 2 109.36 5.4
1 0 3 26.03 1.43
1 0 4 519.34 23.94
-1 0 4 479.08 23.91
1 0 5 16.58 0.96
-1 0 5 13.92 0.95
1 0 6 94.63 4.64
-1 0 6 88.58 4.65
-1 0 7 212.95 10.5
1 0 8 44.77 2.61
1 0 8 41.05 2.62
-1 0 8 41.89 2.42
1 0 9 151.2 7.83
1 0 9 156.19 7.82
-1 0 9 145.88 7.6
1 0 10 82.04 4.57
1 0 10 78.16 4.53
-1 0 10 83.9 4.4
1 0 11 44.99 2.75
1 0 11 42.76 2.76
-1 0 11 40.19 2.51
1 0 12 11.4 1.15
1 0 12 9.76 1.14
-1 0 12 8.88 0.96
1 0 13 14.67 1.4
1 0 13 13.52 1.38
-1 0 13 13.61 1.22
1 0 14 96.75 5.45
1 0 14 95.92 5.54
-1 0 14 94.69 5.27
1 0 15 67.74 4.52
1 0 15 75.08 4.57
-1 0 15 83.75 4.48
1 0 16 35.18 2.63
-1 0 16 34.34 2.46
1 0 17 1.91 0.94
-1 0 17 1.48 0.86
1 0 18 24.4 2.27
-1 0 18 24.06 2.09
1 0 19 72.35 4.65
-1 0 19 73 4.52
1 0 20 3.85 0.61
-1 0 20 3.44 0.57
-1 0 20 2.6 0.92
-1 0 21 14.52 1.08
1 0 21 13.74 1.08
-1 0 21 11.86 1.62
-1 0 22 38.45 2.26
1 0 22 39.83 2.29
1 0 23 35.6 2.05
-1 0 23 32.55 2.01
-1 0 24 17.91 1.23
1 0 24 14.74 1.19
1 0 25 126.64 6.49
-1 0 25 125.8 6.47
-1 0 26 20.31 1.46
1 0 26 24.76 1.55
-1 0 26 21.69 1.53
-1 0 27 16.58 1.28
1 0 27 15.53 1.26
-1 0 27 19.08 1.22
1 0 28 46.07 2.85
-1 0 28 48.96 2.86
-1 0 28 54.04 2.8
-1 0 29 95.89 5.19
1 0 29 98.88 5.23
-1 0 29 100.72 5.12
-1 0 30 5.6 0.77
1 0 30 6.56 0.78
-1 0 30 7.01 0.73
1 0 31 54.74 3.11
-1 0 31 50.41 3.04
-1 0 31 55.14 3.01
1 0 32 0.58 0.48
-1 0 32 1.04 0.49
-1 0 32 0.99 0.47
1 0 33 91.9 4.92
-1 0 33 89.78 4.89
-1 0 33 91.84 4.84
-1 0 34 7.02 0.84
-1 0 34 8.15 0.86
-1 0 35 58.2 3.18
1 0 35 50.3 3.15
-1 0 35 56.3 3.14
1 0 36 5.58 0.75
-1 0 36 3.39 0.64
1 0 37 5.79 0.78
-1 0 37 5.84 0.77
1 0 38 32.61 2.24
-1 0 38 41.58 2.32
1 0 39 260.64 13.11
-1 0 39 266.64 13.09
-1 0 40 27.78 1.84
1 0 40 30.81 1.91
1 0 41 42.73 2.45
-1 0 41 39.39 2.39
-1 0 42 35.8 2.07
1 0 42 32.66 2.05
-1 0 43 0.55 0.37
1 0 43 0.25 0.4
1 0 44 45.91 2.54
-1 0 44 45.71 2.52
1 0 44 43.42 2.47
1 0 45 7.85 0.71
-1 0 45 7 0.68
1 0 45 7.32 0.64
-1 0 46 22.03 1.33
1 0 46 21.07 1.33
1 0 46 19.47 1.25
-1 0 47 56.34 2.95
1 0 47 56.18 2.96
1 0 47 55.55 2.91
1 0 48 11.58 0.79
-1 0 48 12.04 0.78
1 0 48 11.48 0.76
1 0 49 0.4 0.21
-1 0 49 0.8 0.22
1 -1 50 11.88 0.69
1 -1 49 7.65 0.55
1 -1 49 7.16 0.52
1 -1 48 9.4 0.68
1 -1 48 9 0.63
1 -1 47 25.98 1.48
1 -1 47 24.88 1.44
1 -1 46 5.33 0.53
-1 1 46 5.25 0.54
-1 1 45 55.74 2.89
1 -1 45 50.8 2.85
1 -1 44 4.87 0.55
-1 1 44 3.62 0.53
1 -1 43 17.17 1.21
-1 1 43 17.72 1.27
1 -1 42 46.53 2.86
-1 1 42 58.75 2.99
-1 1 41 59.51 3.32
-1 1 40 21.34 1.5
-1 1 39 17.22 1.31
-1 1 38 70.07 3.79
-1 1 38 66.32 3.84
-1 1 37 42.15 2.49
-1 1 37 39.59 2.52
-1 1 36 189.58 9.32
1 -1 36 175.85 9.32
-1 1 36 185.78 9.35
-1 1 35 138.5 6.93
1 -1 35 130.64 6.94
-1 1 35 131.45 6.93
-1 1 34 59.28 3.21
-1 1 34 59.43 3.24
-1 1 33 153.88 7.51
1 -1 33 134.25 7.51
-1 1 33 149.26 7.5
-1 1 32 36.14 2.26
1 -1 32 35.53 2.32
-1 1 32 38.96 2.31
-1 1 31 1.59 0.54
1 -1 31 1.12 0.53
-1 1 31 1.68 0.53
1 -1 30 3.33 0.66
-1 1 30 3.5 0.62
-1 1 30 4.06 0.65
-1 1 30 3.41 0.73
1 -1 29 41.56 2.41
-1 1 29 34.95 2.27
-1 1 29 38.06 2.44
-1 1 29 39.9 2.3
1 -1 28 35.02 2.22
-1 1 28 34.83 2.14
-1 1 28 35.65 2.27
-1 1 28 37.61 2.16
-1 1 27 0.2 0.39
1 -1 27 0.55 0.5
-1 1 27 0.41 0.35
-1 1 27 0.14 0.43
-1 1 26 19.38 1.42
-1 1 26 21.87 1.35
1 -1 26 17.66 1.38
-1 1 26 19.32 1.35
-1 1 25 47.15 2.69
1 -1 25 49.82 2.8
1 -1 24 35.17 2.18
-1 1 24 36.47 2.12
1 -1 24 40.1 3.13
-1 1 23 145.84 7.28
1 -1 23 141.93 7.38
1 -1 23 152.11 8.45
1 -1 22 41.99 2.38
-1 1 22 37.01 2.22
1 -1 22 44.23 3.23
1 -1 21 76.43 4.05
-1 1 21 74.84 3.93
1 -1 21 75.5 4.85
-1 1 20 250.38 12.77
1 -1 20 260.56 13.73
1 -1 20 277.84 12.91
1 -1 19 33.74 2.71
1 -1 18 47.5 3.37
1 -1 17 28.58 2.34
1 -1 16 4.7 1.08
1 -1 15 91.88 5.32
1 -1 14 26.09 2.07
1 -1 13 386.57 19.36
1 -1 12 22.75 1.81
1 -1 11 98.96 5.5
1 -1 10 540.44 26.53
-1 1 9 962.15 46.4
-1 1 8 351.07 17.19
-1 1 7 51.42 2.81
-1 1 6 389.56 18.89
-1 1 5 8.15 0.64
-1 1 4 638.31 30.66
-1 1 3 97.13 4.82
-1 1 2 338.28 16.3
-1 1 1 985.47 46.4
1 1 -1 956.46 46.37
1 1 0 81.37 4.07
-1 1 0 84.33 4.13
1 1 1 953.03 45.61
1 -1 -3 123.11 5.93
1 1 4 641.07 30.8
1 1 5 9.48 0.72
1 1 6 400.29 19.42
1 1 7 51.18 2.89
1 1 7 53.68 2.81
1 1 8 382 20.13
1 1 8 435.4 20.01
1 1 9 1031.2 55.02
1 1 9 1224.37 54.89
1 1 10 646.16 31.18
-1 -1 14 24.42 1.93
-1 -1 15 88.13 5.11
-1 -1 16 4.54 1.05
-1 -1 17 31.22 2.45
-1 -1 18 50.08 3.45
-1 -1 19 30.48 2.54
-1 -1 20 240.97 12.46
1 1 20 264.27 12.42
-1 -1 20 252.94 13.31
1 1 21 75.31 3.83
-1 -1 21 68.15 3.87
-1 -1 21 79.22 4.77
-1 -1 22 35.75 2.23
1 1 22 40.02 2.2
-1 -1 22 37.07 2.97
-1 -1 23 134.53 7.12
1 1 23 140.34 7.07
-1 -1 24 32.39 2.07
1 1 24 35.73 2.06
-1 -1 24 36.22 2.9
-1 -1 25 39.95 2.5
1 1 25 47.49 2.53
-1 -1 25 42.9 3.36
-1 -1 26 18.52 1.38
1 1 26 18.38 1.35
1 1 26 21.86 1.42
-1 -1 26 20.57 2.16
1 1 27 0.09 0.37
-1 -1 27 0.39 0.42
1 1 27 0.44 0.47
-1 -1 27 0.45 0.34
-1 -1 27 0.11 0.72
-1 -1 28 31.94 2.17
1 1 28 35.83 2.18
1 1 28 41.89 2.29
-1 -1 28 36.37 2.08
-1 -1 28 34.83 3.11
-1 -1 29 34.64 2.26
1 1 29 38.45 2.27
-1 -1 29 38.09 2.16
1 1 30 3.77 0.61
-1 -1 30 3.43 0.64
-1 -1 30 3.5 0.57
1 1 31 1.77 0.52
-1 -1 31 1.53 0.55
-1 -1 31 2.36 0.51
1 1 32 35.53 2.24
-1 -1 32 36.32 2.27
1 1 33 134.66 7.09
-1 -1 33 139.82 7.12
1 1 34 51.92 3.22
-1 -1 34 61.69 3.3
1 1 35 135.17 6.98
-1 -1 35 133.68 6.96
1 1 36 178.52 9.36
-1 -1 36 190.91 9.37
1 1 37 42.96 2.59
-1 -1 37 43.51 2.6
1 1 38 76.98 4.09
-1 -1 38 71.02 4.02
1 1 39 20.24 1.44
-1 -1 39 17.81 1.36
-1 -1 40 18.87 1.38
1 1 40 19.98 1.43
1 1 41 50.95 2.89
-1 -1 41 51.81 2.85
1 1 41 47.97 2.78
-1 -1 42 50.62 2.93
1 1 42 55.94 3.04
1 1 42 53.23 2.92
-1 -1 43 15.99 1.17
1 1 43 18.14 1.3
1 1 43 18.48 1.2
1 1 44 4.85 0.59
1 1 44 5.3 0.55
-1 -1 45 55.54 2.92
1 1 45 54.22 2.96
1 1 45 53.91 2.9
1 1 46 5.78 0.56
-1 -1 46 4.9 0.53
1 1 46 6.5 0.56
-1 -1 47 26.1 1.47
1 1 47 24.52 1.48
-1 -1 48 10.71 0.74
-1 -1 49 8.26 0.57
1 -2 50 23.21 1.22
1 -2 49 10 0.63
1 -2 48 12.63 0.8
1 -2 48 12.66 0.79
1 -2 47 6.31 0.52
1 -2 46 3.37 0.41
1 -2 45 5.96 0.57
1 -2 44 13.87 1
1 -2 43 7.7 0.72
-1 2 43 8.16 0.76
1 -2 42 5.98 0.66
-1 2 42 6.76 0.7
-1 2 41 37.98 2.27
-1 2 40 16.84 1.28
-1 2 39 124.65 5.91
-1 2 39 98.27 5.88
-1 2 38 109.11 5.22
-1 2 38 84 5.16
-1 2 37 60.15 3.26
-1 2 37 50.99 3.26
-1 2 36 38.18 2.34
-1 2 36 35.45 2.37
-1 2 35 70.11 3.76
-1 2 35 63.35 3.79
-1 2 34 4.39 0.7
1 -2 34 3.78 0.7
-1 2 34 4.18 0.8
-1 2 33 41.43 2.37
1 -2 33 35.33 2.36
-1 2 33 37.83 2.4
-1 2 33 36.27 2.54
-1 2 32 11.54 1.02
1 -2 32 10.73 1.05
-1 2 32 11.67 1.12
-1 2 32 9.37 1.19
1 -2 31 1.49 0.58
-1 2 31 0.52 0.48
-1 2 31 1 0.54
-1 2 31 1.07 0.67
-1 2 30 8.94 1.04
-1 2 30 8.44 0.92
-1 2 30 7.99 0.86
1 -2 30 9.35 0.95
-1 2 29 12.45 1.06
-1 2 29 10.19 1.1
1 -2 29 11.13 1.07
-1 2 29 10.92 0.97
-1 2 28 5.04 0.81
-1 2 28 5.06 0.69
1 -2 28 4.06 0.68
-1 2 28 5.2 0.64
1 -2 27 38.73 3.13
-1 2 27 37.85 2.21
-1 2 27 34.29 2.28
-1 2 27 35.44 2.14
1 -2 27 36.06 2.27
1 -2 26 14.43 1.82
-1 2 26 12.16 1.01
1 -2 26 14.84 1.16
-1 2 26 13.52 1.06
-1 2 26 12.78 1.13
1 -2 25 172.28 9.34
-1 2 25 152.84 8.12
-1 2 25 168.17 8.2
1 -2 25 166.76 8.3
-1 2 24 26.71 1.66
1 -2 24 31.02 2.57
-1 2 23 33.11 1.92
1 -2 23 31.15 2.71
-1 2 22 6.07 0.62
1 -2 22 7.18 1.22
-1 2 21 19.4 1.25
1 -2 21 19.3 1.92
-1 2 20 54.54 2.91
1 -2 20 55.95 3.72
-1 2 19 24.51 1.5
1 -2 19 30.71 2.36
-1 2 18 213.64 10.52
1 -2 18 223.08 11.42
1 -2 17 127.27 7.13
1 -2 16 261.68 13.57
1 -2 15 92.17 5.36
1 -2 14 69.12 4.03
-1 2 14 60.25 3.89
1 -2 13 167.16 8.45
-1 2 13 149.21 8.28
-1 2 12 10.25 1.09
-1 2 11 64.66 3.72
-1 2 10 708.75 34.43
-1 2 9 611.87 29.74
-1 2 8 452.55 22.09
-1 2 7 125.52 6.43
-1 2 4 131.72 6.66
-1 2 3 798.85 38.39
1 2 -3 795.92 38.41
-1 2 2 1157.64 55.56
1 2 -2 1157.37 55.56
1 2 -1 274.74 13.67
-1 2 1 285.61 13.7
1 2 0 38.61 2.17
-1 2 0 39.79 2.25
-1 2 -1 263.71 13.05
1 2 1 266.54 12.98
1 2 2 1102.64 52.94
1 2 5 535.47 25.96
1 2 6 322.23 15.79
-1 -2 7 131.21 6.51
1 2 7 132.97 6.74
1 2 7 131.29 6.71
-1 -2 8 470.06 21.91
1 2 8 430.55 22.05
1 2 8 451.44 22.16
-1 -2 9 634.99 28.82
1 2 9 561.75 29.06
1 2 9 573.95 28.93
-1 -2 10 756.17 34.76
1 2 10 681.49 35.02
1 2 10 706.31 34.84
-1 -2 11 72.94 3.96
1 2 11 71.73 4.26
1 2 11 83.16 4.07
1 2 12 7.74 1
1 2 12 7.93 0.79
-1 -2 13 169.87 8.07
1 2 13 145.48 8.38
1 2 13 156.74 8.07
-1 -2 14 71.29 3.74
1 2 14 61.62 4.06
-1 -2 15 104.03 5.5
1 2 18 216.45 10.59
1 2 19 28.22 1.65
-1 -2 20 59.5 3.84
1 2 20 52.73 2.87
-1 -2 21 18.8 1.93
1 2 21 17.29 1.17
-1 -2 22 5.77 1.21
1 2 22 5.56 0.6
1 2 23 29.4 1.8
-1 -2 23 34.21 2.79
1 2 24 28.37 1.74
-1 -2 24 29.64 2.62
-1 -2 25 143.42 7.81
1 2 25 145.2 7.73
1 2 25 172.94 7.86
-1 -2 25 168.03 9.03
1 2 26 13.37 1.07
-1 -2 26 11.84 1.12
1 2 26 17.58 1.21
-1 -2 26 16.67 1.96
-1 -2 27 35.22 2.21
1 2 27 33.43 2.1
1 2 27 38.16 2.23
-1 -2 27 35.75 3.12
1 2 28 5.22 0.66
-1 -2 28 5.16 0.72
-1 -2 28 6.01 1.3
-1 -2 29 11.94 1.1
1 2 29 11.03 1
-1 -2 29 12.91 1.86
1 2 30 8.41 0.86
-1 -2 30 8.4 0.9
-1 -2 30 8.91 1.59
-1 -2 31 0.29 0.54
1 2 31 1.43 0.5
-1 -2 31 0.39 0.86
1 2 32 9.64 0.96
-1 -2 32 10.79 1.02
-1 -2 32 11.18 1.83
1 2 33 38.5 2.4
-1 -2 33 39.57 2.43
1 2 34 3.49 0.66
-1 -2 34 3.26 0.66
1 2 35 64.7 3.69
-1 -2 35 68.08 3.7
1 2 35 63.69 3.57
1 2 36 31.41 2.1
-1 -2 36 35.09 2.11
1 2 36 31.45 2
1 2 37 56.74 3.12
-1 -2 37 49.74 3.02
1 2 37 52.26 2.97
-1 -2 38 90.78 4.83
1 2 38 95.34 4.96
1 2 38 86.91 4.76
-1 -2 39 108.24 5.75
1 2 39 115.91 5.86
1 2 39 108.45 5.71
1 2 40 18.26 1.4
-1 -2 40 18.01 1.31
1 2 40 19.78 1.32
1 2 41 38.72 2.28
-1 -2 41 34.33 2.18
1 2 41 40.26 2.22
-1 -2 42 6.61 0.68
1 2 42 6.99 0.73
1 2 42 6.25 0.67
-1 -2 43 8.1 0.74
1 2 43 8.49 0.8
1 2 43 8.6 0.75
-1 -2 44 16.09 1.07
1 2 44 15.13 1.07
-1 -2 45 5.15 0.51
-1 -2 46 3.25 0.39
-1 -2 47 7.46 0.57
-1 -2 48 13.41 0.83
1 -3 49 15.41 0.86
1 -3 47 5.33 0.44
1 -3 46 25.66 1.45
1 -3 45 5.89 0.53
1 -3 44 4.67 0.52
1 -3 43 7.38 0.68
1 -3 42 8.21 0.75
-1 3 40 21.42 1.71
-1 3 39 2.87 0.81
-1 3 38 5.83 0.75
-1 3 38 5.33 0.94
-1 3 37 5.06 0.72
-1 3 37 3.75 0.88
-1 3 36 32.59 2.05
-1 3 36 29.99 2.17
-1 3 35 47.9 2.76
-1 3 35 44.22 2.89
-1 3 34 1.45 0.56
-1 3 34 0.67 0.65
-1 3 33 63.16 3.7
-1 3 33 63.92 3.59
-1 3 32 44.11 2.87
1 -3 32 44.47 2.78
-1 3 32 52.13 2.82
-1 3 31 27.6 1.99
-1 3 31 30.24 1.91
1 -3 31 29.04 1.96
-1 3 30 10.87 1.15
1 -3 30 11.57 1.12
-1 3 30 11.96 1.05
1 -3 29 57.9 3.56
-1 3 29 67.6 3.55
1 -3 29 66.08 4.51
-1 3 28 25.37 1.63
1 -3 28 22.19 2.33
1 -3 28 21.57 1.65
1 -3 27 36.04 3.04
-1 3 27 37.32 2.25
1 -3 26 30.77 2.71
-1 3 26 32.24 1.99
1 -3 25 124.41 6.82
-1 3 25 118.58 5.75
1 -3 24 59.28 3.87
-1 3 24 57.23 2.97
1 -3 23 142.87 8.33
-1 3 23 135.05 7.57
-1 3 22 67.67 3.55
1 -3 22 62.63 4.27
-1 3 21 51.44 2.76
1 -3 21 45.46 3.4
-1 3 20 72.63 3.66
1 -3 20 58.97 4.26
-1 3 19 103.74 5.13
1 -3 19 90.22 5.85
-1 3 18 134.45 6.56
1 -3 18 119.23 7.28
-1 3 17 53.76 2.74
1 -3 17 47.84 3.43
-1 3 17 45.29 3.59
-1 3 16 4.85 0.52
1 -3 16 4.94 1
-1 3 16 4.44 1.11
-1 3 15 51.29 2.64
1 -3 15 49.31 3.33
-1 3 15 45.91 3.4
-1 3 14 14.88 1.61
-1 3 13 28.08 2.22
-1 3 12 39.71 2.74
-1 3 11 88.44 5.05
-1 3 10 13.98 1.33
-1 3 9 14.47 1.31
1 3 -5 211.89 10.72
-1 3 5 209.45 10.68
1 3 -4 379.84 18.87
-1 3 4 384.37 18.85
1 3 -3 100.55 5.38
1 3 -2 505.3 24.68
1 3 -1 258.67 12.89
1 3 0 155.58 7.96
1 3 1 257.78 12.85
1 3 2 469.16 22.97
1 3 3 86.88 4.74
1 3 6 138.93 7.21
1 3 7 11.99 1.07
1 3 8 325.1 16.11
1 3 9 11.07 1.16
1 3 9 12.24 1.08
-1 -3 10 16.36 1.18
1 3 10 15.26 1.46
1 3 10 17.7 1.32
-1 -3 11 100.45 5.08
1 3 11 95.84 5.48
1 3 11 93.48 5.15
1 3 12 37.38 2.69
1 3 12 33.57 2.28
-1 -3 13 30.45 1.86
1 3 13 26.4 2.23
1 3 13 27.52 1.87
-1 -3 14 17.82 1.31
1 3 14 15.6 1.3
1 3 14 16.07 1.75
1 3 15 48.6 2.42
-1 -3 15 48.43 2.74
1 3 15 41.22 3.2
1 3 15 38.48 2.68
1 3 16 5.32 0.53
-1 -3 16 5.06 0.78
1 3 16 6.58 1.27
1 3 17 54.23 2.82
-1 -3 17 55.51 3.18
1 3 18 131.96 6.64
-1 -3 18 134.52 7.02
1 3 19 107.86 5.3
-1 -3 19 96.4 5.62
1 3 20 72.21 3.79
1 3 21 49.41 2.72
1 3 22 68.26 3.64
1 3 23 151.69 7.68
1 3 23 155.12 7.75
-1 -3 23 147.65 8.69
1 3 24 59.37 3.1
1 3 24 52.23 3.17
1 3 24 56.22 3.14
-1 -3 24 49.93 3.92
1 3 25 98.94 5.68
1 3 25 122.1 5.86
1 3 25 121.54 6.02
1 3 25 118.4 5.92
-1 -3 25 113.5 6.93
1 3 26 25.52 1.73
1 3 26 31.44 1.88
1 3 26 31.95 1.96
1 3 26 30.91 2.02
-1 -3 26 31.12 2.81
-1 -3 27 30.87 2.91
1 3 27 36.45 2.09
1 3 27 34.68 2.21
1 3 27 36.16 2.15
1 3 28 20.36 1.43
-1 -3 28 23.88 2.45
-1 -3 28 19.53 1.57
1 3 28 26.48 1.64
1 3 28 22.26 1.65
1 3 28 23.98 1.76
1 3 29 64.38 3.54
1 3 29 66.15 3.44
-1 -3 29 61.83 3.44
1 3 29 52.62 3.25
-1 -3 29 63.91 4.54
1 3 30 11.67 1.16
1 3 30 12.65 1.09
-1 -3 30 11.95 1.1
1 3 30 11.16 0.95
-1 -3 30 8.64 1.67
1 3 31 28.62 2.01
-1 -3 31 27.39 1.85
1 3 31 29.32 1.89
1 3 31 26.06 1.74
-1 -3 31 27.38 2.77
1 3 32 47.13 2.8
-1 -3 32 47.61 2.78
1 3 32 44.4 2.66
-1 -3 32 50.04 3.89
-1 -3 33 59.9 3.37
1 3 33 62.1 3.39
1 3 33 55.64 3.25
-1 -3 33 56.69 4.41
1 3 34 1.52 0.55
-1 -3 34 1.08 0.53
1 3 34 1.42 0.46
-1 -3 34 0.8 0.86
1 3 35 44.35 2.6
-1 -3 35 42.72 2.57
1 3 35 39.99 2.48
-1 -3 35 44.74 3.69
1 3 36 31.84 2.01
-1 -3 36 31.67 2.05
1 3 36 33.7 2.11
1 3 37 4.23 0.63
-1 -3 37 4.51 0.67
1 3 37 4.21 0.68
1 3 38 5.01 0.68
-1 -3 38 5.65 0.7
1 3 38 4.37 0.69
1 3 39 3.01 0.53
-1 -3 39 1.83 0.49
1 3 40 22.43 1.52
-1 -3 40 24.64 1.56
1 3 41 8.92 0.81
-1 -3 41 7.55 0.75
-1 -3 42 7.77 0.71
-1 -3 43 6.32 0.61
-1 -3 44 6 0.57
-1 -3 45 6.61 0.56
-1 -3 46 26.26 1.47
-1 -3 47 5.71 0.45
1 -4 46 0.06 0.18
1 -4 45 1.13 0.26
1 -4 44 0.79 0.27
1 -4 43 0.3 0.26
1 -4 42 8.65 0.73
1 -4 41 10.89 0.87
-1 4 36 8.58 1.28
-1 4 35 13.65 1.52
1 -4 35 12.02 1.86
-1 4 34 2.82 0.93
1 -4 34 3.31 1.16
-1 4 33 11.3 1.36
1 -4 33 10.51 1.75
-1 4 32 6.69 1.03
-1 4 32 6.63 1.09
1 -4 32 5.95 1.38
-1 4 31 3.33 0.83
-1 4 31 4.27 0.94
1 -4 31 2.98 1.13
-1 4 30 1.88 0.76
-1 4 30 0.67 0.71
1 -4 30 0.99 0.88
-1 4 29 23.2 1.88
-1 4 29 21.37 1.7
1 -4 29 23.6 2.6
1 -4 29 22.42 2.31
-1 4 28 74.78 4.47
-1 4 28 80.28 4.39
1 -4 28 75.93 5.42
1 -4 28 77.35 5.09
-1 4 27 11.9 1.26
-1 4 27 10.78 1.15
1 -4 27 11.4 1.63
1 -4 26 1.36 0.79
-1 4 26 1.32 0.64
-1 4 26 2.37 0.63
-1 4 25 14.65 1.3
-1 4 25 13.48 1.22
1 -4 25 14.03 1.69
1 -4 24 2.17 0.84
-1 4 24 0.72 0.52
-1 4 24 0.98 0.5
-1 4 23 45.96 2.67
-1 4 23 41.84 2.68
1 -4 23 48.05 3.35
1 -4 22 25.9 2.21
-1 4 22 22.52 1.63
-1 4 22 23.45 1.62
1 -4 21 17.99 1.82
-1 4 21 15.83 1.27
-1 4 21 16.79 1.26
1 -4 20 4.67 0.98
-1 4 20 4.86 0.66
-1 4 20 5.26 0.67
1 -4 19 17.79 1.82
-1 4 19 21.28 2.32
1 -4 18 89.49 5.25
-1 4 18 82.41 5.71
1 -4 17 1.64 0.72
-1 4 17 1.59 0.86
-1 4 16 3.25 0.58
-1 4 16 2.62 0.96
-1 4 15 1.83 0.52
-1 4 15 1.77 0.9
-1 4 14 0.17 0.42
-1 4 14 0.09 0.8
-1 4 13 15.84 1.18
-1 4 13 16.4 1.8
-1 4 12 21.11 1.41
-1 4 12 20.76 2.01
-1 4 11 82.79 4.44
-1 4 11 94.05 5.29
-1 4 10 287.64 14.32
-1 4 10 311.52 15.17
1 4 -8 254.68 13.27
1 4 -7 109.6 6.27
1 4 -6 171.24 7.61
-1 4 6 127.98 6.51
1 4 -5 149.78 8.09
1 4 -4 79.66 4.69
1 4 -3 117.95 6.5
1 4 -2 151.87 8.13
1 4 -1 2.26 0.75
1 4 0 302.74 15.34
1 4 1 3.32 0.82
1 4 2 146.97 7.92
1 4 3 98.7 5.66
1 4 4 79.82 4.74
1 4 6 152.52 8.1
1 4 7 114.32 6.25
1 4 8 252.47 12.85
1 4 9 98.72 5.49
1 4 10 266.42 13.46
1 4 10 309.63 14.37
1 4 10 272.46 13.85
-1 -4 11 95.95 4.74
1 4 11 83.83 4.56
1 4 11 84.02 4.87
1 4 11 90.17 5.36
-1 -4 12 25.72 1.61
1 4 12 20.22 1.44
1 4 12 21.33 2.07
1 4 12 21.5 1.64
-1 -4 13 18.8 1.34
1 4 13 16.42 1.22
1 4 13 15 1.31
1 4 13 16.12 1.84
-1 -4 14 0.38 0.41
1 4 14 0.32 0.46
1 4 14 -0.38 0.82
1 4 14 0.49 0.41
-1 -4 15 2.23 0.56
1 4 15 2.25 0.54
1 4 15 2.73 1.01
1 4 15 2.6 0.58
1 4 16 2.32 0.58
1 4 16 2.07 0.91
1 4 17 1.99 0.9
1 4 18 88.59 5.92
1 4 19 18.9 2.3
1 4 22 27.1 1.73
1 4 22 23.69 1.71
1 4 23 42.83 2.53
1 4 23 45.23 2.73
1 4 23 48.79 2.72
1 4 24 1.05 0.4
1 4 24 1.48 0.55
1 4 24 1.26 0.55
1 4 25 14.73 1.11
-1 -4 25 12.78 1.8
1 4 25 15.52 1.26
1 4 25 13.45 1.29
1 4 26 1.31 0.59
1 4 26 1.55 0.62
1 4 26 1.4 0.47
-1 -4 26 1.5 0.86
1 4 27 7.45 0.83
1 4 27 11.21 1.1
1 4 27 10.26 1.14
-1 -4 27 13.9 1.83
1 4 28 67.81 3.93
1 4 28 74.6 4.18
1 4 28 78.32 4.28
-1 -4 28 79.12 5.18
1 4 29 19.91 1.48
-1 -4 29 23.23 2.41
1 4 29 22.88 1.81
1 4 29 21.27 1.7
-1 -4 30 2.2 0.62
1 4 30 1.73 0.51
1 4 30 2.54 0.78
-1 -4 30 1.26 0.9
-1 -4 31 3.23 0.66
1 4 31 4.37 0.89
1 4 31 2.88 0.61
-1 -4 31 2.4 1
-1 -4 32 6.07 0.82
1 4 32 6.49 0.79
-1 -4 32 4.66 1.24
-1 -4 33 11.13 1.02
1 4 33 7.92 0.89
-1 -4 33 11.21 1.71
-1 -4 34 3.26 0.62
1 4 34 2.82 0.6
-1 -4 34 3.24 1.05
1 4 35 10.23 1.02
-1 -4 35 12.74 1.07
1 4 36 5.75 0.76
-1 -4 36 8.45 0.83
-1 -4 37 4.41 0.62
-1 -4 38 13.14 1.05
-1 -4 39 2.62 0.51
-1 -4 40 3.79 0.52
-1 -4 41 13.33 0.98
-1 -4 42 8.59 0.71
-1 -4 43 0.63 0.28
-1 -4 44 0.57 0.25
-1 -4 45 1.05 0.24
-1 -4 46 0.24 0.18
1 -5 44 0.75 0.22
1 -5 43 3.7 0.4
1 -5 42 0.99 0.29
1 -5 41 0.17 0.26
1 -5 40 7.68 0.69
1 -5 39 7.68 0.72
-1 5 38 5.39 1
-1 5 37 13.82 1.41
-1 5 36 1.02 0.85
-1 5 36 0.63 0.75
-1 5 35 25.43 2.09
-1 5 35 22.24 1.89
-1 5 34 33.17 2.53
-1 5 34 33.18 2.39
-1 5 33 111.37 6.15
-1 5 33 112.27 6.32
-1 5 32 8.07 1.26
1 -5 32 8.02 1.52
-1 5 32 7.3 1.08
-1 5 31 71.76 4.24
-1 5 31 68.23 4.36
1 -5 31 80.46 5.31
-1 5 30 2.72 0.99
1 -5 30 1.86 1
-1 5 30 3.33 0.85
1 -5 29 36.85 3.22
-1 5 29 35.94 2.46
-1 5 29 34.42 2.55
-1 5 28 10.85 1.23
-1 5 28 10.75 1.33
1 -5 27 41.99 3.17
-1 5 27 39.58 2.64
-1 5 27 40.06 2.78
-1 5 26 2.24 0.77
1 -5 26 2.55 0.88
-1 5 26 1.83 0.76
1 -5 25 21.5 2.07
-1 5 25 19.31 1.67
-1 5 25 21.2 1.65
1 -5 24 38.55 3.03
-1 5 24 41.87 2.71
-1 5 24 41.81 2.63
-1 5 23 1.54 0.6
1 -5 23 3.99 0.95
-1 5 23 2.71 0.74
-1 5 22 2.48 0.67
1 -5 22 4.1 0.94
-1 5 22 3.79 0.74
-1 5 21 6.27 0.83
-1 5 21 4.56 0.76
1 -5 21 7.36 1.18
-1 5 20 5.64 0.78
-1 5 20 5.21 0.79
1 -5 20 6.32 1.09
-1 5 19 0.44 0.44
-1 5 19 1.87 1.19
-1 5 19 0.79 0.46
1 -5 19 0.41 0.62
1 -5 18 29.32 2.35
-1 5 18 30.44 3.19
-1 5 18 29.6 1.87
-1 5 18 29.93 1.91
-1 5 18 26.31 1.72
1 -5 17 15.1 1.58
-1 5 17 11.99 1.91
-1 5 17 15.49 1.16
-1 5 17 11.38 1.2
-1 5 17 14.78 1.16
-1 5 17 12.98 1.03
-1 5 16 15 1.34
-1 5 16 17.02 1.18
-1 5 16 16.02 1.26
-1 5 16 17.63 2.23
-1 5 15 13.84 1.06
-1 5 15 14.88 1.27
-1 5 15 15.74 2.05
-1 5 14 48.1 2.89
-1 5 14 55.41 4.01
1 5 -14 44.22 3.75
-1 5 14 48.52 2.72
-1 5 13 3.71 0.66
-1 5 13 3.64 1.08
1 5 -13 3.51 1.15
-1 5 13 4.05 0.56
-1 5 12 1.83 0.55
-1 5 12 2.66 0.98
1 5 -12 1.65 0.99
-1 5 12 2.28 0.49
-1 5 11 44.4 2.69
-1 5 11 50.46 3.68
-1 5 11 46.81 2.61
1 5 -11 45.11 3.6
-1 5 10 55.57 3.18
-1 5 10 55.29 3.08
1 5 -10 62.25 4.21
-1 5 9 6.92 0.76
-1 5 9 6.65 0.73
1 5 -9 6.24 1.31
-1 5 8 128.54 6.85
-1 5 8 135.78 6.82
1 5 -8 152.98 8.05
-1 5 7 26.47 1.67
-1 5 7 25.44 1.64
1 5 -7 27.17 2.44
-1 5 6 2.54 0.51
-1 5 6 2.14 0.52
1 5 -6 3.41 0.99
-1 5 5 88.71 4.66
-1 5 5 87.78 4.66
1 5 -5 97.01 5.66
-1 5 4 212.05 10.68
-1 5 4 215.49 10.68
1 5 -4 227.25 11.71
-1 5 3 19.4 1.38
1 5 -3 23.08 1.43
1 5 -3 22.75 2.14
1 5 -2 13.98 1.05
-1 5 2 12.49 1.01
-1 5 1 112.92 5.72
1 5 -1 118.02 5.76
-1 5 1 102.55 5.71
1 5 -1 124.89 6.79
1 5 0 2.03 0.45
-1 5 0 1.63 0.45
-1 5 0 1.32 0.47
1 5 0 2.93 0.92
-1 5 -1 113.29 5.79
1 5 1 120.6 5.83
-1 5 -1 107.11 5.8
1 5 1 115.29 6.75
1 5 2 9.48 0.84
-1 5 -2 8.8 0.8
-1 5 -2 8.51 0.85
1 5 2 9.22 1.46
-1 5 -3 19.26 1.28
1 5 3 18.13 1.28
-1 5 -3 19.74 1.31
1 5 3 17.14 1.93
1 5 4 234.66 11.31
-1 5 -4 222.16 11.26
1 5 5 92.62 4.87
-1 5 -5 93.49 4.83
1 5 6 2.34 0.5
1 5 6 3.2 0.88
-1 5 -6 2.02 0.48
1 5 7 27.07 1.73
1 5 7 26.8 2.19
-1 5 -7 26.29 1.66
1 5 8 134.18 7.08
1 5 8 136.32 7.65
-1 5 -8 143.27 6.99
1 5 9 7.16 0.8
1 5 9 6.71 1.06
-1 5 -9 7.05 0.7
-1 5 -10 57.48 4.42
1 5 10 59.1 3.35
1 5 10 58.02 3.72
1 5 10 57.59 3.23
-1 5 -10 63.15 3.22
1 5 11 47.28 2.82
-1 5 -11 46.45 3.89
1 5 11 44.2 3.07
1 5 11 46.46 3.69
-1 5 -11 50.77 2.67
1 5 11 48.42 2.7
1 5 12 1.37 0.52
1 5 12 1.07 0.89
1 5 12 1.09 0.31
-1 5 -12 1.08 0.38
1 5 12 1 0.37
1 5 12 0.74 0.5
1 5 13 2.2 0.57
1 5 13 3.13 1.05
1 5 13 1.72 0.42
-1 5 -13 2.49 0.42
1 5 13 1.58 0.58
1 5 14 51.04 3.89
-1 5 -14 49.95 2.52
1 5 14 46.14 2.57
1 5 14 44.94 2.76
1 5 15 11.27 1.26
1 5 15 13.78 1.95
-1 5 -15 15.83 1
1 5 15 14 1.05
1 5 15 14.78 1.26
1 5 16 18.36 2.31
1 5 16 18.27 1.24
-1 5 -16 16.93 1.11
1 5 16 16.26 1.43
1 5 17 10.74 1.17
1 5 17 15.15 2.19
1 5 18 28.34 3.11
1 5 19 1.13 0.45
1 5 19 3.52 1.4
1 5 20 6.65 0.82
1 5 20 6.57 0.81
1 5 21 7.75 0.9
1 5 21 8.22 0.93
1 5 22 4.1 0.72
1 5 22 3.65 0.72
1 5 23 3.88 0.73
1 5 23 5.57 0.83
1 5 24 44.24 2.76
1 5 24 45.78 2.84
1 5 25 23.27 1.78
1 5 25 21.44 1.67
1 5 26 2.53 0.76
1 5 26 2.81 0.75
1 5 27 41.38 2.69
1 5 27 42.22 2.77
-1 -5 27 40.61 3.4
1 5 28 10.13 1.23
1 5 28 10.86 1.21
-1 -5 28 10.34 1.63
1 5 29 37.75 2.47
1 5 29 34.98 2.5
-1 -5 29 33.6 3.11
-1 -5 30 2.79 1.01
-1 -5 31 69.67 3.81
-1 -5 31 63.97 4.78
-1 -5 32 7.72 0.85
-1 -5 32 7.8 1.37
-1 -5 33 115.13 5.99
-1 -5 34 37.18 2.25
-1 -5 35 26.36 1.72
-1 -5 36 0.77 0.4
-1 -5 37 14.45 1.08
-1 -5 38 6.29 0.65
-1 -5 39 9.16 0.78
-1 -5 40 8.95 0.74
-1 -5 41 0.18 0.26
-1 -5 42 0.87 0.28
-1 -5 43 3.93 0.4
-1 -5 44 0.52 0.2
1 -6 42 7.38 0.53
1 -6 41 2.99 0.36
1 -6 40 1.81 0.32
1 -6 39 3.67 0.44
1 -6 38 4.77 0.53
1 -6 37 7.57 0.69
-1 6 37 8.76 1.12
-1 6 36 2.83 0.85
-1 6 35 8.54 1.3
-1 6 35 8.89 1.22
-1 6 34 3.28 1
-1 6 34 2.09 0.81
-1 6 33 5.19 1.07
-1 6 33 4.96 0.98
-1 6 32 10.48 1.29
-1 6 32 11.95 1.51
-1 6 31 10.36 1.3
-1 6 31 11.07 1.45
-1 6 30 7.4 1.29
-1 6 30 8.62 1.14
-1 6 29 13.44 1.41
-1 6 29 15.09 1.63
1 6 -29 10.44 1.98
1 -6 29 12.83 1.79
-1 6 28 40.07 2.78
-1 6 28 36.96 2.58
-1 6 27 9.16 1.33
-1 6 27 11.96 1.29
1 6 -27 7.91 1.84
-1 6 26 5.96 1.12
1 6 -26 4.72 1.64
-1 6 26 5.69 0.97
-1 6 25 67.68 4.11
-1 6 25 73.93 4.07
-1 6 24 5.19 0.97
1 6 -24 4.41 1.48
-1 6 24 5.44 0.93
-1 6 23 8.16 1.13
-1 6 23 8.97 1.12
1 6 -23 8.09 1.94
-1 6 22 3.26 0.76
1 -6 22 4.09 0.91
1 6 -22 2.74 1.36
-1 6 22 3.67 0.81
-1 6 21 6.2 1.95
-1 6 21 4.6 0.88
1 -6 21 4.11 0.95
-1 6 21 3.09 0.76
-1 6 20 80.52 6.55
-1 6 20 80.79 4.33
-1 6 20 75.45 4.38
1 6 -20 67.53 5.72
1 -6 20 71.34 4.69
-1 6 19 9.38 2.23
-1 6 19 8.8 1.06
1 -6 19 7.58 1.21
1 6 -19 8.01 1.88
-1 6 19 9.43 1.01
-1 6 18 34.6 3.83
-1 6 18 35.76 2.23
-1 6 18 31.76 2.25
1 6 -18 28.48 3.39
1 -6 18 34.96 2.65
-1 6 17 24.09 3.21
-1 6 17 23.15 1.69
-1 6 17 23.52 1.96
-1 6 17 23.93 1.79
1 -6 17 26.71 2.16
1 6 -17 17.82 2.67
1 6 -16 49.66 4.35
-1 6 16 59.02 4.82
-1 6 16 50.42 2.96
-1 6 16 52.23 3.28
-1 6 16 49.85 3.04
-1 6 16 47.09 2.91
1 6 -15 7.75 1.76
-1 6 15 9.15 1.96
-1 6 15 10.17 1
-1 6 15 10.74 1.22
-1 6 15 12.17 1.12
-1 6 15 9.56 1
-1 6 14 124.24 7.84
-1 6 14 114.32 5.89
-1 6 14 110.25 6.13
1 6 -14 106.61 7.41
-1 6 14 109.05 5.9
-1 6 13 4.26 1.46
-1 6 13 3.57 0.62
-1 6 13 2.61 0.76
1 6 -13 2.37 1.19
-1 6 13 3.04 0.67
-1 6 12 44.6 2.82
1 6 -12 44.12 3.92
-1 6 12 48.56 4.1
-1 6 12 42.25 2.62
-1 6 11 10.78 1.14
1 6 -11 9.88 1.84
-1 6 11 9.82 1.84
-1 6 11 9.8 1.01
-1 6 10 6.19 0.88
1 6 -10 3.86 1.22
-1 6 9 68.16 3.98
-1 6 9 68.5 3.86
1 6 -9 78.27 5.33
-1 6 8 2.27 0.62
-1 6 8 1.96 0.55
1 6 -8 3.17 1.19
-1 6 7 23.28 1.68
-1 6 7 22.03 1.61
1 6 -7 26.53 2.72
1 6 -6 49.82 2.75
-1 6 6 42.05 2.69
-1 6 6 41.32 2.65
1 6 -6 51.95 4
1 6 -5 24.89 1.74
-1 6 5 26.26 1.81
-1 6 5 23.68 1.72
1 6 -5 30.56 2.88
-1 6 4 34.96 2.31
1 6 -4 37.91 2.33
1 6 -4 41.03 3.45
1 6 -3 13.84 1.14
-1 6 3 10.55 1.07
1 6 -3 12.76 1.84
1 6 -2 100.79 5.26
-1 6 2 92.42 5.22
1 6 -2 108.82 6.7
1 6 -1 17.07 1.31
-1 6 1 15.65 1.27
-1 6 1 13.65 1.24
-1 6 0 34.93 2.17
1 6 0 35.8 2.21
-1 6 0 30.09 2.11
1 6 0 38.58 3.34
1 6 1 17.36 1.35
-1 6 -1 15.78 1.29
-1 6 -1 14.9 1.26
1 6 2 95.04 5.08
-1 6 -2 95.42 5.04
-1 6 -2 88.68 4.97
1 6 2 104.5 6.54
-1 6 -3 10.25 1.02
-1 6 -3 11.69 1.07
1 6 3 12.48 1.14
-1 6 -4 37.79 2.37
1 6 4 39.58 2.48
-1 6 -4 41.38 2.45
1 6 5 34.01 2.83
-1 6 -5 29.02 1.96
-1 6 -5 33.52 2.07
1 6 5 30.98 2.08
1 6 6 39.88 3.24
-1 6 -6 41.67 2.52
1 6 6 43.54 2.68
-1 6 -6 43.6 2.59
1 6 7 24.62 1.78
-1 6 -7 24.89 1.7
-1 6 -7 23.02 2.74
1 6 7 22.21 2.23
-1 6 -7 24.38 1.65
1 6 8 4.06 0.75
-1 6 -8 6.59 1.58
-1 6 -8 4.61 0.66
1 6 8 3.88 0.97
1 6 9 56.04 4.24
-1 6 -9 71.22 5.36
1 6 9 70.58 3.94
1 6 9 69.06 3.78
-1 6 -9 67.98 3.71
1 6 10 3.96 0.91
1 6 10 5.12 1.51
1 6 10 2.93 0.63
-1 6 -10 3.54 0.65
1 6 11 10.02 1.15
-1 6 -11 6.33 1.73
1 6 11 10.05 1.84
1 6 11 5.98 1.01
1 6 11 8.63 0.89
-1 6 -11 9.53 0.9
1 6 12 49.57 3.07
-1 6 -12 48.44 4.39
1 6 12 53.18 4.44
-1 6 -12 47.92 2.76
1 6 12 46.83 2.82
1 6 13 2.71 0.74
-1 6 -13 4.23 1.53
1 6 13 3.37 1.38
-1 6 -13 3.28 0.56
1 6 13 3.15 0.6
1 6 14 116.23 6.28
-1 6 -14 107.48 7.73
1 6 14 128.5 8.04
1 6 14 110.76 5.92
-1 6 -14 112.53 5.85
1 6 15 13.45 1.4
-1 6 -15 14.64 2.44
1 6 15 11.7 2.18
-1 6 -15 12.58 1.04
1 6 15 13.36 1.13
1 6 16 55.65 3.47
-1 6 -16 54.09 4.85
1 6 16 58.22 4.99
1 6 16 55.26 3.1
-1 6 -16 51.14 2.96
1 6 17 25.19 2.07
-1 6 -17 19.2 2.99
-1 6 -18 31.46 3.69
1 6 18 40.41 4.14
-1 6 -19 8.83 2.15
1 6 19 7.3 2.03
-1 6 -20 56.19 5.26
1 6 20 69.59 5.92
-1 6 -21 3.12 1.54
1 6 22 2.5 0.67
1 6 22 3.36 0.78
1 6 23 12.67 1.22
1 6 23 9.95 1.22
1 6 24 5.41 0.85
1 6 24 4.61 0.89
1 6 25 68.29 4.2
1 6 25 75.7 4.18
1 6 26 4.6 0.86
1 6 26 5.89 0.98
1 6 27 9.5 1.19
-1 -6 27 8.22 1.4
1 6 28 35.06 2.51
-1 -6 28 36.62 3.11
-1 -6 29 13.86 1.81
-1 -6 32 12.84 1.04
-1 -6 33 4.76 0.65
-1 -6 34 2.55 0.5
-1 -6 35 9.12 0.81
-1 -6 36 3.53 0.5
-1 -6 37 9.15 0.76
-1 -6 38 5.96 0.58
-1 -6 39 4.72 0.48
-1 -6 40 2.45 0.35
-1 -6 41 3.24 0.36
-1 -6 42 7.1 0.51
1 -7 39 4.6 0.4
1 -7 38 0.26 0.23
1 -7 37 1.71 0.31
1 -7 36 7.6 0.63
1 -7 35 1.46 0.36
1 -7 34 1.17 0.35
-1 7 34 1.79 0.87
-1 7 34 1.41 0.81
-1 7 33 8.98 1.31
-1 7 33 8.22 1.17
-1 7 32 3.3 1.01
-1 7 32 2.27 0.8
-1 7 31 34.41 2.63
-1 7 31 33.83 2.44
-1 7 30 25.74 2.16
-1 7 30 22.48 1.92
-1 7 29 11.22 1.52
-1 7 29 10.24 1.32
-1 7 28 23.52 1.98
-1 7 28 25.7 2.19
-1 7 27 14.8 1.51
-1 7 27 14.06 1.68
-1 7 26 21.83 1.83
-1 7 26 21.05 1.98
-1 7 25 5.35 1.11
-1 7 25 5.22 0.96
-1 7 24 2.32 0.89
1 7 -24 2.38 1.33
-1 7 24 2.13 0.79
-1 7 23 24.64 1.89
-1 7 23 22.46 1.97
-1 7 22 4.81 1.03
-1 7 22 5.82 0.94
-1 7 21 1.24 0.76
1 7 -21 0.41 1.19
-1 7 21 1.46 0.7
-1 7 20 46.53 5.32
1 7 -20 34.99 4.09
-1 7 20 44.14 2.94
-1 7 20 43.1 2.76
-1 7 19 60.47 5.97
1 7 -19 47.57 4.78
-1 7 19 53.41 3.27
-1 7 19 54 3.44
-1 7 18 26.84 3.96
-1 7 18 25.87 1.91
-1 7 18 25.06 2.03
1 7 -18 28.67 3.43
-1 7 17 85.57 7.27
-1 7 17 86.91 4.75
-1 7 17 89.33 4.96
1 7 -17 80.06 6.59
-1 7 17 78.59 5.15
-1 7 16 10.7 2.59
-1 7 16 8.8 1.46
-1 7 16 11.76 1.27
-1 7 16 10.33 1.09
1 7 -16 7.86 2
-1 7 15 18.67 3.17
-1 7 15 22.52 1.65
-1 7 15 19.32 2
-1 7 15 22.09 1.8
1 7 -15 17.85 2.87
-1 7 14 84.55 6.68
-1 7 14 74.27 4.24
-1 7 14 73.94 4.7
-1 7 14 78.75 4.51
1 7 -14 76.46 6.26
-1 7 13 33.82 3.94
1 7 -13 29.3 3.67
-1 7 13 34.69 2.66
-1 7 12 25.99 2.27
1 7 -12 29.18 2.16
1 7 -12 28.33 3.45
-1 7 12 28.08 3.63
-1 7 12 26.53 2.01
-1 7 11 39.15 2.85
1 7 -11 40.54 2.74
1 7 -11 44.77 4.39
-1 7 11 48.34 4.63
-1 7 11 36.89 2.61
1 7 -10 37.93 2.55
-1 7 10 33.5 2.6
1 7 -10 42.05 4.16
-1 7 10 36.94 4.02
-1 7 10 33.53 2.4
1 7 -9 42.55 2.78
-1 7 9 39.33 2.84
1 7 -9 39.51 4.21
-1 7 9 37.26 4.14
-1 7 9 39.07 2.65
1 7 -8 7.31 1
-1 7 8 6.05 1.12
-1 7 8 5.38 0.93
1 7 -8 4.45 1.72
-1 7 7 2.44 0.85
1 7 -7 3.32 0.78
-1 7 7 2.8 0.78
1 7 -7 4.45 1.73
-1 7 6 2.66 0.81
1 7 -6 2.12 0.71
-1 7 6 2.03 0.72
1 7 -6 2.76 1.57
1 7 -5 35.8 2.45
-1 7 5 32.96 2.44
-1 7 5 30.95 2.29
1 7 -5 37.7 3.98
1 7 -4 69.66 4.05
-1 7 4 61.46 4.01
1 7 -4 74.43 5.86
1 7 -3 4.8 0.92
-1 7 3 3.08 0.9
-1 7 2 115.22 6.5
1 7 -2 121.24 6.55
1 7 -2 120.36 8.44
-1 7 1 14.66 1.5
1 7 -1 15.99 1.57
-1 7 1 14.5 1.42
-1 7 0 4.45 0.92
1 7 0 6.02 0.97
-1 7 0 4.67 0.89
1 7 0 6.09 1.78
-1 7 -1 15.9 1.43
-1 7 -1 13.15 1.41
1 7 1 16.67 1.55
-1 7 -2 105.67 6.23
1 7 2 129.04 6.55
-1 7 -2 120.66 6.44
1 7 3 5.55 1.43
-1 7 -3 3.85 0.8
1 7 3 3.51 0.86
-1 7 -3 2.95 0.84
1 7 4 60.2 4.82
-1 7 -4 62.98 3.77
1 7 4 67.54 4.01
-1 7 -4 65.91 3.92
1 7 5 31.52 3.12
-1 7 -5 34.45 2.38
1 7 5 34.59 2.47
-1 7 -5 32.51 2.27
-1 7 -6 2.59 0.79
1 7 6 2.88 0.85
-1 7 -6 3.39 0.77
-1 7 -6 2.77 1.75
-1 7 -7 2.54 0.78
1 7 7 1.44 0.83
-1 7 -7 2.21 0.71
-1 7 -7 2.32 1.63
-1 7 -8 5.5 0.9
1 7 8 4.51 1
-1 7 -8 5.84 1.89
1 7 8 6.31 0.91
-1 7 -8 5.34 0.84
1 7 9 44.82 4.53
-1 7 -9 39.06 4.35
1 7 9 41.27 2.92
-1 7 -9 39.59 2.72
1 7 9 43.93 2.74
-1 7 -9 38.95 2.6
1 7 10 39.65 2.79
-1 7 -10 35.94 2.48
-1 7 -10 30.17 3.97
1 7 10 37.87 4.28
-1 7 -10 33.72 2.32
1 7 10 35.85 2.43
1 7 11 40.58 2.91
-1 7 -11 38.53 2.62
-1 7 -11 36.46 4.28
1 7 11 37.19 4.27
-1 7 -11 36.61 2.42
1 7 11 37.77 2.51
-1 7 -12 25.06 2.03
1 7 12 28.07 2.29
-1 7 -12 20.51 3.34
1 7 12 29.26 3.69
1 7 12 27.75 1.96
-1 7 -12 25.96 1.86
1 7 13 36.1 2.71
-1 7 -13 32.26 4.01
1 7 13 32.59 4.03
1 7 13 34.28 2.33
1 7 14 77.09 4.73
-1 7 -14 65.39 6.15
1 7 14 72.11 4.2
1 7 15 22.14 2.07
-1 7 -15 18.88 3.17
1 7 15 18.3 3.13
1 7 15 20.13 1.6
1 7 16 12.55 1.61
-1 7 -16 9.12 2.33
1 7 16 12.35 2.69
1 7 17 86.11 5.23
1 7 17 98.82 7.74
-1 7 -18 23.82 3.46
1 7 18 30.32 4.29
-1 7 -19 44.88 4.91
1 7 19 52.79 5.7
-1 7 -20 28.3 3.94
1 7 20 39.53 4.86
-1 7 -21 3.42 1.81
-1 7 -22 6.01 1.97
-1 7 -23 17.72 3.05
-1 7 -24 1.17 1.38
-1 7 -25 3.67 1.7
-1 -7 31 36.65 2.14
-1 -7 32 2.71 0.47
-1 -7 33 14.09 1
-1 -7 34 1.67 0.38
-1 -7 35 1.61 0.35
-1 -7 36 8.61 0.67
-1 -7 37 1.95 0.32
-1 -7 38 0.61 0.24
-1 7 -39 3.39 0.53
-1 -7 39 5.18 0.41
1 8 -35 6.65 0.75
1 -8 35 8.75 0.59
1 8 -34 0.39 0.43
1 -8 34 -0.04 0.22
1 8 -33 1.59 0.54
1 -8 33 2.45 0.35
1 8 -32 4.04 0.69
1 -8 32 5.6 0.52
1 8 -31 -0.08 0.51
1 -8 31 0.54 0.3
1 8 -30 1.85 0.64
1 -8 30 3.14 0.45
-1 8 30 2.08 0.92
1 8 -29 1.79 0.65
-1 8 29 2.08 0.95
1 8 -28 0.43 0.6
-1 8 28 0.71 0.83
1 8 -27 6.08 0.93
-1 8 27 7.94 1.3
1 8 -26 0.79 0.68
-1 8 26 0.37 0.84
1 8 -25 29 2.32
-1 8 25 41.8 2.82
1 8 -24 3.58 0.86
-1 8 24 4.57 1.17
1 8 -23 6 1.04
-1 8 23 7.28 1.26
1 8 -22 14.87 1.57
-1 8 22 19.67 1.84
1 8 -21 4.7 1.08
-1 8 21 7.73 1.23
1 8 -20 30.37 2.48
-1 8 20 36.23 2.63
1 8 -19 18.71 1.85
-1 8 19 20.08 1.88
-1 8 19 24.51 4.28
1 8 -18 16.38 1.77
1 8 -18 19.7 3.13
-1 8 18 18.93 1.82
-1 8 18 24.74 4.28
1 8 -17 5.35 1.12
1 8 -17 6.82 2.01
-1 8 17 6.92 1.17
-1 8 17 4.29 2.32
1 8 -16 62.07 4.24
1 8 -16 66.27 6.35
-1 8 16 75.23 4.34
-1 8 16 72.16 7.2
-1 8 15 18.05 2.13
1 8 -15 14.53 1.66
1 8 -15 12.89 2.72
-1 8 15 15.15 1.58
-1 8 15 14.2 3.32
-1 8 14 75.08 4.99
1 8 -14 67.94 4.55
1 8 -14 71.32 6.73
-1 8 14 76.74 4.55
-1 8 14 88.89 7.77
-1 8 13 3.34 1.33
1 8 -13 2.37 0.96
1 8 -13 0.28 1.49
-1 8 13 1.97 0.83
-1 8 13 1.3 2.03
-1 8 12 70.04 4.81
1 8 -12 67.06 4.5
1 8 -12 69.16 6.7
-1 8 12 80.79 4.55
-1 8 12 69.44 6.96
-1 8 11 62.48 4.37
1 8 -11 62.16 4.11
1 8 -11 67.37 6.43
-1 8 11 62.12 6.44
-1 8 10 18.64 2.14
1 8 -10 19.24 1.95
1 8 -10 20.66 3.67
-1 8 10 22.38 3.76
-1 8 9 92.61 5.93
1 8 -9 99.96 5.89
1 8 -9 102.42 8.38
-1 8 9 99 8.27
-1 8 8 30.71 2.72
1 8 -8 33.81 2.68
1 8 -8 36.08 4.64
-1 8 8 28.39 4.31
-1 8 7 14.11 3.15
-1 8 7 15.37 1.86
1 8 -7 15.48 1.79
1 8 -7 13.67 3.13
-1 8 6 0.27 1.1
1 8 -6 0.83 0.91
1 8 -6 -1.89 1.92
-1 8 5 12.43 1.74
1 8 -5 14.12 1.68
1 8 -5 12.63 2.92
1 8 -4 1.02 0.9
-1 8 4 1.45 1.02
1 8 -4 3.14 2.06
-1 8 3 3.51 1.22
1 8 -3 4.01 1.16
1 8 -2 4.06 1.1
-1 8 2 3.91 1.15
1 8 -1 1.75 1.02
-1 8 1 1.08 1.04
1 8 0 -0.53 1.02
-1 8 0 0.82 0.98
1 8 1 1.51 0.96
-1 8 -1 1.22 0.98
-1 8 -2 4.2 1.2
1 8 2 4.83 1.26
-1 8 -3 3.73 1.15
1 8 3 4.95 1.23
-1 8 -4 1.42 0.96
1 8 4 0.18 1.07
-1 8 -4 2.46 2.26
1 8 5 14.49 1.82
-1 8 -5 14.7 1.75
-1 8 -5 17.59 3.59
1 8 6 0.57 0.99
-1 8 -6 -0.08 0.85
-1 8 -6 0.35 2.04
1 8 6 0.15 0.85
-1 8 -7 16.58 3.54
1 8 7 18.45 2.05
-1 8 -7 13.42 1.65
1 8 7 17.36 1.74
1 8 7 9.88 2.93
1 8 8 32.38 2.8
-1 8 -8 25.89 2.37
-1 8 -8 30.91 4.58
1 8 8 27.44 4.31
1 8 8 29.35 2.35
1 8 9 90.24 5.77
-1 8 -9 87.43 5.42
-1 8 -9 100.68 8.62
1 8 9 96.82 8.34
1 8 9 92.06 5.37
1 8 10 16.68 2.07
-1 8 -10 15.88 1.78
-1 8 -10 17.95 3.69
1 8 10 19.95 3.71
1 8 10 15.94 1.66
1 8 11 74.3 4.68
-1 8 -11 59.39 4.15
-1 8 -11 68.25 6.84
1 8 11 70.58 6.92
1 8 11 66.15 4.08
1 8 12 76.48 4.95
-1 8 -12 70.92 4.52
-1 8 -12 74.08 7.15
1 8 12 68.73 7.14
1 8 12 71.99 4.35
1 8 13 1.47 1.16
-1 8 -13 2 0.99
-1 8 -13 1.3 1.79
1 8 13 2.08 1.9
1 8 13 2.74 0.84
-1 8 -14 77.3 4.91
1 8 14 91.71 5.54
-1 8 -14 71.94 7.31
1 8 14 88.31 8.05
1 8 15 24.07 2.44
-1 8 -15 19 1.88
-1 8 -15 16.71 3.46
1 8 15 15.13 3.41
-1 8 -16 69.79 4.54
1 8 16 83.49 5.24
-1 8 -16 72.21 7.03
1 8 16 83.57 7.99
-1 8 -17 6.03 1.15
-1 8 -17 5.75 2.19
1 8 17 5.34 2.39
-1 8 -18 20.18 1.85
-1 8 -18 17.41 3.37
1 8 18 21.29 4.2
1 8 19 23.47 4.29
-1 8 -19 17.09 1.71
-1 8 -20 26.5 2.15
-1 8 -21 4.07 0.95
-1 8 -22 16.3 1.6
-1 8 -23 6.2 1.05
-1 8 -24 4.44 0.95
-1 8 -25 32.94 2.36
-1 8 -26 0.35 0.63
-1 8 -27 5.15 0.92
-1 8 -28 -0.14 0.58
-1 8 -29 1.47 0.65
-1 -8 30 2.88 0.43
-1 8 -30 1.67 0.63
-1 8 -31 0.11 0.53
-1 -8 31 0.31 0.28
-1 8 -32 3.41 0.68
-1 -8 32 5.92 0.52
-1 8 -33 1.94 0.55
-1 -8 33 2.33 0.34
-1 8 -34 0.42 0.44
-1 -8 34 0.12 0.22
-1 8 -35 7.4 0.8
-1 -8 35 9.82 0.63
1 9 -31 0.65 0.47
1 -9 31 0.27 0.2
1 9 -30 7.78 0.89
1 -9 30 9.15 0.63
1 9 -29 1.34 0.63
1 -9 29 0.76 0.26
1 9 -28 10.63 1.12
1 9 -27 14.78 1.37
1 9 -26 3.87 0.87
1 9 -25 22.66 1.85
1 9 -24 3.03 0.87
1 9 -23 0.24 0.72
1 9 -22 4.12 0.98
1 9 -21 14.72 1.63
-1 9 21 15.07 1.68
1 9 -20 1.7 0.9
-1 9 20 0.44 0.83
1 9 -19 6.77 1.27
-1 9 19 5.28 1.12
1 9 -18 7.18 1.37
-1 9 18 7.84 1.26
1 9 -17 31.19 2.72
-1 9 17 37.66 2.7
1 9 -16 4.25 1.23
-1 9 16 5.95 1.13
1 9 -15 4.94 1.29
-1 9 15 5.06 1.08
1 9 -14 28.32 2.55
-1 9 14 27.65 2.32
1 9 -13 62.51 4.59
-1 9 13 71.3 4.4
-1 9 12 3.53 1.69
1 9 -12 3.73 1.36
-1 9 12 2.42 0.94
-1 9 11 10.65 2.13
1 9 -11 11.93 1.81
-1 9 11 12.29 1.52
-1 9 10 0.62 1.34
1 9 -10 -0.21 1.12
-1 9 10 0.7 0.85
1 9 -9 8.31 1.66
-1 9 9 9.47 1.96
-1 9 9 9.22 1.37
1 9 -8 0.11 1.22
-1 9 8 1.59 1.46
1 9 -7 1.23 1.22
-1 9 7 2.32 1.51
-1 9 7 2.88 2.42
-1 9 6 1.09 1.36
1 9 -6 -0.34 1.22
-1 9 6 1.64 2.24
-1 9 5 11.35 3.4
-1 9 5 15.15 2.29
1 9 -5 14.8 2.15
-1 9 4 4.05 2.76
1 9 -4 7.46 1.72
-1 9 4 8.86 1.85
-1 9 3 10.88 1.93
1 9 -3 9.01 1.82
-1 9 2 21.43 2.57
1 9 -2 23.39 2.65
1 9 -1 52.63 4.13
-1 9 1 50.01 4.01
1 9 0 11.03 1.95
-1 9 0 11.26 2.01
1 9 1 49.57 4.08
-1 9 -1 53.91 4.06
1 9 2 22.56 2.44
1 9 2 23.21 2.63
-1 9 -2 20.15 2.41
1 9 3 10.57 1.71
-1 9 -3 8.51 1.8
1 9 3 13.14 2.18
-1 9 -4 4.32 1.6
1 9 4 8.26 1.85
1 9 4 7.76 1.53
1 9 4 4.8 2.73
-1 9 -5 16.75 2.14
1 9 5 19.97 2.46
1 9 5 14.42 3.82
1 9 5 15.45 1.98
-1 9 -6 -0.31 1.23
1 9 6 2.14 1.55
1 9 6 0.44 2.48
-1 9 -6 1.95 2.67
1 9 6 0.76 1.01
-1 9 -7 2.25 1.25
1 9 7 2.54 1.51
1 9 7 3.11 2.26
1 9 7 1.73 1.07
1 9 8 1.66 1.07
-1 9 -8 1 1.17
1 9 8 0.27 1.42
1 9 9 6.64 1.33
-1 9 -9 8.56 1.64
1 9 9 9.05 2.01
1 9 10 -0.16 0.87
-1 9 -10 0.28 1.1
1 9 10 0.27 1.41
1 9 11 12.17 2.11
-1 9 -11 9.81 1.65
-1 9 -12 3.6 1.21
1 9 12 0.97 1.45
1 9 13 87.49 5.62
-1 9 -13 63.64 4.56
-1 9 -14 25.19 2.35
-1 9 -15 5.62 1.28
-1 9 -16 4.86 1.2
-1 9 -17 32.81 2.61
-1 9 -18 8.02 1.31
-1 9 -19 6.21 1.15
-1 9 -20 1.19 0.92
-1 9 -21 15.93 1.65
-1 9 -22 3.28 0.92
-1 9 -23 0.23 0.73
-1 9 -24 1.7 0.77
-1 9 -25 20.27 1.72
-1 9 -26 3.69 0.84
-1 9 -27 12.68 1.25
-1 9 -28 10.78 1.09
-1 9 -29 0.15 0.53
-1 -9 29 1.23 0.28
-1 9 -30 8.77 0.94
-1 -9 30 9.3 0.63
-1 9 -31 -0.03 0.43
-1 -9 31 0.49 0.2
1 10 -25 3.77 0.78
1 10 -24 2.92 0.8
1 10 -23 7.55 1.09
1 10 -22 9.33 1.25
1 10 -21 11.06 1.4
1 10 -20 3.46 1.06
1 10 -19 4.94 1.18
1 10 -18 1.62 1.07
1 10 -17 5.68 1.29
1 10 -16 5.61 1.38
1 10 -15 10.75 1.77
1 10 -14 3.16 1.37
1 10 -13 6.91 1.58
1 10 -12 11.68 1.96
1 10 -11 -0.81 1.43
-1 10 10 4.47 2.11
1 10 -10 2.53 1.5
1 10 -9 8.3 1.93
-1 10 9 8.51 2.33
1 10 -8 12.53 2.17
-1 10 8 15.71 2.65
-1 10 7 25.69 3.28
1 10 -7 25.39 2.89
-1 10 6 6.38 2.16
1 10 -6 4.35 1.78
1 10 -5 0.43 1.58
-1 10 5 0.15 1.88
-1 10 4 1.35 1.88
1 10 -4 2.24 1.83
1 10 -3 8.02 1.92
-1 10 3 8.69 2.37
1 10 -3 10.13 2.32
1 10 -2 12.74 2.22
-1 10 2 8.59 2.37
1 10 -2 10.34 2.37
1 10 -1 1.78 1.53
-1 10 1 1.32 1.86
1 10 -1 0.16 1.88
1 10 0 11.91 2.17
1 10 0 14.67 2.7
-1 10 0 10.5 2.29
1 10 1 3.71 1.56
1 10 1 1 1.9
-1 10 -1 3.55 2
1 10 2 13.74 2.13
1 10 2 13.07 2.64
-1 10 -2 10.01 2.29
1 10 3 7.86 1.77
1 10 3 7.86 2.39
-1 10 -3 3.66 1.94
1 10 4 2.07 2.02
-1 10 -4 2.62 1.62
-1 10 -5 0.76 1.6
1 10 5 1.56 1.98
-1 10 -6 5.42 1.87
1 10 6 8.02 2.36
1 10 7 29.07 3.45
-1 10 -7 19.72 2.6
-1 10 -8 12.43 2.13
1 10 8 13.78 2.83
-1 10 -9 8.33 1.86
1 10 9 15.99 2.84
1 10 10 5.66 2.25
-1 10 -10 5.34 1.58
-1 10 -11 0.82 1.33
-1 10 -12 15.8 2.05
-1 10 -13 7.57 1.61
-1 10 -14 3.74 1.32
-1 10 -15 10.67 1.68
-1 10 -16 5.96 1.34
-1 10 -17 3.58 1.23
-1 10 -18 2.03 0.97
-1 10 -19 5.58 1.18
-1 10 -20 1.77 0.91
-1 10 -21 11.01 1.34
-1 10 -22 9.06 1.21
-1 10 -23 10.57 1.22
-1 10 -24 2.26 0.75
1 11 -15 2.79 1.13
1 11 -14 0.07 1.1
1 11 -14 0.34 1.11
1 11 -13 -1.11 1.24
1 11 -13 -0.09 1.19
1 11 -12 -0.42 1.28
1 11 -12 1 1.36
1 11 -11 7.1 1.61
1 11 -11 6.55 1.75
1 11 -10 18.58 2.54
1 11 -10 17.69 2.26
1 11 -9 4.8 1.61
1 11 -9 5.51 1.98
1 11 -8 7.41 1.83
1 11 -8 6.95 2.05
1 11 -7 11.72 2.07
1 11 -7 11.81 2.48
1 11 -6 45.05 3.83
1 11 -6 47.33 4.32
1 11 -5 3.23 1.76
1 11 -5 3 2.16
-1 11 5 3.36 2.39
1 11 -4 7.79 2.51
-1 11 4 8.2 2.78
1 11 -3 33.78 4.07
-1 11 3 40.77 4.28
-1 11 2 1 2.29
1 11 -2 -0.54 2.37
-1 11 1 1.13 2.17
1 11 -1 4.32 2.53
1 11 0 23.14 3.62
-1 11 0 23.43 3.31
-1 11 -1 1.98 2.11
1 11 1 -0.4 2.6
1 11 2 -0.83 2.59
-1 11 -2 0.74 1.96
-1 11 -3 40.2 4.03
1 11 3 48.2 5.17
-1 11 -4 3.84 2.08
1 11 4 12.05 3.51
1 11 5 1.56 2.87
-1 11 -5 3.54 1.92
-1 11 -6 43.44 3.88
-1 11 -7 15.09 2.4
-1 11 -8 7.3 1.86
-1 11 -9 5.18 1.63
-1 11 -10 12.46 1.97
-1 11 -11 4.66 1.49
-1 11 -12 0.35 1.19
-1 11 -13 0.08 1.13
-1 11 -14 0.75 1.05
-1 11 -15 3.03 1.11
2 0 0 756.02 36.43
2 0 -1 290.12 14.28
2 0 1 294.19 14.31
2 0 2 50.44 2.76
2 0 -2 50.51 2.75
2 0 3 583.56 28.19
2 0 4 1789.05 85.7
2 0 5 533.12 25.75
2 0 5 531.34 25.75
2 0 6 738.12 34.46
2 0 6 687.37 34.89
2 0 6 702.74 34.51
2 0 7 499.77 23.32
2 0 7 460.24 23.77
2 0 7 468.62 23.41
2 0 8 65.42 3.41
2 0 8 62.7 3.55
2 0 8 57.35 3.79
2 0 9 50.51 2.68
2 0 9 41.56 3.03
2 0 9 45.8 2.83
2 0 10 407.75 19.67
2 0 10 381.68 19.94
2 0 11 11.93 1.22
2 0 12 228.29 11.74
2 0 13 28.95 2.26
2 0 14 21.36 1.92
2 0 15 26.87 2.25
2 0 16 34.36 2.68
2 0 17 48.68 3.48
2 0 18 102.59 6.36
2 0 18 103.02 6.15
2 0 19 455.77 21.75
2 0 19 433.25 23.02
2 0 19 433.4 22.73
2 0 20 54.07 2.84
-2 0 20 50.87 2.79
2 0 20 52.1 3.96
2 0 20 50.88 3.76
2 0 21 27.46 1.68
-2 0 21 29.79 1.68
2 0 21 26.29 2.66
2 0 21 24.84 2.45
2 0 22 81.77 4.17
-2 0 22 79.33 4.13
2 0 22 75.82 5.37
2 0 22 73.85 5.14
2 0 23 32.94 2.93
2 0 23 35.57 1.97
-2 0 23 30.55 1.89
2 0 24 0.23 0.71
2 0 24 0.08 0.34
-2 0 24 0.19 0.34
2 0 25 62.74 4.52
-2 0 25 59.63 3.36
2 0 25 62.89 3.33
-2 0 25 59.67 3.28
-2 0 26 43.78 2.68
-2 0 26 48.94 2.58
2 0 26 49.07 2.67
-2 0 26 44.01 2.6
-2 0 27 54.74 3.09
-2 0 27 57 2.96
2 0 27 50.43 3
-2 0 27 54.14 2.99
-2 0 28 12.03 1.07
-2 0 28 11.69 0.94
2 0 28 11.47 0.98
-2 0 28 12.2 0.99
-2 0 29 39.29 2.29
2 0 29 41.97 2.38
-2 0 29 38.52 2.32
-2 0 30 26.23 1.68
2 0 30 27.63 1.77
-2 0 30 27.38 1.73
-2 0 31 1.4 0.47
2 0 31 0.68 0.47
-2 0 31 0.59 0.42
-2 0 32 38.61 2.31
-2 0 32 38.75 2.33
2 0 32 40.56 2.38
-2 0 33 14.76 1.17
2 0 33 14.09 1.18
-2 0 33 16.47 1.19
-2 0 34 11.38 1.03
2 0 34 12.13 1.05
-2 0 34 14.26 1.08
-2 0 35 10.84 0.97
-2 0 35 12.25 1
-2 0 36 0.15 0.48
-2 0 36 0.15 0.41
2 0 36 0.07 0.4
2 0 37 22.58 1.47
-2 0 37 20.92 1.41
2 0 38 2.13 0.47
-2 0 38 1.71 0.45
2 0 39 1.73 0.46
-2 0 39 0.74 0.4
2 0 40 10.52 0.86
-2 0 40 8.53 0.81
2 0 41 1.02 0.39
-2 0 41 0.9 0.36
2 0 42 0.32 0.37
2 0 42 0.13 0.32
-2 0 42 0.09 0.31
2 0 43 6.05 0.61
-2 0 43 7.53 0.65
2 0 44 0.17 0.31
2 0 44 0.36 0.31
-2 0 44 0.24 0.32
2 0 45 7.19 0.66
2 0 45 7.88 0.65
-2 0 45 7.04 0.61
2 0 46 4.76 0.5
2 0 46 4.24 0.45
-2 0 46 4.84 0.45
2 0 47 0.19 0.26
2 0 47 -0.07 0.21
-2 0 47 0.31 0.2
2 0 48 7.52 0.58
2 0 49 4.6 0.4
2 0 50 0.26 0.16
2 -1 50 22.38 1.19
2 -1 49 3.07 0.32
2 -1 48 32.24 1.73
2 -1 47 18.61 1.1
2 -1 47 17.98 1.09
2 -1 46 13.51 0.91
2 -1 46 13.82 0.9
2 -1 45 36.84 1.99
2 -1 45 34.72 1.97
2 -1 44 6.13 0.63
-2 1 44 8.25 0.65
2 -1 44 7.21 0.63
-2 1 43 11.57 0.87
2 -1 43 10.99 0.85
-2 1 42 0.53 0.34
2 -1 42 0.79 0.34
2 -1 41 14.93 1.13
-2 1 41 17.44 1.19
2 -1 40 26.08 1.71
-2 1 40 29.09 1.76
-2 1 39 26.65 1.92
2 -1 39 29.41 1.88
-2 1 38 12.26 1.15
2 -1 38 12.28 1.07
-2 1 37 50.89 3.07
2 -1 37 49.46 3.01
-2 1 36 49.97 2.95
-2 1 36 53.43 2.89
2 -1 36 48.14 2.9
-2 1 35 5 0.75
2 -1 35 4.1 0.65
-2 1 35 5.14 0.65
-2 1 34 34.57 2.22
-2 1 34 38.63 2.19
2 -1 34 34.15 2.2
-2 1 33 8.94 0.96
-2 1 33 10.42 0.94
2 -1 33 11.68 1.01
-2 1 32 10.97 1
-2 1 32 11.1 1.16
-2 1 32 11.47 0.97
2 -1 32 9.24 0.96
-2 1 31 4.2 0.68
-2 1 31 4.98 0.66
2 -1 31 4.36 0.69
-2 1 31 4.51 0.8
-2 1 30 16.64 1.17
2 -1 30 13.26 1.17
-2 1 30 16.05 1.2
-2 1 30 14.75 1.3
2 -1 30 12.77 2.04
-2 1 29 48.75 2.71
2 -1 29 48.57 2.79
-2 1 29 47.88 2.73
-2 1 29 44.72 2.84
2 -1 29 51.28 4.11
-2 1 28 9.13 0.81
2 -1 28 8.33 0.88
-2 1 28 9.5 0.86
-2 1 28 9.66 0.96
2 -1 28 8.98 1.69
-2 1 27 35.28 2.01
2 -1 27 32.03 2.07
-2 1 27 34.34 2.16
-2 1 27 33.93 2.02
2 -1 27 33.4 3.14
2 -1 26 9.48 1.77
-2 1 26 11.81 0.94
2 -1 26 12.64 1.05
-2 1 26 13.51 0.99
-2 1 26 12.17 1.05
2 -1 26 11.6 1.81
2 -1 25 32.46 3.09
-2 1 25 34.27 1.99
2 -1 25 32.62 2.07
-2 1 25 37.15 2.04
-2 1 25 34.48 2.1
2 -1 25 31.38 2.99
-2 1 24 6.82 0.65
2 -1 24 7.93 0.77
-2 1 24 6.58 0.75
-2 1 24 6.86 0.69
2 -1 24 8.99 1.53
2 -1 23 35.07 3.16
2 -1 23 38.13 3.23
-2 1 23 36.67 2.06
2 -1 23 36.66 2.17
2 -1 22 23.64 2.45
2 -1 22 23.23 2.45
-2 1 22 24.44 1.43
2 -1 22 22.5 1.51
2 -1 21 2.87 1.05
2 -1 21 3.37 1.09
-2 1 21 4.11 0.48
2 -1 21 2.96 0.53
2 -1 20 68.74 4.83
2 -1 20 69.44 4.79
2 -1 20 75.21 3.8
-2 1 20 69.43 3.67
2 -1 19 336.27 17.15
2 -1 19 309.81 17.02
2 -1 19 330.79 15.95
-2 1 19 325.16 15.83
2 -1 18 63.6 4.31
2 -1 18 58.56 4.2
2 -1 17 108.19 6.27
2 -1 17 98.29 6.19
2 -1 16 143.44 8.21
2 -1 15 201.08 10.89
2 -1 14 126.23 7.25
2 -1 13 247.1 12.98
2 -1 12 505.22 25.25
-2 1 6 747.29 36.02
-2 1 5 267.06 13.05
-2 1 4 763.18 36.54
2 1 -4 759.42 36.41
-2 1 3 196.59 10.06
2 1 -3 204.12 9.95
-2 1 2 14.56 0.87
-2 1 2 14.39 0.87
2 1 -2 14.53 0.85
2 -1 1 194.34 9.26
-2 1 1 183.43 9.15
2 1 -1 190.25 9.2
2 -1 0 115.66 5.38
-2 1 0 104.15 5.29
2 1 0 103.47 5.38
2 1 1 167.27 9.28
2 1 1 178.51 9.17
2 1 2 14.74 0.88
2 -1 -2 15.87 0.95
2 1 2 14.2 1.15
2 1 2 15.07 1.07
2 1 3 203.96 10.19
2 1 3 199.41 9.92
2 -1 -3 219.37 9.94
2 1 3 214.79 10.18
-2 -1 3 195.74 9.8
2 1 4 739.83 37.34
2 -1 -4 793.28 37.09
2 1 4 775.95 37.15
-2 -1 4 758.83 37.02
2 1 4 802.62 37.41
2 1 5 289.7 13.55
2 1 5 266.11 13.66
2 -1 -5 279.09 13.4
2 1 5 292.21 13.8
-2 -1 5 265.02 13.38
2 1 6 764.92 36.88
2 -1 -6 745.81 36.61
2 1 6 815.83 37.1
-2 -1 6 762.52 36.65
2 -1 -7 205.17 9.88
2 1 7 212.46 10.42
-2 -1 7 194.46 9.96
2 1 8 84.01 4.46
-2 -1 8 72.44 3.96
2 1 9 115.17 6.23
-2 -1 9 110.58 5.75
-2 -1 10 15.16 1.15
2 1 10 14.6 1.49
2 1 11 5.82 1.03
-2 -1 11 4.98 0.68
2 1 12 539.98 26.3
-2 -1 12 521.09 25.73
2 1 13 257.86 12.21
2 1 13 253.93 12.83
-2 -1 13 224.32 12.18
2 1 14 135.19 7.74
-2 -1 14 138.1 7.23
2 1 15 222.71 11.98
-2 -1 15 223.83 11.4
-2 -1 16 142.56 7.6
-2 -1 17 93.81 5.32
-2 -1 18 67.16 4.09
-2 -1 19 321.55 16.28
-2 -1 19 308.84 15.61
2 1 19 330.93 15.58
-2 -1 20 72.24 4.4
-2 -1 20 68.8 3.75
2 1 20 74.07 3.73
-2 -1 21 4.53 0.97
-2 -1 21 3.98 0.54
2 1 21 3.13 0.46
-2 -1 22 26.85 2.2
-2 -1 22 23.84 1.52
2 1 22 24.4 1.49
-2 -1 23 41.76 2.9
2 1 23 36.28 2.09
-2 -1 23 35.74 2.13
2 1 24 9.08 0.75
-2 -1 24 7.12 0.75
2 1 25 31.43 1.93
-2 -1 25 34.37 2
-2 -1 26 13.76 0.94
2 1 26 13.05 1.01
-2 -1 26 12.67 1.04
-2 -1 27 34.64 1.94
2 1 27 32.7 2.02
-2 -1 27 33.88 2.05
-2 -1 28 9.21 0.77
2 1 28 9.27 0.83
-2 -1 28 8.53 0.86
-2 -1 29 43.62 2.47
2 1 29 45.21 2.58
-2 -1 29 45.34 2.59
-2 -1 30 15.4 1.08
2 1 30 13.79 1.15
-2 -1 30 16.09 1.19
-2 -1 31 3.85 0.57
2 1 31 4.83 0.66
-2 -1 31 5.49 0.68
-2 -1 32 10.4 0.91
2 1 32 10.73 0.96
-2 -1 32 10.98 0.97
-2 -1 33 8.7 0.85
2 1 33 10.55 0.93
-2 -1 33 10.51 0.93
-2 -1 34 32.12 2.05
2 1 34 35.91 2.16
-2 -1 34 37.5 2.16
2 1 35 4.2 0.64
-2 -1 35 5.35 0.68
2 1 36 55.74 3.1
-2 -1 36 53.41 3.07
2 1 37 50.24 3.01
-2 -1 37 58.11 3.06
2 1 37 54.6 3.08
2 1 38 11.91 1.05
-2 -1 38 14.85 1.08
2 1 38 12.39 1.04
2 1 39 33.63 2.03
-2 -1 39 31.79 1.98
2 1 39 34.14 2.05
2 1 40 27.85 1.71
-2 -1 40 25.69 1.65
2 1 40 27.06 1.72
2 1 41 17.52 1.22
2 1 41 17.33 1.24
-2 -1 41 15.83 1.14
2 1 42 0.78 0.4
2 1 42 0.57 0.36
-2 -1 42 0.4 0.32
2 1 43 11.51 0.9
2 1 43 11.54 0.88
-2 -1 43 10.25 0.82
2 1 44 7.4 0.69
2 1 44 6.75 0.64
-2 -1 44 7.6 0.63
2 1 45 37.12 2.11
2 1 45 35.16 2.06
-2 -1 45 40.26 2.06
2 1 46 14.36 0.98
-2 -1 46 14.93 0.94
2 1 47 20.12 1.17
-2 -1 47 18.09 1.09
2 1 48 28.2 1.55
2 -2 50 1.99 0.22
2 -2 49 51.81 2.61
2 -2 47 19.76 1.13
2 -2 46 19.36 1.14
2 -2 45 4.96 0.46
2 -2 44 3.13 0.4
2 -2 43 12.23 0.88
2 -2 42 0.83 0.33
-2 2 41 3.96 0.74
2 -2 41 4.37 0.56
-2 2 41 5.51 0.6
-2 2 40 5.55 0.83
2 -2 40 4.93 0.61
-2 2 40 5.72 0.64
-2 2 39 3.9 0.76
2 -2 39 3.69 0.55
-2 2 39 3.57 0.54
-2 2 38 2.36 0.68
2 -2 38 2.69 0.52
-2 2 38 2.07 0.49
-2 2 37 5.85 0.89
2 -2 37 6.76 0.77
-2 2 37 7.91 0.77
-2 2 36 5.62 0.86
2 -2 36 4.67 0.69
-2 2 36 6.44 0.73
-2 2 35 4.8 0.82
2 -2 35 6.83 0.77
-2 2 35 5.16 0.72
-2 2 35 3.91 0.86
-2 2 34 14.84 1.13
2 -2 34 12.51 1.11
-2 2 34 12.55 1.21
-2 2 34 12.42 1.32
2 -2 34 10.71 1.89
2 -2 33 10.35 1
-2 2 33 13.29 1.02
-2 2 33 10.04 1.09
-2 2 33 11.48 1.27
2 -2 33 8.36 1.73
-2 2 32 28.23 1.79
2 -2 32 28.43 1.87
-2 2 32 26.68 1.9
-2 2 32 27.5 2.04
2 -2 32 28.79 2.99
-2 2 31 70.93 3.58
2 -2 31 64.18 3.63
-2 2 31 62.05 3.77
-2 2 31 61.55 3.64
2 -2 31 62.42 4.91
-2 2 30 34.65 1.95
2 -2 30 29.09 1.98
-2 2 30 30.32 2.02
-2 2 30 29.85 2.13
2 -2 30 31.15 3.14
2 -2 29 16.85 2.27
2 -2 29 18.12 2.37
2 -2 29 20.12 1.5
-2 2 29 23.54 1.43
-2 2 29 22.2 1.54
-2 2 29 19.46 1.58
2 -2 28 0.4 0.78
-2 2 28 0.69 0.48
-2 2 28 0.44 0.4
2 -2 28 0.61 0.44
-2 2 28 0.72 0.56
2 -2 28 -0.43 0.92
2 -2 27 34.59 3.1
2 -2 27 29.87 2.99
-2 2 27 31.09 2.06
-2 2 27 29.21 1.96
-2 2 27 32.99 1.9
2 -2 27 32.85 2.03
2 -2 26 29.69 2.87
2 -2 26 27.93 2.89
2 -2 26 29.33 1.89
-2 2 26 32.35 1.8
-2 2 26 29.31 1.87
-2 2 26 26.57 1.9
2 -2 25 21.91 2.37
2 -2 25 22.34 2.47
2 -2 25 20.57 1.43
-2 2 25 19.46 1.27
-2 2 25 18.35 1.41
-2 2 25 19.69 1.38
2 -2 24 58.5 4.37
2 -2 24 66.71 4.66
-2 2 24 63.92 3.36
2 -2 24 60.84 3.39
-2 2 24 61.72 3.24
-2 2 24 56.78 3.36
2 -2 23 1.11 0.82
-2 2 23 1.87 0.43
2 -2 23 0.98 0.49
-2 2 23 1.73 0.36
2 -2 23 3.19 1.03
-2 2 23 1.71 0.47
-2 2 22 60.63 3.13
2 -2 22 55.57 4.13
2 -2 22 57.33 4.28
-2 2 21 9.9 0.74
2 -2 21 10.22 1.51
-2 2 20 37.82 2.04
2 -2 20 33.3 2.91
-2 2 19 79.56 4.01
2 -2 19 73.73 5.06
-2 2 18 10.9 0.76
2 -2 18 11.65 1.65
2 -2 17 4.18 1.12
2 -2 16 17.44 1.94
2 -2 15 112.19 6.62
2 -2 14 19.46 2.01
-2 2 12 166.1 8.73
-2 2 11 217.45 11.14
-2 2 10 2.61 0.64
-2 2 9 7.07 0.83
-2 2 8 136.12 7.04
-2 2 7 21.34 1.46
-2 2 6 111.33 5.76
2 2 -5 151.44 7.57
2 2 -4 152.74 7.51
-2 2 4 148.66 7.58
2 2 -3 65.8 3.44
-2 2 3 66.53 3.52
2 2 -2 65.73 3.41
-2 2 2 65.24 3.47
-2 2 1 14.36 1
2 2 -1 14.2 0.95
-2 2 0 220.28 10.88
-2 2 -1 17.22 1.18
-2 2 -2 63.69 3.47
2 2 5 157.14 7.92
2 2 6 119.57 6.17
2 2 7 21.6 1.62
2 2 7 22.38 1.53
2 2 8 131.13 6.93
2 2 8 136.09 7.01
2 2 9 7.98 0.91
2 2 9 7.39 0.87
2 2 10 3.57 0.66
2 2 10 3.93 0.74
2 2 11 210.79 10.96
2 2 11 225.58 11.19
2 2 12 162.64 8.37
2 2 13 122.34 6.48
2 2 14 18.9 1.51
2 2 15 104.29 5.5
-2 -2 15 95.29 5.57
-2 -2 16 16.4 1.62
2 2 16 17.63 1.07
-2 -2 17 5.93 1.06
2 2 17 6.52 0.55
-2 -2 18 9.15 1.28
2 2 18 10.33 0.74
-2 -2 19 79.12 4.98
2 2 19 85.6 4.29
-2 -2 20 36.32 2.72
2 2 20 36.06 2
-2 -2 21 8.87 1.27
2 2 21 7.72 0.66
-2 -2 22 54.25 3.18
2 2 22 60.87 3.11
-2 -2 22 61.2 3.93
-2 -2 23 2.01 0.49
2 2 23 1.44 0.36
-2 -2 23 1.65 0.77
-2 -2 24 57.21 3.34
2 2 24 64.69 3.3
-2 -2 24 62.51 4.16
-2 -2 25 18.83 1.4
2 2 25 21.57 1.35
-2 -2 25 20.66 2.07
2 2 26 32.23 1.83
-2 -2 26 28.15 1.87
-2 -2 26 27.85 2.57
2 2 27 35.97 2.01
-2 -2 27 29.75 2.02
-2 -2 27 35.2 2.88
-2 -2 28 0.63 0.47
2 2 28 0.65 0.37
-2 -2 28 0.21 0.72
2 2 29 20.17 1.41
2 2 29 21.97 1.45
-2 -2 29 22.08 1.51
2 2 30 30.92 1.9
2 2 30 31.55 1.93
-2 -2 30 28.76 1.93
2 2 31 62.63 3.47
2 2 31 66.78 3.5
-2 -2 31 59.42 3.47
2 2 32 30.43 1.92
-2 -2 32 26.79 1.9
2 2 33 9.16 0.94
2 2 33 11.99 1.04
-2 -2 33 12.49 1.04
2 2 34 12.99 1.09
2 2 34 13.86 1.12
-2 -2 34 12.41 1.08
2 2 35 5.13 0.7
2 2 35 6.81 0.78
-2 -2 35 5.16 0.69
2 2 36 5.08 0.68
2 2 36 5.75 0.71
-2 -2 36 4.59 0.66
2 2 37 9.18 0.89
-2 -2 37 7.86 0.82
2 2 37 9.77 0.89
2 2 38 2.93 0.57
-2 -2 38 2.68 0.5
2 2 38 2.79 0.51
2 2 39 4.51 0.63
2 2 39 4.46 0.61
-2 -2 39 3.76 0.56
2 2 40 6.56 0.73
-2 -2 40 5.45 0.64
2 2 40 7.12 0.71
2 2 41 4.82 0.64
-2 -2 41 4.78 0.57
2 2 41 4.96 0.6
2 2 42 0.95 0.42
-2 -2 42 0.73 0.34
2 2 43 12.4 1.02
-2 -2 43 15.47 0.98
2 2 44 2.66 0.49
-2 -2 44 2.97 0.38
2 2 45 5.78 0.58
-2 -2 45 4.99 0.46
2 2 46 19.14 1.19
-2 -2 46 19.38 1.12
-2 -2 47 20.67 1.16
2 -3 48 5.82 0.42
2 -3 47 2.5 0.29
2 -3 46 2.42 0.28
2 -3 45 10.37 0.7
2 -3 44 37.52 2.04
2 -3 43 8.65 0.69
2 -3 42 6.76 0.62
-2 3 41 17.81 1.45
2 -3 41 18.38 1.21
-2 3 40 5.53 0.91
2 -3 40 7.13 0.68
-2 3 39 27.64 2.02
2 -3 39 30.17 1.81
-2 3 38 6.1 0.93
2 -3 38 6 0.68
2 -3 37 53.82 3.07
-2 3 37 56.3 3.29
2 -3 36 98.15 5.24
-2 3 36 105.82 5.65
-2 3 36 97.17 5.41
2 -3 35 6.24 0.76
2 -3 35 6.27 1.43
-2 3 35 8.1 1.04
-2 3 35 9.46 1.22
-2 3 34 33.53 1.93
2 -3 34 27.09 1.9
2 -3 34 27.01 2.92
-2 3 34 27.96 2.07
-2 3 34 32.43 2.29
-2 3 33 19.42 1.3
2 -3 33 15.76 1.31
2 -3 33 18.08 2.32
-2 3 33 17.52 1.61
-2 3 33 17.14 1.48
2 -3 32 18.05 1.45
2 -3 32 15.72 2.27
-2 3 32 20.14 1.61
-2 3 32 19.48 1.72
2 -3 31 33.54 3.37
-2 3 31 43.22 2.31
2 -3 31 33.69 2.3
-2 3 31 39.15 2.59
-2 3 31 37.74 2.45
2 -3 31 37.16 3.35
2 -3 30 29.08 3.17
2 -3 30 29.07 3.02
-2 3 30 35.37 2.29
-2 3 30 37.99 2.42
-2 3 30 39.2 2.13
2 -3 30 30.66 2.13
2 -3 29 88.82 5.89
2 -3 29 90.91 6.16
-2 3 29 83 4.86
-2 3 29 87.17 4.8
-2 3 29 91.28 4.62
2 -3 29 86.2 4.72
2 -3 28 29.84 2.86
2 -3 28 27.7 2.94
-2 3 28 29.74 1.96
-2 3 28 26.38 1.96
-2 3 28 29.11 1.76
2 -3 28 27.16 1.88
2 -3 27 33.63 3.11
2 -3 27 28.82 3.12
-2 3 27 39.93 2.14
2 -3 27 34.82 2.23
-2 3 27 35.61 2.28
-2 3 27 35.36 2.35
2 -3 26 34.06 3.01
2 -3 26 34.75 3.22
2 -3 26 32.23 2.13
-2 3 26 38.08 2.05
-2 3 26 32.78 2.17
-2 3 26 33.97 2.25
-2 3 25 15.75 1.28
-2 3 25 17.38 1.15
-2 3 25 15.82 1.32
2 -3 25 16.82 2.01
2 -3 25 16.18 2.11
-2 3 24 14.77 1.19
-2 3 24 15.31 1.06
-2 3 24 13.74 1.19
2 -3 24 13.99 1.81
-2 3 23 34.06 2.07
-2 3 23 35.44 1.92
-2 3 23 30.26 2.04
-2 3 22 74.46 4.07
-2 3 22 80.58 3.94
-2 3 22 69.36 4.07
2 -3 22 77.44 5.05
-2 3 21 46.12 2.61
2 -3 21 48.88 3.52
-2 3 21 39.39 2.56
-2 3 21 49 2.48
-2 3 20 67.02 3.45
2 -3 20 63.1 4.43
-2 3 19 131.55 6.47
2 -3 19 121.28 7.49
-2 3 18 10.51 0.75
2 -3 18 8.45 1.38
-2 3 17 9.01 0.67
2 -3 17 11.27 1.47
-2 3 16 109.01 5.29
2 -3 16 90.41 6.12
-2 3 15 150.3 8.41
-2 3 14 72.24 4.57
-2 3 13 68.28 4.29
-2 3 12 174.6 9.31
-2 3 11 25.04 2.01
-2 3 10 1.55 0.7
-2 3 9 5.89 0.95
-2 3 8 246.47 12.32
2 3 -8 238.14 12.23
2 3 -7 23.19 1.71
2 3 -6 64.23 3.64
2 3 -5 37.42 2.26
-2 3 5 34.02 2.31
2 3 -4 17.34 1.32
-2 3 4 17.98 1.41
2 3 -3 146.14 7.61
-2 3 3 152.04 7.72
2 3 -2 69.39 3.85
-2 3 2 70.88 3.94
-2 3 1 94.07 5.21
2 3 -1 99.35 5.17
-2 3 0 2.49 0.56
2 3 0 2.7 0.56
-2 3 -1 92.79 5.02
2 3 1 90.75 4.94
-2 3 -2 66.27 3.83
-2 3 -3 129.42 6.89
2 3 4 26.12 1.9
-2 3 -4 18.73 1.66
2 3 5 37.25 2.58
2 3 6 71.89 4.27
2 3 7 19.61 1.58
2 3 7 18.59 1.69
2 3 8 223.87 11.36
2 3 8 219.29 11.45
2 3 9 6.11 1.01
2 3 9 5.84 0.97
2 3 10 0.98 0.65
2 3 10 0.41 0.67
2 3 11 30.25 2.24
2 3 11 26.86 2.07
2 3 12 161.01 8.55
2 3 12 165.37 8.81
2 3 13 68.17 4.21
2 3 13 63.57 3.84
2 3 14 60.11 4.06
2 3 14 60.84 3.67
2 3 14 61.74 3.18
2 3 15 163.12 7.43
2 3 15 147.99 8.47
2 3 15 134.39 7.92
2 3 15 143.53 7.44
2 3 16 97.29 4.49
2 3 16 83.16 4.99
2 3 16 82.3 4.48
2 3 17 8.07 1.08
2 3 17 8.95 0.73
2 3 18 7.59 0.62
2 3 18 7.24 0.64
2 3 19 126.58 6.32
2 3 20 61.82 3.26
-2 -3 20 63.62 4.08
2 3 21 48.98 2.5
-2 -3 21 45.7 3.28
2 3 21 41.78 2.49
2 3 22 80.46 3.96
-2 -3 22 78.68 4.88
2 3 22 70.18 3.94
2 3 23 30.74 1.77
2 3 23 26.65 1.74
2 3 24 13.61 1.01
-2 -3 24 14.04 1.73
2 3 24 13.15 1.01
2 3 25 15.78 1.19
2 3 25 19.52 1.24
-2 -3 25 14.63 1.83
-2 -3 26 34.63 2.09
2 3 26 34.63 1.98
2 3 26 29.36 1.94
-2 -3 26 34.13 2.87
2 3 27 39.52 2.24
-2 -3 27 39.12 2.3
2 3 27 34 2.2
-2 -3 27 39.56 3.15
2 3 28 29.83 1.81
-2 -3 28 27.7 1.84
2 3 28 27.88 1.8
-2 -3 28 27.86 2.64
2 3 29 92.28 4.74
-2 -3 29 86.83 4.77
2 3 29 89.42 4.75
-2 -3 29 89.39 5.8
2 3 30 33.34 2.08
-2 -3 30 36.65 2.15
2 3 30 30.6 2.06
2 3 31 38.01 2.3
-2 -3 31 40.33 2.36
2 3 31 36.98 2.32
-2 -3 31 37.82 3.26
2 3 32 21.87 1.56
2 3 32 21.85 1.52
-2 -3 32 22.66 1.55
2 3 33 16.78 1.32
2 3 33 18.06 1.33
-2 -3 33 17.79 1.32
2 3 34 29.68 1.94
2 3 34 31.02 1.93
-2 -3 34 29.09 1.9
2 3 35 7.43 0.88
2 3 35 7.79 0.84
-2 -3 35 8.43 0.84
2 3 36 106.22 5.59
-2 -3 36 105.25 5.51
2 3 37 57.05 3.36
-2 -3 37 62.26 3.31
2 3 38 5.41 0.74
-2 -3 38 6.61 0.7
2 3 39 31.5 2.02
-2 -3 39 32.84 1.93
2 3 40 7.22 0.8
-2 -3 40 7.3 0.69
2 3 41 20.24 1.43
-2 -3 41 21.9 1.35
2 3 42 7.16 0.76
-2 -3 42 7.22 0.63
-2 -3 43 9.03 0.69
-2 -3 44 39.75 2.12
-2 -3 45 12.15 0.77
-2 -3 46 2.43 0.27
2 -4 48 6.32 0.39
2 -4 47 28.26 1.47
2 -4 46 0.5 0.18
2 -4 45 5.32 0.41
2 -4 44 4.33 0.4
2 -4 43 3.32 0.38
2 -4 42 10.66 0.77
-2 4 41 8.52 1.04
2 -4 41 10.3 0.77
-2 4 40 1.94 0.76
2 -4 40 1.07 0.35
-2 4 39 0.39 0.71
2 -4 39 0.26 0.32
-2 4 38 3.34 0.83
2 -4 38 4.49 0.57
-2 4 37 16.63 1.52
2 -4 37 18.61 1.27
-2 4 36 19.66 1.67
2 -4 36 19.04 1.35
-2 4 35 27.06 2.03
2 -4 35 27.2 1.77
2 -4 34 1.43 0.49
-2 4 34 1.81 0.77
2 -4 33 11.72 1.83
2 -4 33 13.06 1.1
2 -4 32 7.73 1.5
2 -4 32 7.25 0.84
2 -4 31 10.95 1.68
2 -4 31 9.94 1.71
2 -4 31 9.65 0.96
2 -4 30 33.75 2.18
2 -4 30 38.01 3.37
2 -4 30 36.15 3.16
2 -4 29 15.38 1.22
2 -4 29 12.61 1.82
2 -4 29 12.67 1.95
2 -4 28 10.61 0.98
2 -4 28 8.35 1.49
2 -4 28 9.29 1.69
2 -4 27 8.06 1.45
2 -4 27 6.08 1.4
2 -4 26 8.03 1.42
2 -4 25 7.9 1.37
2 -4 24 68.76 4.69
2 -4 23 16.45 1.9
-2 4 22 44.28 2.71
2 -4 22 49.18 3.54
-2 4 21 3.66 0.66
2 -4 21 3.45 0.96
-2 4 20 20.2 1.44
2 -4 20 18.81 2.01
-2 4 19 48.12 2.77
2 -4 19 45.42 3.44
-2 4 18 296.13 13.76
-2 4 18 261.17 13.54
2 -4 18 303.74 14.71
2 -4 17 3.89 1.01
-2 4 17 4.96 1.19
-2 4 17 4.05 0.51
-2 4 16 80.33 5.38
-2 4 15 16.57 1.92
-2 4 14 57.55 3.34
-2 4 14 72.85 4.4
-2 4 13 83.91 4.63
-2 4 13 103.21 5.68
-2 4 12 226.14 11.82
2 4 -12 256.91 12.62
-2 4 12 266.15 12.86
-2 4 11 242.16 12.58
2 4 -11 275.61 13.38
-2 4 11 282.96 13.57
-2 4 10 39.47 2.36
2 4 -10 45.36 3.01
-2 4 10 46.97 3.14
-2 4 9 19.12 1.3
-2 4 9 19.52 1.86
2 4 -9 22.54 1.83
2 4 -8 108.8 6.12
2 4 -7 91.75 5.25
2 4 -6 28.65 2.15
2 4 -5 33.02 2.42
-2 4 5 38.2 2.65
2 4 -4 136.16 7.36
-2 4 4 137.02 7.51
2 4 -3 50.93 3.24
-2 4 3 51.92 3.35
-2 4 2 93.73 5.28
2 4 -2 89.05 5.17
-2 4 1 3.97 0.93
2 4 -1 4.42 0.86
-2 4 0 46.31 3.03
2 4 0 43.53 2.96
-2 4 -1 4.61 0.95
2 4 1 4.33 0.91
-2 4 -2 95.41 5.51
-2 4 -3 48.76 3.29
-2 4 -4 122.84 6.93
2 4 5 42.96 3.08
-2 4 -5 41.76 3.04
2 4 6 29.38 2.41
-2 4 -6 30.27 2.46
2 4 7 82.95 4.37
2 4 7 89.16 5.15
-2 4 -7 82.19 5.18
2 4 8 103.02 5.81
2 4 8 96.26 5.02
2 4 9 19.26 1.31
2 4 9 19.65 1.87
2 4 9 22.15 1.93
2 4 9 19.64 1.32
2 4 10 42.52 2.41
2 4 10 42.4 3.09
2 4 10 41.57 2.96
2 4 10 42.21 2.39
2 4 11 239.46 12.06
2 4 11 265.73 13.03
2 4 11 239.35 12.68
2 4 11 244.92 12.04
2 4 12 228.25 11.39
2 4 12 246.15 12.38
2 4 12 234.7 11.98
2 4 12 230.3 11.34
2 4 12 225 11.24
2 4 13 88.29 4.83
2 4 13 99.86 5.82
2 4 13 88.88 5.3
2 4 13 93.41 4.69
2 4 13 92.17 4.78
2 4 14 55.72 3.23
2 4 14 61.32 3.07
2 4 14 61.77 3.19
2 4 14 64.11 4.21
2 4 15 11.16 0.92
2 4 15 11.32 0.83
2 4 15 9.35 1.16
2 4 15 11.26 1.65
2 4 16 80.72 4.04
2 4 16 78.35 5.31
2 4 16 69.73 4.56
2 4 17 3.94 0.49
2 4 17 3.01 0.74
2 4 17 3.07 1.05
2 4 18 280.86 13.73
2 4 19 38.25 2.24
2 4 19 38.84 2.18
2 4 20 14.49 1.1
2 4 21 2.81 0.52
2 4 22 43.89 2.59
-2 -4 22 47.95 3.42
2 4 23 15.62 1.21
-2 -4 23 16.31 1.86
2 4 24 64.53 3.66
-2 -4 24 73.87 4.66
2 4 25 6.77 0.81
-2 -4 25 6.81 1.3
2 4 26 10.11 0.97
-2 -4 26 9.46 1.56
2 4 27 6.47 0.81
-2 -4 27 6.62 1.35
-2 -4 28 10.4 1
2 4 28 9.91 1.02
-2 -4 28 11.15 1.65
-2 -4 29 16.77 1.25
2 4 29 12.58 1.2
-2 -4 29 17.64 2.05
-2 -4 30 35.62 2.23
2 4 30 36.99 2.31
-2 -4 30 34.86 3.1
-2 -4 31 13.19 1.09
2 4 31 10.46 1.09
-2 -4 31 12.57 1.75
-2 -4 32 8.53 0.88
2 4 32 7.8 0.93
-2 -4 32 10.06 1.55
-2 -4 33 12.45 1.04
2 4 33 11.45 1.13
-2 -4 33 12.83 1.73
-2 -4 34 1.75 0.5
2 4 34 1.58 0.58
-2 -4 35 31.13 1.89
2 4 35 29.3 2.01
-2 -4 36 21.28 1.43
-2 -4 37 19 1.3
-2 -4 38 4.24 0.55
-2 -4 39 0.2 0.33
-2 -4 40 1.34 0.35
-2 -4 41 9.85 0.74
-2 -4 42 11.55 0.8
-2 -4 43 3.72 0.39
-2 -4 44 4.72 0.4
2 -5 46 5.74 0.36
2 -5 43 12.52 0.77
2 -5 42 2.19 0.31
2 -5 41 9.58 0.69
2 -5 40 8.05 0.65
2 -5 39 32.46 1.86
2 -5 38 -0.11 0.31
2 -5 37 0.93 0.36
2 -5 36 11.58 0.93
2 -5 35 5.17 0.65
-2 5 35 4.88 0.94
2 -5 34 -0.03 0.4
-2 5 34 0.16 0.71
2 -5 33 1.25 0.45
-2 5 33 2.55 0.86
2 -5 32 3.1 0.6
-2 5 32 3.06 0.87
2 -5 31 45.43 3.83
2 -5 31 43.58 3.52
2 -5 31 47.27 2.74
-2 5 31 48.04 3.04
2 -5 30 79.9 4.3
-2 5 30 79 4.58
2 -5 30 78.58 5.24
2 -5 30 75.9 5.47
-2 5 29 36.6 2.42
2 -5 29 27.8 2.95
2 -5 29 32.17 2.89
2 -5 28 1.43 0.85
2 -5 28 1.59 0.82
-2 5 28 1.51 0.76
2 -5 27 10.67 1.56
-2 5 27 10.76 1.23
2 -5 26 35.56 3.01
-2 5 26 37.88 2.51
2 -5 25 3.51 1
-2 5 25 3.64 0.84
2 -5 24 74.37 4.95
-2 5 24 76.3 4.33
2 -5 23 39.51 3.22
-2 5 23 42.82 2.69
-2 5 22 1.59 0.66
2 -5 22 2.85 0.91
-2 5 22 1.46 0.64
-2 5 21 6 0.89
2 -5 21 7.85 1.35
2 5 -21 6.08 1.37
-2 5 21 6.77 0.91
-2 5 20 94.06 4.94
-2 5 20 87.97 4.92
2 5 -20 76.62 5.75
2 -5 20 93.78 5.67
2 5 -19 136.8 8.87
2 -5 19 168.07 8.78
-2 5 19 161.61 7.93
-2 5 19 168.02 9.89
-2 5 19 154.6 7.93
-2 5 19 143.08 7.69
2 -5 18 65.06 4.47
2 5 -18 57.53 4.63
-2 5 18 71.97 3.85
-2 5 18 68.06 5.33
-2 5 18 70.26 3.85
-2 5 18 66.11 3.66
2 5 -17 52.47 4.16
-2 5 17 58.33 3.32
-2 5 17 58.61 4.76
-2 5 17 58.04 3.34
-2 5 17 57.14 3.18
-2 5 16 68.05 5.08
2 5 -16 55 4.41
-2 5 16 70.24 3.72
-2 5 16 64.35 3.57
-2 5 15 77.6 5.38
2 5 -15 75.28 4.97
-2 5 15 66.72 4.1
-2 5 15 78.88 4.07
-2 5 15 71.03 3.93
-2 5 14 22.65 2.42
2 5 -14 20.06 2.16
-2 5 14 17.79 1.48
-2 5 14 18.44 1.41
-2 5 14 19.36 1.38
-2 5 13 16 2.04
2 5 -13 15.79 1.86
-2 5 13 14.31 1.26
-2 5 13 15.92 1.26
-2 5 13 16.01 1.21
-2 5 12 3.6 0.66
-2 5 12 4.2 1.18
-2 5 12 3.58 0.61
-2 5 11 25.34 1.78
-2 5 11 29.71 2.69
2 5 -11 27.8 2.42
-2 5 10 90.2 5.03
-2 5 10 102.16 6.14
2 5 -10 101.07 5.9
-2 5 9 14.14 1.17
-2 5 9 17.35 1.91
2 5 -9 14.07 1.67
-2 5 8 217.96 11.23
2 5 -8 249.18 12.21
-2 5 7 22.5 1.6
2 5 -7 30.52 2.35
-2 5 6 133.69 6.85
2 5 -6 136.52 7.69
2 5 -5 45.72 2.5
-2 5 5 42.78 2.52
2 5 -5 40.86 3.13
2 5 -4 235.35 10.74
-2 5 4 195.95 10.69
2 5 -4 218.15 11.6
-2 5 4 227.52 11.84
2 5 -3 135.42 6.37
-2 5 3 112.6 6.33
-2 5 3 136.66 7.48
2 5 -3 122.55 7.17
2 5 -2 110.65 5.38
-2 5 2 97.02 5.34
-2 5 2 104.56 6.33
2 5 -2 108.98 6.27
2 5 -1 13.1 1.01
-2 5 1 12.4 1.02
-2 5 1 14.44 1.76
2 5 -1 13.97 1.6
2 5 0 41.58 2.35
-2 5 0 38.44 2.31
-2 5 0 45.21 3.29
2 5 0 43.13 3.16
-2 5 -1 14.33 1.09
2 5 1 15.16 1.11
-2 5 -1 17.91 1.85
-2 5 -2 102.66 5.35
2 5 2 105.83 5.4
-2 5 -2 105.09 6.33
-2 5 -3 115.64 5.95
2 5 3 116.64 5.99
-2 5 -3 122.78 7.04
-2 5 -4 205.18 10.15
2 5 4 202.33 10.2
2 5 4 208.07 11.32
-2 5 -4 208.51 11.3
2 5 5 45.79 2.69
-2 5 -5 49.85 2.65
2 5 5 41.37 3.45
-2 5 -5 51.8 3.67
2 5 6 154.83 7.89
2 5 6 156.03 8.88
-2 5 -6 159.39 9.01
2 5 7 24.75 1.68
2 5 7 28.87 2.53
2 5 7 25.41 1.72
-2 5 -7 30.34 2.65
2 5 8 237.06 11.94
2 5 8 235.12 12.88
2 5 8 243.48 11.95
-2 5 -8 241.48 13.15
2 5 9 14.75 1.84
2 5 9 16.72 1.86
-2 5 -9 14.65 1.99
2 5 9 14.78 1.18
2 5 9 14.72 1.21
2 5 10 93.48 6.01
2 5 10 92.47 5.74
-2 5 -10 92.87 6.14
2 5 10 95.61 4.97
2 5 10 91.13 4.98
2 5 11 21.26 2.17
2 5 11 25.63 2.56
-2 5 -11 26.21 2.73
2 5 11 24.37 1.69
-2 5 -11 29.72 1.68
2 5 11 25.09 1.76
2 5 12 2.94 1.09
2 5 12 1.63 0.41
2 5 12 2.05 0.75
-2 5 -12 2.4 1.04
-2 5 -12 3.07 0.48
2 5 12 2.37 0.54
2 5 12 2.47 0.59
-2 5 -13 18.45 1.17
2 5 13 15.68 1.13
2 5 13 15.64 1.24
2 5 13 16.49 2.09
2 5 13 15.19 1.67
2 5 13 14.98 1.32
-2 5 -14 18.5 1.17
2 5 14 18 1.19
2 5 14 16.21 1.27
2 5 14 17.8 2.26
2 5 14 16.13 1.66
2 5 14 13.57 1.35
2 5 15 70.24 3.96
2 5 15 71.01 3.81
-2 5 -15 79.07 3.82
2 5 15 76.97 5.42
2 5 15 62.26 4.38
2 5 15 68.68 4.09
-2 5 -16 71.33 3.58
2 5 16 68.96 3.61
2 5 16 69.35 5.23
2 5 17 60.4 3.2
-2 5 -17 60.35 3.14
2 5 17 62.1 4.94
2 5 17 48.88 3.73
2 5 18 57.45 3.12
2 5 18 55.94 4.78
2 5 19 137.97 6.99
-2 -5 24 70.24 4.73
-2 -5 25 4.84 1.15
-2 -5 26 35.69 3.08
-2 -5 27 8.13 1.43
-2 -5 28 1.98 0.9
-2 -5 29 32.37 2.96
-2 -5 29 37.08 2.23
-2 -5 30 79.88 5.39
-2 -5 30 83.99 4.46
-2 -5 31 45.7 2.66
-2 -5 32 2.67 0.55
-2 -5 33 1.83 0.51
-2 -5 34 0.19 0.37
-2 -5 35 5.19 0.62
-2 -5 36 11.05 0.9
-2 -5 37 0.68 0.35
-2 -5 38 -0.02 0.29
-2 -5 39 36.71 2.04
-2 -5 40 7.49 0.6
-2 -5 41 9.57 0.67
-2 -5 42 2.16 0.29
2 -6 40 7.69 0.56
-2 6 39 6.89 0.96
2 -6 39 6.09 0.52
-2 6 38 0.18 0.64
2 -6 38 0.02 0.23
-2 6 37 13.53 1.33
2 -6 37 12.45 0.88
-2 6 36 2.27 0.95
-2 6 36 2.16 0.77
2 -6 36 2.41 0.42
-2 6 35 5.72 1.11
-2 6 35 5.07 0.95
2 -6 35 4.23 0.53
-2 6 34 4.24 1.08
-2 6 34 3.72 0.92
2 -6 34 3.15 0.49
-2 6 33 28.06 2.15
-2 6 33 29.34 2.35
2 -6 33 28.33 1.76
-2 6 32 3.61 1.03
-2 6 32 2.7 0.9
2 -6 32 3.42 0.54
-2 6 31 4.6 1.14
2 -6 31 3.01 0.56
-2 6 31 3.78 0.93
2 -6 30 39.46 2.25
-2 6 30 36.19 2.59
-2 6 30 32.76 2.72
-2 6 29 12.38 1.57
-2 6 29 14.76 1.48
-2 6 28 33.36 2.41
-2 6 28 33.28 2.57
-2 6 27 48.83 3.26
-2 6 27 46.91 3.11
-2 6 26 9.3 1.3
-2 6 26 8.8 1.2
2 -6 26 8.93 1.34
-2 6 25 24.76 1.99
-2 6 25 21.05 1.82
2 -6 25 21.36 2.14
-2 6 24 6.7 1.11
2 -6 24 5.05 1.07
-2 6 24 6.42 1
-2 6 23 27.03 2.04
2 -6 23 22.54 2.25
-2 6 23 25.79 1.97
-2 6 22 5.29 1.01
2 -6 22 6.98 1.21
2 6 -22 4.81 1.37
-2 6 22 3.95 0.89
-2 6 21 44.7 2.87
2 6 -21 34.58 3.61
2 -6 21 45.54 3.33
-2 6 21 42.47 2.79
2 -6 20 126.83 7.03
2 6 -20 101.65 7.35
-2 6 20 128.36 6.41
-2 6 20 120.14 6.41
-2 6 20 108.42 6.1
2 -6 19 57.33 3.94
2 6 -19 50.21 4.41
-2 6 19 58.96 3.43
-2 6 19 55.59 5.33
-2 6 19 59.34 3.49
-2 6 19 52.25 3.2
2 -6 18 209.12 10.73
2 6 -18 171.64 11.08
-2 6 18 194.54 9.98
-2 6 18 215.9 12.6
-2 6 18 205.85 10.08
-2 6 18 182.26 9.81
2 6 -17 14.64 2.21
-2 6 17 21.61 1.63
-2 6 17 17.31 2.79
-2 6 17 20.14 1.67
-2 6 17 20.17 1.52
-2 6 16 12.37 2.3
-2 6 16 13.09 1.25
2 6 -16 9.91 1.76
-2 6 16 12.45 1.17
-2 6 15 20.71 2.84
-2 6 15 18.51 1.48
-2 6 15 15.2 1.59
2 6 -15 16.48 2.18
-2 6 15 16.34 1.38
-2 6 14 49.49 4.32
-2 6 14 48.63 2.8
-2 6 14 41.47 2.89
2 6 -14 40.31 3.67
-2 6 14 42.17 2.7
-2 6 13 3.38 1.37
-2 6 13 2.71 0.68
-2 6 13 2.97 0.82
2 6 -13 2.32 1.05
-2 6 13 2.71 0.66
-2 6 12 24.58 2.92
-2 6 12 25.88 1.83
-2 6 12 26.02 1.98
2 6 -12 24.79 2.68
-2 6 12 25.14 1.8
-2 6 11 3.49 1.2
-2 6 11 2.45 0.62
-2 6 11 1.53 0.65
2 6 -11 3.06 1.05
-2 6 11 2.99 0.65
-2 6 10 10.39 1.22
-2 6 10 11.51 1.14
2 6 -10 12.83 1.9
-2 6 10 13.5 1.19
2 6 -9 0.66 0.91
-2 6 9 0.67 0.57
2 6 -9 0.31 0.45
-2 6 9 0.09 0.47
-2 6 9 0.62 0.87
-2 6 9 0.04 0.52
-2 6 8 13.79 1.26
-2 6 8 14.55 1.3
2 6 -8 15.48 1.24
-2 6 8 14.6 1.3
2 6 -8 13.13 1.9
2 6 -7 2.6 0.55
-2 6 7 2.9 0.71
-2 6 7 2.52 0.67
2 6 -7 0.66 0.85
2 6 -6 32.45 2.03
-2 6 6 27.23 2.03
-2 6 6 30.43 2.06
2 6 -6 33.24 3.01
2 6 -5 35.81 2.19
-2 6 5 30.45 2.16
-2 6 5 34.12 2.22
2 6 -5 35.04 3.15
2 6 -4 23.03 1.66
-2 6 4 22.95 1.68
2 6 -4 25.08 2.6
2 6 -3 22.24 1.57
-2 6 3 19.28 1.56
2 6 -3 20.35 2.4
-2 6 3 23.37 2.6
-2 6 2 2.22 0.6
2 6 -2 3.19 0.63
-2 6 2 1.94 1
2 6 -2 2.6 1.04
2 6 -1 40.11 2.45
-2 6 1 36.43 2.41
-2 6 1 39.78 2.48
2 6 -1 37.44 3.39
-2 6 0 3.99 0.69
2 6 0 4.26 0.71
-2 6 0 5.6 0.78
-2 6 0 4.41 1.26
-2 6 -1 37.81 2.46
2 6 1 40.77 2.52
-2 6 -1 41.58 2.54
2 6 2 1.81 0.61
-2 6 -2 2.15 0.56
-2 6 -2 3.95 1.25
-2 6 -2 2.32 0.64
-2 6 -3 19.39 1.46
2 6 3 19.96 1.54
-2 6 -3 22.48 2.59
2 6 3 18.64 2.4
-2 6 -3 20.34 1.51
-2 6 -4 20.39 1.49
2 6 4 19.87 1.56
-2 6 -4 20.15 2.49
2 6 4 19.97 2.4
-2 6 -4 20.52 1.53
-2 6 -5 35.97 2.25
2 6 5 33.97 2.32
-2 6 -5 39.11 3.49
-2 6 -5 37.03 2.29
2 6 5 34.93 3.27
2 6 6 28.82 2.98
-2 6 -6 30.3 3.22
-2 6 -6 31.51 2.06
2 6 6 35.05 2.22
2 6 6 32.89 2.22
-2 6 -6 34.09 2.13
-2 6 -7 2.22 0.56
2 6 7 2.27 0.6
-2 6 -7 1.39 1.06
2 6 7 4.31 0.75
-2 6 -7 2.58 0.61
2 6 7 0.8 0.87
2 6 8 13.22 2.06
2 6 8 12.3 1.87
-2 6 -8 14.07 2.2
2 6 8 13.08 1.27
-2 6 -8 12.87 1.13
2 6 8 14.33 1.26
-2 6 -8 14.41 1.17
-2 6 -9 0.16 1.11
2 6 9 0.35 0.55
-2 6 -9 0.29 0.44
2 6 9 0.25 0.69
2 6 9 -0.32 0.93
-2 6 -9 0.52 0.47
2 6 9 0.68 0.54
2 6 10 9.06 1.48
2 6 10 11.87 1.99
-2 6 -10 9.27 1.96
2 6 10 10.59 1.11
-2 6 -10 10.19 0.97
2 6 10 8.95 1.09
2 6 11 2.82 0.94
2 6 11 3.44 1.34
-2 6 -11 1.86 1.27
-2 6 -11 2.2 0.55
2 6 11 2.45 0.68
2 6 11 1.85 0.76
2 6 12 23.21 2.37
2 6 12 23.91 2.96
-2 6 -12 26.95 3.08
2 6 12 25.17 1.87
2 6 12 26.48 1.71
-2 6 -12 26.66 1.72
2 6 12 25.85 2
2 6 13 3.02 0.59
2 6 13 3.19 0.91
2 6 13 2.22 1.32
-2 6 -13 1.97 1.38
-2 6 -13 3.9 0.64
2 6 13 2.45 0.71
2 6 13 4.14 0.86
2 6 14 36.51 3.21
2 6 14 45.11 4.32
-2 6 -14 38.06 4.07
2 6 14 44.39 2.81
-2 6 -14 49.98 2.66
2 6 14 47.09 2.63
2 6 14 43.3 3
2 6 15 14.4 1.84
2 6 15 16.44 2.67
-2 6 -15 18.76 2.78
-2 6 -15 21.12 1.42
2 6 15 20.72 1.62
2 6 15 22.98 1.45
2 6 15 19.51 1.79
2 6 16 14.67 2.53
-2 6 -16 9.66 2.2
2 6 16 12.59 1.18
2 6 16 10.45 0.96
-2 6 -16 12.65 1
2 6 16 10.95 1.35
-2 6 -17 17.75 2.73
-2 6 -17 21.05 1.32
2 6 17 15.41 1.27
2 6 17 21.58 3.11
-2 6 -18 171.81 11.76
-2 6 -18 200.8 9.75
2 6 18 192.13 9.78
2 6 18 207.27 12.64
-2 6 -19 50.89 4.75
2 6 19 55.74 5.36
-2 6 -20 103.82 7.5
-2 6 -21 37.62 3.96
-2 6 -22 7.4 1.93
-2 6 -23 22.57 3.14
-2 6 -24 3.98 1.6
-2 -6 24 5.71 1.17
-2 -6 25 21.39 2.15
-2 6 -25 15.45 2.66
-2 6 -26 6.09 1.8
-2 6 -27 35.38 3.9
-2 -6 30 36.45 2.19
-2 -6 31 4.04 0.57
-2 -6 32 2.32 0.5
-2 -6 33 28.35 1.73
-2 -6 34 3.84 0.52
-2 -6 35 4.66 0.53
-2 -6 36 3.26 0.45
-2 -6 37 13.02 0.89
-2 -6 38 -0.16 0.24
-2 -6 39 6.36 0.52
-2 -6 40 7.06 0.52
2 -7 37 5.28 0.43
2 7 -37 3.35 0.5
2 -7 36 2.05 0.32
2 7 -36 1.13 0.41
-2 7 36 1.85 0.74
-2 7 35 3.65 0.85
-2 7 35 3.57 0.99
2 -7 35 2.62 0.37
-2 7 34 4.25 0.95
-2 7 34 6.68 1.2
2 -7 34 6.15 0.55
-2 7 33 0.42 0.71
-2 7 33 0.58 0.81
2 -7 33 0.71 0.32
-2 7 32 3.11 0.9
-2 7 32 3.14 1.06
2 -7 32 3.71 0.5
-2 7 31 15.41 1.74
-2 7 31 17.43 1.64
2 -7 31 19 1.22
-2 7 30 68.67 4.26
-2 7 30 70.8 4.09
2 -7 30 65.27 3.58
-2 7 29 121.72 6.78
-2 7 29 126.2 6.99
-2 7 28 7.82 1.19
-2 7 28 8.65 1.32
-2 7 27 3.7 0.93
-2 7 27 3.41 1.07
-2 7 26 3.88 0.98
-2 7 26 4.82 1.06
-2 7 25 9.13 1.21
-2 7 25 7.21 1.24
-2 7 24 7.93 1.18
-2 7 24 9.75 1.36
-2 7 23 4.54 0.96
-2 7 23 6.98 1.15
-2 7 22 31.27 2.44
-2 7 22 32.6 2.37
2 -7 21 8.05 1.29
-2 7 21 9.69 1.22
-2 7 21 12.13 1.4
-2 7 20 97.12 5.25
-2 7 20 96.39 5.39
2 -7 20 86.88 5.56
-2 7 19 26.01 1.99
-2 7 19 22.62 3.77
-2 7 19 27.15 2.11
2 -7 19 20.62 2.14
2 7 -19 23.08 2.91
-2 7 18 46.03 2.93
-2 7 18 42.33 5.15
-2 7 18 49.05 3.11
2 7 -18 36.95 3.94
2 -7 18 41.21 3.23
2 -7 17 58.35 3.92
2 7 -17 46.15 4.65
-2 7 17 58.6 3.48
-2 7 17 53.78 5.73
-2 7 17 62.97 3.7
-2 7 17 51.85 3.4
2 7 -16 38.73 4.07
-2 7 16 42.58 4.94
-2 7 16 47.67 2.95
-2 7 16 48.87 3.15
-2 7 16 43.81 2.92
2 7 -15 42.45 4.28
-2 7 15 48.71 5.15
-2 7 15 53.45 3.13
2 7 -15 47.89 3.12
-2 7 15 46.96 3.43
-2 7 15 51.51 3.29
-2 7 15 47.73 3.1
-2 7 14 0.25 1.4
-2 7 14 2.07 0.69
2 7 -14 2.12 0.72
-2 7 14 2.57 1.05
2 7 -14 1.1 1.12
-2 7 14 1.72 0.75
-2 7 13 21.21 1.72
2 7 -13 23.86 1.85
-2 7 13 19.97 1.99
2 7 -13 18.97 2.73
-2 7 13 20.63 1.78
-2 7 12 12.72 2.58
-2 7 12 13.17 1.28
2 7 -12 13.25 1.38
-2 7 12 13.47 1.57
2 7 -12 12.81 2.25
-2 7 12 12.07 1.34
-2 7 11 23.71 3.4
-2 7 11 23.79 1.84
-2 7 11 23.48 2.15
2 7 -11 26.44 1.98
2 7 -11 22.75 2.99
-2 7 11 25.33 1.98
-2 7 10 31.38 3.76
-2 7 10 28.08 2.03
-2 7 10 25.94 2.26
2 7 -10 30.87 2.18
2 7 -10 28.86 3.35
-2 7 10 28.61 2.19
-2 7 9 3.48 1.35
-2 7 9 0.44 0.54
-2 7 9 1 0.85
2 7 -9 0.11 0.6
2 7 -9 0.38 1.2
-2 7 9 0.34 0.69
-2 7 8 60.68 5.29
-2 7 8 58.9 3.46
2 7 -8 56.58 5.01
-2 7 8 53.52 3.54
-2 7 8 56.94 3.68
2 7 -8 61.23 3.6
-2 7 7 42.6 2.64
2 7 -7 41.62 4.14
-2 7 7 39.21 2.71
-2 7 7 36.72 2.79
2 7 -7 41.78 2.74
-2 7 6 32.97 2.29
2 7 -6 38.86 3.91
-2 7 6 33.14 2.39
-2 7 6 32.24 2.48
2 7 -6 37.09 2.45
-2 7 5 100.31 5.61
2 7 -5 109.12 5.81
-2 7 5 101.18 5.81
-2 7 5 101.49 5.73
2 7 -5 109.23 7.52
2 7 -4 41.12 2.71
-2 7 4 36.87 2.66
2 7 -4 38.44 3.95
-2 7 3 1.59 0.79
2 7 -3 2.74 0.77
-2 7 2 28.61 2.26
2 7 -2 34.56 2.36
2 7 -1 20.71 1.75
-2 7 1 16.4 1.63
-2 7 1 19.14 1.64
-2 7 1 21.41 3.04
2 7 0 4.26 0.9
-2 7 0 2.5 0.84
-2 7 0 3.79 1.8
-2 7 0 3.84 0.83
-2 7 -1 17.88 1.65
2 7 1 19.92 1.71
-2 7 -1 19.15 3.03
2 7 1 18.26 2.73
-2 7 -1 19.49 1.65
-2 7 -2 28.35 2.12
2 7 2 29.77 2.23
-2 7 -2 34.85 3.88
2 7 2 26.79 3.25
-2 7 -2 28.49 2.11
2 7 3 2.82 0.79
-2 7 -3 2.3 0.77
-2 7 -3 2 1.56
2 7 3 4.13 1.51
-2 7 -3 3.33 0.75
-2 7 -4 34.77 2.5
2 7 4 39.42 2.68
-2 7 -4 35.96 2.5
2 7 4 39.85 3.9
2 7 5 102.66 7.23
-2 7 -5 106.58 7.78
-2 7 -5 101.49 5.72
2 7 5 107.24 5.91
2 7 5 104.19 5.88
-2 7 -5 101.64 5.67
2 7 6 33.11 3.51
-2 7 -6 42.72 4.3
2 7 6 37.08 2.65
-2 7 -6 36.58 2.46
2 7 6 35.11 2.57
-2 7 -6 33.57 2.38
2 7 7 40.74 3.94
2 7 7 45.49 4.53
-2 7 -7 51.53 4.85
2 7 7 44.88 3.1
-2 7 -7 42.75 2.82
2 7 7 46.08 3.02
-2 7 -7 43.25 2.81
2 7 8 60.66 3.88
-2 7 -8 59.14 3.6
2 7 8 60.85 5.48
2 7 8 51.28 4.56
-2 7 -8 61.55 3.56
2 7 8 58.1 3.71
2 7 9 0.5 0.79
-2 7 -9 0.55 0.61
-2 7 -9 0.45 1.45
2 7 9 -0.14 0.88
2 7 9 1.85 1.14
-2 7 -9 1.08 0.65
2 7 9 0.67 0.71
2 7 10 27.01 2.27
-2 7 -10 25.36 1.97
-2 7 -10 22.11 3.33
2 7 10 25.26 3.5
2 7 10 25.12 1.81
-2 7 -10 28.16 1.93
2 7 10 28.3 2.15
-2 7 -11 21.75 1.76
2 7 11 19.4 1.95
-2 7 -11 23.85 3.32
2 7 11 21.05 3.27
2 7 11 23.82 1.93
-2 7 -11 24.85 1.74
2 7 11 21.75 1.63
2 7 12 15.23 1.71
-2 7 -12 13.96 1.37
-2 7 -12 13.66 2.63
2 7 12 11.41 2.57
2 7 12 12.27 1.18
-2 7 -12 14.99 1.3
2 7 12 15.28 1.52
2 7 13 19.41 1.9
-2 7 -13 21.35 1.67
-2 7 -13 16.66 2.95
2 7 13 18.6 3.13
2 7 13 16.04 1.62
-2 7 -13 18.76 1.51
2 7 13 18.37 1.43
2 7 14 2.4 1.1
-2 7 -14 1.92 0.7
-2 7 -14 1.6 1.53
2 7 14 2.08 0.54
2 7 14 2.1 1.63
-2 7 -14 1.52 0.6
2 7 14 0.93 0.73
-2 7 -15 49.08 3.15
2 7 15 52.06 3.63
-2 7 -15 43.24 4.78
2 7 15 48.86 5.29
-2 7 -15 53.19 3.04
2 7 15 52.54 3.29
-2 7 -16 45.08 2.94
2 7 16 55.23 5.56
-2 7 -16 46.73 2.78
-2 7 -16 46.28 4.79
2 7 17 49.9 5.74
-2 7 -17 57.61 3.2
-2 7 -17 47.21 5.04
-2 7 -18 32.33 4
2 7 18 44.11 5.19
-2 7 -19 19.51 3.09
-2 7 -20 82.72 6.79
-2 7 -21 7.35 2.08
-2 7 -22 25.96 3.43
-2 7 -23 3.48 1.66
-2 -7 30 68.31 3.62
-2 -7 31 17.45 1.17
-2 -7 32 2.86 0.44
-2 -7 33 0.66 0.3
-2 -7 34 6.41 0.56
-2 -7 35 3.07 0.37
-2 -7 36 1.17 0.26
-2 7 -36 1.5 0.44
-2 -7 37 5.02 0.41
-2 7 -37 3.51 0.52
2 -8 33 0.88 0.25
-2 8 33 0.57 0.76
2 8 -33 0.37 0.39
2 -8 32 0.19 0.23
-2 8 32 -0.43 0.85
2 8 -32 0.2 0.42
2 -8 31 4.21 0.44
-2 8 31 4.08 1.03
2 8 -31 3.08 0.6
2 -8 30 18.11 1.07
-2 8 30 18.52 1.79
2 -8 29 5.75 0.56
2 8 -29 5.24 0.78
-2 8 29 5.33 1.2
2 8 -28 24.8 1.85
-2 8 28 32.21 2.46
2 8 -27 2.29 0.67
-2 8 27 3.86 0.93
-2 8 27 3.48 1.11
2 8 -26 0.73 0.59
-2 8 26 0.51 0.72
-2 8 26 0.6 0.97
2 8 -25 10.06 1.15
-2 8 25 12.33 1.37
-2 8 25 10.87 1.53
2 8 -24 0.96 0.63
-2 8 24 1.06 0.72
-2 8 24 2.07 1
2 8 -23 9.55 1.22
-2 8 23 12.49 1.38
-2 8 23 13.55 1.61
2 8 -22 25.17 2.05
-2 8 22 28.49 2.16
-2 8 22 28.79 2.37
2 8 -21 4.83 0.93
-2 8 21 5.12 0.96
-2 8 21 5.93 1.18
2 8 -20 17.45 1.63
-2 8 20 17.37 1.64
-2 8 20 20.69 1.93
2 8 -19 8 1.16
-2 8 19 8.21 1.13
-2 8 19 9.33 1.33
2 8 -18 28.77 2.35
-2 8 18 35.27 2.39
-2 8 18 33.78 2.59
2 8 -17 2.94 0.88
-2 8 17 3.19 1
-2 8 17 2 0.74
2 8 -16 0.59 0.71
-2 8 16 0.66 0.64
-2 8 16 0.69 1.61
-2 8 16 1.15 0.9
2 8 -15 44.83 3.08
-2 8 15 46.01 3.23
-2 8 15 43.73 2.88
-2 8 15 43.27 5.46
-2 8 14 4.87 2.27
-2 8 14 3.38 0.8
-2 8 14 4.64 1.4
2 8 -14 3.63 0.99
-2 8 14 4.08 1.1
2 8 -14 2.6 1.61
-2 8 13 4.74 2.12
-2 8 13 6.09 0.95
-2 8 13 5.36 1.48
2 8 -13 5.09 1.11
-2 8 13 5.94 1.24
2 8 -13 5.55 1.87
-2 8 12 23.82 2.4
2 8 -12 24.02 2.1
2 8 -12 20.68 3.26
-2 8 12 22.85 3.84
-2 8 12 23.27 2.06
-2 8 11 27.4 2.52
2 8 -11 29.13 2.39
2 8 -11 36.54 4.21
-2 8 11 30.97 4.37
-2 8 11 26 2.28
-2 8 10 6.79 1.43
2 8 -10 6.1 1.18
2 8 -10 6.6 2.17
-2 8 10 6.89 2.37
-2 8 10 6.13 1.15
-2 8 9 38.21 3.06
2 8 -9 39.75 2.87
2 8 -9 32.92 4.27
-2 8 9 37.78 2.84
-2 8 9 40.8 4.92
-2 8 8 19.68 2.06
2 8 -8 20.44 1.95
-2 8 8 18.02 1.81
-2 8 8 14.15 3.2
-2 8 7 41.16 3.23
2 8 -7 45.76 3.14
-2 8 7 40.9 3.01
-2 8 7 41.79 5.05
-2 8 6 12.33 1.69
2 8 -6 11.88 1.53
-2 8 6 11.74 2.97
-2 8 6 11.28 1.47
-2 8 5 27.42 3.97
-2 8 5 24.91 2.21
-2 8 5 24.43 2.31
2 8 -5 30.07 2.4
-2 8 4 69.4 4.66
2 8 -4 77.89 4.73
2 8 -3 5.51 1.24
-2 8 3 6.42 1.36
2 8 -2 26.85 3.79
2 8 -2 25.11 2.3
-2 8 2 24.85 2.25
2 8 -1 4.95 1.96
-2 8 1 3.32 0.98
2 8 -1 5.31 1.22
-2 8 1 3.71 1.13
2 8 0 22.63 3.4
-2 8 0 22.58 1.95
2 8 0 22.94 2.18
-2 8 0 20.49 2.08
2 8 1 5.87 1.94
-2 8 -1 5.16 1.06
2 8 1 4.9 1.24
-2 8 -1 4.6 1.18
-2 8 -2 25.45 2.24
2 8 2 27.29 2.37
-2 8 -2 27.13 4.33
2 8 2 22.99 3.36
-2 8 -2 26.04 2.16
-2 8 -3 4.52 2.64
-2 8 -3 6.1 1.18
2 8 3 5.89 1.32
-2 8 -3 6.3 1.29
2 8 3 7.07 1.4
-2 8 -4 77.12 7.18
2 8 4 71.34 4.57
-2 8 -4 68.35 4.35
2 8 4 70.98 4.49
-2 8 -4 64.04 4.15
2 8 5 29.3 4.22
2 8 5 26.97 2.52
-2 8 -5 28.97 2.37
-2 8 -5 31.28 4.55
2 8 5 27.12 2.4
-2 8 -5 28.29 2.2
-2 8 -6 9.35 2.95
-2 8 -6 8.88 1.31
2 8 6 12.24 1.72
2 8 6 4.25 2.37
-2 8 -6 7.97 1.19
2 8 6 10.92 1.53
2 8 7 47 3.5
-2 8 -7 42.81 3.12
-2 8 -7 52.67 5.72
2 8 7 44.13 5.38
-2 8 -7 43.97 2.99
2 8 7 46.63 3.3
2 8 8 19.45 2.05
-2 8 -8 14.21 1.65
-2 8 -8 14.46 3.38
2 8 8 9.03 2.71
2 8 8 13.59 1.42
2 8 8 16.84 1.82
-2 8 -8 17.46 1.6
2 8 9 39.53 3.19
-2 8 -9 38.64 2.82
-2 8 -9 41.41 5.09
2 8 9 39.2 5.01
-2 8 -9 41.09 2.72
2 8 9 42.9 3.02
2 8 9 36.04 2.52
2 8 10 7.7 1.49
-2 8 -10 4.73 1.09
-2 8 -10 4.63 2.2
2 8 10 4.52 2.33
-2 8 -10 4.82 0.99
2 8 10 6.39 1.24
2 8 11 30.66 2.71
-2 8 -11 23.64 2.08
-2 8 -11 25.92 4.07
2 8 11 26.48 4.24
2 8 11 24.62 2.21
-2 8 -11 23.13 1.93
2 8 12 18.79 2.25
-2 8 -12 20.09 1.91
-2 8 -12 24.37 3.92
2 8 12 21.28 3.79
2 8 12 24.62 2.14
-2 8 -12 22.26 1.79
-2 8 -13 4.36 1
2 8 13 5.23 1.45
-2 8 -13 5.33 2.39
2 8 13 5.79 2.32
2 8 13 5.04 1.1
2 8 14 4.44 1.33
-2 8 -14 3.97 0.99
-2 8 -14 2.04 1.79
2 8 14 3.85 2.22
-2 8 -15 41.82 2.87
-2 8 -15 46.23 5.2
2 8 15 39.02 5.31
-2 8 -16 1.27 0.8
-2 8 -16 0.28 1.53
2 8 16 2.61 2.15
-2 8 -17 2.2 0.83
-2 8 -18 26.83 2.09
-2 8 -19 8.08 1.15
-2 8 -20 17.12 1.55
-2 8 -21 5.83 0.99
-2 8 -22 25.16 1.93
-2 8 -23 10.29 1.17
-2 8 -24 1.85 0.68
-2 8 -25 8.21 1
-2 8 -26 0.37 0.51
-2 8 -27 4.02 0.75
-2 8 -28 20.76 1.54
-2 -8 29 6.67 0.58
-2 8 -29 4.63 0.75
-2 -8 30 17.38 1.04
-2 8 -30 13.53 1.21
-2 -8 31 4.01 0.42
-2 8 -31 3.43 0.62
-2 -8 32 0.2 0.22
-2 8 -32 0.25 0.42
-2 -8 33 0.91 0.22
-2 8 -33 0.54 0.4
2 -9 28 1.68 0.29
2 9 -28 1.03 0.5
2 -9 27 1.59 0.3
-2 9 27 2.6 1.02
2 9 -27 1.03 0.56
-2 9 26 32.48 2.41
2 9 -26 24.65 1.84
-2 9 25 5.51 1.21
2 9 -25 3.97 0.78
-2 9 24 5.17 1.24
2 9 -24 4.56 0.85
-2 9 23 0.31 0.95
2 9 -23 0.5 0.67
-2 9 22 8.68 1.43
2 9 -22 7.63 1.13
-2 9 21 2.31 1.05
2 9 -21 2.45 0.82
-2 9 20 19.33 1.91
2 9 -20 14.35 1.53
-2 9 19 5.48 1.24
2 9 -19 3.38 0.98
-2 9 18 0.65 0.93
2 9 -18 0.6 0.79
-2 9 17 10.5 1.52
2 9 -17 9.32 1.37
-2 9 16 0.83 0.91
2 9 -16 0.37 0.84
-2 9 15 1.25 1.01
2 9 -15 1.9 1.03
-2 9 14 2.38 1.08
2 9 -14 2.61 1.03
-2 9 13 29.87 2.56
2 9 -13 30.55 2.56
-2 9 12 17.88 1.95
2 9 -12 18.13 1.97
-2 9 11 16.65 1.86
-2 9 11 11.76 2.02
2 9 -11 14.14 1.78
-2 9 10 19.41 2.07
2 9 -10 16.59 2
-2 9 10 18.02 2.33
2 9 -9 2.14 1.1
-2 9 9 1.85 1.49
2 9 -8 4.21 1.3
-2 9 8 3.97 1.53
2 9 -7 11.97 1.76
-2 9 7 9.94 1.83
-2 9 6 17.68 2.29
2 9 -6 22.11 2.33
-2 9 5 11.02 1.9
2 9 -5 13.85 1.88
-2 9 4 52.71 4.11
2 9 -4 57.81 4.13
-2 9 3 2.85 1.4
2 9 -3 3.05 1.32
2 9 -2 27.72 2.67
-2 9 2 24.62 2.62
2 9 -2 27.6 2.66
2 9 -1 18.74 2.21
-2 9 1 16.48 2.11
2 9 -1 16.66 2.17
2 9 0 21.75 2.35
2 9 0 20.93 2.42
-2 9 0 17.07 2.13
2 9 1 18.37 2.19
-2 9 -1 14.36 1.97
2 9 1 18.73 2.29
2 9 2 28.36 2.64
2 9 2 27.99 2.8
-2 9 -2 22.77 2.44
2 9 3 1.42 1.24
2 9 3 0.47 1.28
-2 9 -3 2.08 1.36
2 9 4 58.59 4.14
2 9 4 60.85 4.43
-2 9 -4 51.11 3.89
2 9 5 13.96 1.87
2 9 5 10.74 2
-2 9 -5 8.6 1.66
2 9 6 24.9 2.39
2 9 6 22.06 2.56
-2 9 -6 18.67 2.13
2 9 7 10.83 1.7
-2 9 -7 10.35 1.64
2 9 7 10.95 2.02
2 9 8 3.31 1.27
-2 9 -8 3.49 1.21
2 9 8 5.86 1.65
2 9 9 3.96 1.25
2 9 9 2.97 1.58
-2 9 -9 2.61 1.05
2 9 10 16.16 1.95
2 9 10 21.53 2.56
-2 9 -10 15.68 1.81
2 9 11 12.54 1.69
-2 9 -11 9.6 1.45
2 9 11 12.81 2.09
2 9 12 17.19 2.37
-2 9 -12 14.32 1.73
-2 9 -13 24.02 2.12
-2 9 -14 1.14 0.91
-2 9 -15 0.78 0.8
-2 9 -16 0.44 0.84
-2 9 -17 8.25 1.22
-2 9 -18 0.69 0.77
-2 9 -19 4.31 0.97
-2 9 -20 13.57 1.39
-2 9 -21 1.53 0.72
-2 9 -22 5.8 0.94
-2 9 -23 -0.09 0.6
-2 9 -24 4.31 0.79
-2 9 -25 3.41 0.72
-2 9 -26 21.17 1.55
-2 -9 27 2.2 0.3
-2 9 -27 0.83 0.53
-2 -9 28 1.52 0.27
-2 9 -28 1.4 0.56
2 10 -23 1.65 0.69
2 10 -22 0.14 0.69
2 10 -22 -0.09 0.63
2 10 -21 9.86 1.25
2 10 -21 9.45 1.14
2 10 -20 10.16 1.23
2 10 -19 18.65 1.71
2 10 -18 0.36 0.76
2 10 -17 1.04 0.92
2 10 -16 2.01 0.97
2 10 -15 13.68 1.69
-2 10 14 11.55 1.54
2 10 -14 8.45 1.49
-2 10 13 2.64 1.07
2 10 -13 3.31 1.21
-2 10 12 12.59 1.64
2 10 -12 12.33 1.75
2 10 -11 0.37 1.17
-2 10 11 1.4 1.01
2 10 -11 1.18 1.11
2 10 -10 7.87 1.62
-2 10 10 8.42 1.45
2 10 -10 5.56 1.45
2 10 -9 28.62 2.72
-2 10 9 27.96 2.5
2 10 -9 27.92 2.71
2 10 -8 16.49 2.15
-2 10 8 16.12 1.89
-2 10 8 12.84 2.25
2 10 -8 13.42 2.01
-2 10 7 5.77 1.36
2 10 -7 4.73 1.48
2 10 -7 5.63 1.63
-2 10 7 4.36 1.84
-2 10 6 -0.57 1.07
2 10 -6 0.53 1.3
-2 10 6 -1.05 1.65
2 10 -6 -0.56 1.39
-2 10 5 7.06 1.53
-2 10 5 4.99 1.84
2 10 -5 3.65 1.69
2 10 -5 5.79 1.67
2 10 -4 83.74 5.71
-2 10 4 76.45 5.54
2 10 -4 88.24 5.59
2 10 -3 43.16 3.71
-2 10 3 37.46 3.54
2 10 -3 43.79 3.57
2 10 -2 29.98 3.1
-2 10 2 23 2.81
2 10 -2 27.28 2.79
2 10 -1 13.02 2.26
-2 10 1 11.88 2.18
2 10 0 6.79 1.93
-2 10 0 4.91 1.71
2 10 0 10.83 1.91
-2 10 -1 10.81 2.03
2 10 1 14.87 2.39
2 10 1 15.17 2.18
-2 10 -2 22.49 2.62
2 10 2 24.76 2.95
2 10 2 24.4 2.69
-2 10 -3 38.16 3.37
2 10 3 44.46 3.92
2 10 3 40.86 3.49
2 10 4 88.87 5.91
2 10 4 90.06 5.54
2 10 5 4.85 1.9
-2 10 -5 3.1 1.48
2 10 5 6.25 1.61
2 10 6 -0.58 1.8
-2 10 -6 1 1.23
2 10 6 -0.11 1.21
2 10 7 3.49 1.9
-2 10 -7 3.84 1.42
2 10 8 15.73 2.53
-2 10 -8 11.23 1.79
-2 10 -9 21.2 2.12
-2 10 -10 6.75 1.32
-2 10 -11 0.81 1
-2 10 -12 10.56 1.51
-2 10 -13 2.26 0.99
-2 10 -14 7.61 1.28
-2 10 -15 13.13 1.48
-2 10 -16 1.81 0.86
-2 10 -17 0.75 0.74
-2 10 -18 1.85 0.76
-2 10 -19 17.56 1.53
-2 10 -20 8.26 1.04
-2 10 -21 5.22 0.87
2 11 -12 11.65 1.58
2 11 -11 8.16 1.44
2 11 -10 16.83 1.96
2 11 -10 19.12 2.04
2 11 -9 9 1.62
2 11 -9 10.67 1.66
2 11 -8 15.11 2.1
2 11 -8 19.27 2.16
2 11 -7 3.19 1.44
2 11 -7 3.93 1.5
2 11 -6 3.17 1.6
2 11 -6 4.28 1.55
2 11 -5 18.4 2.41
2 11 -5 22.16 2.44
2 11 -4 52.7 4.2
2 11 -4 55.15 4.12
2 11 -3 8.87 2.1
2 11 -3 6.92 1.82
2 11 -2 17.52 2.64
-2 11 2 16.06 2.35
2 11 -2 22.28 2.44
-2 11 1 6.12 1.74
2 11 -1 11.79 2.38
2 11 0 15.66 2.59
-2 11 0 14.03 2.14
-2 11 -1 9.21 1.89
2 11 1 13.41 2.67
-2 11 -2 12.28 1.94
2 11 2 15.58 2.73
-2 11 -3 4.25 1.54
-2 11 -4 35 2.93
-2 11 -5 16.22 1.95
-2 11 -6 4.11 1.27
-2 11 -7 3.62 1.29
-2 11 -8 14.44 1.68
-2 11 -9 8.03 1.34
3 0 0 0.22 0.44
3 0 1 44.44 2.41
3 0 -1 32.91 2.3
3 0 -2 365.75 17.76
3 0 2 354.62 17.72
3 0 -3 234.96 11.32
3 0 3 215.75 11.25
3 0 -4 88.27 4.51
3 0 4 76.65 4.41
3 0 5 8.09 0.58
3 0 5 8.7 1.21
3 0 5 7.68 0.83
3 0 6 115.76 5.76
3 0 6 127.3 6.65
3 0 -6 114.02 6.03
3 0 6 107.56 5.97
3 0 7 2.87 0.5
3 0 7 2.53 0.91
3 0 7 1.87 0.55
3 0 8 64.62 3.46
3 0 8 65.78 4.23
3 0 8 59.8 3.56
3 0 9 24.86 1.63
3 0 9 22.54 2.19
3 0 9 22.21 1.68
3 0 10 51 3
3 0 10 50.7 3.66
3 0 10 50 3.03
3 0 11 333.85 17.93
3 0 11 353.82 17.25
3 0 12 109.49 7.13
3 0 12 116.12 6.55
3 0 12 125.97 6.02
3 0 13 422.05 23.23
3 0 13 440.54 22.6
3 0 13 464.9 21.99
3 0 14 89.27 6.17
3 0 14 105.41 5.65
3 0 15 31.28 2.9
3 0 15 35.27 2.48
3 0 16 96.32 6.36
3 0 16 102.87 5.79
3 0 17 60.96 4.63
3 0 17 69.87 4.22
3 0 18 50.35 3.97
3 0 18 50.48 3.45
3 0 19 0.58 0.61
3 0 19 0.8 0.97
3 0 19 0.62 0.28
3 0 20 0.09 0.62
3 0 20 0.55 0.89
3 0 20 0.45 0.26
3 0 21 0.81 0.3
-3 0 21 0.29 0.26
3 0 21 0.28 0.62
3 0 22 5.57 0.56
-3 0 22 4.92 0.5
-3 0 23 27.57 1.62
-3 0 23 25.07 1.69
3 0 23 31.04 1.66
-3 0 23 26.65 1.58
-3 0 24 60 3.21
-3 0 24 55.53 3.3
3 0 24 66.24 3.26
-3 0 24 60.6 3.18
-3 0 25 1.74 0.41
-3 0 25 1.94 0.48
3 0 25 1.14 0.36
-3 0 25 2.53 0.42
-3 0 26 -0.02 0.33
-3 0 26 0.06 0.44
3 0 26 0.14 0.3
-3 0 26 0.23 0.31
-3 0 27 38.12 2.53
-3 0 27 44.44 2.44
3 0 27 46.29 2.46
-3 0 27 43.83 2.4
-3 0 28 0.42 0.35
-3 0 28 0.79 0.5
3 0 28 0.61 0.36
-3 0 28 0.18 0.31
-3 0 29 1.44 0.45
3 0 29 0.99 0.4
-3 0 29 1.43 0.4
-3 0 30 10.6 0.94
3 0 30 11.87 0.96
-3 0 30 13.12 0.94
-3 0 31 24.79 1.65
3 0 31 26.44 1.66
-3 0 31 27.1 1.62
-3 0 32 42.5 2.48
3 0 32 39.22 2.44
-3 0 33 3.25 0.59
3 0 33 4.17 0.54
-3 0 33 2.74 0.49
-3 0 34 15.75 1.24
3 0 34 20.15 1.26
-3 0 34 17.36 1.19
-3 0 35 2.76 0.55
3 0 35 2.15 0.43
-3 0 35 2.99 0.47
-3 0 36 -0.19 0.4
3 0 36 0.2 0.31
-3 0 36 -0.02 0.32
-3 0 37 4.43 0.64
3 0 37 4.9 0.58
-3 0 37 5.45 0.57
-3 0 38 1.94 0.5
3 0 38 1.29 0.37
-3 0 38 2.13 0.41
3 0 39 0.28 0.31
-3 0 39 0.06 0.32
3 0 40 0.71 0.32
-3 0 40 0.32 0.31
3 0 41 20.1 1.31
-3 0 41 21.81 1.29
-3 0 42 9.05 0.68
3 0 42 9.04 0.7
3 0 43 14.76 0.93
-3 0 43 13.79 0.89
3 0 45 28.09 1.62
3 0 46 40.46 2.18
3 0 47 108.65 5.41
3 0 48 6.03 0.48
3 -1 43 4.7 0.51
3 -1 43 3.85 0.43
3 -1 42 0.33 0.35
3 -1 42 0.11 0.24
3 -1 41 2.6 0.47
3 -1 41 2.72 0.4
3 -1 40 15.61 1.07
-3 1 40 15.85 0.99
3 -1 40 14.38 0.99
-3 1 39 3.64 0.65
-3 1 39 5.31 0.53
3 -1 39 3.4 0.49
-3 1 38 3.51 0.63
-3 1 38 3 0.45
3 -1 38 2.6 0.45
-3 1 37 2.13 0.57
-3 1 37 2.4 0.43
3 -1 37 1.57 0.4
-3 1 36 4.07 0.71
3 -1 36 4.63 0.58
-3 1 36 6.14 0.64
3 -1 35 11.4 0.9
-3 1 35 12.44 0.91
-3 1 34 0.73 0.5
-3 1 34 0.88 0.37
3 -1 34 0.25 0.38
3 -1 33 48.84 2.92
-3 1 33 47.97 2.98
-3 1 32 57.18 2.86
3 -1 32 51.35 2.9
-3 1 32 48.18 3.08
-3 1 32 48.82 2.94
3 -1 31 53.08 3.21
-3 1 31 59.23 3.31
-3 1 31 56.72 3.44
-3 1 30 67.31 3.22
3 -1 30 52.11 3.21
-3 1 30 61.95 3.32
-3 1 30 55.4 3.4
-3 1 29 25.63 1.44
3 -1 29 21.31 1.47
-3 1 29 21.31 1.62
-3 1 29 21 1.5
-3 1 28 14.29 0.98
3 -1 28 13.62 1.06
-3 1 28 14.17 1.11
-3 1 28 13.99 1.21
3 -1 28 12.65 1.9
3 -1 27 19.88 2.58
3 -1 27 19.61 2.32
-3 1 27 20.67 1.27
3 -1 27 20.2 1.36
-3 1 27 20.72 1.39
-3 1 27 18.86 1.47
3 -1 26 70.22 5.54
-3 1 26 76.35 4.06
3 -1 26 72.35 5.22
-3 1 26 83.96 3.97
3 -1 26 72.24 4.02
-3 1 26 72.53 4.13
3 -1 25 0.77 0.92
-3 1 25 0.91 0.42
3 -1 25 1.56 0.86
-3 1 25 1.45 0.32
3 -1 25 1.27 0.39
-3 1 25 0.96 0.46
3 -1 24 6.58 1.48
-3 1 24 5.05 0.63
3 -1 24 4.16 1.16
-3 1 24 6.44 0.55
3 -1 24 5.92 0.62
-3 1 24 6.06 0.71
3 -1 23 22.1 2.61
-3 1 23 26.08 1.58
3 -1 23 23.76 2.44
-3 1 23 26.57 1.48
3 -1 23 26.36 1.58
-3 1 23 23.7 1.62
-3 1 22 33.05 1.88
-3 1 22 32.45 1.76
3 -1 22 31.38 1.85
3 -1 22 29.22 2.71
-3 1 22 30.83 1.92
3 -1 21 1.65 0.81
-3 1 21 1.28 0.28
3 -1 21 1.91 0.38
3 -1 20 0.2 0.65
3 -1 20 0.6 0.34
-3 1 20 1.41 0.28
3 -1 19 59.84 4.01
3 -1 19 56.14 3.01
3 -1 18 84.37 5.48
3 -1 18 90.27 4.55
3 -1 17 69.7 4.52
3 -1 16 0.83 0.76
3 -1 15 35.65 2.71
3 -1 14 167.43 9.61
3 -1 14 169.55 9.13
3 -1 13 9.73 1.59
3 -1 13 10.1 0.66
3 -1 12 68.92 4.79
3 -1 12 71.91 3.56
3 -1 11 274.6 14.49
3 1 -5 49.09 2.57
3 -1 5 59.83 2.99
3 1 -4 151.9 7.53
3 -1 4 156.87 7.81
3 1 -3 6.09 0.61
3 -1 3 9.18 0.8
3 1 -2 178.27 8.8
3 -1 2 181.36 8.89
3 1 -2 167 9.12
3 1 -1 110.78 5.63
3 -1 1 109.59 5.61
3 1 -1 104.19 5.87
-3 1 0 4.28 0.37
3 1 0 3.75 0.62
3 -1 0 5.3 0.6
3 1 0 6.02 0.86
-3 1 -1 99.54 5.11
3 1 1 106.48 5.52
3 -1 -1 114.65 5.39
3 1 1 100.15 5.64
3 1 2 176.59 8.9
-3 1 -2 168.61 8.47
3 1 2 167.53 8.96
3 -1 -2 182.41 8.67
3 1 3 8.42 0.98
3 1 3 8.29 0.99
3 -1 -3 6.25 0.69
3 1 4 148.53 7.66
3 -1 -4 147.37 7.28
3 1 4 134.48 7.55
3 1 5 59.18 3.47
3 -1 -5 54.17 3.02
3 1 5 52.78 3.29
3 1 6 46.86 3.08
3 -1 -6 48.29 2.65
3 1 6 43.18 2.84
3 1 7 25.57 2.15
3 -1 -7 25.8 1.68
3 1 7 27.41 1.95
3 1 8 26.69 2.21
3 -1 -8 25.41 1.64
3 1 8 23.59 1.82
3 1 9 88.56 5.49
3 1 9 81.58 5.05
3 1 10 33.05 2.87
3 1 10 32.77 2.37
3 -1 -10 41.2 2.23
3 1 11 257.27 13.42
3 1 11 235.21 12.74
3 -1 -11 262.51 12.5
3 -1 -12 66.93 3.53
3 1 12 63.82 3.26
3 1 12 68.28 4.47
3 1 12 64.51 3.31
3 -1 -13 6.81 0.8
3 1 13 9.51 0.65
3 1 13 9.91 0.7
3 1 13 9.71 1.63
3 1 14 161.9 9.25
3 1 15 34.51 3.07
3 1 16 0.47 0.89
3 1 17 63.44 4.67
3 1 18 92.61 4.63
3 1 19 64.01 3.28
3 1 20 0.91 0.27
3 1 21 1.99 0.34
-3 -1 21 1.7 0.37
3 1 22 32.82 1.83
-3 -1 22 32.56 1.86
3 1 23 26.13 1.52
-3 -1 23 25.11 1.52
3 1 24 6.9 0.61
-3 -1 24 6.25 0.62
3 1 25 0.92 0.33
-3 -1 25 0.71 0.34
3 1 26 80.16 4.05
-3 -1 26 74.95 4.04
3 1 27 22.12 1.37
-3 -1 27 20.28 1.35
3 1 28 13.66 1
-3 -1 28 14.2 1.03
3 1 29 22.41 1.47
-3 -1 29 24.17 1.49
3 1 30 58.71 3.25
-3 -1 30 61.61 3.26
3 1 31 54.39 3.07
-3 -1 31 58.3 3.09
3 1 32 52.57 2.9
-3 -1 32 52.48 2.89
-3 -1 33 51.23 2.84
3 1 33 51.68 2.86
3 1 34 0.65 0.37
-3 -1 34 0.4 0.36
-3 -1 35 10.83 0.91
3 1 35 12.98 0.97
-3 -1 36 5.02 0.58
3 1 36 4.71 0.6
3 1 37 1.8 0.44
-3 -1 37 2.12 0.43
3 1 38 3.33 0.57
3 1 38 3.34 0.5
-3 -1 38 2.81 0.45
3 1 39 5.71 0.67
-3 -1 39 4.94 0.53
3 1 39 3.98 0.53
3 1 40 15.41 1.14
3 1 40 14.64 1.02
-3 -1 40 14.67 0.98
3 1 41 2.2 0.49
-3 -1 41 2.94 0.4
3 1 41 3.25 0.44
3 1 42 0.22 0.37
-3 -1 42 0.18 0.24
3 1 43 4.41 0.55
-3 -1 43 3.87 0.43
3 1 44 8.22 0.71
-3 -1 44 7.42 0.55
3 1 45 -0.02 0.32
3 1 46 0.88 0.32
3 1 47 3.93 0.43
3 -2 48 0.03 0.16
3 -2 47 35.4 1.85
3 -2 46 11.45 0.75
3 -2 45 5.62 0.49
3 -2 44 33.18 1.82
3 -2 43 2.55 0.4
3 -2 42 3.18 0.45
3 -2 42 2.47 0.35
-3 2 41 25.11 1.74
3 -2 41 28.39 1.57
-3 2 40 1.21 0.55
3 -2 40 1.71 0.34
-3 2 39 6.29 0.81
3 -2 39 6.38 0.61
-3 2 38 4.41 0.73
3 -2 38 4.25 0.53
-3 2 37 2.09 0.64
3 -2 37 1.32 0.39
-3 2 36 9.12 0.98
3 -2 36 8.69 0.77
-3 2 35 5.57 0.93
-3 2 35 4.73 0.8
-3 2 35 5.46 0.58
3 -2 35 4.65 0.6
3 -2 34 23.35 1.5
-3 2 34 20.62 1.63
-3 2 34 18.6 1.7
3 -2 33 7.15 0.77
-3 2 33 8.07 1.06
-3 2 33 7.9 0.93
-3 2 32 30.79 1.67
3 -2 32 23.72 1.67
-3 2 32 25.75 1.82
-3 2 32 27.03 1.97
3 -2 32 23.63 2.72
-3 2 31 28.27 1.61
3 -2 31 24.7 1.65
-3 2 31 24.81 1.78
-3 2 31 25.92 1.9
3 -2 31 22.2 2.63
3 -2 30 23.27 2.81
3 -2 30 24.04 1.67
-3 2 30 30.65 1.65
-3 2 30 25.83 1.92
-3 2 30 25.92 1.81
3 -2 30 25.97 2.74
3 -2 29 85.44 6.11
3 -2 29 78.23 4.54
-3 2 29 101.55 4.53
-3 2 29 83.53 4.76
-3 2 29 81.29 4.64
3 -2 29 82.5 5.88
3 -2 28 69.89 5.21
3 -2 28 63.95 3.72
-3 2 28 76.76 3.66
-3 2 28 65.49 3.89
-3 2 28 68.88 3.82
3 -2 28 65.32 4.93
-3 2 27 35.81 2.3
3 -2 27 32.32 3.33
3 -2 27 37.58 2.25
-3 2 27 34.25 2.35
3 -2 27 33.37 3.27
-3 2 26 4.22 0.69
3 -2 26 5.28 1.35
3 -2 26 6.14 0.69
-3 2 26 7.06 0.62
-3 2 26 5.55 0.79
3 -2 26 6.22 1.35
-3 2 25 19.82 1.45
3 -2 25 19.43 2.39
3 -2 25 18.68 1.37
-3 2 25 25.57 1.35
-3 2 25 20.08 1.5
3 -2 25 18.61 2.28
-3 2 24 40.41 2.36
3 -2 24 37.33 2.29
-3 2 24 37.06 2.37
3 -2 24 35.34 3.27
3 -2 24 30.75 3.2
-3 2 23 17.56 1.3
3 -2 23 19.21 2.15
3 -2 23 18.9 2.23
3 -2 23 19.17 1.28
-3 2 23 18.73 1.15
-3 2 23 17.11 1.31
-3 2 22 4.34 0.61
3 -2 22 4.36 1.18
3 -2 22 4.01 0.56
-3 2 22 5.81 0.49
-3 2 22 3.82 0.6
3 -2 22 4.93 1.2
-3 2 21 19.49 1.34
3 -2 21 17.61 1.3
-3 2 21 23.94 1.24
-3 2 21 18.42 1.34
3 -2 21 20.52 2.19
3 -2 21 20.51 2.36
-3 2 20 31.12 1.88
3 -2 20 29.83 2.87
3 -2 20 31.43 2.74
3 -2 20 30.24 1.85
-3 2 20 34.27 1.75
-3 2 20 29.04 1.86
-3 2 19 17.74 1.02
3 -2 19 15.72 1.13
3 -2 18 18.82 1.24
3 -2 18 18.61 2.1
3 -2 17 22 2.33
3 -2 16 129.79 7.71
3 2 -10 56.31 3.04
3 2 -9 34.45 1.94
3 2 -8 45.56 2.43
3 2 -7 42.77 2.31
-3 2 7 46.56 2.7
3 2 -6 39.89 2.11
-3 2 6 39.32 2.41
-3 2 5 15.08 1.17
-3 2 4 97 5.05
-3 2 3 134.8 6.82
-3 2 2 437.77 21.38
-3 2 2 442.1 21.35
-3 2 1 154.62 7.76
-3 2 0 86.29 4.54
3 2 0 89.12 5.07
-3 2 -1 164.63 8.32
3 2 1 169.64 8.86
-3 2 -2 480.78 22.14
3 2 2 431.65 22.01
3 2 2 466.58 22.63
-3 2 -3 145.7 7.21
3 2 3 138.17 7.09
3 2 3 137.45 7.61
-3 2 -4 91.61 4.94
3 2 4 94.23 4.86
3 2 4 91.39 5.34
3 2 5 11.41 1.01
3 2 5 11.44 1.41
3 2 6 40.05 2.43
3 2 6 38.1 2.72
-3 -2 7 39.46 2.13
-3 -2 8 46.01 2.49
-3 -2 9 37.02 2.11
-3 -2 10 64.78 3.47
-3 -2 11 12.17 1
-3 -2 12 10.57 0.92
3 2 12 8.83 0.66
3 2 12 9.2 1.17
-3 -2 13 321.08 15.57
3 2 13 305.06 15.87
-3 -2 14 73.82 4.2
3 2 14 79.49 3.93
3 2 14 71.19 4.45
3 2 15 1.76 0.38
3 2 15 1.43 0.66
-3 -2 16 134.32 6.72
3 2 16 125.02 6.27
3 2 16 116 6.85
3 2 17 20.58 1.37
3 2 17 25.03 1.31
-3 -2 17 21.92 1.73
3 2 18 23.91 1.36
-3 -2 18 23.64 1.81
-3 -2 19 13.93 1.06
-3 -2 19 14.61 1.46
-3 -2 20 30.08 1.86
3 2 20 35.59 1.86
-3 -2 20 32.85 2.38
-3 -2 21 19.34 1.29
3 2 21 21.55 1.26
-3 -2 21 20.78 1.79
-3 -2 22 5.54 0.6
3 2 22 6.6 0.58
-3 -2 23 16.18 1.23
3 2 23 23.44 1.29
-3 -2 24 36.96 2.26
3 2 24 43.13 2.26
-3 -2 25 21.16 1.4
3 2 25 22.34 1.38
-3 -2 26 4.88 0.62
3 2 26 7.35 0.67
-3 -2 27 36.75 2.26
3 2 27 42.73 2.3
-3 -2 28 70.28 3.94
3 2 28 79.49 3.99
3 2 29 81.42 4.65
-3 -2 29 89.84 4.63
3 2 29 93.26 4.64
3 2 30 22.51 1.63
-3 -2 30 25.27 1.6
3 2 30 26.92 1.62
3 2 31 25.05 1.71
-3 -2 31 25.13 1.63
3 2 31 26.92 1.64
3 2 32 23.73 1.72
-3 -2 32 28.2 1.68
3 2 32 26.95 1.66
3 2 33 7.15 0.82
3 2 33 7.53 0.73
-3 -2 33 8.06 0.75
3 2 34 26.56 1.7
3 2 34 25.65 1.56
-3 -2 34 22.27 1.52
3 2 35 5.23 0.73
3 2 35 5.75 0.61
-3 -2 35 4.61 0.58
3 2 36 8.91 0.89
-3 -2 36 8.67 0.76
3 2 36 8.64 0.77
3 2 37 2.25 0.54
-3 -2 37 1.94 0.41
3 2 38 5.3 0.71
-3 -2 38 5.34 0.57
3 2 39 7.06 0.79
-3 -2 39 7.81 0.66
3 2 40 1.49 0.52
-3 -2 40 1.62 0.33
3 2 41 31.98 1.91
-3 -2 41 29.75 1.7
3 2 42 3.24 0.55
-3 -2 42 2.86 0.36
3 2 43 2.55 0.48
-3 -2 43 2.26 0.29
3 2 44 31.1 1.82
3 -3 47 0.78 0.18
3 -3 46 10.68 0.66
3 -3 45 9.95 0.65
3 -3 44 11.56 0.76
3 -3 43 13.25 0.86
-3 3 42 0.82 0.52
-3 3 41 3.68 0.7
3 -3 41 4.12 0.42
-3 3 40 1.88 0.63
3 -3 40 2.77 0.37
-3 3 39 10.85 1.09
3 -3 39 11.64 0.84
-3 3 38 3.67 0.77
3 -3 38 5.16 0.54
-3 3 37 2 0.7
3 -3 37 1.15 0.36
-3 3 36 0.28 0.62
-3 3 36 0.5 0.76
3 -3 36 0.2 0.32
-3 3 35 12.74 1.23
-3 3 35 14.06 1.41
3 -3 35 12.58 0.99
-3 3 34 0.87 0.67
3 -3 34 1.54 0.41
-3 3 34 0.92 0.76
3 -3 33 33.57 2.01
-3 3 33 34.81 2.37
-3 3 33 32.3 2.22
3 -3 33 30.32 3.03
3 -3 32 13.75 1.11
-3 3 32 13.77 1.29
-3 3 32 17.31 1.51
3 -3 32 14.74 2.02
3 -3 31 19.05 2.44
3 -3 31 20.33 2.41
3 -3 31 19.07 1.37
-3 3 31 20.69 1.72
-3 3 31 21.21 1.61
3 -3 30 5.18 1.33
-3 3 30 4.51 0.83
3 -3 30 3.97 1.21
3 -3 30 4.81 0.64
-3 3 30 5.66 1
3 -3 29 1.87 1
-3 3 29 3.03 0.72
3 -3 29 3.71 1.16
3 -3 29 2.77 0.56
-3 3 29 3.27 0.82
3 -3 28 21.79 2.48
3 -3 28 16.97 2.27
3 -3 28 17.86 1.36
-3 3 28 23.77 1.72
-3 3 28 20.88 1.56
3 -3 27 46.72 3.78
3 -3 27 40.13 3.54
-3 3 27 37.88 2.53
3 -3 27 42.07 2.43
-3 3 27 42.41 2.62
3 -3 26 5.77 1.39
-3 3 26 5.42 0.83
3 -3 26 6.56 1.4
3 -3 26 6.71 0.74
-3 3 26 5.77 0.85
3 -3 25 18.12 2.24
3 -3 25 19.45 2.33
-3 3 25 20.47 1.49
3 -3 25 19.14 1.37
-3 3 25 20.76 1.55
3 -3 24 9.01 1.57
-3 3 24 6.25 0.82
3 -3 24 8.17 1.48
3 -3 24 8.47 0.79
-3 3 24 6.33 0.84
3 -3 23 0.76 0.91
-3 3 23 0.63 0.48
3 -3 23 1.35 0.92
3 -3 23 1.95 0.46
-3 3 23 0.94 0.48
3 -3 22 76.63 5.13
-3 3 22 69.64 3.98
-3 3 22 74.89 3.99
3 -3 21 9.26 1.53
-3 3 21 8.28 0.83
-3 3 21 8.09 0.86
3 -3 20 4.53 1.24
-3 3 20 2.85 0.53
-3 3 20 2.99 0.55
3 -3 19 11.9 1.72
-3 3 19 9.92 0.9
-3 3 19 11.57 0.97
3 -3 18 29.91 2.71
-3 3 18 27.75 1.75
-3 3 18 28.67 1.82
3 -3 17 78.63 5.12
-3 3 17 74.49 4.02
-3 3 17 76.04 4.06
3 -3 16 9.7 1.55
3 3 -14 76.27 4.35
3 3 -13 32.59 2.19
3 3 -12 140.68 7.65
-3 3 12 162.62 8.3
3 3 -11 10.75 1.01
-3 3 11 9.09 1.28
3 3 -10 40.08 2.5
-3 3 10 46.72 3.01
3 3 -9 25.82 1.73
-3 3 9 27.87 2.11
3 3 -8 187.15 9.58
-3 3 8 197.26 9.98
3 3 -7 49.66 2.84
-3 3 7 50.23 3.14
3 3 -6 128.31 6.69
-3 3 6 134.69 7.01
3 3 -5 20.42 1.43
-3 3 5 20.91 1.63
3 3 -4 78.55 4.22
-3 3 3 3.79 0.72
-3 3 2 131.61 6.94
-3 3 1 395.81 19.54
3 3 0 10.46 0.87
-3 3 0 11.75 1.14
3 3 1 382.84 19.02
-3 3 -1 413.37 19.39
3 3 1 389.46 19.9
-3 3 -2 126.59 6.43
3 3 2 116.82 6.05
3 3 3 7.51 0.74
-3 3 -3 8.37 1
3 3 4 81.64 4.4
3 3 4 76.31 4.09
-3 3 -4 80.84 4.52
3 3 5 19.25 1.49
3 3 5 16.81 1.21
-3 3 -5 19.72 1.63
3 3 6 122.4 6.24
3 3 6 110.38 5.82
-3 3 -6 116.8 6.34
3 3 7 55.43 3.7
3 3 7 52.97 3.32
3 3 8 198.14 10.12
3 3 8 188.12 10.37
3 3 9 21.56 1.81
3 3 9 20.12 1.91
3 3 10 44.52 2.94
3 3 10 42.16 2.99
3 3 10 40.56 2.35
3 3 10 40.62 2.28
3 3 11 5.97 1.11
3 3 11 6.62 1.14
3 3 11 7.53 0.76
3 3 11 7.35 0.67
3 3 12 142.67 7.87
3 3 12 143.62 7.16
3 3 13 34.45 2.58
3 3 13 34.84 2
-3 -3 13 36.59 2.32
3 3 14 85.95 5.34
-3 -3 14 96.8 5.14
3 3 14 92.28 4.72
3 3 15 2.76 0.45
3 3 15 3.39 0.75
-3 -3 15 1.98 0.61
3 3 16 8.15 0.71
-3 -3 16 9.4 1.07
3 3 17 73.14 4.65
3 3 17 77.2 4.01
-3 -3 17 78.27 4.5
3 3 18 26.11 1.62
-3 -3 18 28.16 2.1
3 3 19 10.48 0.87
3 3 19 11.17 0.88
-3 -3 19 10.73 1.25
3 3 20 3.5 0.52
-3 -3 20 3.46 0.81
3 3 21 9.88 0.86
-3 -3 21 7.98 1.17
-3 -3 22 76.68 4.01
3 3 22 72.77 4.02
-3 -3 22 80.83 4.7
-3 -3 23 1.37 0.44
3 3 23 1.15 0.45
-3 -3 23 1.63 0.72
-3 -3 24 7.16 0.75
3 3 24 9.63 0.86
-3 -3 24 7.6 1.21
3 3 25 18.9 1.41
-3 -3 25 21.17 1.39
3 3 26 7.66 0.82
-3 -3 26 5.28 0.69
3 3 27 46.21 2.62
-3 -3 27 42.02 2.51
3 3 28 20.38 1.49
-3 -3 28 20.26 1.4
3 3 29 4.2 0.68
-3 -3 29 3.01 0.57
3 3 30 4.9 0.73
-3 -3 30 4.63 0.63
3 3 31 24.16 1.66
-3 -3 31 23.14 1.53
3 3 32 15.83 1.3
-3 -3 32 16.07 1.17
3 3 33 35.4 2.26
-3 -3 33 35.64 2.1
3 3 34 0.94 0.54
-3 -3 34 1.03 0.38
3 3 35 11.51 1.13
-3 -3 35 13.7 0.99
3 3 36 0.3 0.5
-3 -3 36 0.42 0.31
3 3 37 2.39 0.6
-3 -3 37 1.91 0.39
3 3 38 4.61 0.71
-3 -3 38 4.97 0.52
3 3 39 15.63 1.18
-3 -3 39 12.7 0.91
-3 -3 40 2.54 0.36
-3 -3 41 5.17 0.46
-3 -3 42 1.67 0.25
3 -4 46 13.95 0.76
3 -4 45 12.77 0.74
3 -4 44 2.63 0.29
3 -4 43 1.24 0.25
-3 4 42 2.71 0.64
-3 4 41 9.09 0.96
-3 4 40 9.68 1.02
3 -4 40 10.19 0.71
-3 4 39 1.88 0.64
3 -4 39 2.18 0.33
-3 4 38 4.85 0.84
3 -4 38 4.75 0.5
-3 4 37 0.72 0.77
-3 4 37 1.64 0.68
3 -4 37 0.39 0.29
-3 4 36 1.49 0.82
-3 4 36 0.82 0.66
3 -4 36 1.41 0.38
-3 4 35 5.44 1.07
-3 4 35 6.19 0.92
3 -4 35 4.55 0.57
3 -4 34 11.71 0.95
-3 4 34 14.95 1.46
-3 4 34 12.35 1.29
3 -4 33 31.45 1.91
-3 4 33 33.02 2.38
-3 4 33 31.05 2.21
3 -4 32 33.48 2.05
-3 4 32 35.54 2.37
-3 4 32 35.45 2.5
-3 4 31 2.1 0.74
3 -4 31 1.16 0.94
3 -4 31 1.4 0.42
-3 4 31 1.1 0.78
3 -4 31 1.18 0.8
-3 4 30 5.09 0.92
3 -4 30 5.23 1.31
3 -4 30 4.93 0.66
-3 4 30 6.57 1.03
3 -4 30 5.2 1.27
-3 4 29 4.14 0.91
3 -4 29 6.04 1.36
3 -4 29 5.25 0.67
-3 4 29 4.58 0.98
3 -4 29 5.92 1.36
3 -4 28 22.03 2.49
3 -4 28 25.01 2.66
3 -4 28 23.56 1.56
-3 4 28 20.84 1.76
-3 4 28 23.92 1.89
3 -4 27 48.95 3.95
3 -4 27 45.03 3.76
3 -4 27 49.02 2.77
-3 4 27 47.96 3.02
-3 4 27 47.03 2.97
3 -4 26 13.6 1.96
3 -4 26 15 2.01
-3 4 26 14.07 1.34
3 -4 26 15.27 1.18
-3 4 26 15.38 1.39
-3 4 25 21.53 1.65
3 -4 25 19.84 2.31
3 -4 25 20.92 2.34
-3 4 25 22.12 1.72
3 -4 25 21.25 1.49
3 -4 24 12.73 1.8
-3 4 24 11.23 1.16
-3 4 24 10.41 1.12
3 -4 23 18.83 2.22
-3 4 23 19.47 1.56
-3 4 23 21.9 1.62
-3 4 22 11.41 1.12
3 -4 22 10.93 1.69
-3 4 21 41.68 2.57
3 -4 21 43.26 3.5
-3 4 20 4.48 0.72
3 -4 20 4.24 1.17
-3 4 19 45.87 2.79
3 -4 19 54.29 3.86
-3 4 18 102.42 5.44
3 -4 18 103.43 6.45
-3 4 17 16.55 1.26
3 -4 17 13.19 1.77
-3 4 14 22.07 2.34
3 4 -14 19.64 1.77
-3 4 13 8.82 1.51
3 4 -13 7.4 1.02
-3 4 12 94.9 5.57
3 4 -12 79.06 4.81
-3 4 11 59.2 3.21
-3 4 11 60.41 4.09
3 4 -11 52.78 3.48
-3 4 10 215.89 11.07
-3 4 10 253.11 12.16
3 4 -10 221.26 11.46
-3 4 9 68.71 3.86
-3 4 9 78.93 4.73
3 4 -9 76.79 4.27
-3 4 8 24.16 1.58
3 4 -8 25.97 1.91
-3 4 8 26.78 2.23
3 4 -7 7.8 0.97
-3 4 7 7.59 1.21
3 4 -6 178.74 9.49
-3 4 6 188.46 9.84
3 4 -5 72.1 4.21
3 4 -4 153.96 8.15
-3 4 3 20.99 1.86
-3 4 2 112.4 6.36
-3 4 1 147.28 8
-3 4 0 47.6 3.19
-3 4 -1 143.71 7.82
3 4 2 101.85 5.48
-3 4 -2 111.87 6.06
3 4 2 112.17 6.56
3 4 3 22.58 1.61
3 4 3 27.03 2.45
-3 4 -3 29.17 2.14
3 4 4 138.43 8.14
-3 4 -4 142.48 7.75
3 4 5 70.44 4.32
3 4 5 69.72 4.72
-3 4 -5 72.1 4.43
3 4 6 178.1 9.7
3 4 6 179.99 10.12
-3 4 -6 187.29 9.85
3 4 7 6.14 1.33
3 4 7 6.2 1.07
-3 4 -7 6.53 1.17
3 4 8 19.4 2.01
3 4 8 19.8 1.87
3 4 8 17.68 1.35
-3 4 -8 19.55 1.9
3 4 9 75.76 4.68
3 4 9 77.47 4.89
-3 4 -9 73.07 4.73
3 4 9 72.11 3.99
3 4 10 251.11 12.56
3 4 10 240.66 12.6
-3 4 -10 243.77 12.59
3 4 10 236.68 11.66
3 4 10 223.16 11.58
3 4 11 65.58 4.19
3 4 11 57.2 4.02
3 4 11 59.67 3.33
3 4 11 60.27 3.23
3 4 11 57.01 3.25
3 4 12 82.56 4.52
3 4 12 85.16 4.43
3 4 12 85.92 5.42
3 4 12 84.63 5.25
3 4 13 9.66 0.91
3 4 13 8 0.76
3 4 13 6.86 1.18
3 4 13 7.92 1.43
3 4 14 19.85 1.31
3 4 14 17.62 2.14
3 4 14 18.43 1.87
3 4 15 58.09 3.11
3 4 15 53.33 3.78
3 4 16 8.34 0.78
3 4 16 7.06 1.21
3 4 17 12.5 0.97
3 4 17 9.57 1.41
3 4 18 96.15 4.85
3 4 18 82.38 5.55
3 4 19 52.79 2.95
3 4 20 4.69 0.69
3 4 21 38.39 2.36
3 4 22 11.06 1.02
3 4 23 14.9 1.26
3 4 24 13.29 1.18
3 4 25 20 1.57
-3 -4 25 23.25 1.5
3 4 26 15.4 1.31
-3 -4 26 16.44 1.2
3 4 27 49.02 2.95
-3 -4 27 48.81 2.78
3 4 28 20.23 1.59
-3 -4 28 22.47 1.48
3 4 29 5.14 0.85
-3 -4 29 5.87 0.68
3 4 30 5.96 0.87
-3 -4 30 5.19 0.67
-3 -4 31 2.45 0.49
-3 -4 32 35.16 2.08
-3 -4 33 31.85 1.9
-3 -4 34 14.87 1.07
-3 -4 35 6.36 0.65
-3 -4 36 0.94 0.35
-3 -4 37 1.4 0.34
-3 -4 38 5.09 0.5
-3 -4 39 1.95 0.31
-3 -4 40 11.73 0.77
3 -5 43 29.27 1.5
3 -5 42 6.03 0.43
-3 5 41 16.5 1.3
-3 5 40 0.92 0.59
-3 5 39 9.21 1.03
3 -5 38 7.66 0.59
-3 5 38 7.46 0.99
3 -5 37 3.1 0.41
-3 5 37 4.34 0.96
3 -5 36 9.68 0.73
-3 5 36 8.82 1.24
3 -5 35 2.17 0.39
-3 5 35 2.07 0.9
3 -5 34 30.78 1.8
-3 5 34 29.5 2.33
3 -5 33 5.14 0.59
-3 5 33 6.1 1.16
3 -5 32 10.16 0.86
-3 5 32 10.95 1.37
3 -5 31 4.41 0.6
-3 5 31 6.41 1.14
3 -5 30 56.76 3.17
-3 5 30 59.94 3.68
3 -5 29 20.57 1.44
-3 5 29 24.35 1.95
3 -5 28 2.3 0.94
3 -5 28 2.93 1.01
3 -5 28 2.19 0.49
-3 5 28 3.04 0.93
3 -5 27 20.32 1.38
-3 5 27 19.95 1.73
3 -5 27 15.82 2.12
3 -5 27 15.64 2.02
-3 5 26 1.57 0.75
3 -5 26 2.19 1.02
-3 5 25 19.98 1.72
3 -5 25 17.33 2.1
-3 5 24 43.83 2.78
3 -5 24 39.68 3.37
-3 5 24 39.05 2.67
-3 5 23 23.71 1.89
3 -5 23 25.19 2.52
-3 5 23 27.28 1.98
-3 5 22 10.22 1.17
3 -5 22 10.77 1.67
-3 5 22 9.26 1.13
-3 5 21 7.31 1.01
3 -5 21 7.82 1.41
-3 5 21 6.79 0.98
3 -5 20 37.72 3.1
-3 5 20 34.62 2.28
-3 5 20 31.3 2.08
-3 5 20 35.71 2.34
3 -5 19 55.37 3.93
-3 5 19 50.57 3.11
-3 5 19 47.15 2.91
-3 5 19 54.66 3.16
3 -5 18 71.63 4.99
-3 5 18 76.5 4.22
-3 5 18 72.34 4.09
-3 5 18 75.74 4.25
3 -5 17 10.61 1.57
-3 5 17 8.04 1
-3 5 17 7.98 0.99
-3 5 17 8.31 0.95
-3 5 16 11.67 2.3
-3 5 16 14.3 1.28
-3 5 15 46.43 4.22
-3 5 15 46.89 2.9
-3 5 14 11.08 1.97
-3 5 14 8.69 1.04
-3 5 13 50.78 4.25
-3 5 13 50.64 3.09
-3 5 12 2.35 0.68
-3 5 12 3.81 1.27
-3 5 11 82.14 4.68
3 5 -11 85.57 5.23
-3 5 11 95.8 6.01
-3 5 10 10.28 1.06
3 5 -10 10.38 1.38
-3 5 10 12.82 1.82
-3 5 9 15.51 1.29
3 5 -9 14.92 1.66
-3 5 9 17.76 2.09
-3 5 8 37.06 2.39
3 5 -8 40.9 2.29
3 5 -8 38.82 2.92
-3 5 8 44.24 3.44
-3 5 7 13.35 1.18
3 5 -7 15.16 1.06
3 5 -7 14.09 1.61
-3 5 7 14.46 1.83
-3 5 6 10.52 1.03
3 5 -6 11.9 0.92
3 5 -6 11 1.45
-3 5 6 12.13 1.63
-3 5 5 9.59 0.93
3 5 -5 10.83 0.85
3 5 -5 9.2 1.33
3 5 -4 14.48 1.01
-3 5 4 12.07 1.04
3 5 -3 26.79 1.65
-3 5 3 25.84 1.71
-3 5 3 30.7 2.6
3 5 -2 18.16 1.21
-3 5 2 16.07 1.23
-3 5 2 19.75 1.99
3 5 -1 54.85 3.02
-3 5 1 53.64 3.05
-3 5 1 61.77 4.07
-3 5 0 3.45 0.54
3 5 0 3.81 0.53
-3 5 -1 54.6 3.21
3 5 1 63.73 3.27
-3 5 -1 63 4.17
3 5 1 61.86 4.6
-3 5 -2 20.78 1.36
3 5 2 18.45 1.34
-3 5 -2 23.4 2.15
3 5 2 22.75 2.52
-3 5 -3 28.85 1.71
3 5 3 25.89 1.71
-3 5 -3 30.1 2.54
3 5 3 27.14 2.77
-3 5 -4 13.31 1
3 5 4 12.8 1.03
-3 5 -4 13.88 1.72
3 5 4 12.06 1.87
3 5 5 8.12 0.84
-3 5 -5 9.5 0.8
-3 5 -5 10.27 1.5
3 5 5 9.13 1.67
3 5 6 10.22 1.69
-3 5 -6 11.72 1.65
3 5 6 10.59 0.95
-3 5 -6 11.29 0.88
3 5 6 10.04 1.52
3 5 6 11.05 1.09
3 5 7 15.06 1.26
-3 5 -7 19.17 1.21
3 5 7 17 1.98
3 5 7 18.07 2.22
-3 5 -7 18.22 2.03
3 5 7 16.25 1.37
-3 5 -8 42.69 2.32
3 5 8 39.76 2.44
3 5 8 39.73 3.42
3 5 8 41.12 3.32
-3 5 -8 46.04 3.43
3 5 8 36.45 2.49
3 5 9 14.12 1.22
-3 5 -9 16.92 1.12
3 5 9 15.12 1.94
3 5 9 15.51 2.01
-3 5 -9 15.9 1.96
3 5 9 15.41 1.32
3 5 10 11.86 1.07
3 5 10 10.88 1.69
3 5 10 8.08 1.53
-3 5 -10 11.4 1.67
3 5 10 11.91 1.12
3 5 11 82.66 4.76
3 5 11 90.02 5.93
3 5 11 86.39 5.72
-3 5 -11 94.64 5.93
3 5 11 88.76 4.7
3 5 11 91.41 4.85
3 5 12 2.27 0.54
3 5 12 2.03 1.02
3 5 12 2.08 0.55
3 5 12 2.45 0.95
3 5 12 2.51 0.66
-3 5 -12 1.01 0.89
3 5 13 38.04 3.57
3 5 13 37.59 3.21
3 5 13 42.5 2.59
3 5 13 40.44 2.43
-3 5 -13 41.98 3.54
3 5 14 5.63 1.21
3 5 14 8.96 1.73
3 5 14 6.87 0.92
3 5 14 7.27 0.78
-3 5 -14 9.44 1.73
3 5 15 49.06 4.18
3 5 15 40.75 3.42
3 5 15 47.96 2.7
-3 5 -15 44.62 3.85
3 5 16 11.15 1.61
3 5 16 13.01 1.1
-3 5 -16 15.91 1.09
-3 5 -16 10.96 1.93
-3 5 -17 12.25 0.92
3 5 17 10.53 0.99
3 5 17 9.37 1.5
-3 5 -18 75.96 3.91
3 5 18 74.24 4.01
3 5 18 64.52 4.8
3 5 19 55.37 3.14
-3 -5 26 2.14 0.53
-3 -5 27 20.92 1.44
-3 -5 28 2.22 0.51
-3 -5 29 22.84 1.5
-3 -5 30 59.63 3.25
-3 -5 31 6.35 0.68
-3 -5 32 10.74 0.87
-3 -5 33 6.32 0.64
-3 -5 34 31.19 1.81
-3 -5 35 1.93 0.34
-3 -5 36 9.41 0.72
-3 -5 37 3.44 0.4
-3 -5 38 7.33 0.57
3 -6 40 0.19 0.12
-3 6 39 5.7 0.81
-3 6 38 7.6 0.95
-3 6 37 11.88 1.19
-3 6 36 9.65 1.12
-3 6 35 5.62 0.92
3 -6 35 5.14 0.48
-3 6 34 15.68 1.5
3 -6 34 17.96 1.1
-3 6 33 22.31 1.87
3 -6 33 24.27 1.43
-3 6 32 52.13 3.21
3 -6 32 49.55 2.71
-3 6 31 10.52 1.29
3 -6 31 11.89 0.88
-3 6 30 17.6 1.65
3 -6 30 19.03 1.26
-3 6 29 49.49 3.3
3 -6 29 53.89 2.9
-3 6 28 14.09 1.46
3 -6 28 12.74 1.01
-3 6 27 48.72 3.24
3 -6 27 51.37 2.84
-3 6 26 3.05 0.91
3 -6 25 70.2 5.01
-3 6 25 82.63 4.61
3 -6 24 11.99 1.65
-3 6 24 11.78 1.36
3 -6 23 9.34 1.53
-3 6 23 17.47 1.53
3 -6 22 28.31 2.7
-3 6 22 31.7 2.29
3 -6 21 152.63 8.89
-3 6 21 155.01 8.22
3 -6 20 24.41 2.53
-3 6 20 27.22 1.9
-3 6 20 30.49 2.16
3 -6 19 14.03 1.8
-3 6 19 13.19 1.26
-3 6 19 17.16 1.53
3 -6 18 107.56 6.72
-3 6 18 101.52 5.84
-3 6 18 121.21 6.11
3 -6 17 106.03 6.74
-3 6 17 122.34 6.21
-3 6 17 105.81 6
-3 6 16 17.98 1.58
-3 6 16 17.04 2.91
-3 6 16 15.98 1.45
-3 6 15 66.84 4.11
-3 6 15 75.34 6.15
-3 6 15 71.72 4.09
-3 6 14 101.64 5.44
-3 6 14 92.82 5.34
-3 6 14 90.75 7.14
3 6 -13 172.12 8.96
-3 6 13 175.63 9.22
-3 6 13 178.44 9.2
-3 6 13 186.18 11.23
3 6 -12 45.09 2.72
-3 6 12 41.59 2.98
-3 6 12 49.28 3.01
-3 6 12 46.54 2.94
-3 6 12 46.64 4.39
-3 6 11 13.97 1.44
3 6 -11 13.91 1.18
-3 6 11 14.53 1.41
-3 6 11 14.56 1.42
-3 6 11 14.17 2.4
-3 6 10 44.28 2.86
-3 6 10 41.85 2.85
3 6 -10 42.79 2.6
-3 6 10 44.94 4.14
-3 6 9 45.03 2.9
3 6 -9 45.19 2.69
-3 6 9 44.86 4.13
-3 6 8 12.07 1.3
3 6 -8 11.93 1.06
-3 6 8 15.7 2.27
-3 6 7 10.54 1.16
3 6 -7 9.11 0.92
-3 6 7 11.42 2.02
3 6 -7 7.08 1.45
-3 6 6 27.61 2.02
3 6 -6 29.31 1.91
-3 6 6 30.92 3.11
-3 6 5 55.93 3.45
3 6 -5 61.25 3.38
-3 6 4 18.4 1.51
3 6 -4 19.06 1.41
3 6 -3 28.64 1.85
-3 6 3 25.36 1.87
3 6 -2 10.22 1
-3 6 2 9.54 1.03
3 6 -1 3.16 0.62
-3 6 1 3.49 0.68
-3 6 1 4.66 1.47
3 6 0 11.72 1.11
-3 6 0 12.93 1.17
3 6 0 9.78 2.06
-3 6 0 13.17 2.05
-3 6 -1 3.71 0.68
3 6 1 3.83 0.68
3 6 1 3.21 1.41
-3 6 -1 5.22 1.48
-3 6 -2 7.28 0.84
3 6 2 6.19 0.82
3 6 2 6.32 1.64
-3 6 -2 6.63 1.6
-3 6 -3 23.71 1.62
3 6 3 21.55 1.62
3 6 3 21.15 2.72
-3 6 -3 20.78 2.58
3 6 4 20.69 1.62
-3 6 -4 22.66 1.57
3 6 4 21.37 2.81
3 6 4 22.1 1.79
-3 6 -4 21.66 2.58
3 6 5 51.45 3.27
-3 6 -5 58.67 3.21
3 6 5 54.01 4.42
3 6 5 60.58 4.82
-3 6 -5 64.49 4.7
3 6 5 53.04 3.39
3 6 6 24.88 1.88
-3 6 -6 28.73 1.81
3 6 6 24.14 2.83
3 6 6 25.16 3.02
-3 6 -6 27.82 2.92
3 6 6 25.86 2.01
3 6 7 8.97 1.07
-3 6 -7 8.2 0.88
3 6 7 8.77 1.82
3 6 7 10.34 1.84
-3 6 -7 10.05 1.84
3 6 7 9.23 1.13
3 6 8 10.87 1.15
-3 6 -8 11.1 1
3 6 8 11.57 1.99
3 6 8 9.85 1.89
-3 6 -8 9.9 1.87
3 6 8 11 1.22
3 6 9 40.63 2.8
-3 6 -9 44.62 2.64
3 6 9 42.23 3.96
3 6 9 42.28 3.88
-3 6 -9 47.36 3.98
3 6 9 43.95 2.9
-3 6 -9 50.03 2.81
3 6 10 43.75 2.86
-3 6 -10 46.78 2.64
3 6 10 33.56 3.73
3 6 10 34.53 3.56
-3 6 -10 43.43 3.87
-3 6 -10 50.9 2.79
3 6 10 42.02 2.86
3 6 11 14.33 1.42
-3 6 -11 15.47 1.2
3 6 11 14.88 2.33
3 6 11 13.51 2.02
-3 6 -11 15.2 2.21
3 6 11 13.64 1.41
3 6 11 12.74 1.24
-3 6 -11 17.04 1.33
3 6 12 38.82 2.88
-3 6 -12 46.01 2.69
3 6 12 40.29 4.13
3 6 12 39.17 3.69
-3 6 -12 42.1 3.95
-3 6 -12 53.6 2.82
3 6 12 47.01 2.78
3 6 12 45.05 2.96
-3 6 -13 168.31 8.5
3 6 13 153.14 8.77
3 6 13 151.45 9.64
3 6 13 163.28 10.53
-3 6 -13 156.76 10.08
3 6 13 157.61 8.78
-3 6 -13 186.14 8.6
3 6 13 173.41 8.59
-3 6 -14 86.81 4.71
3 6 14 71.43 5.63
3 6 14 82.56 6.62
3 6 14 93.76 4.83
-3 6 -14 96.01 4.78
3 6 14 83.37 4.99
-3 6 -14 82.51 6.23
3 6 15 63.51 5.65
3 6 15 54.96 4.62
-3 6 -15 75.31 3.81
3 6 15 68.51 3.82
-3 6 -15 59.73 5.15
3 6 16 17.67 2.22
3 6 16 19.14 2.98
-3 6 -16 20.62 1.45
3 6 16 22.26 1.57
-3 6 -16 16.64 2.57
3 6 17 119.45 5.81
-3 6 -17 115.15 5.68
3 6 18 116.04 6.16
-3 6 -18 121.17 6.07
-3 6 -18 102.34 7.66
3 6 19 18.04 1.4
-3 6 -19 14.46 2.34
-3 6 -20 22.24 2.88
-3 6 -21 135.7 8.85
-3 6 -22 26.71 3.18
-3 6 -23 10.06 2.03
-3 6 -24 8.08 1.82
-3 6 -25 58.49 4.91
-3 -6 27 54.5 3.01
-3 -6 28 15.31 1.12
-3 -6 29 58.66 3.17
-3 -6 30 18.66 1.24
-3 -6 31 11.48 0.87
-3 -6 32 58.72 3.11
-3 -6 33 24.88 1.47
-3 -6 34 18.64 1.14
-3 -6 35 5.47 0.5
-3 7 37 2.85 0.68
-3 7 36 10.7 1.1
-3 7 35 8.98 1.08
-3 7 35 9.76 1.24
-3 7 34 18.72 1.51
-3 7 34 20.93 1.7
-3 7 33 48.15 2.85
-3 7 33 43.25 2.63
3 7 -32 6.44 0.67
3 -7 32 6.59 0.56
-3 7 32 7.68 1.21
-3 7 32 7.45 1.06
3 7 -31 1.06 0.42
-3 7 31 1.86 0.93
3 -7 31 2.64 0.37
-3 7 31 1.57 0.74
-3 7 30 48.18 2.97
-3 7 30 50.5 3.16
3 -7 30 46.84 2.4
3 7 -29 9.18 0.95
3 -7 29 12.62 0.86
-3 7 29 10.77 1.3
-3 7 29 12.3 1.51
3 7 -28 5.49 0.73
-3 7 28 5.41 1.17
3 -7 28 6.02 0.6
-3 7 28 7.34 1.1
3 7 -27 2.31 0.54
-3 7 27 2.64 1.03
3 -7 27 2.56 0.44
-3 7 27 2.48 0.85
3 7 -26 1.66 0.56
-3 7 26 1.14 0.82
-3 7 25 6.32 1.15
3 7 -25 4.73 0.77
-3 7 25 5.9 1.03
-3 7 24 20.5 1.94
-3 7 24 21.36 1.84
3 7 -24 19.96 1.54
-3 7 23 16.26 1.68
-3 7 23 16.52 1.57
3 7 -23 12.72 1.23
-3 7 22 47.97 3.16
3 7 -22 40.24 2.69
-3 7 22 48.31 3.08
-3 7 21 62.01 3.73
3 7 -21 52.01 3.3
-3 7 21 59.96 3.65
3 7 -20 76.08 4.51
-3 7 20 91.86 4.9
-3 7 20 92.47 4.98
-3 7 20 74.18 4.53
3 -7 19 15.92 1.83
3 7 -19 13.46 1.31
-3 7 19 18.28 1.64
-3 7 19 16.87 1.7
-3 7 19 13.52 1.38
3 -7 18 52.23 3.94
3 7 -18 52.35 3.32
-3 7 18 60.15 3.61
-3 7 18 59.75 3.71
-3 7 18 56.61 3.47
3 -7 17 0.31 0.69
-3 7 17 1.93 0.78
3 7 -17 1.32 0.61
-3 7 17 1.4 0.86
-3 7 17 1.89 0.75
3 -7 16 15.02 1.88
-3 7 16 16.33 3.21
-3 7 16 16.1 1.57
3 7 -16 15.92 1.42
-3 7 16 19.75 1.81
-3 7 16 16.82 1.6
3 7 -15 22.51 1.72
-3 7 15 22.14 1.88
-3 7 15 19.86 3.51
-3 7 15 21.79 1.88
3 7 -14 42.64 2.76
-3 7 14 46.23 2.96
-3 7 14 47.47 5.13
-3 7 14 40.43 2.89
3 7 -13 33.28 2.3
-3 7 13 33.81 2.46
-3 7 13 39.22 4.57
-3 7 13 32.51 2.45
-3 7 12 46.24 3.36
3 7 -12 48.6 3.02
-3 7 12 53.13 3.23
-3 7 12 52.04 5.16
-3 7 12 44.04 3.14
-3 7 11 51.53 3.45
3 7 -11 46.55 3.05
-3 7 11 52.4 3.27
-3 7 11 50.23 5.1
-3 7 11 47.24 3.23
-3 7 10 3.94 1.11
3 7 -10 3.86 0.77
-3 7 10 4.91 1.01
-3 7 10 3.01 1.63
-3 7 10 3.3 0.93
-3 7 9 11.94 1.58
3 7 -9 12.62 1.29
-3 7 9 14.45 1.49
-3 7 9 14.37 2.69
-3 7 9 13.2 1.48
-3 7 8 20.76 1.95
3 7 -8 20.09 1.69
-3 7 8 24.14 1.91
-3 7 8 20.49 3.06
-3 7 8 19.62 1.86
-3 7 7 12.94 1.53
3 7 -7 12.35 1.28
-3 7 7 13.3 1.49
-3 7 7 12.6 1.47
-3 7 7 13.82 2.54
-3 7 6 102.26 5.94
3 7 -6 101.93 5.76
-3 7 6 109.55 5.99
-3 7 6 110.72 7.77
-3 7 5 86.06 5.16
3 7 -5 89.55 5.05
-3 7 5 91.84 5.25
-3 7 5 97.61 6.98
-3 7 4 16.34 1.64
3 7 -4 16.49 1.51
-3 7 4 16.69 2.65
-3 7 3 54.27 3.49
3 7 -3 56 3.41
3 7 -2 7.74 2.22
-3 7 2 5.7 1.03
3 7 -2 7.47 1.05
3 7 -1 38.38 4.41
-3 7 1 44.45 2.93
3 7 -1 42.75 2.81
-3 7 1 41.01 2.8
3 7 0 0.68 1.33
-3 7 0 0.9 0.74
3 7 0 0.95 0.61
-3 7 0 0.48 0.68
-3 7 -1 44.1 2.9
3 7 1 41.73 2.89
-3 7 -1 44.61 4.49
3 7 1 42.62 4.55
-3 7 -1 49.01 3.05
-3 7 -2 6.11 1.04
3 7 2 7.71 1.07
-3 7 -2 6.74 2.01
-3 7 -2 7.49 1.13
3 7 2 5.62 1.17
3 7 2 8.45 2.11
3 7 3 54.95 5.01
-3 7 -3 51.42 4.84
3 7 3 47.85 3.19
-3 7 -3 48.24 3.08
3 7 3 47.95 3.32
-3 7 -3 50.76 3.2
3 7 4 10.22 2.26
-3 7 -4 9.65 2.28
3 7 4 10.66 1.3
-3 7 -4 11.73 1.26
3 7 4 11.14 2.32
-3 7 -4 11.61 1.34
3 7 4 10.97 1.47
3 7 5 91.68 5.36
-3 7 -5 88.09 5.15
-3 7 -5 102.72 7.25
3 7 5 89.21 6.92
3 7 5 95.46 7.2
-3 7 -5 98.61 5.31
3 7 5 94.38 5.47
3 7 6 98.61 5.77
-3 7 -6 99.53 5.57
-3 7 -6 110.2 7.62
3 7 6 105.23 7.59
3 7 6 96.87 7.36
-3 7 -6 109.48 5.73
3 7 6 98.64 5.87
3 7 7 13.07 1.44
-3 7 -7 11.87 1.23
-3 7 -7 13.5 2.49
3 7 7 9.33 2.12
3 7 7 10.59 2.31
-3 7 -7 13.04 1.32
3 7 7 10.66 1.43
3 7 8 20.05 1.86
-3 7 -8 21.61 1.67
-3 7 -8 19.19 2.9
3 7 8 15.78 2.51
3 7 8 20.37 3.01
3 7 8 19.04 1.88
-3 7 -8 21.97 1.73
3 7 9 14.81 1.6
-3 7 -9 14.3 1.34
-3 7 -9 15.24 2.6
3 7 9 13.68 2.3
3 7 9 16.41 2.79
-3 7 -9 15.47 1.4
3 7 9 12.82 1.55
3 7 10 2.79 0.96
-3 7 -10 3.83 0.79
-3 7 -10 5.06 1.72
3 7 10 4.1 0.87
3 7 10 2.33 1.24
3 7 10 2.51 1.58
3 7 10 3.77 1.01
-3 7 -10 4.91 0.87
3 7 11 47.99 3.45
-3 7 -11 52.78 3.17
-3 7 -11 47.21 4.72
3 7 11 47.62 5.04
3 7 11 47.16 4.32
-3 7 -11 56.47 3.24
3 7 11 57.09 3.56
3 7 11 52.9 3.22
3 7 12 42.9 3.19
-3 7 -12 45.39 2.84
-3 7 -12 44.92 4.45
3 7 12 37.4 3.77
3 7 12 40.75 4.68
3 7 12 47.2 3.21
-3 7 -12 49.98 2.91
3 7 12 49.77 2.94
-3 7 -13 29.97 2.13
-3 7 -13 24.2 3.31
3 7 13 28.21 3.92
3 7 13 33.2 2.21
-3 7 -13 36.79 2.24
3 7 13 31.04 2.5
-3 7 -14 40.31 2.71
-3 7 -14 39.34 4.25
3 7 14 37.1 4.67
3 7 14 51.54 2.87
-3 7 -14 46.08 2.78
-3 7 -15 23.08 1.78
-3 7 -15 24.22 3.19
3 7 15 19.67 3.37
3 7 15 26.56 1.85
-3 7 -15 25.81 1.8
-3 7 -16 17.2 1.45
3 7 16 17.94 1.48
-3 7 -16 19.54 1.46
-3 7 -17 0.52 0.54
-3 7 -17 0.78 1.17
3 7 17 1.12 0.62
-3 7 -17 1.27 0.54
-3 7 -18 52.02 3.21
-3 7 -18 48.88 4.75
3 7 18 57.6 3.28
-3 7 -18 57.24 3.18
-3 7 -19 15.7 1.32
-3 7 -19 12.44 2.38
-3 7 -19 16.32 1.26
-3 7 -20 73.03 4.07
-3 7 -21 55.35 3.2
-3 7 -22 45.89 2.74
-3 7 -23 15.05 1.24
-3 7 -24 15.33 1.25
-3 7 -25 3.71 0.67
-3 7 -26 1.58 0.54
-3 7 -27 1.88 0.54
-3 -7 27 3.01 0.45
-3 7 -28 4.63 0.69
-3 -7 28 8.26 0.64
-3 7 -29 9.22 0.91
-3 -7 29 12.55 0.84
-3 7 -30 38.41 2.54
-3 -7 30 52.75 2.5
-3 -7 31 1.83 0.33
-3 -7 32 8.2 0.62
-3 8 33 10.58 1.27
-3 8 32 8.03 1.2
-3 8 31 0.51 0.8
-3 8 30 9.62 1.22
-3 8 30 11.41 1.4
3 8 -29 22.31 1.58
-3 8 29 31.24 2.27
-3 8 29 29.68 2.03
3 8 -29 24.59 1.63
-3 8 28 23.05 1.92
-3 8 28 20.9 1.67
3 8 -27 9.89 0.98
3 -8 27 11.49 0.79
-3 8 27 13.03 1.38
-3 8 27 14.86 1.62
3 8 -26 2.43 0.57
-3 8 26 1.81 0.85
-3 8 26 2.89 1.03
3 -8 26 2.03 0.37
-3 8 25 58.74 3.61
-3 8 25 56.3 3.35
-3 8 24 1.43 0.95
-3 8 24 2.07 0.85
3 8 -24 0.59 0.51
-3 8 23 3.04 1.01
-3 8 23 2.11 0.9
3 8 -23 1.63 0.61
-3 8 22 33.64 2.51
-3 8 22 31.84 2.31
3 8 -22 26.21 1.99
-3 8 21 73.39 4.25
-3 8 21 82.87 4.54
-3 8 20 5.22 1.01
3 8 -20 4.51 0.86
-3 8 19 9.07 1.35
-3 8 19 8.51 1.19
3 8 -19 7.73 1.04
-3 8 18 0.07 0.87
-3 8 18 0.25 0.75
3 8 -18 -0.21 0.58
-3 8 17 54.63 3.54
-3 8 17 49.8 3.27
3 8 -17 47.18 3.12
-3 8 16 5.97 1.07
-3 8 16 6.8 1.16
-3 8 16 7.04 1.28
3 8 -16 7.51 1.02
-3 8 15 10.94 1.31
-3 8 15 10.44 1.37
-3 8 15 11.5 1.52
3 8 -15 7.78 1.16
-3 8 14 3.65 0.9
-3 8 14 3.07 0.97
-3 8 14 4.44 1.14
3 8 -14 4.52 0.9
3 8 -13 49.91 3.23
-3 8 13 50.41 3.28
-3 8 13 49.96 3.43
3 8 -12 10.84 1.33
-3 8 12 11.78 1.38
-3 8 12 12.99 1.54
3 8 -11 15.69 1.59
-3 8 11 17.01 1.62
-3 8 11 17.69 1.8
3 8 -10 1.57 0.74
-3 8 10 3.45 1.25
-3 8 10 2.3 0.96
-3 8 10 2.98 0.88
-3 8 9 20.88 2.17
3 8 -9 22.07 1.88
-3 8 9 18.71 1.76
-3 8 9 21.36 2.04
-3 8 9 23.59 3.67
3 8 -8 0.98 0.79
-3 8 8 1.39 1.14
-3 8 8 0.81 0.68
-3 8 8 1.98 0.96
-3 8 8 1.09 1.75
-3 8 7 64.52 4.19
3 8 -7 63.42 3.95
-3 8 7 61.25 3.84
-3 8 7 60.61 4.03
-3 8 7 61.8 6.07
-3 8 6 60.31 3.95
3 8 -6 57.25 3.74
-3 8 6 58.72 3.67
-3 8 6 59.28 3.87
3 8 -6 53.42 5.8
-3 8 6 52.73 5.73
-3 8 5 88.06 5.14
3 8 -5 81.1 4.93
-3 8 5 86.85 4.88
-3 8 5 78.58 4.99
-3 8 5 73.41 6.9
3 8 -5 77.29 7.16
-3 8 4 64.9 4.16
3 8 -4 61.25 3.98
-3 8 4 64.82 3.91
-3 8 4 63.36 6.03
3 8 -4 53.51 5.84
-3 8 3 8.2 1.42
3 8 -3 9.88 1.33
-3 8 3 9.73 1.24
3 8 -3 6.42 2.18
-3 8 3 8.87 2.54
-3 8 2 8.78 1.46
3 8 -2 8.27 1.24
-3 8 2 8.1 1.18
-3 8 2 5.8 2.16
3 8 -2 9.68 2.53
3 8 -1 9.57 1.34
-3 8 1 7.04 1.3
-3 8 1 9.94 1.28
-3 8 1 8.75 1.36
3 8 -1 9.97 1.57
3 8 -1 6.87 2.25
3 8 0 39.3 2.9
-3 8 0 39.65 2.89
-3 8 0 39.29 2.86
3 8 0 40.12 3.06
3 8 0 30.02 4.25
-3 8 -1 6.53 1.23
3 8 1 7.9 1.32
-3 8 -1 8.37 1.3
3 8 1 6.47 1.39
3 8 1 9.05 2.4
3 8 1 9.66 2.43
-3 8 -2 7.81 1.26
3 8 2 10.25 1.45
-3 8 -2 6.72 1.24
3 8 2 8.06 1.43
3 8 2 4.32 2
3 8 2 7.12 2.17
3 8 3 5.35 1.94
3 8 3 6.13 1.4
-3 8 -3 5.58 1.09
3 8 3 5.69 1.23
-3 8 -3 6.57 1.16
3 8 4 47.09 5.35
3 8 4 47.62 5.1
3 8 4 56.85 3.84
-3 8 -4 56.34 3.57
3 8 4 53.39 3.72
-3 8 -4 54.15 3.49
3 8 5 73.72 4.71
-3 8 -5 72.69 4.42
-3 8 -5 79.29 6.92
3 8 5 61.1 6.44
-3 8 -5 78.2 4.54
3 8 5 74.66 4.77
3 8 6 58.48 3.91
-3 8 -6 52.45 3.56
-3 8 -6 60.35 6
3 8 6 48.68 5.58
-3 8 -6 62.22 3.72
3 8 6 59.45 3.97
3 8 7 63.14 4.28
-3 8 -7 63.03 3.96
-3 8 -7 67.74 6.39
3 8 7 51.16 5.82
3 8 7 66.43 4.35
-3 8 -7 65.25 4.03
3 8 7 71.82 4.05
3 8 8 2.48 1.14
-3 8 -8 0.96 0.77
-3 8 -8 0.27 1.6
3 8 8 1.12 0.82
3 8 8 0.28 1.54
-3 8 -8 1.75 0.85
3 8 8 1.84 1.01
3 8 9 18.28 2
-3 8 -9 17.53 1.68
-3 8 -9 17.16 3.24
3 8 9 15.13 3.06
3 8 9 19.89 1.73
3 8 9 20.59 2.05
-3 8 -9 21.12 1.76
-3 8 -10 1.5 0.79
3 8 10 2.28 1.11
-3 8 -10 2.33 1.7
3 8 10 1.86 0.78
3 8 10 1.46 1.61
-3 8 -10 2.88 0.87
3 8 10 2.72 1.1
3 8 11 18.11 2
-3 8 -11 15.7 1.56
-3 8 -11 19.2 1.69
3 8 11 20.06 1.68
3 8 11 22.97 2.11
-3 8 -12 10.53 1.26
-3 8 -12 11.85 1.3
3 8 12 14.67 1.7
3 8 12 12.94 1.31
-3 8 -13 50.18 3.22
3 8 13 53.64 3.25
-3 8 -13 54.12 3.26
-3 8 -14 2.84 0.78
3 8 14 2.15 0.72
-3 8 -14 2 0.73
-3 8 -15 14.12 1.3
-3 8 -15 11.04 1.24
-3 8 -16 6.16 0.93
-3 8 -17 42.36 2.68
-3 8 -18 0.55 0.57
-3 8 -19 6.62 0.91
-3 8 -20 5.69 0.85
-3 8 -21 55.07 3.21
-3 8 -22 27.69 1.87
-3 8 -23 1.96 0.59
-3 8 -24 0.59 0.48
-3 -8 25 53.1 2.61
-3 8 -25 41.8 2.72
-3 -8 26 2.35 0.38
-3 -8 27 12.74 0.84
-3 9 29 21.09 1.75
-3 9 28 6.6 1.15
-3 9 27 1.95 0.89
3 9 -26 4.73 0.71
-3 9 26 6.27 1.21
3 9 -25 1.78 0.64
-3 9 25 2.11 1.04
3 9 -24 1.28 0.66
-3 9 24 1.23 1.02
3 9 -24 0.16 0.47
3 9 -23 0.32 0.64
-3 9 23 -0.14 0.96
3 9 -23 0.14 0.5
3 9 -22 23.51 1.79
-3 9 22 23.08 2.07
3 9 -22 18.29 1.52
3 9 -21 37.42 2.49
-3 9 21 40.23 2.82
3 9 -20 47.94 3.15
-3 9 20 53.89 3.42
3 9 -20 43.06 2.85
-3 9 19 1.22 0.96
3 9 -19 1.57 0.67
-3 9 18 1.55 1
3 9 -18 1.36 0.65
-3 9 17 0.47 0.95
3 9 -17 -0.05 0.65
-3 9 16 4.7 1.22
3 9 -16 3.41 0.86
-3 9 15 2.11 1.02
3 9 -15 1.69 0.81
-3 9 14 9.44 1.48
3 9 -14 7.58 1.17
-3 9 13 19.77 2.01
3 9 -13 17.11 1.69
-3 9 12 2.71 1.13
3 9 -12 3.87 1.28
3 9 -12 1.32 0.78
-3 9 11 7.56 1.42
3 9 -11 6.13 1.37
3 9 -11 9.11 1.25
-3 9 10 6.61 1.49
3 9 -10 6.35 1.4
3 9 -10 6.44 1.18
3 9 -9 3.14 1.17
3 9 -9 3.02 1.02
-3 9 8 6.49 1.32
3 9 -8 7.09 1.28
-3 9 8 6.26 1.48
-3 9 7 5.54 1.32
-3 9 7 5.09 1.43
3 9 -7 6.69 1.28
-3 9 6 57.31 3.9
-3 9 6 58.11 4.02
3 9 -6 55.2 3.81
-3 9 5 107.76 6.49
3 9 -5 112.66 6.52
-3 9 5 113.6 6.61
3 9 -4 8.78 1.48
-3 9 4 7.08 1.6
3 9 -3 19.98 2.25
3 9 -3 20.59 2.14
-3 9 3 19.23 2.2
3 9 -2 42.31 3.24
3 9 -2 35.99 3.01
-3 9 2 36.95 3.01
3 9 -1 31.07 2.76
-3 9 1 29.52 2.5
3 9 -1 33 2.75
-3 9 1 26.84 2.53
-3 9 0 2.12 1.03
3 9 0 2.57 1.33
3 9 0 1.26 1.14
-3 9 0 1.83 1.2
3 9 1 32.68 2.83
-3 9 -1 28.98 2.49
-3 9 -1 29.88 2.58
3 9 1 30.32 2.74
-3 9 -2 41.36 2.97
3 9 2 39.27 3.2
-3 9 -2 38.02 2.99
3 9 2 40.22 3.22
3 9 3 23.39 2.33
-3 9 -3 18.37 1.92
-3 9 -3 18.8 1.99
3 9 3 19.6 2.2
3 9 4 6.27 1.22
-3 9 -4 7.04 1.31
3 9 4 7.91 1.63
3 9 4 5.39 1.46
-3 9 -4 5.15 1.35
3 9 5 128.69 7.26
3 9 5 133.9 6.8
-3 9 -5 118.24 6.77
-3 9 -5 109.79 6.72
3 9 5 117 7.14
-3 9 -6 55.47 3.68
3 9 6 63.65 3.73
3 9 6 59.55 4.1
3 9 6 62.71 4.24
-3 9 -6 50 3.61
-3 9 -7 5.52 1.08
3 9 7 6.56 1.5
3 9 7 5.2 1.42
-3 9 -7 6.3 1.17
3 9 8 8.45 1.54
3 9 8 7.78 1.6
-3 9 -8 4.78 1.04
3 9 9 3.52 1.27
-3 9 -9 3.39 0.96
-3 9 -10 4.01 0.96
-3 9 -11 8.01 1.08
-3 9 -12 0.52 0.69
-3 9 -13 17.28 1.52
-3 9 -14 7.9 1.07
-3 9 -15 1.1 0.7
-3 9 -16 3.41 0.8
-3 9 -17 1.37 0.65
-3 9 -18 1.22 0.57
3 10 -20 10.78 1.17
-3 10 20 12.5 1.53
3 10 -19 0.23 0.69
-3 10 19 0.86 0.97
3 10 -18 25.36 2.01
-3 10 18 28.44 2.33
3 10 -17 0.22 0.78
-3 10 17 1.06 0.96
3 10 -16 2.98 0.95
-3 10 16 3.65 1.15
3 10 -15 1.68 0.72
3 10 -15 2.8 1.01
-3 10 15 1.87 1.09
3 10 -14 19.71 1.81
-3 10 14 15.91 1.77
3 10 -13 2.58 0.88
3 10 -13 0.97 0.98
-3 10 13 2.18 1.15
3 10 -12 14.32 1.59
3 10 -12 16.72 1.78
-3 10 12 17.39 1.86
3 10 -11 6.05 1.14
-3 10 11 5.59 1.32
3 10 -10 5.73 1.14
-3 10 10 5.47 1.33
3 10 -9 2.32 0.97
-3 10 9 2.65 1.2
3 10 -8 0.07 0.91
-3 10 8 0.26 1.08
3 10 -7 11.75 1.62
3 10 -7 14.93 1.86
-3 10 7 12.7 1.85
3 10 -6 12.4 1.71
3 10 -6 16.23 1.92
-3 10 6 14.99 1.98
3 10 -5 24.43 2.32
3 10 -5 27.05 2.5
-3 10 5 23.77 2.47
3 10 -4 5.6 1.47
3 10 -4 2.79 1.22
3 10 -3 0.09 1.13
3 10 -3 -1.26 1.29
3 10 -2 17.66 2.07
3 10 -2 13.09 1.88
3 10 -1 4.04 1.42
3 10 -1 3.43 1.31
3 10 0 6.9 1.56
3 10 0 2.99 1.35
3 10 1 4.7 1.5
3 10 1 3.69 1.41
3 10 2 18.68 2.21
3 10 2 14.9 2.08
3 10 3 1.29 1.35
3 10 3 -0.76 1.48
3 10 4 8.03 1.71
3 10 4 4.3 1.54
3 10 5 25.31 2.59
4 0 0 2.05 0.27
4 0 0 2.3 0.75
4 0 -1 40.21 2.09
4 0 1 40.65 2.09
4 0 -1 41.31 2.7
4 0 1 44.95 2.74
4 0 2 5.75 0.43
4 0 -2 5.56 0.45
4 0 -2 5.56 0.95
4 0 2 5.77 0.92
4 0 3 0.68 0.77
4 0 -3 0.26 0.22
4 0 3 0.12 0.18
4 0 -3 -0.05 0.63
4 0 3 0.34 0.53
4 0 4 1.52 0.88
4 0 -4 0.04 0.23
4 0 4 -0.01 0.19
4 0 -4 0.43 0.65
4 0 4 0.33 0.55
4 0 5 1.02 0.84
4 0 -5 0.5 0.25
4 0 5 0.56 0.21
4 0 5 1.58 0.32
4 0 -5 0.6 0.67
4 0 5 0.87 0.61
4 0 6 14.59 0.88
4 0 6 17.99 1.87
4 0 6 16.82 0.99
4 0 6 13.33 1.36
4 0 -6 18.45 1.55
4 0 7 20.03 1.08
4 0 7 23.01 2.18
4 0 7 19.79 1.18
4 0 7 19.45 1.61
4 0 8 33.33 1.76
4 0 8 33.8 2.8
4 0 8 35 1.86
4 0 8 33.5 2.34
4 0 -8 31.34 2.34
4 0 9 34.21 1.86
4 0 9 34.54 2.96
4 0 9 37.91 1.96
4 0 9 33.33 2.41
4 0 -9 40.89 2.56
4 0 10 14.35 1.43
4 0 10 16.05 1.03
4 0 10 16.31 0.95
4 0 10 15.72 1.91
4 0 -11 68.3 4.02
4 0 11 67.38 3.4
4 0 11 67.51 4.69
4 0 -12 32.51 2.36
4 0 12 33.41 1.8
4 0 12 38.33 3.11
4 0 13 53.28 2.61
4 0 13 50.61 3.88
4 0 -14 11.6 1.29
4 0 14 11.81 0.78
4 0 14 12.36 1.81
4 0 15 51.67 4.17
4 0 -15 56.92 3.47
4 0 16 0.13 0.83
4 0 -16 0.12 0.52
4 0 17 -0.28 0.93
4 0 17 0.48 0.28
4 0 18 78.22 5.52
4 0 18 73.4 3.81
4 0 19 1.7 1.1
4 0 19 2.65 0.4
4 0 20 44.19 4
-4 0 20 45.79 2.49
4 0 20 46.85 2.52
4 0 21 1.97 1.05
-4 0 21 2.6 0.42
4 0 21 2.6 0.42
4 0 22 31.88 3.42
-4 0 22 35.69 1.96
4 0 22 33.08 1.97
4 0 23 45.86 4.16
-4 0 23 47.49 2.51
4 0 23 43.46 2.51
-4 0 24 12.77 1.12
-4 0 24 14.42 1.04
-4 0 25 2.18 0.53
-4 0 25 1.41 0.41
-4 0 26 2.9 0.61
-4 0 26 2.3 0.46
4 0 26 3.2 0.52
-4 0 27 2.95 0.62
-4 0 27 2.36 0.49
4 0 27 3.31 0.54
4 0 28 0.09 0.25
-4 0 28 0.53 0.4
4 0 28 0.51 0.41
4 0 29 3.05 0.42
4 0 29 3.53 0.57
-4 0 29 2.12 0.49
4 0 30 0.33 0.28
-4 0 30 0.07 0.4
4 0 30 0.22 0.39
4 0 31 48.88 2.55
-4 0 31 42.86 2.6
4 0 31 50.52 2.71
4 0 32 13.54 0.92
4 0 32 15.1 1.1
4 0 33 23.09 1.36
-4 0 33 21.13 1.42
4 0 33 22.9 1.49
4 0 34 21.57 1.22
4 0 34 20.78 1.36
-4 0 35 12.12 1.01
4 0 35 18.59 1.19
-4 0 36 3.77 0.54
4 0 36 4.9 0.63
-4 0 37 7.1 0.7
4 0 37 8.89 0.8
4 0 38 18.73 1.28
4 0 39 1.08 0.41
4 0 40 5.05 0.59
4 0 41 0.34 0.35
4 0 42 0.3 0.32
4 0 43 2.08 0.39
4 0 44 4.09 0.47
4 0 45 3.15 0.4
4 -1 47 4.1 0.34
4 -1 46 26.54 1.44
4 -1 45 1.94 0.31
4 -1 44 4.26 0.44
4 -1 43 0.63 0.3
4 -1 42 4.26 0.49
4 -1 41 2.17 0.4
4 -1 40 0.77 0.36
-4 1 40 0.25 0.36
4 -1 39 3.09 0.46
-4 1 39 1.3 0.44
4 -1 38 2.51 0.46
-4 1 38 1.57 0.47
-4 1 37 7.43 0.77
4 -1 37 8.86 0.76
-4 1 36 7.8 0.85
4 -1 36 12.4 0.9
-4 1 35 2.86 0.55
4 -1 35 2.43 0.49
4 -1 34 6.23 0.55
-4 1 34 5.09 0.7
4 -1 34 6.54 0.68
4 -1 33 8.86 0.7
-4 1 33 8.73 0.87
4 -1 33 9.05 0.81
4 -1 32 10.92 0.83
-4 1 32 11.42 1.01
4 -1 32 13.46 0.99
4 -1 31 8.07 0.68
-4 1 31 8.73 0.87
-4 1 31 8.94 1.01
4 -1 30 9.86 0.76
-4 1 30 9.75 1.05
-4 1 30 10.61 0.94
4 -1 29 1.04 0.33
-4 1 29 2.62 0.68
-4 1 29 1.95 0.53
4 -1 28 3.96 0.47
-4 1 28 4.52 0.75
-4 1 28 3.97 0.64
4 -1 27 21.99 2.91
4 -1 27 24.06 1.42
-4 1 27 23.7 1.56
-4 1 27 22.47 1.64
-4 1 26 9.64 0.98
4 -1 26 10.66 2.04
-4 1 26 10.12 0.9
-4 1 25 81.03 4.61
4 -1 25 92.24 6.44
-4 1 25 90.59 4.57
-4 1 24 40.8 2.49
4 -1 24 37.2 3.78
-4 1 24 44.05 2.43
4 -1 23 21.45 2.26
-4 1 23 26.64 1.71
4 -1 23 22.65 2.84
-4 1 23 27.65 1.65
4 -1 22 2.56 0.84
-4 1 22 3.5 0.6
4 -1 22 3.18 1.2
-4 1 22 4.51 0.58
4 -1 21 22.56 2.13
-4 1 21 21.83 1.49
4 -1 21 22.43 2.69
-4 1 21 23.98 1.47
4 -1 20 1.75 0.71
-4 1 20 2.36 0.46
4 -1 20 2.81 1.16
-4 1 20 1.77 0.43
4 -1 19 1.5 0.67
-4 1 19 1.41 0.39
-4 1 19 1.43 0.4
4 -1 19 2.72 1.13
-4 1 18 7.36 0.68
4 -1 18 6.76 1.07
4 -1 18 6.42 1.5
-4 1 17 38.15 2.17
4 -1 17 44.79 3.56
4 -1 17 36.57 2.73
4 -1 16 35.92 3.18
4 -1 16 34.01 2.51
4 -1 15 42.76 3.65
4 -1 15 45.27 2.98
4 -1 14 112.77 7.15
4 -1 14 108.04 6.24
4 -1 14 114.76 5.62
4 -1 13 36.97 3.21
4 -1 13 37.7 1.98
4 -1 13 36.71 2.53
4 -1 12 215.9 11.65
4 -1 12 233.88 12.64
4 -1 12 231.78 11.11
4 -1 11 465.22 23.52
4 -1 11 423.35 22.5
4 -1 11 465.3 21.99
4 -1 10 121.28 7.1
4 -1 10 108.53 6.15
4 -1 10 117.98 5.71
4 -1 9 245.79 12.68
4 -1 9 217.75 11.61
4 -1 9 232.1 11.2
4 1 -9 248.09 12.17
4 -1 8 155.9 8.62
4 -1 8 173.71 8.28
4 1 -8 180.2 9.22
4 -1 7 16.31 1.28
4 -1 7 18.48 1.01
4 1 -7 20.35 1.81
4 -1 6 58.82 3.38
4 -1 6 64.18 3.14
4 1 -6 66.96 4.04
4 -1 5 34.25 1.6
4 1 -5 31.56 2.39
4 -1 4 137.12 6.24
4 1 -4 115.75 6.26
4 1 -4 121.6 7.06
4 -1 4 140.1 6.85
4 -1 3 29.79 1.62
4 1 -3 33.25 1.67
4 -1 3 30.48 2.1
4 1 -3 34.53 2.49
4 1 -2 48.16 2.59
4 1 -2 45.6 2.32
4 -1 2 44.04 2.29
4 -1 2 46.48 2.79
4 1 -2 44.39 3.08
4 1 -1 3.47 0.61
4 -1 1 2.22 0.29
4 1 -1 2.95 0.34
4 1 -1 3.7 0.99
4 -1 1 4.14 0.73
4 1 0 494.06 22.93
4 1 0 445.08 22.43
4 -1 0 475.49 22.42
4 -1 0 509.8 22.96
4 1 0 462.44 23.3
4 1 1 2.98 0.69
4 1 1 1.95 0.31
4 -1 -1 3.81 0.33
4 1 1 2.14 0.83
4 -1 -1 4.45 0.72
4 1 2 44.69 2.8
4 1 2 41.49 2.21
4 -1 -2 44.27 2.21
4 -1 -2 49.94 2.7
4 1 2 38.22 2.91
4 1 3 32.03 2.26
4 1 3 26.55 1.6
4 -1 -3 34.55 1.63
4 -1 -3 39.19 2.13
4 1 3 26.4 2.29
4 -1 -4 117.75 6.14
4 1 4 127.99 6.16
4 1 4 145.6 7.04
4 1 4 129.36 6.26
4 -1 -4 132.2 6.61
4 1 4 128.31 6.95
4 1 5 32 1.64
4 -1 -5 26.63 1.62
-4 1 -5 33.99 1.75
4 1 5 37.3 2.51
4 1 5 32.69 1.76
4 -1 -5 33.65 2.07
4 1 5 32.23 2.35
4 1 6 58.54 3.02
4 1 6 69.67 4
-4 1 -6 58.33 3.19
4 1 6 58.54 3.13
4 1 6 58.48 3.74
4 -1 -6 72.8 3.54
4 1 7 16.53 1
4 1 7 17.64 1.79
4 1 7 17.75 1.11
4 1 7 16.82 1.61
4 1 8 159.64 8.11
4 1 8 176.63 9.26
4 1 8 168.24 8.22
4 1 8 162.03 8.82
4 -1 -8 193.02 8.63
4 1 9 206.6 10.43
4 1 9 229.56 11.69
4 1 9 214.96 10.52
4 1 9 205.6 11.13
4 1 10 108.97 5.52
4 1 10 116.73 6.76
4 1 10 112.44 5.61
4 1 10 108.28 6.23
4 -1 -10 121.75 5.97
4 1 11 419.32 20.72
4 1 11 442.52 22.13
4 1 11 444.37 20.81
4 1 11 429.12 21.48
4 1 12 214.57 10.46
4 1 12 185.42 11.65
4 1 12 222.54 10.54
4 1 12 209.8 11.18
4 1 13 34.64 1.9
4 1 13 32.07 2.97
4 1 13 35.71 1.97
4 1 13 35.24 2.55
4 1 14 113.14 5.52
4 1 14 108.83 6.88
4 1 14 105.95 5.45
4 1 15 45.21 3.75
4 1 16 32.83 3.17
4 1 16 35.83 1.99
4 1 17 39.36 2.18
4 1 18 5.87 0.58
4 1 19 3.18 0.45
4 1 20 3.34 0.48
4 1 21 25.92 1.59
4 1 22 4.22 0.55
4 1 23 24.75 1.56
4 1 24 41.29 2.37
4 1 25 92 4.81
4 1 26 10.81 0.95
4 1 27 24.68 1.61
4 1 28 4.57 0.49
4 1 28 4.07 0.63
4 1 29 1.17 0.32
4 1 29 1.78 0.51
4 1 30 10.97 0.8
4 1 30 10.79 0.97
4 1 31 8.63 0.69
4 1 31 8.94 0.89
4 1 32 12.67 0.88
4 1 32 12.8 1.08
4 1 33 8.96 0.7
4 1 33 10.17 0.91
4 1 34 6.08 0.56
4 1 34 6.91 0.77
4 1 35 2.59 0.57
4 1 36 10.49 0.94
4 1 37 8.59 0.84
4 1 38 1.73 0.48
4 -2 46 0.23 0.17
4 -2 45 1.97 0.28
4 -2 44 3.59 0.38
4 -2 43 10.97 0.74
4 -2 42 1.49 0.32
4 -2 41 4.77 0.48
-4 2 41 3.31 0.54
-4 2 40 19.48 1.41
4 -2 40 24.11 1.35
4 -2 39 0.72 0.32
-4 2 39 0.73 0.45
4 -2 38 2.32 0.41
-4 2 38 2.28 0.54
-4 2 37 19.03 1.43
4 -2 37 22.21 1.34
-4 2 36 1.14 0.54
4 -2 36 1.21 0.39
-4 2 35 22.64 1.65
4 -2 35 26.02 1.53
-4 2 34 29.51 2.05
-4 2 34 28.33 1.89
4 -2 34 29.05 1.65
-4 2 33 17.53 1.46
-4 2 33 16.75 1.28
4 -2 33 14.51 1
-4 2 32 38.54 2.45
-4 2 32 35.8 2.27
4 -2 32 36.87 2.05
-4 2 31 25.4 1.78
-4 2 31 23.78 1.61
4 -2 31 20.29 1.33
4 -2 30 34.23 3.49
4 -2 30 35.36 2.05
-4 2 30 38.03 2.3
-4 2 30 38.71 2.42
4 -2 29 1.16 1.05
-4 2 29 1.54 0.59
4 -2 29 1.29 0.36
-4 2 29 1.98 0.71
-4 2 28 22.85 1.61
-4 2 28 24.4 1.72
4 -2 28 22.47 1.39
4 -2 28 20.62 2.31
-4 2 27 2.16 0.57
-4 2 27 1.6 0.62
4 -2 27 1.45 0.37
4 -2 27 1.47 0.81
-4 2 26 10.66 0.99
-4 2 26 10.54 1.02
4 -2 26 9.3 0.76
4 -2 26 7.42 1.35
-4 2 25 45.55 2.81
-4 2 25 50.25 2.78
4 -2 25 43.66 3.61
-4 2 24 26.65 1.8
-4 2 24 28.63 1.77
-4 2 23 61.72 3.42
-4 2 23 61.65 3.37
4 -2 23 54.3 4.15
-4 2 22 20.04 1.41
-4 2 22 19.47 1.39
4 -2 22 17.15 1.98
-4 2 21 6.14 0.71
-4 2 21 5.75 0.73
4 -2 21 5.77 1.15
-4 2 20 0.09 0.37
-4 2 20 0.03 0.39
4 -2 20 0.29 0.64
-4 2 19 11.45 0.92
4 -2 19 8.36 1.35
-4 2 19 9.65 0.87
4 -2 19 12.52 1.86
-4 2 18 6.51 0.7
4 -2 18 7.89 1.21
4 -2 18 7.91 1.56
-4 2 18 6.51 0.68
-4 2 17 14.87 1.11
4 -2 17 14.17 1.64
4 -2 17 15.05 2.02
-4 2 17 14.64 1.06
-4 2 16 24.44 1.51
-4 2 16 22.12 1.42
4 -2 16 19.27 1.98
4 -2 16 23.27 2.48
4 -2 15 18.17 2.15
4 -2 15 18.6 1.8
4 -2 14 19.06 2.19
4 -2 13 7.59 0.56
4 -2 13 7.79 1.44
4 -2 12 72.75 3.64
4 -2 12 70.72 4.95
4 -2 11 4.94 0.42
4 2 -10 102.92 5.07
4 -2 10 97.38 4.88
4 2 -9 154.7 8.43
4 -2 9 178.48 8.28
4 2 -8 16.78 1.19
4 -2 8 18.84 1.02
4 2 -7 29.84 1.81
4 -2 7 32.66 1.61
4 2 -7 28.87 1.67
4 2 -6 31.4 1.79
4 2 -6 29.31 1.62
4 -2 6 30.1 1.56
4 2 -5 0.67 0.4
4 2 -5 0.85 0.25
4 -2 5 1.04 0.2
4 2 -5 0.75 0.89
4 2 -4 44.82 2.51
4 2 -4 44.08 2.34
4 -2 4 46.62 2.29
4 2 -4 44.28 3.27
4 2 -3 51.93 2.85
4 -2 3 55.86 2.64
4 2 -3 48.48 2.67
4 2 -3 54.16 3.69
4 2 -2 24.7 1.61
4 2 -2 22.88 1.41
4 2 -2 26.21 2.31
4 2 -1 73.86 4.01
4 -2 1 84.38 3.79
4 2 -1 69.52 3.81
4 2 -1 75.67 4.8
4 2 0 3.64 0.53
4 -2 0 2.87 0.3
4 2 0 3.29 0.33
4 2 0 3.21 1.04
4 -2 -1 77.73 3.82
4 2 1 74.98 3.85
-4 2 -1 78.65 4.04
4 2 1 79.35 4.07
4 2 1 83.49 4.94
4 2 2 26.04 1.41
4 -2 -2 24.76 1.38
-4 2 -2 30.07 1.65
4 2 2 26.55 1.64
4 2 2 31.16 2.41
4 -2 -3 52.96 2.54
4 2 3 45.9 2.55
-4 2 -3 55.64 2.83
4 2 3 49.64 2.79
4 2 3 53.09 3.58
4 -2 -4 45.36 2.17
4 2 4 38 2.17
-4 2 -4 46.67 2.48
4 2 4 42.08 2.42
4 2 4 44.59 3.17
4 2 5 1.07 0.23
4 -2 -5 0.64 0.21
-4 2 -5 1.04 0.4
4 2 5 1.47 0.47
4 2 5 0.87 0.77
-4 2 -6 28.28 1.87
4 -2 -6 33.01 1.55
4 2 6 25.48 1.52
4 2 6 26.73 2.34
4 2 7 27.88 1.54
4 -2 -7 28.84 1.53
-4 2 -7 30.15 1.94
4 2 7 27.82 2.33
4 2 7 28.68 1.68
4 2 8 14.79 1.61
4 2 8 15.8 0.94
4 2 8 15.99 1.08
4 2 9 155.35 8.42
4 2 9 151.02 7.51
4 2 9 156.27 7.64
4 2 10 87.27 5.08
4 2 10 80.83 4.21
4 2 10 88.06 4.34
4 2 11 3.26 0.87
4 2 11 4.65 0.45
4 2 11 4.65 0.55
4 2 12 63.17 3.35
4 2 12 68.23 3.46
4 2 13 5.82 0.54
4 2 13 6.17 0.63
4 2 14 16.46 1.12
4 2 14 15.22 1.06
4 2 15 19.88 1.27
4 2 16 21.37 1.36
4 2 17 12.58 0.95
4 2 18 6.97 0.7
4 2 19 9.12 0.81
4 2 20 0.21 0.37
4 2 21 7.5 0.75
4 2 22 19.67 1.37
4 2 23 63.95 3.49
4 2 24 24.34 1.61
4 2 25 52.71 2.99
4 2 26 9.04 0.89
4 2 27 1.55 0.56
4 2 28 22.79 1.57
4 2 29 2.04 0.59
4 2 30 38.05 2.34
4 2 40 21.45 1.44
4 -3 45 14.21 0.79
4 -3 44 5.83 0.42
4 -3 43 11.91 0.73
4 -3 42 0.07 0.22
-4 3 42 -0.13 0.38
-4 3 41 18.11 1.35
4 -3 41 22.6 1.22
-4 3 40 5.24 0.71
4 -3 40 7.02 0.55
4 -3 39 4.34 0.45
-4 3 39 2.01 0.56
-4 3 38 0.64 0.52
4 -3 38 0.76 0.29
-4 3 37 2.85 0.66
4 -3 37 3.77 0.45
-4 3 36 13.37 1.18
-4 3 35 12.9 1.2
-4 3 35 15.13 1.41
-4 3 34 7.44 1.04
-4 3 34 4.91 0.82
-4 3 33 4.6 0.9
-4 3 33 4.16 0.77
4 -3 32 15.78 1.06
-4 3 32 19.24 1.57
-4 3 32 17.59 1.41
-4 3 31 54.77 3.1
-4 3 31 60.28 3.29
4 -3 30 11.76 1.69
4 -3 30 10.03 0.78
-4 3 30 9.89 1.18
-4 3 30 9.82 1.06
4 -3 30 9.67 1.83
4 -3 29 19.94 2.34
4 -3 29 27.53 2.97
4 -3 29 25.92 1.53
-4 3 29 27.55 1.94
-4 3 29 23.52 1.79
4 -3 28 9.39 1.51
4 -3 28 7.54 1.65
-4 3 28 8.44 0.98
4 -3 28 8.83 0.74
-4 3 28 8.35 1.04
4 -3 27 40.14 3.44
4 -3 27 46.26 3.97
-4 3 27 41.36 2.65
4 -3 27 45.12 2.42
-4 3 27 42.61 2.77
4 -3 26 21.11 2.38
4 -3 26 24.13 2.79
-4 3 26 27.25 1.83
4 -3 26 25.23 1.53
-4 3 26 24.86 1.86
4 -3 25 3.01 1.02
4 -3 25 5.27 1.45
-4 3 25 4.63 0.75
4 -3 25 3.63 0.51
-4 3 25 5.61 0.83
4 -3 24 16.06 2.15
-4 3 24 14.86 1.23
4 -3 24 12.21 0.94
-4 3 24 13.99 1.21
-4 3 23 3.14 0.66
4 -3 23 4.02 1.29
4 -3 23 2.49 0.88
-4 3 23 1.99 0.63
-4 3 22 5.34 0.77
4 -3 22 4.12 1.31
4 -3 22 6.02 1.24
-4 3 22 5.68 0.79
4 -3 21 0.55 0.73
-4 3 21 0.8 0.5
-4 3 21 1.04 0.48
-4 3 20 17.44 1.37
-4 3 20 18.25 1.35
4 -3 20 15.53 1.91
-4 3 19 61.68 3.44
-4 3 19 59.56 3.39
-4 3 18 41.32 2.42
-4 3 18 37.34 2.31
-4 3 17 6.42 0.78
-4 3 17 4.51 0.64
-4 3 16 27.93 1.85
-4 3 16 27.85 1.77
-4 3 15 24.98 1.6
4 -3 11 6.27 0.48
4 3 -11 7.37 0.75
4 -3 10 74.47 3.73
4 3 -10 76.27 4.01
4 -3 9 33.76 1.72
4 3 -9 31.51 1.78
4 3 -9 32.58 1.98
4 -3 8 105.18 4.84
4 3 -8 90.07 4.89
4 3 -8 96.93 5.11
4 -3 7 33.07 1.61
4 3 -7 28.36 1.66
4 3 -7 29.92 1.89
4 3 -6 0.3 0.42
4 -3 6 0.92 0.19
4 3 -6 0.47 0.22
4 3 -5 76.72 4.15
4 -3 5 84.28 3.86
4 3 -5 70.86 3.9
4 3 -4 111.4 5.99
4 3 -4 103.44 5.75
4 3 -3 18.23 1.29
4 3 -3 16.29 1.03
4 -3 3 19.83 1
4 3 -3 17.67 2.05
4 3 -2 5.1 0.67
4 3 -2 4.77 0.44
4 -3 2 6.72 0.42
4 3 -2 6.3 1.31
4 3 -1 30.06 1.9
4 -3 1 33.99 1.6
4 3 -1 34.97 2.84
4 3 0 368.34 19.5
4 -3 0 430.35 19.46
-4 3 0 426.9 20.08
4 3 0 400.82 19.78
4 3 0 421.49 20.93
4 -3 -1 31.99 1.55
4 3 1 25.88 1.58
-4 3 -1 33.6 2.11
4 3 1 30.93 1.87
4 3 1 32.71 2.72
4 -3 -2 5.69 0.42
4 3 2 5.54 0.46
-4 3 -2 7.45 0.88
4 3 2 6.33 0.71
4 3 3 16.83 1.02
4 -3 -3 18.64 0.99
-4 3 -3 19.7 1.5
4 3 3 17.1 1.28
4 3 3 18.93 2.05
4 -3 -4 113.39 5.25
-4 3 -4 127.09 5.94
4 3 4 109.18 5.58
4 3 4 116.71 6.68
4 3 5 65.34 3.71
4 -3 -5 82.44 3.68
-4 3 -5 76.32 4.27
4 3 5 70 3.98
4 3 5 72.44 4.92
4 -3 -6 0.15 0.19
4 3 6 1.17 0.25
4 3 6 1.17 0.48
-4 3 -6 1.41 0.56
4 3 7 25.71 1.56
4 -3 -7 30.45 1.52
4 3 7 29.39 1.85
-4 3 -7 31.03 2.15
4 3 8 78.65 4.49
4 -3 -8 100.07 4.45
4 3 8 86.33 4.67
4 3 8 87.45 4.78
-4 3 -8 96.33 5.19
4 3 9 27.03 1.61
4 -3 -9 30.19 1.55
4 3 9 29.13 1.78
-4 3 -9 30.33 2.24
4 3 10 61.32 3.23
-4 3 -10 66.19 3.95
4 3 11 5.01 0.5
4 3 12 63.92 4.24
4 3 13 4.12 1.03
4 3 14 1.72 0.79
4 3 15 22.93 2.18
4 3 16 27.85 1.7
4 3 16 23.21 2.3
4 3 16 26.63 1.69
4 3 17 5.45 0.66
4 3 17 5 1.11
4 3 17 4.57 0.67
4 3 18 37.3 2.28
4 3 18 39.76 2.3
4 3 19 56.4 3.16
4 3 20 16.54 1.27
4 3 21 0.56 0.5
4 3 22 5.32 0.75
4 3 32 17.04 1.39
4 3 33 7.08 0.9
4 3 34 6.11 0.84
4 -4 43 7.17 0.45
4 -4 42 3 0.29
-4 4 41 19.86 1.43
4 -4 41 23.55 1.23
-4 4 40 37.39 2.44
4 -4 40 45.18 2.22
4 -4 39 3.87 0.38
-4 4 39 3.03 0.62
-4 4 38 0.54 0.53
4 -4 38 1.04 0.26
-4 4 37 5.04 0.76
4 -4 37 4.44 0.44
-4 4 36 16.35 1.41
-4 4 36 18.49 1.58
4 -4 36 19.13 1.12
-4 4 35 16.61 1.39
-4 4 35 17.22 1.53
-4 4 34 34.45 2.32
-4 4 34 31.11 2.15
-4 4 33 1.56 0.82
-4 4 33 0.04 0.62
-4 4 32 16.26 1.46
-4 4 32 19.31 1.65
-4 4 31 1.24 0.73
-4 4 31 1.08 0.67
4 -4 30 34.03 1.93
-4 4 30 37.68 2.47
-4 4 30 32.24 2.28
4 -4 29 7.22 0.64
-4 4 29 7.44 1
4 -4 28 19.7 2.33
4 -4 28 21.75 2.57
4 -4 28 26.1 1.53
-4 4 28 27.84 1.99
-4 4 28 25.54 1.89
4 -4 27 41.83 3.61
4 -4 27 36.52 3.34
4 -4 27 43 2.36
-4 4 27 44.99 2.82
-4 4 27 42.24 2.72
4 -4 26 11.21 1.72
4 -4 26 13.11 1.92
-4 4 26 15.54 1.34
4 -4 26 12.27 0.95
-4 4 26 17.01 1.45
4 -4 25 6.51 1.31
4 -4 25 7.18 1.51
4 -4 25 7.58 0.69
-4 4 25 5.68 0.95
-4 4 25 5.12 0.86
4 -4 24 11.75 1.72
4 -4 24 13.22 1.97
4 -4 24 13.29 1
-4 4 24 14.66 1.34
-4 4 24 15.16 1.34
4 -4 23 32.61 3.05
4 -4 23 35.72 3.28
4 -4 23 35.61 2.09
-4 4 23 37.42 2.45
-4 4 23 40.24 2.46
4 -4 22 37.47 3.39
4 -4 22 34.16 3.11
4 -4 22 37.33 2.18
-4 4 22 42.38 2.54
-4 4 22 39.68 2.51
4 -4 21 72.97 5.46
4 -4 21 78.54 4.16
-4 4 21 81.04 4.47
-4 4 21 84.29 4.47
-4 4 20 50.11 3.03
-4 4 20 51.17 3.01
4 -4 20 44.53 3.88
-4 4 19 16.3 1.44
-4 4 19 17.75 1.41
4 -4 19 20.56 2.34
-4 4 18 10.97 1.13
-4 4 18 13.56 1.16
4 -4 18 12.62 1.86
-4 4 17 40.61 2.56
-4 4 17 40.06 2.48
4 -4 17 38.65 3.4
-4 4 16 38.21 2.37
4 -4 16 34.99 3.19
-4 4 16 34.13 2.24
4 4 -13 10.85 0.76
4 4 -12 12.15 0.82
4 4 -11 22.5 1.3
4 4 -10 16.5 1
4 4 -9 10.44 0.71
4 4 -8 8.02 0.58
4 4 -7 78.92 4.04
4 4 -7 86.74 4.44
4 4 -6 28.91 1.59
4 4 -6 31.48 1.97
4 4 -5 1.1 0.53
4 4 -5 1.29 0.24
4 4 -4 6.91 0.81
4 4 -4 6.28 0.48
4 4 -3 11.91 1.05
4 4 -3 11.31 0.72
4 4 -3 13.99 1.93
4 4 -2 4.54 0.72
4 4 -2 5.11 0.41
4 4 -2 5.54 1.38
4 4 -1 9.91 0.92
4 4 -1 7.64 0.56
4 4 -1 10.58 1.67
4 4 0 1.14 0.22
-4 4 0 0.15 0.64
4 4 0 0.32 0.48
4 4 0 0.26 0.92
4 4 1 7.99 0.58
4 4 1 10 0.95
-4 4 -1 10.31 1.28
4 4 2 5.15 0.44
4 4 2 7.09 0.8
-4 4 -2 6.25 1.06
4 4 3 9.66 0.67
4 4 3 10.23 0.99
-4 4 -3 11.76 1.38
4 4 4 5.4 0.48
4 4 4 7.02 0.83
-4 4 -4 7.06 1.06
4 4 5 0.65 0.23
-4 4 -5 0.36 0.52
4 4 5 0.71 0.5
4 4 6 34.59 3.09
4 4 6 28.03 1.66
-4 4 -6 35.53 2.5
4 4 6 32.36 2.04
4 4 7 81.9 5.31
4 4 7 69.07 3.8
-4 4 -7 83.21 4.71
4 4 7 81.92 4.18
4 4 8 5.83 1.36
4 4 8 5.8 0.56
4 4 8 6.77 0.85
-4 4 -8 5.46 1.02
4 4 9 7.63 1.47
-4 4 -9 8.78 1.28
4 4 10 16.55 2
4 4 10 15.42 1.23
-4 4 -10 18.49 1.83
4 4 11 23.35 2.43
-4 4 -11 23.97 2.26
4 4 11 25.74 1.69
4 4 12 13.65 1.77
4 -4 -12 12.61 0.76
-4 4 -12 11.48 1.56
4 4 12 12.74 1.08
4 4 13 10.18 1.58
4 -4 -13 11.54 0.72
-4 4 -13 11.16 1.54
4 4 13 12.51 1.04
4 4 14 5.11 1.27
4 -4 -14 6.23 0.48
-4 4 -14 5.28 1.18
4 4 14 5.73 0.76
-4 4 -15 11.41 1.71
4 4 15 11.98 1.74
4 4 15 15.56 1.18
4 4 16 32.12 2.91
4 4 16 35.63 2.17
4 4 17 36.99 3.21
4 4 17 40.89 2.42
4 4 18 11.18 1.72
4 4 18 13.6 1.13
4 4 19 17.82 1.38
-4 5 41 13.25 1
4 -5 40 2.05 0.2
-4 5 40 1.68 0.5
4 -5 39 2.02 0.22
-4 5 39 1.17 0.53
4 -5 38 4.69 0.36
-4 5 38 3.28 0.66
-4 5 37 0.73 0.56
4 -5 37 0.74 0.21
-4 5 36 1.58 0.77
-4 5 36 1.33 0.6
4 -5 36 0.44 0.21
-4 5 35 14.74 1.37
-4 5 35 17.08 1.56
4 -5 35 18.87 1.04
-4 5 34 20.07 1.71
-4 5 34 20.1 1.58
-4 5 33 23.54 1.86
-4 5 33 20.57 1.67
-4 5 32 1.65 0.88
-4 5 32 1.2 0.69
-4 5 31 29.52 2.18
-4 5 31 26.24 2
-4 5 30 10.8 1.21
-4 5 30 9.89 1.27
-4 5 29 2.4 0.93
-4 5 29 2.27 0.79
-4 5 28 3.75 0.99
-4 5 28 2.17 0.78
4 -5 27 39.52 2.25
-4 5 27 45.4 2.83
-4 5 27 40.73 2.71
4 -5 26 47.93 2.65
-4 5 26 51.95 3.2
-4 5 26 48.71 3.1
4 -5 25 20.89 2.32
4 -5 25 22.41 2.43
4 -5 25 23.99 1.46
-4 5 25 25.74 1.97
4 -5 24 3.25 1.09
4 -5 24 4.27 0.54
-4 5 24 3.47 0.86
4 -5 24 4.74 1.14
4 -5 23 59.56 3.26
-4 5 23 66.34 3.75
4 -5 23 58.76 4.51
4 -5 22 3.94 0.54
-4 5 22 3.95 0.9
4 -5 22 5.24 1.24
-4 5 21 7.07 1.04
4 -5 21 9.65 1.63
-4 5 20 85.17 4.62
-4 5 20 78.62 4.45
4 -5 20 77.73 5.48
-4 5 19 36.98 2.39
-4 5 19 32.31 2.25
4 -5 19 34.9 3.16
-4 5 18 30.64 2.16
4 -5 18 30.23 2.93
-4 5 17 22.19 1.71
4 -5 17 19.44 2.32
-4 5 16 12.86 1.25
4 -5 16 14.57 1.99
4 5 -6 7.52 0.97
4 5 -5 71.09 4.08
4 5 -4 53.4 3.23
4 5 -3 13.04 1.26
4 5 -2 31.21 2.17
4 5 -1 48.57 3.01
4 5 0 2.66 0.72
4 5 1 39.28 3.75
4 5 1 39.48 2.6
-4 5 -1 44.17 3.39
4 5 2 35.88 3.63
4 5 2 39.6 2.57
-4 5 -2 40.31 3.25
4 5 3 13.86 2.25
4 5 3 13.86 1.33
-4 5 -3 15.96 1.88
4 5 4 45.78 4.13
4 5 4 43.81 2.86
-4 5 -4 50.49 3.62
4 5 5 73.77 5.45
4 5 5 67.12 4.01
-4 5 -5 72.49 4.76
4 5 6 7.62 1.83
4 5 6 7.47 1.02
-4 5 -6 11.02 1.59
4 5 7 28.73 3.14
-4 5 -7 34.97 2.9
4 5 8 11.42 2
-4 5 -8 14.61 1.8
4 5 9 8.81 1.79
4 5 9 10.22 1.05
-4 5 -9 10.03 1.58
4 5 10 132.49 8.43
4 5 10 135.87 7.12
-4 5 -10 142.03 8.1
4 5 11 34.95 3.37
4 5 11 40.09 2.46
4 5 11 37.98 2.6
-4 5 -11 36.92 3.18
4 5 12 5.14 1.36
4 5 12 7.48 0.89
-4 5 -12 7.39 1.39
4 5 13 25.64 2.86
4 5 13 30.95 2.03
-4 5 -13 30.17 2.82
4 5 14 150.56 9.5
4 5 14 169.67 8.39
-4 5 -14 156.1 9.38
4 5 15 132.61 8.58
4 5 15 153.56 7.54
-4 5 -15 133.36 8.48
4 5 16 13.86 1.96
4 5 16 13.48 1.22
-4 5 -16 12.66 1.85
4 5 17 15.25 2.11
4 5 17 21.02 1.55
-4 5 -17 20.39 2.33
4 5 18 28.52 3.02
4 5 18 37.35 2.25
-4 5 -18 29.53 3
4 5 19 37.75 2.32
-4 5 -19 28.49 3.04
-4 5 -20 64.13 4.75
-4 5 -21 7.79 1.54
-4 5 -22 4.19 1.24
-4 5 -23 45.76 3.86
-4 5 -24 1.82 1.01
-4 5 -25 16.72 2.2
-4 6 36 11.56 1.21
-4 6 35 16.45 1.48
-4 6 34 37.87 2.55
-4 6 33 8.89 1.19
-4 6 32 2.1 0.88
-4 6 31 11.82 1.38
-4 6 30 1.4 0.87
-4 6 29 8.19 1.23
-4 6 28 25.45 2.09
-4 6 27 19.74 1.74
-4 6 27 22.73 1.9
-4 6 26 11.73 1.34
-4 6 26 14.36 1.53
-4 6 25 20.39 1.79
4 6 -25 18.96 1.54
-4 6 24 8.64 1.22
4 -6 24 6.84 0.65
-4 6 24 7.04 1.11
4 -6 23 5.16 0.54
-4 6 23 5.49 1.01
-4 6 23 4.82 1
-4 6 22 43.23 2.88
-4 6 22 41.42 2.84
4 -6 21 5.94 1.25
-4 6 21 7.39 1.1
-4 6 21 5.17 0.75
-4 6 21 6.12 1.04
4 -6 20 2.72 1.07
-4 6 20 5.98 1.03
-4 6 20 3.35 0.69
-4 6 20 3.9 0.89
4 -6 19 18.42 2.2
-4 6 19 22.01 1.81
-4 6 19 18.28 1.56
-4 6 19 20.37 1.76
4 -6 18 0.12 0.79
-4 6 18 0.68 0.78
-4 6 18 0.1 0.57
-4 6 18 0.24 0.72
4 -6 17 27.08 2.79
-4 6 17 29.04 2.21
-4 6 17 31.93 2.36
4 -6 16 19.58 2.3
-4 6 16 19.78 1.81
-4 6 16 24.11 1.85
-4 6 16 19.49 1.76
-4 6 15 30.44 2.26
-4 6 15 26.17 2.15
-4 6 14 23.51 1.99
-4 6 14 25.94 2.08
-4 6 13 13.02 1.42
-4 6 12 51.61 3.37
4 6 -8 37.58 2.65
4 6 -7 55.78 3.55
4 6 -6 15.24 1.54
4 6 -5 1.92 1.35
4 6 -5 1.58 0.84
4 6 -4 24.57 2.02
4 6 -4 23.26 3.25
4 6 -3 54.74 3.47
4 6 -3 52.94 4.95
4 6 -2 3.03 0.95
4 6 -2 1.66 1.45
4 6 -1 55.77 3.6
4 6 -1 62.19 5.28
4 6 0 2.04 0.82
4 6 0 2.26 1.63
4 6 1 55.44 3.55
4 6 1 57.87 5.11
-4 6 -2 4.11 1.48
4 6 2 3.19 0.95
4 6 2 2.87 1.71
-4 6 -3 61.15 4.61
4 6 3 54.16 3.5
4 6 3 49.79 4.86
-4 6 -4 22.31 2.58
4 6 4 14.92 2.63
-4 6 -5 3.03 1.29
4 6 5 2.76 1.48
-4 6 -6 14.21 2.12
4 6 6 10.76 2.18
-4 6 -7 49.75 4.09
4 6 7 45.12 4.32
-4 6 -8 37.53 3.41
4 6 8 34.47 2.55
4 6 8 31.76 3.53
-4 6 -9 13.01 1.97
4 6 9 11.02 1.28
4 6 9 13.9 1.48
4 6 9 11.94 2.12
-4 6 -10 56.33 4.36
4 6 10 55.05 3.27
4 6 10 51.38 3.45
4 6 10 45.97 4.39
-4 6 -11 19.06 2.43
4 6 11 21.15 1.9
4 6 11 19.82 1.65
4 6 11 21.08 2.7
-4 6 -12 44.07 3.95
4 6 12 53.15 3.09
4 6 12 43.89 4.12
4 6 13 10.22 1.17
-4 6 -13 13.56 1.2
4 6 13 11.38 1.9
-4 6 -14 22.56 2.72
-4 6 -14 30.73 1.96
4 6 14 25.73 1.93
4 6 14 23.59 2.84
-4 6 -15 19.48 2.56
-4 6 -15 29.11 1.9
4 6 15 29.08 1.99
4 6 15 22.87 2.81
-4 6 -16 15.43 2.24
4 6 16 24.41 1.75
-4 6 -16 24.45 1.63
4 6 16 15.73 2.32
-4 6 -17 27.21 2.99
-4 6 -17 34.6 2.09
4 6 17 33.13 2.2
4 6 17 25.98 3
-4 6 -18 0.69 1
-4 6 -18 -0.23 0.47
4 6 18 0.49 0.6
-4 6 -19 17.19 2.25
4 6 19 16.74 1.44
-4 6 -20 3.84 1.23
-4 7 36 9.23 0.86
-4 7 35 6.99 0.82
-4 7 34 35.04 2.18
-4 7 34 28.21 1.97
-4 7 33 28.21 1.98
-4 7 33 25.14 1.81
-4 7 32 12.57 1.21
-4 7 32 15.48 1.43
-4 7 31 14.67 1.36
-4 7 31 14.98 1.49
-4 7 30 35.58 2.46
-4 7 30 40.77 2.67
-4 7 29 3.77 0.84
-4 7 29 4.69 1.02
-4 7 28 12.57 1.33
-4 7 28 15.36 1.52
-4 7 27 40.56 2.71
-4 7 27 41.18 2.85
-4 7 26 25.82 1.99
4 7 -26 22.32 1.66
-4 7 25 7.22 1.08
-4 7 25 9.04 1.26
4 7 -25 5.79 0.83
4 7 -24 9.22 1.07
-4 7 24 11.25 1.34
-4 7 24 12.19 1.44
4 7 -23 22.59 1.82
-4 7 23 25.02 2.01
-4 7 23 28.36 2.17
-4 7 22 6.04 1.1
-4 7 22 7.95 1.22
4 7 -22 7.01 1.05
-4 7 21 3.22 0.92
-4 7 21 3.14 0.93
4 7 -21 2.05 0.82
4 7 -20 67.19 4.12
-4 7 20 68.7 4.18
-4 7 20 70.71 4.23
-4 7 19 18.9 1.75
4 7 -19 19.81 1.77
-4 7 19 20.33 1.83
-4 7 19 15.32 1.5
-4 7 18 30.31 2.27
-4 7 18 31.8 2.34
-4 7 18 25.58 2.07
-4 7 17 26.12 2.13
-4 7 17 27.59 2.17
-4 7 17 24.22 1.98
-4 7 16 14.43 1.55
-4 7 16 14.99 1.57
-4 7 16 14.34 1.49
-4 7 15 48.96 3.22
-4 7 15 53.24 3.28
-4 7 15 41.65 3.08
-4 7 14 106.34 5.88
-4 7 14 97.65 5.81
-4 7 13 29.9 2.42
-4 7 13 32.46 2.46
4 7 -13 31.91 2.52
-4 7 12 9.16 1.3
4 7 -12 9.68 1.41
-4 7 12 8.09 1.28
-4 7 11 19.86 1.92
-4 7 11 21.1 1.93
4 7 -11 18.57 1.92
-4 7 10 16.86 1.76
4 7 -10 15.52 1.75
-4 7 10 14.23 1.62
4 7 -9 3.09 1.71
4 7 -9 5.62 1.23
-4 7 9 6.73 1.26
-4 7 9 6.22 1.21
4 7 -8 2.3 1.72
4 7 -8 3.63 1.1
-4 7 8 3.98 1.14
-4 7 8 4.69 1.13
4 7 -7 3.57 1.86
4 7 -7 4.49 1.17
-4 7 7 3.3 1.03
4 7 -6 11.19 1.54
4 7 -6 7.83 2.32
-4 7 6 12.28 1.5
4 7 -5 52.36 3.57
-4 7 5 57.3 3.69
4 7 -5 46.92 5.18
4 7 -4 2.14 1.08
4 7 -4 0.25 1.55
4 7 -3 12.04 1.58
4 7 -3 7.18 2.2
4 7 -2 12.13 1.55
4 7 -2 9.68 2.53
4 7 -1 5.29 1.21
-4 7 1 5.69 1.25
4 7 -1 5.44 1.96
-4 7 0 54.55 3.44
4 7 0 45.68 3.35
4 7 0 45.73 5
-4 7 -1 9.98 1.36
4 7 1 4.82 1.19
4 7 1 7.12 2.1
-4 7 -2 13.57 1.57
4 7 2 10.65 2.47
-4 7 -3 13.63 1.52
4 7 3 11.1 2.38
-4 7 -4 3.32 1
4 7 4 2.98 1.54
-4 7 -5 47.18 4.62
-4 7 -5 56.59 3.48
4 7 5 46.58 4.88
-4 7 -6 9.22 2.07
-4 7 -6 10.74 1.31
4 7 6 8.64 1.42
4 7 6 5.34 1.86
-4 7 -7 3.11 1.48
-4 7 -7 4.28 0.97
4 7 7 5.68 1.23
4 7 7 3.95 1
4 7 7 2.68 1.51
-4 7 -8 3.24 1.4
-4 7 -8 5.09 1
4 7 8 4.87 1.18
4 7 8 4.49 1.01
4 7 8 4.79 1.63
-4 7 -9 5.86 1.7
-4 7 -9 6.71 1.06
4 7 9 5.19 1.2
4 7 9 6.15 1.08
4 7 9 4.63 1.59
-4 7 -10 10.83 2.11
4 7 10 12.1 1.39
-4 7 -10 15.23 1.4
4 7 10 10.32 1.56
4 7 10 10.76 2.09
-4 7 -11 16.56 2.5
-4 7 -11 20.33 1.67
4 7 11 20.79 1.72
-4 7 -12 8.92 1.94
4 7 12 13.38 1.35
-4 7 -12 12.39 1.25
4 7 12 8.77 1.93
-4 7 -13 24.71 3.12
4 7 13 28.13 3.27
-4 7 -13 34.34 2.26
4 7 13 36.84 2.39
-4 7 -14 108.38 5.85
4 7 14 108.79 5.95
4 7 15 47.57 3.04
-4 7 -15 48.68 2.94
4 7 16 18.67 1.59
-4 7 -16 15.72 1.39
4 7 17 28.04 2.01
-4 7 -17 26.08 1.84
-4 7 -18 32.24 2.08
-4 8 31 15.02 1.23
-4 8 30 7.27 0.92
-4 8 29 22.45 1.68
-4 8 28 17.14 1.44
-4 8 27 16.56 1.46
-4 8 26 23.6 1.83
4 8 -25 18.18 1.43
-4 8 25 23.52 1.77
4 8 -24 1.17 0.59
-4 8 24 0.62 0.7
4 8 -23 13.73 1.29
-4 8 23 15.25 1.49
4 8 -22 7.72 1.02
-4 8 22 7.16 1.14
4 8 -21 19.6 1.69
-4 8 21 21.21 1.8
4 8 -20 0.75 0.81
-4 8 20 1.46 0.82
-4 8 19 9.96 1.28
4 8 -19 9.36 1.25
4 8 -18 7.24 1.21
-4 8 18 8.43 1.2
-4 8 17 1.02 0.69
4 8 -17 0.77 0.87
-4 8 17 0.87 0.83
-4 8 16 7.03 1.14
4 8 -16 8.92 1.35
-4 8 16 8.22 1.2
-4 8 15 10.2 1.31
-4 8 15 9.73 1.33
4 8 -15 11.02 1.48
-4 8 14 3.24 0.96
4 8 -14 5.81 1.25
-4 8 14 4.42 0.99
-4 8 13 5.41 1.16
4 8 -13 6.03 1.26
-4 8 13 6.97 1.17
-4 8 12 28.78 2.28
-4 8 12 27.01 2.36
4 8 -12 31.94 2.53
-4 8 11 9.51 1.41
4 8 -11 11 1.52
-4 8 11 9.11 1.32
-4 8 10 16.76 1.71
-4 8 10 15.82 1.77
4 8 -10 18.61 1.91
-4 8 9 1.17 0.91
4 8 -9 1.55 1.07
-4 8 9 -0.14 0.8
-4 8 8 11.32 1.52
4 8 -8 12.37 1.62
-4 8 8 10.73 1.4
-4 8 7 26.43 2.38
4 8 -7 27.8 2.42
-4 8 7 28.46 2.3
4 8 -6 14.06 1.75
-4 8 6 9.67 1.47
-4 8 6 12.6 1.51
4 8 -5 0.56 1
-4 8 5 1.17 1.01
-4 8 5 0.74 0.87
4 8 -4 32.54 2.72
-4 8 4 31.96 2.55
4 8 -3 16.82 1.86
-4 8 3 15.98 1.76
4 8 -2 3.25 1.23
-4 8 2 4.45 1.16
-4 8 1 91.58 5.48
-4 8 0 1.37 1.06
-4 8 -1 99.72 5.82
-4 8 -2 2.82 1.03
-4 8 -3 17.7 1.76
4 8 3 17.93 2
-4 8 -4 31.27 2.39
4 8 4 27.56 2.53
4 8 5 0.83 1.13
-4 8 -5 0.32 0.82
4 8 5 0.7 0.86
-4 8 -6 15.17 1.56
4 8 6 13.37 1.52
4 8 6 12.01 1.7
4 8 7 34.08 2.49
-4 8 -7 31.64 2.42
4 8 7 32.58 2.74
-4 8 -8 13.32 1.45
4 8 8 13.39 1.77
4 8 8 14.36 1.53
-4 8 -9 1.24 0.85
4 8 9 2.23 1.06
4 8 9 1.17 0.86
4 8 10 15.36 1.58
-4 8 -10 17.38 1.57
4 8 11 11.58 1.35
-4 8 -11 9.91 1.2
-4 8 -12 35.06 2.47
4 8 12 39.05 2.6
-4 8 -13 7.03 1.01
4 8 13 7.26 1.12
-4 8 -14 5.53 0.9
4 8 14 4.79 0.97
-4 8 -15 9.55 1.08
4 8 15 10.66 1.26
-4 8 -16 8.36 1.01
-4 8 -17 1.8 0.61
-4 9 27 12.82 1.26
-4 9 26 15.52 1.45
-4 9 25 0.69 0.76
-4 9 24 0.37 0.8
-4 9 23 9.25 1.29
4 9 -22 0.92 0.54
-4 9 22 0.06 0.85
4 9 -21 2.74 0.73
-4 9 21 3.71 1.01
4 9 -20 0.86 0.66
-4 9 20 1.17 0.91
4 9 -19 16.9 1.54
-4 9 19 19.37 1.8
4 9 -18 26.65 2.01
-4 9 18 26.1 2.19
4 9 -17 3.74 0.98
-4 9 17 4.42 1.07
4 9 -16 1.51 0.86
-4 9 16 4.23 1.13
4 9 -15 20.18 1.92
-4 9 15 24.62 2.08
4 9 -14 0.51 0.9
-4 9 14 1.18 0.97
4 9 -13 3.88 1.07
-4 9 13 5.55 1.16
4 9 -12 27.71 2.36
-4 9 12 32.08 2.53
4 9 -11 14.35 1.71
-4 9 11 13.65 1.66
-4 9 10 0.29 0.86
4 9 -10 0.22 0.96
-4 9 10 0.85 0.99
-4 9 9 5.78 1.22
4 9 -9 4.97 1.21
-4 9 9 6.6 1.33
4 9 -8 13.65 1.74
-4 9 8 13.59 1.64
-4 9 7 4.34 1.18
4 9 -7 5.49 1.31
4 9 -6 22.99 2.13
-4 9 6 17.83 1.89
-4 9 5 11.84 1.57
4 9 -5 11.76 1.69
-4 9 1 12.18 1.56
-4 9 0 11.38 1.49
4 9 1 15.19 1.61
-4 9 -1 11.75 1.55
4 9 1 13.68 1.85
-4 9 -2 0.94 0.89
4 9 2 0.09 1.01
4 9 2 -0.45 0.93
-4 9 -3 6.35 1.16
4 9 3 6.06 1.42
4 9 3 6.05 1.16
-4 9 -4 5.05 1.1
4 9 4 4.24 1.26
4 9 4 5.94 1.16
-4 9 -5 12.92 1.52
4 9 5 16.43 1.93
4 9 5 15.85 1.64
4 9 6 27.11 2.08
-4 9 -6 21.46 1.95
4 9 6 24.13 2.39
-4 9 -7 5.14 1.07
4 9 7 5.86 1.16
-4 9 -8 16.33 1.57
-4 9 -9 5.26 0.99
-4 9 -10 0.81 0.74
-4 10 19 1.09 0.74
-4 10 18 7.78 1.12
-4 10 17 0.62 0.77
-4 10 16 18.45 1.67
-4 10 15 4.71 1.03
4 10 -14 21.26 1.72
-4 10 14 18.4 1.78
4 10 -13 7.67 1.15
-4 10 13 9.63 1.33
4 10 -12 1.31 0.84
-4 10 12 -0.36 0.85
4 10 -11 11.09 1.38
-4 10 11 10.69 1.42
4 10 -10 1.8 0.93
-4 10 10 1.95 0.95
4 10 -9 6.13 1.19
-4 10 9 5.24 1.18
4 10 -8 5.14 1.16
-4 10 8 2.97 1.03
4 10 -7 18.29 1.59
-4 10 7 17.48 1.81
4 10 -6 6.41 1.08
-4 10 6 8.38 1.36
4 10 -5 4.64 0.96
-4 10 5 2.24 1.06
-4 10 4 5.57 1.24
4 10 -3 4.82 1.28
4 10 -2 3.63 1.2
4 10 -1 7.59 1.42
4 10 0 1.63 1.16
5 0 0 -0.14 0.22
5 0 0 0.07 0.5
5 0 0 0.21 0.31
5 0 0 0.77 0.61
5 0 -1 44.82 2.93
5 0 1 41.23 2.86
5 0 -1 45.55 2.97
5 0 1 39.26 2.97
5 0 -1 43.15 2.23
5 0 1 40.58 2.21
5 0 1 43.25 2.31
5 0 -1 45.27 2.32
5 0 2 7.84 1.08
5 0 -2 7.38 1.08
5 0 -2 8.01 1.08
5 0 2 8.33 1.18
5 0 -2 7.1 0.55
5 0 2 8.28 0.58
5 0 -2 7.78 0.64
5 0 2 8.54 0.65
5 0 -3 -0.13 0.21
5 0 3 -0.18 0.22
5 0 3 0.17 0.58
5 0 3 0.14 0.28
5 0 -3 0.13 0.53
5 0 3 0.45 0.57
5 0 4 19.67 1.76
5 0 -4 16.26 1.65
5 0 4 19.67 1.94
5 0 -4 17.75 1.12
5 0 4 20.51 1.13
5 0 4 22.44 1.24
5 0 5 12.69 1.36
5 0 -5 7.68 1.18
5 0 5 12.69 1.55
5 0 5 12.28 0.74
5 0 -5 9.28 0.71
5 0 5 13.24 0.85
5 0 -6 2.26 0.74
5 0 6 3.19 0.8
5 0 6 2.21 0.85
5 0 6 3.82 0.37
5 0 -6 2.09 0.34
5 0 6 4.2 0.47
5 0 7 2.5 0.84
5 0 7 2.22 0.4
5 0 -7 2.14 0.71
5 0 7 1.8 0.73
5 0 7 1.79 0.29
5 0 -7 2.08 0.33
5 0 8 196.46 10.95
5 0 8 174.58 10.38
5 0 8 195 9.76
5 0 -8 203.59 10.5
5 0 8 198.42 9.66
5 0 -8 205.12 9.69
5 0 9 49.19 3.73
5 0 -9 53.67 3.37
5 0 9 46.71 2.57
5 0 -9 51.7 2.6
5 0 10 306.12 16.2
5 0 -10 304.42 15.59
5 0 -10 295.3 14.77
5 0 10 313.8 14.77
5 0 11 10.15 1.59
5 0 11 12.17 0.81
5 0 11 12.39 0.8
5 0 12 31.57 2.86
5 0 12 31.07 1.6
5 0 13 83.91 5.69
5 0 13 80.55 4.27
5 0 13 87.26 4.28
5 0 14 235.29 12.78
5 0 14 226.75 11.1
5 0 14 225.03 11.08
5 0 15 124.11 7.56
5 0 15 114.46 5.82
5 0 16 1.48 1
5 0 16 1.45 0.39
5 0 17 60.44 4.78
5 0 17 60.22 3.21
5 0 18 12.16 2.05
5 0 18 14.78 1.03
5 0 19 39.14 3.7
5 0 19 39.97 2.26
5 0 20 67.09 5.42
5 0 20 72.75 3.81
5 0 21 18.06 2.57
5 0 21 20.78 1.36
5 0 22 9.81 0.87
5 0 23 133.68 6.78
5 0 24 59.33 3.24
5 0 25 17.28 1.24
5 0 26 8.34 0.81
5 0 27 0.14 0.41
5 0 28 0.53 0.43
5 0 29 4.6 0.63
5 0 30 58.61 3.23
5 0 31 10.3 0.92
5 0 32 0.51 0.43
5 0 33 10.95 0.92
5 0 34 -0.03 0.39
5 0 35 0.35 0.41
5 0 36 0.43 0.4
5 0 37 0.37 0.38
5 0 38 4.33 0.55
5 0 39 0.22 0.34
5 0 40 9.43 0.75
5 0 41 5.45 0.54
5 0 -42 1.03 0.21
5 -1 42 29.75 1.49
5 1 -42 24.86 1.4
5 -1 41 2.84 0.38
5 -1 40 2.68 0.4
5 -1 39 8.1 0.67
5 -1 38 11.61 0.85
5 -1 37 0.2 0.33
-5 1 37 -0.31 0.34
5 -1 36 3.71 0.49
-5 1 36 1.33 0.41
5 -1 35 9.44 0.77
-5 1 35 7.86 0.73
5 -1 34 7.9 0.74
-5 1 34 8.49 0.75
5 -1 33 8.67 0.73
-5 1 33 5.46 0.67
-5 1 32 2.84 0.54
5 -1 32 3.39 0.52
5 -1 31 8.56 0.77
-5 1 31 8.05 0.79
5 -1 30 14.15 1.02
-5 1 30 12.07 1.01
5 -1 29 20.5 1.29
-5 1 29 16.51 1.37
-5 1 29 17.74 1.28
-5 1 28 29.23 2.06
-5 1 28 32.14 1.98
5 -1 27 7.89 0.76
-5 1 27 7.61 0.77
-5 1 27 6.99 0.87
-5 1 26 57.89 3.24
-5 1 26 51.87 3.29
5 -1 25 27.23 3.24
-5 1 25 34.42 1.96
5 -1 25 31.03 1.87
-5 1 25 29.95 1.99
-5 1 24 63.13 3.6
5 -1 24 72.34 3.59
5 -1 24 57.54 5.11
-5 1 23 24 1.59
5 -1 23 25.66 1.55
5 -1 23 22.26 2.9
-5 1 22 4.96 0.62
5 -1 22 3.92 0.53
-5 1 21 3 0.55
5 -1 21 5.07 0.57
5 -1 21 3.85 1.34
-5 1 20 7.63 0.76
5 -1 20 7.71 0.68
5 -1 20 6.45 1.59
-5 1 19 13.6 1.08
5 -1 19 16.57 1.05
5 -1 19 13.31 2.14
5 -1 18 5.25 0.55
-5 1 18 5.5 0.64
5 -1 18 5.29 1.45
5 -1 17 9.04 0.69
-5 1 17 7.48 0.76
5 -1 17 8.72 1.66
5 -1 16 16.14 1.04
-5 1 16 17.03 1.15
5 -1 16 14.07 2.05
5 1 -16 14.04 1.78
5 -1 15 37.22 2.07
-5 1 15 39.55 2.21
5 1 -15 36.83 2.99
5 -1 15 37.76 3.44
5 1 -14 72.56 4.63
5 -1 14 68.05 5.03
5 -1 14 69.28 3.59
5 -1 13 1.93 0.35
5 1 -13 1.4 0.84
5 -1 13 1.46 0.92
5 -1 12 1.34 0.33
5 1 -12 1.49 0.87
5 -1 12 2.86 1.02
5 1 -11 15.29 1.8
5 -1 11 16.81 1.03
5 -1 11 18.46 2.18
5 1 -10 68.07 4.7
5 -1 10 67.03 4.98
5 -1 10 75.76 3.74
5 -1 9 1.64 0.3
5 -1 9 1.43 0.87
5 1 -9 2.12 0.91
5 -1 8 84.54 4.23
5 -1 8 84.29 5.56
5 1 -8 84.74 5.29
5 -1 7 34.06 1.8
5 -1 7 29.6 2.81
5 1 -7 35.57 2.79
5 -1 6 14.28 0.85
5 -1 6 11.98 1.7
5 1 -6 12.38 1.6
5 -1 5 47.35 2.4
5 -1 5 50.48 3.59
5 -1 4 17.63 1
5 1 -4 16.53 1.03
5 1 -4 16.77 1.8
5 1 -3 21.3 1.22
5 -1 3 20.67 1.17
5 1 -3 20.34 1.98
5 1 -2 32.86 1.94
5 -1 2 40.75 1.94
5 1 -2 34.83 2.77
5 1 -1 30.78 1.79
5 -1 1 37.32 1.79
5 1 -1 31.56 1.9
5 -1 1 35.52 2.42
5 1 -1 32.66 2.62
5 1 0 2.61 0.34
5 -1 0 3.29 0.35
5 1 0 2.77 0.45
5 1 0 3.24 0.9
5 -1 0 2.84 0.73
5 -1 -1 35.16 1.84
5 1 1 34.68 1.86
5 1 1 35.05 1.98
5 -1 -1 34.17 2.4
5 1 1 32.24 2.62
5 -1 -2 38.99 2
5 1 2 36.26 2.01
5 1 2 38.9 2.15
5 -1 -2 39.22 2.59
5 1 2 39.26 2.87
5 -1 -3 24.48 1.23
5 1 3 19.06 1.21
5 1 3 20.33 1.33
5 -1 -3 23.95 1.8
5 1 3 19.25 1.9
5 1 4 15.7 1
5 -1 -4 17.45 0.99
5 1 4 16.84 1.11
5 1 4 16.31 1.69
5 -1 -4 18.29 1.53
5 1 5 44.22 3.06
5 -1 -5 42.34 2.76
5 1 5 46.06 3.04
5 -1 -5 42.16 2.22
5 1 5 41.15 2.23
5 1 5 44.46 2.37
5 1 6 13.39 1.49
5 -1 -6 15.39 1.38
5 1 6 14.58 1.56
5 -1 -6 14.12 0.85
5 1 6 12.47 0.84
5 1 6 13.13 0.96
5 1 7 32.95 2.59
5 1 7 31.82 2.66
5 -1 -7 35.86 1.85
5 1 7 33.11 1.96
5 1 8 73.46 4.86
5 1 8 77.11 5.03
5 -1 -8 85.19 4.06
5 1 8 76.17 4.17
5 -1 -9 1.19 0.29
5 1 9 1.25 0.7
5 1 9 1.07 0.38
5 1 9 1.58 0.76
5 1 10 67.72 4.45
5 1 10 73.54 4.78
5 -1 -10 68.8 3.61
5 1 10 75.05 3.76
5 1 11 13.93 1.65
5 1 11 15.21 1.9
5 1 11 17.4 1.13
5 -1 -11 15.38 1
5 1 12 1.1 0.73
5 1 12 2.98 0.5
5 1 12 1.33 0.36
5 1 12 1.49 0.82
5 1 13 1.41 0.37
5 1 13 0.84 0.89
5 1 14 66.62 3.53
5 1 15 37.72 2.16
5 1 16 15.73 1.12
5 1 17 9.5 0.83
5 1 18 5.2 0.62
5 1 19 15.81 1.15
5 1 20 6.61 0.72
5 1 21 3.97 0.6
5 1 22 2.77 0.58
5 1 23 23.86 1.6
5 1 24 65.07 3.56
5 1 25 31.43 1.96
5 1 26 62.5 3.46
5 1 27 7.13 0.82
5 1 28 33.93 2.1
5 1 29 21.6 1.52
5 1 30 13.43 1.12
5 1 31 9.22 0.92
5 1 32 3.61 0.64
5 1 33 8.45 0.87
5 1 34 7.55 0.79
5 1 35 8.41 0.83
5 1 36 2.37 0.54
5 1 37 0.25 0.43
5 1 38 10.53 0.88
5 -1 -42 25.3 1.33
5 -2 42 4.74 0.4
5 2 -41 3.53 0.33
5 -2 41 5.93 0.43
5 2 -40 2.89 0.33
5 -2 40 3.96 0.39
5 -2 39 2.01 0.33
-5 2 39 1.46 0.38
5 -2 38 4.93 0.47
-5 2 38 3.68 0.53
5 -2 37 0.15 0.29
-5 2 37 0.26 0.38
-5 2 36 1.76 0.46
5 -2 36 2.42 0.4
-5 2 35 3.94 0.62
5 -2 35 6.15 0.57
5 -2 34 9.51 0.73
-5 2 34 7.06 0.79
5 -2 33 35.47 1.89
-5 2 33 28.99 1.96
-5 2 32 3.86 0.64
5 -2 32 2.81 0.46
-5 2 32 3.04 0.73
-5 2 31 2.95 0.61
5 -2 31 3.55 0.49
-5 2 31 2.59 0.7
-5 2 30 15.29 1.27
-5 2 30 15.23 1.39
5 -2 29 18.21 1.17
-5 2 29 16.8 1.3
-5 2 29 15.7 1.38
5 -2 28 1.62 1.04
-5 2 28 3.46 0.66
5 -2 28 3.43 0.49
-5 2 28 3.89 0.77
5 -2 27 1.32 1.03
-5 2 27 1.04 0.52
5 -2 27 1.06 0.39
-5 2 27 1.18 0.63
5 -2 26 3.66 1.33
5 -2 26 4.1 0.53
-5 2 26 3.96 0.69
-5 2 26 5.19 0.81
5 -2 25 164.05 10.49
5 -2 25 185.3 8.64
-5 2 25 168.67 8.79
-5 2 25 163.57 8.85
5 -2 24 29.56 3.3
5 -2 24 36.37 1.89
-5 2 24 30.04 2.01
-5 2 24 28.49 2.04
5 -2 23 70.76 5.72
5 -2 23 82.93 4.19
-5 2 23 80.75 4.37
-5 2 23 81 4.42
5 -2 22 28.86 3.18
5 -2 22 32.89 1.79
-5 2 22 29.12 1.95
-5 2 22 29.27 1.98
5 -2 21 100.53 7.2
-5 2 21 105.24 5.82
5 -2 21 121.2 5.64
-5 2 21 105.19 5.79
5 -2 20 26.04 2.99
-5 2 20 29.28 1.92
5 -2 20 30.81 1.73
-5 2 20 30.95 1.95
5 2 -20 30.78 2.93
5 -2 19 15.87 2.23
-5 2 19 12.44 1.16
-5 2 19 14.21 1.22
5 2 -19 12.16 1.9
5 -2 18 52.7 4.28
-5 2 18 47.23 2.84
-5 2 18 53.18 2.92
5 2 -18 55.15 4.06
5 -2 17 15.81 2.22
-5 2 17 17.06 1.26
-5 2 17 20.46 1.37
5 2 -17 16.18 2.1
5 -2 16 1.15 0.92
-5 2 16 1.71 0.45
-5 2 16 2.28 0.56
5 2 -16 1.19 0.93
5 2 -15 46.53 3.57
5 -2 15 41.37 3.66
-5 2 15 41.03 2.38
5 2 -14 74.89 4.9
-5 2 14 66.09 3.62
5 -2 14 72.32 5.1
5 -2 13 21.78 1.21
5 2 -13 17.57 1.22
5 -2 13 19.13 2.35
5 2 -13 21.78 2.3
5 -2 12 41.98 2.2
5 2 -12 41.41 2.26
5 -2 12 34.62 3.34
5 2 -12 43.29 3.43
5 -2 11 17.76 0.99
5 2 -11 13.74 0.99
5 -2 11 15.93 2.1
5 2 -11 15.07 1.92
5 2 -10 51.63 2.88
5 -2 10 57.89 2.85
5 -2 10 57.83 4.25
5 2 -10 58.92 4.14
5 -2 9 87.87 4.23
5 2 -9 79.91 4.25
5 -2 9 84.74 5.62
5 2 -9 86.62 5.54
5 -2 8 9.5 0.63
5 2 -8 8.64 0.66
5 2 -8 9.64 0.91
5 2 -8 9.46 1.53
5 -2 7 16.21 0.93
5 2 -7 14.75 0.96
5 2 -7 14.56 1.16
5 2 -7 16.61 1.98
5 -2 6 33.62 1.76
5 2 -6 32.25 1.8
5 2 -6 33.38 2.03
5 2 -6 33.71 2.92
5 2 -5 22.32 1.4
5 -2 5 27.99 1.39
5 2 -5 24.93 1.65
5 2 -5 24.6 2.48
5 2 -4 40.47 2.4
5 2 -4 43.48 2.64
5 2 -4 44.02 3.51
5 2 -3 39.44 2.3
5 -2 3 48.49 2.28
5 2 -3 40.27 3.35
5 2 -2 4.23 0.45
5 -2 2 6.4 0.45
5 2 -2 4.6 1.22
5 2 -1 1.13 0.26
5 -2 1 0.77 0.23
5 2 -1 1.79 0.95
5 -2 0 2.74 0.3
5 2 0 1.55 0.31
5 2 0 2.08 0.9
5 -2 -1 1.03 0.24
5 2 1 0.54 0.25
5 2 1 0.61 0.79
5 -2 -2 4.84 0.43
5 2 2 5.51 0.48
5 2 2 5.76 1.2
5 -2 -3 43.77 2.15
5 2 3 39.86 2.17
5 2 3 38.65 2.34
5 2 3 39.43 3.18
5 -2 -4 47.77 2.41
5 2 4 46.44 2.45
5 2 4 45.91 2.62
5 2 4 43.56 3.42
5 -2 -5 27.98 1.41
5 2 5 23.41 1.42
5 2 5 24.72 1.6
5 2 5 21.16 2.21
5 2 6 26.26 1.61
5 2 6 27.58 1.77
5 2 6 26.28 2.46
5 -2 -7 17.15 0.94
5 2 7 13.57 0.96
5 2 7 15.14 1.12
5 2 7 14.76 1.75
5 2 8 8.32 0.66
5 -2 -8 9.69 0.63
5 2 8 8.6 0.81
5 2 8 7 1.29
5 -2 -9 88.23 4.15
5 2 9 76.3 4.19
5 2 9 83.55 4.34
5 2 9 77.02 5.12
5 2 10 47.47 2.74
5 2 10 49.57 2.88
5 2 10 45.44 3.56
5 -2 -11 15.55 1.02
5 2 11 17.06 1.11
5 2 11 19.64 1.25
5 2 11 18.11 1.92
5 2 12 37.34 2.23
5 -2 -12 43.98 2.18
5 2 12 40.13 2.35
5 2 12 36.38 3.04
5 2 13 18.21 1.24
5 -2 -13 20.49 1.18
5 2 13 16.59 1.94
5 2 13 19.35 1.38
5 2 14 63.63 4.51
5 2 14 70.59 3.74
5 2 15 46.68 2.68
5 2 18 48.03 2.76
5 2 19 18.29 1.35
5 2 20 29.49 1.9
5 2 21 111.86 5.84
5 2 22 26.56 1.8
5 2 23 73.15 4.01
5 2 24 32.66 2.09
5 2 25 168.65 8.6
5 2 26 3.55 0.69
5 2 27 1.45 0.58
5 2 28 3.78 0.71
5 2 29 15.41 1.26
5 2 30 17.01 1.35
5 2 31 3.04 0.66
5 2 32 2.57 0.65
5 -2 -40 3.01 0.3
5 -2 -41 3.58 0.3
5 -3 41 4.04 0.33
-5 3 40 5.25 0.62
5 -3 40 8.58 0.52
5 3 -39 2.08 0.26
5 -3 39 2.76 0.3
-5 3 39 2.35 0.45
5 3 -38 2.51 0.3
5 -3 38 2.12 0.31
-5 3 38 2.24 0.49
-5 3 37 5.17 0.65
5 3 -37 5.58 0.49
-5 3 36 5.92 0.73
5 3 -36 5.93 0.53
5 -3 36 7.79 0.56
-5 3 35 10.63 0.98
5 -3 35 12.04 0.8
-5 3 34 9.07 0.91
5 -3 34 9.64 0.7
-5 3 33 2.07 0.72
-5 3 33 1.36 0.54
5 -3 33 1.94 0.36
-5 3 32 6.62 0.85
-5 3 32 6.97 0.97
5 -3 32 7.53 0.62
-5 3 31 2.45 0.75
-5 3 31 2.7 0.67
5 -3 31 3.28 0.43
-5 3 30 4.85 0.91
-5 3 30 4.06 0.75
-5 3 29 2.07 0.69
-5 3 29 1.52 0.62
5 -3 29 1.7 0.36
-5 3 28 5.46 0.9
5 -3 28 4.56 0.5
-5 3 28 5.13 0.78
-5 3 27 23.4 1.8
5 -3 27 23.04 1.41
-5 3 27 25.61 1.75
-5 3 26 57.47 3.63
5 -3 26 69.58 3.32
-5 3 26 57.88 3.55
5 -3 26 54.75 4.77
-5 3 25 15.59 1.37
5 -3 25 16.1 1.04
-5 3 25 15.55 1.33
5 -3 25 14.33 2.11
-5 3 24 105.25 5.89
5 -3 24 116.44 5.57
-5 3 24 106.35 5.85
5 -3 24 100.45 7.11
-5 3 23 90.63 5.1
5 -3 23 100.41 4.78
-5 3 23 89 5.06
-5 3 22 19.47 1.5
-5 3 22 19.59 1.47
-5 3 21 25.3 1.79
-5 3 21 24.7 1.78
5 -3 21 28.72 2.89
-5 3 20 56.8 3.34
-5 3 20 64.8 3.43
-5 3 19 22.08 1.66
-5 3 19 25.32 1.73
5 -3 19 25.61 2.8
-5 3 18 63.24 3.66
-5 3 18 66.91 3.74
5 -3 18 71.82 5.08
5 3 -17 95.36 5.01
-5 3 17 99.04 5.22
-5 3 17 105.16 5.33
5 -3 17 96.19 6.57
5 3 -16 19.48 1.25
-5 3 16 18.18 1.4
5 3 -15 67.18 3.56
-5 3 15 69.4 3.76
5 -3 15 72.59 5.13
5 3 -14 15.04 2.18
5 3 -14 12.22 0.89
-5 3 14 13.16 1.07
5 -3 14 12.43 1.86
5 3 -13 4.29 1.36
5 3 -13 4.96 0.52
-5 3 13 5.32 0.7
5 -3 13 5.28 1.36
5 3 -12 19.95 1.25
5 -3 12 22.72 2.46
5 3 -12 21.13 1.49
5 3 -12 25.58 2.72
5 -3 11 103.52 4.91
5 3 -11 93.04 4.94
5 -3 11 105 6.49
5 3 -11 99.69 6.56
5 3 -11 95.03 5.19
5 3 -10 87.58 5.87
5 -3 10 90.79 4.23
5 3 -10 78.23 4.25
5 3 -10 79.79 4.5
5 3 -9 2.85 1.17
5 -3 9 3.34 0.36
5 3 -9 2.4 0.37
5 3 -9 2.91 0.63
5 3 -8 59.76 4.44
5 -3 8 59.21 2.9
5 3 -8 53.26 2.93
5 3 -8 57.1 3.23
5 3 -7 7.74 1.62
5 3 -7 8.79 0.7
5 3 -7 8.62 0.95
5 3 -6 4.65 1.36
5 3 -6 5.11 0.5
5 -3 6 6.45 0.47
5 3 -6 6.11 0.79
5 3 -5 9.26 1.7
5 -3 5 11.1 0.71
5 3 -5 11.66 0.77
5 3 -5 11.16 1.03
5 3 -4 36.95 3.48
5 3 -4 39.6 2.27
5 3 -4 38.67 2.56
5 3 -3 25.8 2.8
5 3 -3 27.73 1.58
5 -3 3 30.01 1.52
5 3 -3 25.29 1.86
5 3 -2 88.53 6.07
5 3 -2 84.55 4.6
5 -3 2 100.27 4.55
5 3 -2 85.04 4.91
5 3 -1 6.28 1.49
5 3 -1 6.46 0.58
5 3 -1 6.18 0.85
5 -3 0 0.79 0.22
5 3 0 0.48 0.25
5 3 0 1.12 0.52
5 3 1 6.25 1.5
5 -3 -1 7.56 0.54
5 3 1 8.4 0.61
5 3 1 8.56 0.91
5 3 2 80.45 5.74
5 3 2 78 4.4
5 3 2 80.46 4.74
5 3 3 24.49 1.59
5 3 3 24.6 2.66
5 -3 -4 45.61 2.24
5 3 4 40.61 2.31
5 3 4 43.17 3.55
5 3 5 5.4 1.42
5 3 5 8.25 0.7
5 -3 -5 12.44 0.68
5 3 5 9.57 0.93
5 3 6 6.37 1.35
5 -3 -6 6.3 0.47
5 3 6 5.7 0.54
5 3 6 5.36 0.73
5 -3 -7 9.51 0.62
5 3 7 8.64 0.7
5 3 7 9.49 0.93
5 3 8 49.73 3.89
5 3 8 50.12 2.97
5 3 8 46.25 2.77
5 -3 -8 58.26 2.7
5 3 9 2.62 0.44
5 -3 -9 2.7 0.34
5 3 9 2.78 0.6
5 3 9 1.68 1
5 3 10 75.88 4.24
5 -3 -10 86.79 4.12
5 3 10 83.68 4.42
5 3 10 74.37 5.27
5 3 11 89.7 5.06
5 -3 -11 102.32 4.93
5 3 11 106.26 5.25
5 -3 -12 23.95 1.35
5 3 12 23.95 1.64
5 -3 -13 5.47 0.46
5 3 13 2.52 0.64
5 -3 -14 13.54 0.85
5 3 14 11.62 1.1
5 -3 -15 71.03 3.72
5 3 15 79.93 4.05
5 3 16 12.92 1.96
5 -3 -16 20.88 1.2
5 -3 -17 106.94 5.34
5 -3 -36 6.89 0.51
5 -3 -37 5.55 0.43
5 -3 -38 2.5 0.27
-5 4 40 0.27 0.33
-5 4 39 8.04 0.72
-5 4 38 1.22 0.43
-5 4 37 9.77 0.85
5 -4 37 9.08 0.57
-5 4 36 4.87 0.68
5 -4 36 4.39 0.38
-5 4 35 11.62 1.09
5 -4 35 15.21 0.85
-5 4 34 1.48 0.7
-5 4 34 1.58 0.57
5 -4 34 1.38 0.27
-5 4 33 28.96 2.09
-5 4 33 28.42 1.95
5 -4 33 31.78 1.65
-5 4 32 8.86 0.98
-5 4 32 8.66 1.09
5 -4 32 10.15 0.68
-5 4 31 1.04 0.73
-5 4 31 1.06 0.64
5 -4 31 1.72 0.31
5 4 -31 1.73 0.32
-5 4 30 0.79 0.73
-5 4 30 0.42 0.58
5 -4 30 0.75 0.26
5 4 -30 0.29 0.26
-5 4 29 9.07 1.14
-5 4 29 8.63 1.02
5 -4 29 9.01 0.65
5 4 -29 8.72 0.69
-5 4 28 9.18 1.14
-5 4 28 6.37 0.96
5 4 -28 8.16 0.65
-5 4 27 1.94 0.8
-5 4 27 1.66 0.65
5 4 -27 1.78 0.38
-5 4 26 3.3 0.84
-5 4 26 3.21 0.76
5 4 -26 3.82 0.48
-5 4 25 45.28 2.82
-5 4 25 46.99 2.78
5 4 -25 41.93 2.38
-5 4 24 11.32 1.22
-5 4 24 10.86 1.15
5 4 -24 11 0.83
-5 4 23 26.32 1.92
-5 4 23 25.78 1.87
5 4 -23 25.29 1.52
-5 4 22 6.19 0.93
-5 4 22 6.22 0.94
5 4 -22 5.47 0.58
-5 4 21 52.76 3.26
-5 4 21 54.98 3.27
5 4 -21 54.68 2.9
-5 4 20 21.54 1.75
-5 4 20 27.21 1.86
5 4 -20 23.53 1.44
-5 4 19 6.85 0.96
-5 4 19 6.01 0.93
5 4 -19 7.07 0.63
5 -4 18 40.45 3.65
-5 4 18 41.3 2.56
-5 4 18 40.75 2.6
5 4 -18 39.61 2.2
5 -4 17 82.71 5.98
-5 4 17 87.6 4.87
-5 4 17 94.7 5
5 4 -17 88.84 4.54
-5 4 16 2.15 0.79
5 -4 16 1.54 1
-5 4 16 2.14 0.66
5 4 -16 1.3 0.6
5 4 -16 1.48 0.36
-5 4 15 7.22 0.98
5 4 -15 7.17 0.61
-5 4 15 6.91 0.92
5 4 -15 5.4 0.83
5 -4 15 4.3 1.32
5 4 -14 39.69 2.19
5 -4 14 39.73 3.52
-5 4 14 39.76 2.52
5 4 -14 42.43 2.55
5 4 -13 15.71 2.53
5 -4 13 17.13 2.15
5 4 -13 14.47 1.34
5 4 -13 16.67 1.04
5 4 -12 42.46 4.03
5 4 -12 41.6 2.65
5 4 -12 43.37 2.3
5 4 -11 8.3 1.03
5 4 -11 9.35 0.69
5 4 -10 39.46 3.83
5 4 -10 40.34 2.61
5 4 -10 42.42 2.24
5 4 -9 57.95 4.71
5 4 -9 53.87 3.23
5 4 -9 54.31 2.84
5 4 -8 5.44 1.56
5 4 -8 4.7 0.79
5 4 -8 5.19 0.49
5 -4 8 5.06 0.44
5 4 -7 18.58 2.62
5 4 -7 21.64 1.66
5 -4 7 22.79 1.22
5 4 -7 20.38 1.26
5 4 -6 11.67 2.07
5 4 -6 9.13 1.08
5 4 -6 10.31 0.73
5 -4 6 10.88 0.68
5 4 -5 4.53 1.51
5 4 -5 5.85 0.87
5 4 -5 5.83 0.51
5 -4 5 5.88 0.46
5 4 -4 26.86 3.07
5 4 -4 28.85 2.1
5 4 -4 28.25 1.67
5 -4 4 32.79 1.63
5 4 -3 22.15 2.8
5 4 -3 20.02 1.69
5 4 -3 20.26 1.33
5 4 -2 9.18 1.87
5 4 -2 9.12 1.05
5 -4 2 11.08 0.65
5 4 -2 8.47 0.68
5 4 -1 15.52 1.33
5 -4 1 14.22 0.84
5 4 -1 14.39 0.92
5 4 0 2.37 0.69
5 4 0 2.91 0.38
5 -4 0 3.56 0.33
5 4 1 13.56 2.18
5 4 1 11.22 1.26
5 -4 -1 16.23 0.86
5 4 1 13.1 0.93
5 4 2 11.15 1.93
5 4 2 8.59 1.06
5 4 2 8.86 0.68
5 -4 -2 8.75 0.57
5 4 3 19.32 2.59
5 4 3 21.98 1.79
5 4 3 22.52 1.38
5 -4 -3 23.93 1.25
5 4 4 24.16 2.88
5 4 4 27.24 2.1
5 4 4 26.94 1.72
5 4 5 5.55 1.51
5 4 5 4.78 0.93
5 -4 -5 6.47 0.44
5 4 5 4.38 0.53
5 4 6 7.25 0.99
5 4 6 8.29 0.78
5 4 7 20.51 1.58
5 -4 -7 23.35 1.17
5 4 8 4.76 0.8
5 -4 -8 6.22 0.44
5 4 8 3.73 0.57
5 4 9 54.68 3.45
5 -4 -9 62.26 3.06
5 4 10 39.12 3.64
5 4 10 43.51 2.73
5 -4 -10 46.52 2.33
5 4 11 4.94 1.43
5 -4 -11 10.87 0.67
5 4 12 29.71 3.35
5 -4 -12 47 2.33
5 4 13 13.43 2.08
5 -4 -13 19.51 1.09
5 4 14 31.68 3.42
5 -4 -14 45.6 2.3
5 4 15 4.12 1.3
5 -4 -15 7.13 0.53
5 4 16 1.74 1.07
5 -4 -16 2.09 0.33
5 4 17 96.12 5.42
5 -4 -17 102.75 5.02
5 -4 -18 45.9 2.36
5 4 18 42.65 2.75
5 -4 -19 6.37 0.53
5 -4 -20 25.69 1.44
5 -4 -21 60.4 3.1
5 -4 -22 5.71 0.51
5 -4 -23 29.08 1.61
5 -4 -24 11.21 0.77
5 -4 -25 48.29 2.53
5 -4 -26 2.88 0.38
5 -4 -27 2.25 0.35
5 -4 -28 8.25 0.61
5 -4 -29 10.1 0.7
5 -4 -30 0.07 0.22
5 -4 -31 1.28 0.27
5 -4 -32 9.47 0.62
-5 5 39 4.85 0.52
-5 5 38 1.77 0.41
-5 5 37 5.95 0.68
-5 5 36 6.28 0.73
-5 5 35 2.74 0.57
-5 5 34 0.86 0.53
-5 5 34 1.51 0.68
-5 5 33 0.99 0.57
-5 5 33 0.58 0.64
-5 5 32 3.17 0.71
-5 5 32 3.88 0.86
-5 5 31 3.6 0.72
-5 5 31 3.83 0.87
-5 5 30 0.94 0.6
-5 5 30 1.09 0.72
-5 5 29 4.53 0.8
-5 5 29 4.4 0.93
-5 5 28 5.8 1.02
-5 5 28 6.32 0.92
-5 5 27 2.55 0.78
-5 5 27 4.18 0.92
-5 5 26 18.33 1.55
-5 5 26 17.33 1.61
-5 5 25 12.35 1.27
-5 5 25 12.87 1.37
-5 5 24 17.82 1.57
-5 5 24 20.1 1.69
-5 5 23 21.96 1.76
-5 5 23 21.63 1.8
-5 5 22 7.15 1.03
-5 5 22 8.31 1.08
-5 5 21 36.54 2.44
-5 5 21 44.26 2.73
-5 5 21 43.56 2.72
-5 5 20 56.24 3.44
-5 5 20 59.41 3.6
-5 5 20 65.73 3.67
5 5 -19 22.42 1.72
-5 5 19 24.32 1.88
-5 5 19 24.96 1.88
5 5 -18 84.09 4.86
-5 5 18 89.69 5.04
-5 5 18 94.72 5.04
5 5 -17 40.48 2.52
-5 5 17 36.89 2.58
-5 5 17 37.57 2.55
5 5 -16 75.15 4.47
-5 5 16 80.63 4.61
-5 5 16 83.49 4.56
5 5 -15 13.37 1.38
-5 5 15 17.04 1.48
-5 5 15 15.94 1.53
5 5 -14 13.92 2.64
5 5 -14 18.31 1.59
-5 5 14 19.87 1.6
-5 5 14 17.92 1.62
5 5 -13 7.64 1.95
5 5 -13 5.61 0.96
5 5 -12 16.63 2.74
5 5 -12 15.26 1.48
5 5 -11 20.53 3.01
5 5 -11 20.62 1.75
5 5 -10 0.2 1.23
5 5 -10 1.25 0.79
5 5 -9 5.79 1.81
5 5 -9 6.78 1.04
5 5 -8 42.11 4.26
5 5 -8 45.2 2.91
5 5 -7 43.16 4.2
5 5 -7 39.22 2.68
5 5 -6 38.81 3.98
5 5 -6 38.25 2.63
5 5 -5 18.1 2.78
5 5 -5 22.17 1.81
5 5 -4 7.95 1.94
5 5 -4 6.41 1.06
5 5 -3 7.16 1.9
5 5 -3 7.79 1.07
5 5 -2 11.84 2.3
5 5 -2 12.28 1.36
5 5 -1 8.51 2.19
5 5 -1 7.92 1.15
5 5 0 0.32 0.73
5 5 1 6.59 1.11
5 5 2 12.66 1.37
5 5 3 9.98 1.23
5 5 4 5.64 1.06
5 5 5 13.58 2.39
5 5 5 19.79 1.72
5 5 6 28.42 3.28
5 5 6 29.05 2.21
5 5 7 31.49 3.4
5 5 8 38.04 3.72
5 5 9 7.55 1.73
5 5 10 0.78 1.01
5 5 11 15.58 2.32
5 5 12 13.17 2.16
5 5 12 15.63 1.38
5 5 13 5.51 0.93
5 5 13 5.9 1.53
5 5 14 12.91 2.15
5 5 14 16.92 1.44
5 5 15 11.45 2.02
5 5 15 16.77 1.43
5 5 16 63.56 5.5
5 5 16 85.27 4.49
5 5 17 36.02 2.39
5 5 18 96.65 5.28
-5 6 37 4.98 0.51
-5 6 36 9.57 0.8
-5 6 35 0.79 0.43
-5 6 34 17.19 1.37
-5 6 34 15.68 1.2
-5 6 33 2.08 0.6
-5 6 33 2.31 0.73
-5 6 32 4.72 0.75
-5 6 32 4.63 0.85
-5 6 31 10.63 1.18
-5 6 31 10.38 1.05
-5 6 30 8.64 1.11
-5 6 29 1.94 0.8
-5 6 28 9.75 1.2
-5 6 27 4.83 0.99
-5 6 26 12.59 1.39
-5 6 25 13.12 1.41
-5 6 24 6.86 1.12
-5 6 23 16.86 1.6
-5 6 22 23.39 1.92
-5 6 21 0.87 0.76
5 6 -20 0.13 0.62
-5 6 20 2.62 0.83
5 6 -19 3.01 0.76
-5 6 19 1.9 0.64
-5 6 19 2.84 0.83
5 6 -18 4.8 0.91
-5 6 18 2.99 0.75
-5 6 18 5.86 0.98
-5 6 17 14.68 1.45
5 6 -17 15.44 1.49
-5 6 16 7.63 1.14
5 6 -16 7.71 1.13
-5 6 15 23.03 1.93
5 6 -15 23.46 1.92
-5 6 15 22.29 1.87
-5 6 15 23.36 1.96
-5 6 14 33.29 2.47
5 6 -14 26.35 3.69
5 -6 14 32.71 3.04
-5 6 14 35.46 2.45
5 6 -14 33.38 2.43
5 6 -13 25.04 2.04
-5 6 13 24.16 2.02
5 6 -13 21.95 3.28
5 6 -12 10.05 1.29
-5 6 12 8.44 1.25
5 6 -12 6.23 2.15
5 6 -11 5.28 1.09
-5 6 11 4.81 1.04
5 6 -11 5.52 2.02
5 6 -10 21.2 1.88
5 6 -10 19.94 3.19
5 6 -9 1.3 0.9
5 6 -9 1.14 1.4
5 6 -8 1.06 0.87
5 6 -8 2.28 1.66
5 6 -7 4.52 1.11
5 6 -7 3.65 1.74
5 6 -6 9.64 1.33
5 6 -6 7.96 2.21
5 6 -5 26.29 2.16
5 6 -4 3.56 1.04
5 6 -3 24.95 2.11
5 6 -2 35.74 2.65
5 6 -1 11.36 1.46
5 6 -1 7.84 2.15
5 6 0 7.21 1.25
5 6 0 6.2 1.99
5 6 1 10.35 1.42
5 6 1 6.29 2.01
5 6 2 34.65 2.57
5 6 2 28.88 3.72
5 6 3 24.37 2.06
5 6 3 18.43 2.92
5 6 4 3.43 1.12
5 6 4 4.29 1.77
5 6 5 26.53 2.17
5 6 5 19.49 2.97
5 6 6 9.14 1.24
5 6 6 9.69 1.37
5 6 6 6.2 1.89
5 6 7 5.81 1
5 6 7 4.39 1.57
5 6 8 0.73 0.76
5 6 8 0.93 1.22
5 6 9 1.58 0.75
5 6 9 0.72 1.24
5 6 10 26.04 1.95
5 6 10 18.78 2.76
5 6 11 4.43 0.96
5 6 11 4.09 1.38
5 6 12 5.06 0.96
5 6 12 4.58 1.5
5 6 13 29.76 2.09
5 6 13 22.41 2.94
5 6 14 38.52 2.56
-5 6 -15 21.41 1.66
5 6 15 21.76 1.74
-5 6 -16 13.22 1.18
5 6 16 10.92 1.26
-5 6 -17 20.57 1.53
5 6 17 20.73 1.7
-5 6 -18 4.42 0.68
-5 7 33 4.37 0.55
-5 7 32 13.33 1.11
-5 7 32 11.2 0.98
-5 7 31 3.89 0.68
-5 7 31 5.19 0.8
-5 7 30 13.14 1.13
-5 7 30 14.81 1.32
-5 7 29 0.59 0.57
-5 7 29 0.63 0.69
-5 7 28 3.34 0.73
-5 7 28 5.62 0.96
-5 7 27 11.3 1.18
-5 7 27 15.27 1.4
-5 7 26 34.92 2.3
-5 7 26 28.39 2.09
-5 7 25 9.6 1.23
-5 7 25 8.24 1.05
-5 7 24 21.56 1.75
-5 7 24 23.23 1.84
-5 7 23 2.26 0.78
-5 7 23 1.81 0.8
-5 7 22 0.7 0.7
-5 7 22 0.65 0.8
5 7 -21 2.46 0.68
-5 7 21 2.63 0.84
-5 7 21 4.01 0.95
5 7 -20 0.34 0.6
-5 7 20 0.11 0.71
-5 7 20 1.45 0.83
5 7 -19 1.3 0.69
-5 7 19 1.15 0.79
-5 7 19 1.91 0.87
5 7 -18 3.57 0.9
-5 7 18 3.61 0.89
-5 7 18 4.65 1.02
-5 7 17 1.61 0.66
5 7 -17 1.55 0.8
-5 7 17 2.77 0.86
-5 7 17 2.81 0.92
5 7 -16 2.93 0.89
-5 7 16 2.09 0.73
-5 7 16 2.55 0.88
-5 7 16 3.2 0.95
5 7 -15 0.41 0.79
-5 7 15 0.59 0.65
-5 7 15 0.85 0.78
-5 7 15 0.29 0.75
-5 7 14 30.96 2.46
5 7 -14 34.03 2.52
-5 7 14 35.02 2.52
-5 7 14 36.61 2.55
-5 7 13 28.73 2.39
5 7 -13 32.96 2.52
-5 7 13 33.58 2.5
-5 7 13 39.07 2.59
-5 7 12 22.09 2
5 7 -12 24.35 2.08
-5 7 12 24.08 2.05
-5 7 11 8.2 1.32
5 7 -11 8.02 1.28
-5 7 11 8.24 1.24
-5 7 10 26.75 2.26
5 7 -10 24.87 2.21
-5 7 10 28.46 2.27
-5 7 9 18.13 1.85
5 7 -9 18.6 1.85
-5 7 9 17.29 1.79
-5 7 8 28.07 2.23
5 7 -8 22.33 2.08
-5 7 8 21.35 2.05
-5 7 7 35.16 2.75
5 7 -7 35.09 2.68
-5 7 6 4.69 1.16
5 7 -6 4.24 1.14
-5 7 5 33.63 2.63
5 7 -5 29.98 2.54
5 7 -4 18.22 1.9
5 7 -3 1.44 1.01
5 7 -2 55.65 3.73
-5 7 1 20.13 1.89
5 7 -1 16.33 1.88
5 7 0 31.79 2.68
-5 7 0 38.08 2.74
-5 7 -1 23.78 2.06
5 7 1 19.7 2.03
-5 7 -2 75.36 4.47
5 7 2 68.25 4.48
-5 7 -3 2.42 0.95
5 7 3 3.32 1.16
-5 7 -4 23.64 1.99
5 7 4 20.35 1.9
5 7 4 21.55 2.07
-5 7 -5 37.41 2.52
5 7 5 29.56 2.35
5 7 5 30.06 2.57
-5 7 -6 2.94 0.94
5 7 6 3.53 0.96
-5 7 -7 40.14 2.67
5 7 7 34.98 2.6
-5 7 -8 30.05 2.29
5 7 8 32.12 2.34
5 7 9 16.74 1.62
-5 7 -9 18.88 1.65
-5 7 -10 30.12 2.13
5 7 10 24.51 2.02
-5 7 -11 11.96 1.3
5 7 11 12.77 1.36
-5 7 -12 28.58 2.07
5 7 12 28.92 2.16
-5 7 -13 34.94 2.37
5 7 13 37.55 2.53
-5 7 -14 35.52 2.43
5 7 14 41.4 2.62
-5 7 -15 0.65 0.57
5 7 15 0.2 0.72
-5 7 -16 4.16 0.74
5 7 16 5.12 0.99
-5 7 -17 2.64 0.64
-5 8 29 5.25 0.7
-5 8 28 2.89 0.65
-5 8 27 0.93 0.48
-5 8 27 0.97 0.62
-5 8 26 4.57 0.73
-5 8 26 5.49 0.89
-5 8 25 1.29 0.6
-5 8 25 1.98 0.75
-5 8 24 1.68 0.65
-5 8 24 2.5 0.82
-5 8 23 4.96 0.8
-5 8 23 5.68 0.99
-5 8 22 0.08 0.63
-5 8 22 0.25 0.71
5 8 -21 0.52 0.49
-5 8 21 1.05 0.67
-5 8 21 1.68 0.81
5 8 -20 3.72 0.72
-5 8 20 4.43 0.85
-5 8 20 4.22 0.94
5 8 -19 1.88 0.69
-5 8 19 4.14 0.86
-5 8 19 3.94 0.94
5 8 -18 3.98 0.88
-5 8 18 4.14 0.9
-5 8 18 5.44 1.05
5 8 -17 2.88 0.84
-5 8 17 3 0.82
-5 8 17 4.2 0.99
5 8 -16 -0.05 0.72
-5 8 16 0.16 0.72
-5 8 16 0.9 0.81
-5 8 15 1.84 0.73
5 8 -15 1.97 0.87
-5 8 15 1.78 0.79
-5 8 15 2.79 0.91
-5 8 14 2.39 0.81
5 8 -14 2.95 0.95
-5 8 14 2.21 0.82
-5 8 14 3.33 0.95
-5 8 13 1.23 0.76
5 8 -13 2.24 0.98
-5 8 13 1.41 0.76
-5 8 13 0.36 0.81
-5 8 12 4.01 1.02
5 8 -12 3.7 1.03
-5 8 12 4.39 0.95
-5 8 12 5.04 1.07
-5 8 11 -0.13 0.76
5 8 -11 0.91 0.9
-5 8 11 1 0.8
-5 8 11 1.86 0.9
-5 8 10 0.99 0.82
5 8 -10 0.93 0.95
-5 8 10 0.24 0.8
-5 8 10 -0.26 0.9
-5 8 9 0.07 0.8
5 8 -9 0.07 0.91
-5 8 9 0.37 0.77
5 8 -8 5.7 1.19
-5 8 8 2.25 0.87
-5 8 8 5.85 1.06
5 8 -7 0.78 1.03
-5 8 7 0.21 0.81
-5 8 7 0.32 0.78
5 8 -6 1.94 1.09
-5 8 6 1.32 0.9
-5 8 6 0.72 0.82
-5 8 5 13.3 1.62
5 8 -5 14.55 1.74
-5 8 5 16.53 1.63
5 8 -4 9.16 1.43
-5 8 4 9.48 1.33
5 8 -3 23.42 2.15
-5 8 3 22.85 2.01
5 8 -2 22.28 2.19
-5 8 2 25.76 2.11
-5 8 1 45.67 3.23
5 8 -1 47.28 3.4
-5 8 1 51.53 3.31
-5 8 0 1.96 0.96
5 8 0 1.74 1.04
-5 8 -1 43.67 2.99
5 8 1 43.32 2.93
5 8 1 41.22 3.12
-5 8 -2 17.5 1.7
5 8 2 18.44 1.72
5 8 2 17.59 1.92
-5 8 -3 26.42 2.16
5 8 3 27.69 2.15
-5 8 -4 8.64 1.22
5 8 4 11.25 1.37
-5 8 -5 15.58 1.55
5 8 5 16.83 1.65
-5 8 -6 0.83 0.77
5 8 6 0.11 0.8
-5 8 -7 0.48 0.7
5 8 7 0.99 0.81
-5 8 -8 4.48 0.95
5 8 8 6.04 1.05
-5 8 -9 0.75 0.67
5 8 9 0.21 0.76
-5 8 -10 0.19 0.64
5 8 10 0.16 0.74
-5 8 -11 0.92 0.67
5 8 11 0.77 0.74
-5 8 -12 3.93 0.81
5 8 12 4.84 1
-5 8 -13 0.67 0.6
5 8 13 2.49 0.82
-5 8 -14 2.89 0.71
-5 8 -15 1.94 0.62
-5 8 -16 0.4 0.52
-5 9 22 0.54 0.59
-5 9 21 5.89 0.87
-5 9 20 6.65 0.96
-5 9 19 1.35 0.74
-5 9 18 14.84 1.4
-5 9 17 3.24 0.84
5 9 -16 1.43 0.64
-5 9 16 1.84 0.79
5 9 -15 2.8 0.79
-5 9 15 3.03 0.85
5 9 -14 3.18 0.81
-5 9 14 3.44 0.93
5 9 -13 26.52 2.05
-5 9 13 28.83 2.12
5 9 -12 10.29 1.27
-5 9 12 10.89 1.27
5 9 -11 6.91 1.13
-5 9 11 5.87 1.06
-5 9 10 1.05 0.75
5 9 -10 1.83 0.9
-5 9 10 2.02 0.88
5 9 -9 11.93 1.45
-5 9 9 9.93 1.27
-5 9 9 12.25 1.38
5 9 -8 28.45 2.26
-5 9 8 25.4 2.11
-5 9 8 30.21 2.21
-5 9 7 5.21 1.03
5 9 -7 6.37 1.22
-5 9 7 5.22 1.06
-5 9 6 1.46 0.81
5 9 -6 0.97 0.97
-5 9 6 1.3 0.89
5 9 -5 11.2 1.27
-5 9 5 8.84 1.23
5 9 -5 11.42 1.49
5 9 -4 11.77 1.31
5 9 -4 9.96 1.42
5 9 -3 2.71 1.06
5 9 -3 1.46 0.82
5 9 -2 27.8 2.06
5 9 -2 25.22 2.23
-5 9 1 4.35 1.04
5 9 -1 5.64 1.04
-5 9 0 71.31 4.51
5 9 0 84.95 4.55
-5 9 -1 5.18 1.02
5 9 1 7.82 1.16
5 9 2 36.66 2.36
-5 9 -2 28.04 2.24
-5 9 -3 2.82 0.87
5 9 3 3.16 0.86
5 9 4 12.85 1.38
-5 9 -4 12.32 1.33
-5 9 -5 10.01 1.25
5 9 5 13.79 1.38
-5 9 -6 1.62 0.73
5 9 6 1.82 0.84
-5 9 -7 5.68 0.93
5 9 7 8.06 1.09
-5 9 -8 31.13 2.32
5 9 8 44.4 2.56
-5 9 -9 11.2 1.15
-5 10 13 1.84 0.58
6 0 0 3.57 0.53
6 0 0 3.89 0.42
6 0 1 0.87 0.4
6 0 -1 0.81 0.69
6 0 1 2.4 0.84
6 0 -1 0.99 0.32
6 0 1 1.41 0.32
6 0 2 0.59 0.4
6 0 -2 0.24 0.64
6 0 2 -0.17 0.62
6 0 2 0.09 0.26
6 0 -2 0.09 0.26
6 0 3 0.42 0.67
6 0 3 1.09 0.43
6 0 -3 0.8 0.66
6 0 -3 0.42 0.3
6 0 3 0.85 0.3
6 0 4 0.69 0.78
6 0 -4 0.55 0.64
6 0 -4 -0.02 0.27
6 0 4 -0.09 0.26
6 0 -5 21.03 1.26
6 0 5 22.6 1.28
6 0 6 5.59 0.53
6 0 -6 5.05 0.51
6 0 -7 20.51 1.14
6 0 7 15.79 1.11
6 0 -8 29.46 1.6
6 0 8 26.25 1.6
6 0 9 75.52 3.63
6 0 -9 64.89 3.56
6 0 10 100.41 6.62
6 0 10 117.9 5.49
6 0 -10 102.04 5.41
6 0 11 91.69 6.63
6 0 11 102.04 5.54
6 0 12 180.22 11.38
6 0 12 204.17 10.15
6 0 -12 212.57 10.12
6 0 13 11.74 1.74
6 0 13 15.19 0.92
6 0 14 43.72 4.67
6 0 -14 81.27 3.83
6 0 15 307.37 19.32
6 0 -15 382.06 17.97
6 0 16 249.18 14.23
6 0 -16 259.52 12.62
6 0 -17 56.66 3.01
6 0 -18 85.52 4.41
6 0 -19 35.76 2.04
6 0 -20 14.89 1.06
6 0 21 58.11 3.16
6 0 -21 56.52 3.07
6 0 22 3.47 0.59
6 0 -22 4.81 0.6
6 0 23 0.55 0.44
6 0 -23 0.52 0.4
6 0 24 1.02 0.47
6 0 -24 2.56 0.49
6 0 25 -0.08 0.4
6 0 -25 0.4 0.39
6 0 26 17.67 1.23
6 0 -26 15.66 1.12
6 0 27 11.25 0.95
6 0 -27 10.8 0.86
6 0 28 14.52 1.15
6 0 -28 17.57 1.12
6 0 29 1.68 0.49
6 0 -29 0.54 0.37
6 0 -30 1.58 0.39
6 0 -31 39.63 2.17
6 0 -32 0.56 0.3
6 0 -33 0.58 0.3
6 0 -34 11.69 0.79
6 0 -35 8.69 0.62
6 0 -36 1.16 0.26
6 0 -37 -0.07 0.19
6 0 -38 6.19 0.44
6 0 -39 21.23 1.13
6 1 -38 3.54 0.31
6 1 -37 0.09 0.18
6 -1 32 8.35 0.71
6 -1 31 2.58 0.45
6 -1 30 48.2 2.48
-6 1 30 41.63 2.42
6 -1 29 3.77 0.54
-6 1 29 4.26 0.54
6 -1 28 2.52 0.48
-6 1 28 1.84 0.45
6 -1 27 52.32 2.68
-6 1 27 44.38 2.63
6 -1 26 12.6 0.94
-6 1 26 10.91 0.92
6 -1 25 2.38 0.49
-6 1 25 2.69 0.51
6 -1 24 2.64 0.5
-6 1 24 1.52 0.47
6 -1 23 1.07 0.44
-6 1 23 1.63 0.48
-6 1 22 6.63 0.72
6 -1 22 7.87 0.72
6 -1 21 24.59 2.76
-6 1 21 21.51 1.48
6 -1 21 24.03 1.46
6 -1 20 8.3 1.69
-6 1 20 10.82 0.9
6 -1 20 9.41 0.81
6 -1 19 10.55 1.81
-6 1 19 11.93 0.91
6 -1 19 8.13 0.77
6 -1 18 107.31 7.39
-6 1 18 119.07 5.91
6 -1 18 112.78 5.8
6 -1 17 19.12 2.36
-6 1 17 15.46 1.17
6 -1 16 153.46 9.53
-6 1 16 159.46 7.99
6 -1 15 64.81 4.94
-6 1 15 66.27 3.58
6 -1 14 36.76 3.57
-6 1 14 46.02 2.56
6 -1 13 8.64 1.57
6 -1 13 9.61 0.78
6 -1 12 20.59 2.45
6 -1 12 26.47 1.54
6 -1 11 22.83 2.56
6 -1 11 27.98 1.6
6 -1 10 0.61 0.34
6 -1 10 -0.12 0.74
6 1 -10 0.49 0.76
6 -1 9 4.13 0.48
6 -1 9 3.08 1.07
6 1 -9 1.98 0.94
6 -1 8 46.47 3.89
6 1 -8 41.24 3.68
6 -1 7 10.96 0.75
6 -1 7 8.54 1.43
6 1 -7 6.95 1.35
6 -1 6 4.2 0.45
6 -1 6 4.69 1.1
6 1 -6 4.56 0.59
6 1 -6 3.99 1.01
6 1 -5 7.63 1.35
6 -1 5 5.4 1.17
6 -1 5 7.39 0.59
6 1 -5 7.56 0.74
6 -1 4 3.95 0.41
6 -1 4 2.05 0.83
6 1 -4 3.02 0.53
6 1 -4 3.3 1.03
6 1 -3 29.27 2.83
6 -1 3 33.12 2.93
6 1 -3 36.43 2.17
6 -1 3 41.17 2.04
6 1 -2 0.85 0.44
6 1 -2 0.76 0.77
6 -1 2 1.43 0.32
6 1 -1 2.92 0.51
6 1 -1 1.85 0.89
6 -1 1 2.1 0.36
6 1 0 31.69 1.91
6 -1 0 33.73 1.77
6 1 1 2.45 0.53
6 1 1 2.31 0.87
6 -1 -1 2.44 0.35
6 1 2 1.14 0.45
6 1 2 0.47 0.78
6 -1 -2 1.12 0.32
6 1 3 38.07 2.25
6 -1 -3 40.9 2.1
6 1 4 3.98 0.58
6 1 4 4.25 1.12
6 -1 -4 3.69 0.44
6 1 5 7.52 0.76
6 -1 -5 7.86 0.61
6 1 6 3.75 0.6
6 1 6 3.56 1.08
6 -1 -6 5.75 0.51
6 1 7 8.97 1.43
6 1 7 10.55 0.89
6 -1 -7 9.12 0.71
6 1 8 46.58 3.73
6 1 8 54 3
6 -1 -8 55.26 2.82
6 -1 -9 1.96 0.36
6 1 9 2.61 0.94
6 1 9 4.09 0.64
6 -1 -10 1.13 0.34
6 -1 -11 28.42 1.61
6 -1 -12 29.27 1.66
6 -1 -13 16.24 1.06
6 -1 -14 48.76 2.6
6 -1 -15 70.11 3.62
6 -1 -16 159.06 7.87
6 -1 -17 15.09 1.03
6 -1 -18 122.38 6.14
6 -1 -19 13.21 0.95
6 -1 -20 10.29 0.82
6 -1 -21 21.33 1.34
6 -1 -22 7.44 0.71
6 -1 -23 2.21 0.46
6 -1 -24 2.84 0.48
6 -1 -25 4.66 0.56
6 -1 -26 11.59 0.87
6 -1 -27 49.84 2.68
6 -1 -28 2.62 0.44
6 -1 -29 4.65 0.53
6 -1 -30 47.33 2.53
6 -1 -31 3.18 0.44
6 -1 -32 12.18 0.83
6 -1 -33 52.05 2.7
6 -1 -34 8.77 0.63
6 -1 -35 0.62 0.25
6 -1 -36 3.43 0.34
6 -1 -37 0.02 0.17
6 -1 -38 3.69 0.31
6 2 -37 1.03 0.19
6 2 -36 2.08 0.27
-6 2 35 3.17 0.44
6 2 -35 3.91 0.36
-6 2 34 7.7 0.68
6 2 -34 8.18 0.58
-6 2 33 5.99 0.64
6 2 -33 6.92 0.55
6 -2 33 7.56 0.58
-6 2 32 4.99 0.61
6 2 -32 5.55 0.51
6 -2 32 5.92 0.53
-6 2 31 28.44 1.82
6 2 -31 31.85 1.73
6 -2 31 31.55 1.74
-6 2 30 18.33 1.31
6 2 -30 21.14 1.23
6 -2 30 19.52 1.21
-6 2 29 7.13 0.74
6 2 -29 6.68 0.61
6 -2 29 6.64 0.61
-6 2 28 18.09 1.29
6 2 -28 19.06 1.18
6 -2 28 17.16 1.14
-6 2 27 4.63 0.68
6 2 -27 5.09 0.56
6 -2 27 4.72 0.53
6 2 -26 21.97 1.36
6 -2 26 22.15 1.34
-6 2 26 20.35 1.46
6 2 -25 24.33 1.5
6 -2 25 25.51 1.49
-6 2 25 23.81 1.62
6 2 -24 7.32 0.71
-6 2 24 6.27 0.79
6 2 -23 16.55 1.13
-6 2 23 16.58 1.27
6 2 -22 32.21 1.87
-6 2 22 31.79 2.01
6 2 -21 24.85 1.47
-6 2 21 23.13 1.6
6 -2 20 65.81 5.43
6 2 -20 79.71 4.02
-6 2 20 76.16 4.18
6 -2 19 123.62 8.53
6 2 -19 141.76 7.06
-6 2 19 145.25 7.26
6 2 -18 95.97 4.76
-6 2 18 93.88 4.95
6 -2 17 46.22 4.02
6 2 -17 48.6 2.6
-6 2 17 46.95 2.79
6 -2 16 100.08 6.73
6 2 -16 100.67 5.17
-6 2 16 104.44 5.4
-6 2 15 108.74 5.82
6 2 -15 115.84 5.6
6 -2 14 57.04 4.97
6 2 -14 66.69 5.1
6 2 -13 31.18 1.76
6 -2 13 30.24 3.01
6 2 -13 26.13 2.83
6 -2 12 108.26 5.31
6 2 -12 107.4 5.31
6 -2 12 87.99 6.59
6 2 -12 90.89 6.57
6 -2 11 32.14 1.82
6 2 -11 34.74 1.84
6 2 -11 28.79 2.97
6 2 -10 29.27 1.76
6 -2 10 35 1.79
6 -2 10 32.82 3.03
6 2 -9 22.41 1.41
6 -2 9 26.5 1.41
6 -2 9 19.53 2.39
6 2 -9 18.92 2.41
6 2 -8 15.52 0.98
6 -2 8 14.21 0.95
6 -2 8 13.11 1.89
6 2 -8 14.53 2.07
6 2 -7 58.18 3.02
6 -2 7 59.11 2.99
6 -2 7 55.46 4.28
6 2 -7 46.18 4.12
6 2 -6 5.88 0.55
6 -2 6 5.08 0.5
6 -2 6 5.55 1.28
6 2 -6 5 1.32
6 -2 5 6.89 0.53
6 2 -5 4.9 0.52
6 -2 5 5.53 1.26
6 2 -5 4.8 0.68
6 2 -5 4.95 1.3
6 2 -4 0.82 0.33
6 -2 4 1.55 0.32
6 -2 4 2.31 0.96
6 2 -4 1.33 0.51
6 2 -3 24.09 2.5
6 -2 3 20.82 2.33
6 2 -3 25.66 1.46
6 -2 3 25.83 1.4
6 2 -3 22.57 1.6
6 2 -2 4.3 0.49
6 -2 2 5.08 0.46
6 2 -2 4 0.67
6 -2 1 1.86 0.33
6 2 -1 1.43 0.35
6 2 -1 1.36 0.51
6 2 -1 0.7 0.91
6 2 0 5.94 0.55
6 -2 0 6.51 0.53
6 2 0 6.98 0.77
6 2 0 5.66 1.35
6 2 1 2.12 0.36
6 -2 -1 1.7 0.31
6 2 1 2.01 0.55
6 2 1 1.02 0.92
6 -2 -2 4.31 0.44
6 2 2 4.78 0.5
6 2 2 4.06 0.66
6 2 2 3.25 1.19
6 2 3 24.6 1.48
6 2 3 22.05 1.61
6 2 3 20.76 2.31
6 -2 -4 1 0.32
6 2 4 1.62 0.36
6 2 4 1.28 0.54
6 2 4 0.32 0.8
6 2 5 5.69 0.56
6 -2 -5 5.11 0.5
6 2 5 5.44 0.74
6 2 5 4.79 1.19
6 2 6 4.8 0.54
6 -2 -6 6.29 0.53
6 2 6 5.53 0.73
6 2 7 55.2 3.12
6 2 7 55.29 3.26
6 2 7 47.68 4.06
6 2 8 12.09 0.98
6 2 8 11.78 1.1
6 -2 -9 22.58 1.33
6 2 9 23.37 1.45
6 2 9 24.46 1.61
6 2 9 20.29 2.28
6 -2 -10 31.75 1.73
6 2 10 31.39 1.87
6 2 10 32.86 1.99
6 -2 -11 37.17 1.8
6 2 11 27.85 1.88
6 2 11 32.04 2.02
6 2 11 21.61 2.59
6 2 12 103.8 5.66
6 2 12 98.04 5.53
6 -2 -12 117.47 5.42
6 -2 -13 34.62 1.9
6 -2 -14 89.78 4.53
6 -2 -15 122.16 6.08
6 -2 -16 106.43 5.33
6 -2 -17 52.79 2.78
6 -2 -18 99.97 5.03
6 -2 -19 154.81 7.65
6 -2 -20 79.6 4.07
6 -2 -21 26.93 1.57
6 -2 -22 33.11 1.86
6 -2 -23 21.33 1.3
6 -2 -24 7.31 0.63
6 -2 -25 24.68 1.46
6 -2 -26 23.04 1.37
6 -2 -27 4.9 0.52
6 -2 -28 20.01 1.21
6 -2 -29 7.67 0.62
6 -2 -30 20.75 1.22
6 -2 -31 32.92 1.78
6 -2 -32 5.49 0.47
6 -2 -33 6.97 0.52
6 -2 -34 7.97 0.56
6 -2 -35 4.29 0.37
6 -2 -36 1.96 0.25
6 -2 -37 1.19 0.19
-6 3 37 0.18 0.26
-6 3 36 7.03 0.6
-6 3 35 0.85 0.36
6 3 -35 1.16 0.2
-6 3 34 0.9 0.41
6 3 -34 1.38 0.23
-6 3 33 21.81 1.51
6 3 -33 26.3 1.36
-6 3 32 2.86 0.54
6 3 -32 2.65 0.34
-6 3 31 6.19 0.71
6 3 -31 5.93 0.5
-6 3 30 23.85 1.72
-6 3 30 24.56 1.64
6 3 -30 26.89 1.46
-6 3 29 7.86 0.93
-6 3 29 7.4 0.82
6 3 -29 7.97 0.62
-6 3 28 4.12 0.78
-6 3 28 5.17 0.71
6 3 -28 5.15 0.5
-6 3 27 5.3 0.83
-6 3 27 4.24 0.71
6 3 -27 6.29 0.55
-6 3 26 1.62 0.65
-6 3 26 1.45 0.57
6 3 -26 2.08 0.39
-6 3 25 0.2 0.58
-6 3 25 0.48 0.49
6 3 -25 0.67 0.33
-6 3 24 13.94 1.28
-6 3 24 14.67 1.22
6 3 -24 15.23 1
-6 3 23 5.8 0.89
-6 3 23 6.38 0.82
6 3 -23 5.61 0.58
-6 3 22 11.83 1.18
-6 3 22 12.72 1.15
6 3 -22 13.23 0.92
-6 3 21 8.13 0.98
-6 3 21 8.33 0.94
6 3 -21 8.53 0.71
-6 3 20 16.64 1.38
-6 3 20 16.59 1.36
6 3 -20 17.47 1.12
6 -3 19 1.4 0.86
-6 3 19 0.58 0.57
-6 3 19 1.5 0.64
6 3 -19 1.46 0.37
6 3 -18 3.88 0.48
-6 3 18 3.59 0.7
-6 3 18 2.9 0.69
6 -3 17 7.71 1.52
6 3 -17 9.34 1.84
6 3 -17 10.12 0.8
-6 3 17 10.31 1.03
-6 3 17 11.96 1.13
6 -3 16 111.87 7.82
6 3 -16 114.54 8.03
6 3 -16 132.99 6.42
-6 3 16 127.34 6.66
-6 3 16 128.57 6.73
6 -3 15 60.6 4.76
6 3 -15 58.71 4.92
6 3 -15 64.67 3.36
-6 3 15 63.9 3.6
-6 3 15 67.01 3.71
6 3 -14 25.63 1.49
-6 3 14 26.04 1.72
6 -3 14 21.16 2.57
6 3 -14 20.22 2.7
6 3 -13 12.35 0.84
-6 3 13 10.46 1.01
6 3 -13 12.03 2.03
6 3 -12 30.37 1.72
-6 3 12 29.06 1.91
6 -3 12 33.3 3.1
6 3 -12 26.5 3.08
6 3 -11 36.27 1.93
-6 3 11 32.57 2.11
6 3 -11 29.66 3.27
6 -3 11 31.82 3.18
6 3 -10 14.34 2.24
6 3 -10 13.08 0.87
6 -3 10 11.21 0.82
6 3 -9 34.47 3.44
6 -3 9 34.22 1.87
6 3 -9 34.22 1.9
6 -3 9 29.74 3.04
6 3 -8 3.52 1.45
6 3 -8 5.58 0.55
6 -3 8 6.42 0.54
6 -3 8 5.6 1.36
6 -3 7 3.84 1.15
6 3 -7 3.01 0.42
6 -3 7 3.71 0.42
6 -3 6 2.05 0.35
6 3 -6 1.36 1.11
6 3 -6 2.01 0.38
6 -3 6 2.76 1.02
6 3 -5 30.76 1.8
6 -3 5 34.14 1.77
6 3 -4 -0.09 0.31
6 3 -4 0.15 1.01
6 -3 4 0.52 0.29
6 3 -3 7.6 1.65
6 -3 3 9.24 0.67
6 3 -3 9.42 0.73
6 3 -2 22.26 2.78
6 3 -2 25.29 1.62
6 3 -1 3.24 0.72
6 3 -1 2.52 1.23
6 3 -1 4.09 0.47
6 -3 1 3.44 0.39
6 3 0 44.66 4.2
6 3 0 51.94 3.24
6 3 0 54.56 3.01
6 3 1 2.6 0.69
6 3 1 2.76 1.19
6 3 1 3.08 0.44
6 -3 -1 4.31 0.42
6 3 2 27.37 1.88
6 3 2 28.26 1.65
6 -3 -2 29.29 1.55
6 3 3 7.9 1.65
6 3 3 8.81 0.76
6 -3 -3 11.07 0.69
6 3 3 8.69 1
6 -3 -4 0.19 0.24
6 3 4 -0.38 0.57
6 3 4 0.91 0.99
6 3 4 0.34 0.34
6 3 5 27.56 2.96
6 3 5 30.01 1.87
6 -3 -5 35 1.76
6 3 5 31.54 2.07
6 -3 -6 2.32 0.33
6 3 6 1.3 0.6
6 3 6 2.02 0.44
6 -3 -7 2.94 0.37
6 3 7 3.31 0.7
6 3 7 3.58 0.52
6 3 8 3.44 1.22
6 3 8 5.98 0.83
6 -3 -8 6.95 0.52
6 3 8 4.73 0.62
6 3 9 34.71 2.21
6 3 9 31.57 2.04
6 -3 -9 38.3 1.89
6 3 10 8.44 1.62
6 3 10 11.68 1.14
6 3 10 9.5 0.94
6 3 11 40.11 2.39
6 -3 -11 38.08 2.02
6 3 12 34.76 2.18
6 -3 -12 33.93 1.82
6 3 13 5.51 1.46
6 3 13 8.07 1.04
6 3 14 25.78 1.92
6 -3 -14 29.85 1.6
6 -3 -15 70.49 3.58
6 -3 -16 148.01 7.28
6 -3 -17 13.4 0.88
6 -3 -18 4.27 0.45
6 -3 -19 1.51 0.33
6 -3 -20 18.45 1.12
6 -3 -21 8.22 0.64
6 -3 -22 14.53 0.93
6 -3 -23 6.14 0.54
6 -3 -24 16.93 1.04
6 -3 -25 0.41 0.27
6 -3 -26 2.13 0.34
6 -3 -27 6.08 0.51
6 -3 -28 5.39 0.47
6 -3 -29 7.08 0.54
6 -3 -30 27.46 1.49
6 -3 -31 6.18 0.47
6 -3 -32 3.22 0.32
6 -3 -33 25.03 1.33
6 -3 -34 0.73 0.18
-6 4 36 5.58 0.54
-6 4 35 1.38 0.38
-6 4 34 4.81 0.59
-6 4 33 2.08 0.5
-6 4 32 0.05 0.43
-6 4 31 20.02 1.38
-6 4 31 19.7 1.46
-6 4 30 8.71 0.99
-6 4 30 8.52 0.88
-6 4 29 3.75 0.66
-6 4 29 3.29 0.75
-6 4 28 1.23 0.56
-6 4 28 2.3 0.71
-6 4 27 0.51 0.52
-6 4 27 1.34 0.68
6 4 -26 6.18 0.49
-6 4 26 5.55 0.82
-6 4 26 5.18 0.9
6 4 -25 15.4 0.92
-6 4 25 12.7 1.22
-6 4 25 13.56 1.31
6 4 -24 25.76 1.4
-6 4 24 20.49 1.67
-6 4 24 25.09 1.83
6 4 -23 4.55 0.45
-6 4 23 4.05 0.78
-6 4 23 5.18 0.88
6 4 -22 29.86 1.6
-6 4 22 26.48 1.93
-6 4 22 25.86 1.98
6 4 -21 1.74 0.33
-6 4 21 1.27 0.62
-6 4 21 2.07 0.71
6 4 -20 7.28 0.6
-6 4 20 6.62 0.93
-6 4 20 7.16 0.97
6 4 -19 96.21 4.64
-6 4 19 84.29 4.99
-6 4 19 88.01 5.01
6 4 -18 17.4 1.06
-6 4 18 15.6 1.4
-6 4 18 15.43 1.4
6 4 -17 0.47 0.29
-6 4 17 0.13 0.58
-6 4 17 0.5 0.65
6 -4 16 4.57 1.24
6 4 -16 6.72 1.73
6 4 -16 7.47 0.6
-6 4 16 6.23 0.91
-6 4 16 7.01 1.01
6 -4 15 20.56 2.47
6 4 -15 19.68 2.86
6 4 -15 27.1 1.5
-6 4 15 26.67 1.86
-6 4 15 24.51 1.9
6 -4 14 8.27 1.6
6 4 -14 7.39 1.84
6 4 -14 9.15 0.69
-6 4 14 8.9 1.04
-6 4 14 8.98 1.12
6 4 -13 16.69 1.04
-6 4 13 16 1.37
6 -4 13 12.61 1.95
6 4 -13 14.53 2.44
6 4 -12 1.56 0.34
-6 4 12 1.46 0.65
6 -4 12 0.68 0.78
6 4 -12 1.82 1.4
6 4 -11 14.92 0.96
-6 4 11 15.66 1.31
6 4 -11 9.13 2.04
6 -4 11 10.88 1.78
6 4 -10 11.52 2.18
6 4 -10 12.65 0.87
6 -4 10 14.15 1.98
6 4 -9 16.82 2.6
6 4 -9 19.98 1.2
6 -4 9 18.28 2.31
6 4 -8 13.24 2.44
6 4 -8 13.98 0.92
6 -4 8 11.61 1.84
6 4 -7 10.06 2.09
6 4 -7 13.48 0.9
6 -4 6 0.83 0.29
6 4 -6 1.25 1.35
6 4 -6 0.66 0.28
6 4 -5 6.68 0.6
6 -4 5 6.99 0.55
6 4 -4 9.36 0.74
6 -4 4 10.78 0.7
6 -4 3 -0.3 0.28
6 4 -3 0.17 1.1
6 4 -3 0.11 0.28
6 -4 2 25.98 1.41
6 4 -2 25.4 1.5
6 4 -1 6.1 0.6
6 -4 1 7.1 0.53
6 -4 0 1.57 0.3
6 4 0 2.12 0.41
6 4 0 2.07 0.74
6 -4 -1 6.98 0.51
6 4 1 4.95 0.59
6 4 1 5.92 0.92
6 4 1 5.14 1.57
6 4 2 17.22 2.6
6 4 2 21.26 1.74
6 4 2 22.51 1.49
6 4 3 0.12 0.35
6 -4 -3 0.44 0.24
6 4 3 0.37 0.66
6 4 3 0.32 0.98
6 4 4 9.42 1.85
6 4 4 9.51 0.81
6 -4 -4 8.86 0.62
6 4 4 9.99 1.09
6 4 5 6.12 1.53
6 4 5 6.89 0.95
6 -4 -5 6.88 0.5
6 4 5 5.03 0.65
6 4 6 0.5 0.41
6 -4 -6 0.98 0.25
6 4 6 1.87 0.71
6 4 6 1.63 1.15
6 4 7 11.35 0.99
6 -4 -7 14.25 0.81
6 4 7 11.47 1.22
6 4 7 9.98 1.85
6 4 8 11.84 1.26
6 4 8 10.13 1.92
6 -4 -9 22.38 1.2
6 4 9 18.57 1.6
6 4 9 15.67 2.35
6 -4 -10 14.32 0.87
6 4 10 14.27 1.31
6 -4 -11 15.67 0.92
6 4 11 13.9 1.32
6 -4 -12 1.97 0.31
6 4 12 1.93 0.72
6 -4 -13 18.76 1.07
6 4 13 17.32 1.5
6 -4 -14 10.49 0.67
6 4 14 8.67 1.08
6 4 14 7.16 1.62
6 4 15 22.95 1.87
6 -4 -15 27.98 1.48
6 -4 -16 7.52 0.56
6 -4 -17 0.13 0.22
6 -4 -18 17.18 1.01
6 -4 -19 102.21 5.06
6 -4 -20 6.66 0.52
6 -4 -21 1.72 0.29
6 -4 -22 31.17 1.67
6 -4 -23 5.38 0.45
6 -4 -24 27.93 1.5
6 -4 -25 15.72 0.92
6 -4 -26 6.63 0.48
6 -4 -27 1.58 0.25
-6 5 35 1.98 0.36
-6 5 34 2.49 0.43
-6 5 33 2.36 0.47
-6 5 32 0.71 0.46
-6 5 31 0.8 0.46
-6 5 31 1.5 0.57
-6 5 30 8.68 0.86
-6 5 30 8.33 0.96
-6 5 29 0.54 0.48
-6 5 29 0.25 0.57
-6 5 28 0.38 0.52
-6 5 28 0.23 0.6
-6 5 27 0.54 0.54
-6 5 27 0.61 0.63
-6 5 26 3.03 0.68
-6 5 26 3.75 0.83
-6 5 25 1.6 0.62
-6 5 25 0.96 0.69
-6 5 24 8.09 0.99
-6 5 24 8.58 1.07
-6 5 23 20.57 1.62
-6 5 23 22.57 1.74
-6 5 22 0.58 0.63
-6 5 22 1.58 0.73
-6 5 21 9.77 1.12
-6 5 21 10.21 1.17
-6 5 20 2.74 0.77
-6 5 20 2.36 0.78
-6 5 19 26.75 1.93
-6 5 19 24.27 1.91
-6 5 18 23.25 1.84
-6 5 18 25.97 1.91
-6 5 17 6.79 1.02
-6 5 17 7.01 1.02
-6 5 16 12.73 1.34
-6 5 16 13.97 1.35
-6 5 15 0.92 0.75
-6 5 15 0.52 0.66
6 5 -14 1.4 0.69
-6 5 14 1.04 0.79
-6 5 14 0.52 0.65
6 5 -13 13.04 1.32
-6 5 13 14.81 1.46
-6 5 13 15.9 1.42
6 5 -12 13.07 1.35
-6 5 12 15.94 1.5
-6 5 12 14.29 1.36
-6 5 11 28.83 2.01
6 5 -11 24.42 1.97
6 5 -10 24.23 3.31
6 5 -10 27.02 2.03
6 5 -9 22.62 3.12
6 -5 9 18.68 2.35
6 5 -9 24.76 1.89
6 5 -8 30.64 2.26
6 5 -8 29.84 3.64
6 5 -7 18.44 1.65
6 5 -7 15.01 2.6
6 5 -6 29.38 2.2
6 5 -6 24.94 3.3
6 5 -5 49.32 3.07
6 5 -5 36.04 4.15
6 5 -4 1.18 1.41
6 5 -3 2.13 1.38
6 5 -2 1.72 1.29
6 5 -1 16.2 2.67
6 5 0 44.89 2.81
6 5 0 37.24 3.97
6 5 1 23.76 1.82
6 5 1 17.76 2.79
6 5 2 1.97 0.82
6 5 2 4.13 1.48
6 5 3 1.59 0.76
6 5 3 1.06 1.24
6 5 4 0.93 0.74
6 5 5 47.62 2.99
6 5 6 32.11 2.24
6 5 7 18.41 1.59
6 5 8 37.47 2.42
6 5 8 30.3 3.35
6 5 9 23.98 1.79
6 5 9 17.76 2.54
6 5 10 30.4 2.08
6 5 10 24.28 2.99
6 5 11 26.79 1.97
-6 6 32 8.3 0.68
-6 6 31 7.01 0.7
-6 6 30 2.1 0.58
-6 6 30 2.14 0.53
-6 6 29 1.29 0.61
-6 6 29 0.84 0.47
-6 6 28 1.96 0.66
-6 6 28 2.14 0.56
-6 6 27 1.27 0.67
-6 6 27 1.26 0.55
-6 6 26 1.13 0.67
-6 6 26 0.53 0.53
-6 6 25 2.41 0.77
-6 6 25 2.47 0.64
-6 6 24 3.4 0.82
-6 6 24 2.5 0.69
-6 6 23 4.37 0.89
-6 6 23 4.47 0.82
-6 6 22 17.64 1.49
-6 6 22 14.8 1.35
-6 6 21 4.47 0.88
-6 6 21 3.77 0.79
-6 6 20 5.25 0.93
-6 6 20 5 0.88
-6 6 19 11.02 1.19
-6 6 19 9.66 1.13
-6 6 18 4.13 0.87
-6 6 18 3.3 0.83
-6 6 17 1.42 0.57
-6 6 17 2.18 0.77
-6 6 16 1.61 0.64
6 6 -16 1.65 0.67
-6 6 16 1.85 0.76
-6 6 15 25.96 2.03
6 6 -15 30.32 2.05
-6 6 15 30.36 2.13
6 6 -14 8.57 1.12
-6 6 14 8.79 1.11
-6 6 14 10.9 1.21
6 6 -13 0.94 0.7
-6 6 13 1.77 0.8
6 6 -12 6.28 1.04
-6 6 12 7.58 1.06
6 6 -11 20.01 1.85
-6 6 11 27.4 1.96
6 6 -10 64.99 4.06
-6 6 10 72 4.1
6 6 -9 6.84 1.15
6 6 -8 7.18 1.16
6 6 -7 8.84 1.27
6 6 -6 17.58 1.73
6 6 -5 3.52 1.02
6 6 -1 10.76 1.29
6 6 0 15.42 1.52
6 6 1 8.8 1.18
6 6 2 3.98 0.96
6 6 3 4.97 0.98
6 6 4 2.7 0.87
6 6 5 2.9 0.89
6 6 12 11.06 1.23
6 6 13 2.49 0.81
-6 6 -14 9.77 1.03
6 6 14 7.72 1.05
-6 6 -15 33.68 2.17
-6 6 -16 3.35 0.67
-6 6 -17 2.62 0.6
-6 7 27 4.68 0.66
-6 7 26 6.2 0.79
-6 7 25 1.4 0.63
-6 7 24 8.48 0.98
-6 7 23 17.21 1.43
-6 7 22 0.2 0.65
-6 7 22 -0.07 0.53
-6 7 21 10.16 1.12
-6 7 21 9.68 1.03
-6 7 20 1.76 0.76
-6 7 20 2 0.68
-6 7 19 22.79 1.72
-6 7 19 20.29 1.61
-6 7 18 5.17 0.91
-6 7 18 4.32 0.82
-6 7 17 0.5 0.69
-6 7 17 0.78 0.64
-6 7 16 2.7 0.84
-6 7 16 3.91 0.82
-6 7 15 2.21 0.64
-6 7 15 2.69 0.78
-6 7 15 3.53 0.81
-6 7 14 -0.22 0.56
-6 7 14 0.52 0.69
-6 7 14 0.24 0.64
-6 7 13 6.62 0.95
-6 7 13 9.44 1.12
-6 7 13 7.22 1.01
-6 7 12 2.07 0.73
6 7 -12 2.94 0.85
-6 7 12 3.41 0.88
-6 7 12 2.35 0.84
-6 7 11 8.97 1.15
6 7 -11 9.33 1.25
-6 7 11 10.54 1.22
-6 7 11 11.47 1.27
-6 7 10 1.99 0.76
6 7 -10 3.33 0.94
-6 7 10 1.89 0.8
-6 7 10 2 0.83
-6 7 9 4.91 1.01
6 7 -9 6.27 1.15
-6 7 9 7.33 1.08
-6 7 9 7.95 1.12
-6 7 8 24.22 1.97
-6 7 8 23.38 1.92
-6 7 7 13.27 1.43
-6 7 7 11.68 1.38
-6 7 6 12.31 1.41
-6 7 6 12.48 1.43
-6 7 5 1.45 0.9
-6 7 5 2.29 0.88
6 7 -3 0.25 0.79
6 7 -2 1.21 0.83
-6 7 1 13.61 1.47
6 7 -1 15.81 1.5
-6 7 0 1.39 0.83
6 7 0 -0.25 0.74
-6 7 -1 13.78 1.44
-6 7 -2 1.39 0.79
-6 7 -3 1.2 0.78
-6 7 -4 1.06 0.76
-6 7 -5 4.06 0.87
-6 7 -6 13.13 1.31
-6 7 -7 11.61 1.25
6 7 7 12.31 1.31
-6 7 -8 26.24 1.99
6 7 8 29.51 2.07
-6 7 -9 5.98 0.91
6 7 9 6.83 1.05
-6 7 -10 3.11 0.75
6 7 10 2.77 0.82
-6 7 -11 10.21 1.06
6 7 11 9.12 1.13
-6 7 -12 2.93 0.71
6 7 12 3.4 0.86
-6 7 -13 9.13 0.99
6 7 13 10.88 1.18
-6 7 -14 1.34 0.57
-6 7 -15 2.41 0.6
-6 7 -16 3.67 0.63
-6 8 22 1.16 0.49
-6 8 22 0.72 0.38
-6 8 21 3.13 0.66
-6 8 21 2.47 0.51
-6 8 20 0.82 0.57
-6 8 20 0.6 0.46
-6 8 19 5.94 0.83
-6 8 19 7.05 0.76
-6 8 18 4.92 0.8
-6 8 18 2.24 0.59
-6 8 17 7.04 0.92
-6 8 17 5.85 0.79
-6 8 16 0.12 0.58
-6 8 16 0.51 0.55
-6 8 15 5.25 0.81
-6 8 15 3.56 0.71
-6 8 14 1.8 0.69
-6 8 14 0.73 0.59
-6 8 13 0.85 0.53
-6 8 13 1.41 0.69
-6 8 13 1.18 0.61
-6 8 12 4.51 0.76
-6 8 12 5.52 0.88
-6 8 12 4.66 0.81
-6 8 11 15.5 1.42
-6 8 11 18.35 1.46
6 8 -10 8.16 1.02
-6 8 10 6.77 0.95
-6 8 10 8.96 1.06
-6 8 10 6.52 0.92
-6 8 9 7.04 0.97
6 8 -9 8.41 1.03
-6 8 9 8.9 1.01
-6 8 9 8.55 1.03
-6 8 8 6.46 0.95
-6 8 8 5.9 0.91
-6 8 8 8.62 1.05
6 8 -8 5.82 0.95
-6 8 7 23.55 1.93
6 8 -7 30.15 2.01
-6 8 7 28.52 2.01
-6 8 7 26.64 1.92
6 8 -6 21.1 1.63
-6 8 6 19.53 1.62
-6 8 6 20.21 1.59
-6 8 5 3.4 0.82
-6 8 5 2.77 0.8
-6 8 4 20.05 1.61
-6 8 3 3.93 0.85
-6 8 2 10.64 1.17
-6 8 1 12.09 1.22
-6 8 1 10.12 1.18
-6 8 0 0.6 0.66
-6 8 0 0.8 0.7
-6 8 -1 11.71 1.21
6 8 1 12.95 1.27
-6 8 -1 9.39 1.16
-6 8 -2 7.66 1.02
6 8 2 9.44 1.09
-6 8 -2 6.59 0.97
-6 8 -3 2.77 0.76
6 8 3 3.2 0.82
-6 8 -4 17.4 1.51
6 8 4 20.92 1.61
-6 8 -5 2.94 0.72
6 8 5 4.15 0.87
6 8 6 27.4 1.88
-6 8 -6 22.43 1.75
-6 8 -7 27.37 2.01
6 8 7 36.28 2.22
6 8 8 8.83 1.1
-6 8 -8 8.92 0.97
6 8 9 14.46 1.26
-6 8 -9 9.48 1.02
-6 8 -10 6.52 0.84
6 8 10 8.71 1.05
-6 8 -11 16.91 1.31
-6 8 -12 4.83 0.7
-6 8 -13 1.28 0.5
-6 9 15 1.64 0.46
-6 9 14 1 0.46
-6 9 13 0.39 0.46
-6 9 12 6.02 0.75
-6 9 11 2.91 0.62
-6 9 10 8.99 0.9
-6 9 9 6.19 0.78
-6 9 8 9.01 0.92
-6 9 7 4.35 0.71
-6 9 6 1.95 0.59
-6 9 5 13.35 1.14
-6 9 4 5.64 0.8
-6 9 4 6.96 0.84
6 9 -3 9.91 0.97
-6 9 3 6.4 0.85
-6 9 2 2.46 0.64
6 9 -2 3.79 0.71
-6 9 1 2.59 0.63
-6 9 1 2.33 0.63
6 9 -1 4 0.72
-6 9 0 0.99 0.58
-6 9 0 0.85 0.53
-6 9 -1 1.41 0.55
-6 9 -2 2.88 0.63
-6 9 -3 6.65 0.8
-6 9 -4 6.82 0.79
7 0 0 0.41 0.37
7 0 -1 31.92 1.81
7 0 1 31.77 1.81
7 0 2 7.78 0.66
7 0 -2 7.22 0.66
7 0 -3 2.84 0.45
7 0 3 2.01 0.44
7 0 4 25.33 1.53
7 0 -4 25.13 1.49
7 0 5 25.29 1.54
7 0 -5 25.96 1.5
7 0 -6 12.76 0.88
7 0 6 11.7 0.92
7 0 -7 7.13 0.67
7 0 7 10.13 0.78
7 0 -8 0.21 0.33
7 0 8 0.54 0.39
7 0 -9 1.8 0.38
7 0 9 1.15 0.46
7 0 10 12.04 0.98
7 0 -10 14.69 0.94
7 0 -11 2.74 0.44
7 0 11 2.6 0.5
7 0 -12 1.59 0.37
7 0 -13 21.31 1.3
7 0 -14 6.06 0.6
7 0 -15 11.49 0.83
7 0 -16 18.62 1.18
7 0 -17 45.64 2.46
7 0 -18 0.86 0.35
7 0 -19 21.49 1.31
7 0 -20 22.74 1.36
7 0 -21 35.92 1.98
7 0 -22 10.03 0.75
7 0 -23 18.95 1.17
7 0 -24 50.55 2.66
7 0 -25 1.39 0.34
7 0 -26 28.8 1.61
7 0 -27 10.91 0.75
7 0 -28 39.02 2.07
7 0 -29 0.15 0.23
7 0 -30 24.46 1.35
7 0 -31 15.41 0.9
7 0 -32 19.55 1.09
7 0 -33 14.72 0.84
7 0 -34 7.5 0.48
7 1 -33 12.17 0.72
7 1 -32 29.54 1.56
-7 1 19 23.2 1.47
-7 1 18 17.5 1.2
-7 1 17 16.13 1.15
-7 1 16 6.68 0.71
-7 1 15 13.42 1.04
-7 1 14 10.75 0.92
-7 1 13 39.08 2.29
-7 1 12 12.67 1.03
7 -1 11 1.59 0.46
-7 1 11 0.86 0.49
7 -1 10 24.11 1.49
7 -1 9 75.54 3.93
7 -1 8 9.64 0.82
7 -1 7 27.26 1.62
7 -1 6 120 6.03
7 -1 5 112.97 5.68
7 -1 4 37.24 2.08
7 -1 3 60.64 3.17
7 1 -2 111.43 5.8
7 -1 2 120.13 5.7
7 1 -1 35.44 2.28
7 1 -1 27.72 2.92
7 1 0 15.14 1.16
7 -1 0 16.56 1.02
7 1 1 44.69 2.39
7 -1 -1 39.28 2.18
7 1 2 90.79 6.76
7 -1 -2 121.91 5.82
7 -1 -3 53.84 2.83
7 -1 -4 29.01 1.65
7 -1 -5 119.62 5.96
7 -1 -6 123.17 6.13
7 -1 -7 19.71 1.22
7 -1 -8 7.8 0.66
7 -1 -9 86.94 4.41
7 -1 -10 26.38 1.53
7 -1 -11 1.07 0.37
7 -1 -12 14.03 0.95
7 -1 -13 43.99 2.36
7 -1 -14 13.37 0.91
7 -1 -15 14.16 0.95
7 -1 -16 7.5 0.63
7 -1 -17 19.82 1.21
7 -1 -18 20.37 1.24
7 -1 -19 29.44 1.66
7 -1 -20 24.96 1.44
7 -1 -21 34.04 1.88
7 -1 -22 11.08 0.78
7 -1 -23 49.54 2.6
7 -1 -24 12.51 0.83
7 -1 -25 5.09 0.48
7 -1 -26 22.23 1.28
7 -1 -27 32.31 1.75
7 -1 -28 3.99 0.4
7 -1 -29 4.74 0.42
7 -1 -30 19.66 1.11
7 -1 -31 5.87 0.44
7 -1 -32 28.49 1.5
7 -1 -33 12.41 0.72
7 2 -32 16.15 0.9
7 2 -31 0.98 0.22
7 2 -30 6.11 0.46
7 2 -29 3.23 0.34
-7 2 28 11.28 0.88
7 2 -28 14.3 0.83
-7 2 27 0.36 0.34
7 2 -27 0.82 0.27
-7 2 26 6.35 0.66
7 2 -26 7.56 0.57
7 2 -25 4.59 0.45
-7 2 25 4.03 0.57
7 2 -24 12.39 0.82
-7 2 24 10.74 0.92
7 2 -23 34.91 1.82
-7 2 23 29.46 1.9
7 2 -22 18.36 1.11
-7 2 22 16.85 1.24
7 2 -21 11.6 0.8
-7 2 21 9.63 0.91
7 2 -20 11.96 0.84
-7 2 20 11 0.96
7 2 -19 29.14 1.62
-7 2 19 26.32 1.76
7 2 -18 20.46 1.21
-7 2 18 17.74 1.35
7 2 -17 5.39 0.53
-7 2 17 4.22 0.68
7 2 -16 2.43 0.41
-7 2 16 2.15 0.58
7 2 -15 59.17 3.01
-7 2 15 53.55 3.19
7 2 -14 27.65 1.54
-7 2 14 22.84 1.71
7 2 -13 12.17 0.87
-7 2 13 12.43 1.1
7 2 -12 13.51 0.93
-7 2 12 13.25 1.17
7 2 -11 8.77 0.72
7 2 -10 33.98 1.92
7 -2 9 46.57 2.53
7 2 -9 46.98 2.52
7 -2 8 19.58 1.2
7 2 -8 17.47 1.17
7 2 -7 14.66 1.03
7 2 -7 14.03 1.15
7 2 -6 43.33 2.21
7 -2 6 39.81 2.18
7 2 -6 37.67 2.31
7 -2 5 32.58 1.83
7 2 -5 34.95 1.86
7 2 -5 31.25 1.98
7 -2 4 7.44 0.66
7 2 -4 7.8 0.69
7 2 -4 7.83 0.83
7 -2 3 50.68 2.55
7 2 -3 48.11 2.57
7 2 -3 45.19 2.7
7 -2 2 1.49 0.41
7 2 -2 0.54 0.37
7 2 -2 1.49 0.56
7 2 -2 1.03 0.88
7 -2 1 19.57 1.15
7 2 -1 18.6 1.19
7 2 -1 16.83 1.32
7 -2 0 33.97 1.79
7 2 0 31.46 1.84
7 2 0 31.94 2
7 2 1 20.03 1.26
7 -2 -1 19.69 1.17
7 2 1 18.71 1.38
7 2 2 1.26 0.44
7 -2 -2 0.4 0.32
7 2 2 1.68 0.58
7 2 2 1.87 1.02
7 2 3 48.15 2.6
7 -2 -3 49.63 2.5
7 2 3 44.58 2.71
7 2 4 7.85 0.76
7 -2 -4 7.47 0.64
7 2 4 9.03 0.91
7 2 4 9.73 1.58
7 2 5 30.47 1.88
7 -2 -5 35.7 1.79
7 2 5 29.94 2.01
7 -2 -6 44.94 2.2
7 2 6 38.65 2.3
7 2 6 38.48 2.42
7 -2 -7 16.31 1.03
7 2 7 17 1.18
7 2 8 19.01 1.31
7 -2 -8 18.3 1.13
7 2 9 41.49 2.62
7 -2 -9 51.39 2.52
7 -2 -10 35.87 1.84
7 2 10 29.14 1.97
7 -2 -11 8.61 0.67
7 -2 -12 14.28 0.93
7 -2 -13 13.41 0.89
7 -2 -14 28.47 1.6
7 -2 -15 68.86 3.52
7 -2 -16 3.16 0.41
7 -2 -17 4.88 0.49
7 -2 -18 21.71 1.27
7 -2 -19 32.4 1.77
7 -2 -20 11.23 0.77
7 -2 -21 12.43 0.82
7 -2 -22 20.47 1.2
7 -2 -23 37.57 2
7 -2 -24 13.01 0.83
7 -2 -25 6.32 0.51
7 -2 -26 7.48 0.55
7 -2 -27 0.72 0.24
7 -2 -28 14.99 0.88
7 -2 -29 2.16 0.27
7 -2 -30 6.5 0.46
7 -2 -31 1.19 0.2
7 -2 -32 16.08 0.88
-7 3 31 1.7 0.33
-7 3 30 1.52 0.37
-7 3 29 0.97 0.37
7 3 -29 1.57 0.23
-7 3 28 2.06 0.46
7 3 -28 3.03 0.3
-7 3 27 4.03 0.57
7 3 -27 5.53 0.42
-7 3 26 0.38 0.4
7 3 -26 0.45 0.22
-7 3 25 2.49 0.53
7 3 -25 2.87 0.34
-7 3 24 7.77 0.81
7 3 -24 8.9 0.62
-7 3 23 9.92 0.94
7 3 -23 11.22 0.74
-7 3 22 18.74 1.45
7 3 -22 23.19 1.27
-7 3 21 42.91 2.63
7 3 -21 47.4 2.43
-7 3 20 8.38 0.92
7 3 -20 10.6 0.73
-7 3 19 20.5 1.53
7 3 -19 22.75 1.3
-7 3 18 3.27 0.68
7 3 -18 4.04 0.45
-7 3 17 24.42 1.79
7 3 -17 28.49 1.56
-7 3 16 34.12 2.32
7 3 -16 39.84 2.08
-7 3 15 6.39 0.88
7 3 -15 7.86 0.63
-7 3 14 15.61 1.33
7 3 -14 16.23 1.04
-7 3 13 12.66 1.16
7 3 -13 11.37 0.83
-7 3 12 3.71 0.77
7 3 -12 4.43 0.48
7 3 -12 4.37 0.68
7 3 -11 2.52 0.41
7 3 -11 3.58 0.63
7 3 -10 9.4 0.72
7 3 -10 8.39 0.9
7 3 -9 0.74 0.34
7 3 -9 0.41 0.51
7 3 -8 13.42 1.14
7 3 -8 13.57 0.93
7 3 -7 1.05 0.54
7 3 -7 1.51 0.36
7 -3 6 3.44 0.45
7 3 -6 3.53 0.46
7 3 -6 2.83 0.68
7 3 -6 1.73 1.09
7 3 -5 11.27 1.85
7 3 -5 13.18 0.93
7 -3 5 12.95 0.89
7 3 -5 13.65 1.16
7 -3 4 24.55 1.36
7 3 -4 22.91 1.39
7 3 -4 21.41 1.58
7 3 -3 13.58 2.04
7 -3 3 17.16 1.04
7 3 -3 16.69 1.09
7 3 -3 15.33 1.29
7 3 -2 5.22 0.55
7 -3 2 4.13 0.48
7 3 -2 4.52 0.75
7 3 -2 4.04 1.25
7 -3 1 3.58 0.43
7 3 -1 2.19 0.43
7 3 -1 2.74 0.68
7 3 -1 3.22 1.15
7 3 0 4.4 1.26
7 3 0 6.85 0.85
7 3 0 6.04 0.63
7 -3 0 6.9 0.57
7 3 1 3.45 0.51
7 3 1 3.43 0.69
7 3 1 2.08 1
7 -3 -1 2.05 0.38
7 3 2 3.73 0.57
7 -3 -2 4.66 0.46
7 3 2 4.92 0.79
7 3 2 3.79 1.17
7 3 3 13.35 2.01
7 3 3 16.72 1.15
7 -3 -3 16.28 1.01
7 3 3 16.61 1.34
7 3 4 19.6 2.43
7 3 4 23.89 1.51
7 -3 -4 24.11 1.36
7 3 4 23.77 1.67
7 3 5 11.41 1.11
7 3 5 10.54 0.95
7 3 6 2.92 0.55
7 3 6 3.31 0.73
7 3 6 1.84 1.03
7 -3 -6 3.86 0.41
7 3 7 3.1 0.55
7 3 7 4.33 0.76
7 3 8 13.88 1.23
7 -3 -8 14.31 0.89
7 3 9 0.91 0.6
7 -3 -9 1.02 0.29
7 -3 -10 10.87 0.74
7 -3 -11 2.52 0.35
7 -3 -12 5.26 0.47
7 -3 -13 12.82 0.82
7 -3 -14 18.15 1.07
7 -3 -15 8.19 0.61
7 -3 -16 41.42 2.18
7 -3 -17 31.12 1.68
7 -3 -18 4.62 0.43
7 -3 -19 25.34 1.4
7 -3 -20 10.89 0.72
7 -3 -21 50.69 2.6
7 -3 -22 22.75 1.26
7 -3 -23 12.1 0.75
7 -3 -24 9.01 0.6
7 -3 -25 3.28 0.33
7 -3 -26 0.84 0.21
7 -3 -27 5.82 0.42
7 -3 -28 3.42 0.3
7 -3 -29 1.53 0.21
-7 4 31 10.14 0.71
-7 4 30 1.87 0.38
-7 4 29 17.84 1.15
-7 4 28 0.43 0.39
-7 4 27 7.8 0.74
-7 4 26 2.57 0.51
-7 4 25 3.35 0.58
-7 4 24 8.68 0.84
-7 4 23 10.25 0.94
-7 4 22 2.33 0.59
-7 4 21 10.08 0.97
-7 4 20 3.03 0.63
-7 4 19 3 0.66
-7 4 18 15.94 1.39
7 4 -18 19.76 1.11
-7 4 17 1.15 0.6
7 4 -17 1.21 0.28
-7 4 16 2.43 0.7
7 4 -16 3.6 0.39
7 4 -16 3.04 0.6
7 4 -15 19.55 1.08
-7 4 15 17.85 1.44
-7 4 14 3.26 0.76
7 4 -14 3.79 0.41
7 4 -14 2.69 0.63
-7 4 13 2.04 0.7
7 4 -13 1.87 0.33
7 4 -13 1.76 0.59
7 4 -12 15.22 0.91
-7 4 12 12.6 1.29
7 4 -12 11.34 1.12
-7 4 11 3.39 0.85
7 4 -11 4.02 0.43
7 4 -11 2.72 0.68
7 4 -10 2.13 0.35
7 4 -10 1.2 0.62
7 4 -9 33.91 1.8
7 4 -9 28.38 2.03
7 4 -8 10.57 0.74
7 4 -8 7.02 0.94
7 4 -7 18.95 1.16
7 4 -7 17.32 1.44
7 4 -6 12.07 0.82
7 4 -6 8.62 1.04
7 4 -5 66.48 3.32
7 4 -5 57.18 3.55
7 4 -4 13.52 0.94
7 4 -4 11.31 1.17
7 4 -3 4.58 0.83
7 -4 3 6.12 0.53
7 4 -3 5.84 0.6
7 4 -2 4.29 0.78
7 -4 2 4.02 0.44
7 4 -2 4.64 0.55
7 4 -1 3.21 0.49
7 -4 1 2.72 0.38
7 4 -1 3.67 0.74
7 4 0 0.02 0.39
7 -4 0 0.33 0.27
7 4 0 0.5 0.6
7 -4 -1 3.12 0.37
7 4 1 2.01 0.47
7 4 1 2.22 0.7
7 4 2 4.43 0.6
7 4 2 5.25 0.84
7 -4 -2 4.19 0.43
7 4 3 6.53 0.89
7 4 3 5.42 0.64
7 -4 -3 5.18 0.47
7 4 4 12.47 1.17
7 -4 -4 12.42 0.78
7 4 4 10.95 0.95
7 4 5 55.93 3.71
7 -4 -5 71.32 3.4
7 4 6 10.79 1.15
7 -4 -6 12.73 0.79
7 4 7 19.52 1.56
7 -4 -7 20.55 1.16
7 4 8 9.99 1.08
7 -4 -8 10.38 0.68
7 4 9 32.19 2.2
7 -4 -9 34.88 1.81
7 4 10 2.14 0.72
7 -4 -10 2.68 0.33
7 -4 -11 4.32 0.39
7 -4 -12 15.41 0.91
7 -4 -13 2.1 0.28
7 -4 -14 4 0.37
7 -4 -15 20.66 1.14
7 -4 -16 3.76 0.35
7 -4 -17 0.76 0.22
7 -4 -18 20.17 1.11
7 -4 -19 3.71 0.34
-7 5 29 7.78 0.63
-7 5 28 5.1 0.55
-7 5 27 1.15 0.4
-7 5 26 3.77 0.55
-7 5 25 2.96 0.55
-7 5 24 17.38 1.25
-7 5 23 6.59 0.75
-7 5 22 2 0.59
-7 5 21 20.17 1.44
-7 5 21 19.99 1.45
-7 5 20 12.74 1.13
-7 5 20 13.91 1.16
-7 5 19 9.36 0.97
-7 5 19 9.59 1
-7 5 18 5.82 0.83
-7 5 18 6.3 0.84
7 5 -18 4.53 0.64
-7 5 17 0.92 0.62
-7 5 17 0.97 0.62
7 5 -17 0.36 0.5
7 5 -16 23.75 1.67
-7 5 16 26.86 1.85
-7 5 16 29.65 1.86
-7 5 15 7.79 0.95
-7 5 15 7.15 0.91
7 5 -15 5.5 0.8
-7 5 14 3.2 0.75
-7 5 14 3.47 0.73
7 5 -14 1.97 0.64
-7 5 13 2.04 0.72
-7 5 13 1.9 0.67
7 5 -13 0.86 0.58
-7 5 12 0.44 0.65
-7 5 12 0.69 0.59
7 5 -12 0.46 0.59
7 5 -11 9.21 1.04
-7 5 11 12.02 1.11
-7 5 11 10.76 1.18
7 5 -10 10.3 1.12
-7 5 10 12.64 1.17
-7 5 10 13.24 1.3
7 5 -9 9.62 1.04
-7 5 9 9.07 1.17
-7 5 9 8.98 1.01
-7 5 8 2.19 0.65
7 5 -8 1.7 0.68
-7 5 7 0.43 0.59
7 5 -7 0.55 0.65
-7 5 6 0.52 0.59
7 5 -6 0.44 0.63
7 5 -5 26.16 1.92
-7 5 5 29.34 1.94
7 5 -4 0.4 0.65
7 5 -3 18.83 1.53
7 5 -2 23.55 1.76
7 5 -1 0.28 0.63
7 5 0 0.36 0.61
7 5 1 0.56 0.64
7 5 2 25.87 1.85
7 5 3 15.75 1.38
7 5 4 1.74 0.72
7 5 5 29.48 2.03
7 5 6 1.09 0.67
7 5 7 1 0.63
7 5 8 3.86 0.81
7 5 9 9.07 1.03
7 5 10 11.21 1.14
-7 6 26 2.55 0.41
-7 6 25 4.3 0.53
-7 6 24 6.81 0.67
-7 6 23 1.97 0.47
-7 6 22 1.28 0.46
-7 6 22 1.07 0.42
-7 6 21 0.54 0.46
-7 6 21 0.51 0.46
-7 6 20 1 0.52
-7 6 20 1.16 0.51
-7 6 19 4.77 0.7
-7 6 19 4.76 0.7
-7 6 18 0.47 0.52
-7 6 18 0.6 0.53
7 6 -18 0.69 0.44
7 6 -17 10.25 0.92
-7 6 17 10.31 1
-7 6 17 11.67 1.06
-7 6 16 4.25 0.72
-7 6 16 4.61 0.74
7 6 -16 3.93 0.65
-7 6 15 0.28 0.57
-7 6 15 -0.35 0.53
7 6 -15 1.29 0.5
-7 6 14 9.07 0.95
7 6 -14 10.61 1.02
-7 6 14 13.17 1.13
-7 6 14 12.21 1.11
-7 6 13 8.63 0.93
7 6 -13 10.52 1.02
-7 6 13 11.4 1.11
-7 6 13 10.65 1.05
-7 6 12 1.08 0.51
-7 6 12 0.44 0.63
-7 6 12 1.06 0.63
7 6 -12 0.98 0.61
-7 6 11 1.34 0.57
-7 6 11 1.81 0.69
-7 6 11 1.73 0.62
7 6 -11 0.56 0.61
7 6 -10 7.7 0.94
-7 6 10 7.08 0.96
-7 6 10 7.18 0.91
-7 6 9 2.61 0.77
-7 6 9 1.21 0.62
7 6 -9 2.97 0.74
-7 6 8 2.5 0.76
-7 6 8 2.2 0.67
7 6 -8 2.57 0.74
-7 6 7 4.12 0.76
7 6 -7 3.06 0.76
-7 6 6 6.44 0.97
-7 6 6 5.93 0.86
7 6 -6 5.22 0.88
7 6 -5 18.31 1.44
-7 6 5 16.21 1.39
7 6 -4 18.77 1.51
-7 6 4 19.01 1.51
7 6 -3 7.94 1
7 6 -2 2.15 0.73
7 6 -1 15.91 1.37
7 6 0 8.03 1.01
7 6 1 13.4 1.26
7 6 2 3.38 0.79
7 6 3 8.63 1.02
7 6 4 19.52 1.54
7 6 5 20.29 1.56
7 6 6 6.4 0.91
7 6 7 4.64 0.82
7 6 8 3.33 0.73
7 6 9 3.05 0.75
-7 6 -10 7.05 0.88
7 6 10 9.02 0.99
-7 6 -11 2.48 0.62
-7 6 -12 1.56 0.54
-7 6 -13 8.81 0.88
-7 6 -14 10.35 0.92
-7 6 -15 0.27 0.39
-7 7 17 3.59 0.55
-7 7 16 4.07 0.6
-7 7 15 4.37 0.67
-7 7 14 0.11 0.45
7 7 -14 -0.18 0.45
-7 7 13 2.72 0.57
7 7 -13 2.88 0.6
-7 7 12 1.16 0.44
-7 7 12 0.9 0.5
7 7 -12 0.82 0.51
-7 7 11 0.03 0.4
-7 7 11 0.06 0.5
7 7 -11 -0.06 0.52
-7 7 10 1.45 0.5
-7 7 10 2.7 0.64
-7 7 10 3.11 0.63
7 7 -10 2.87 0.64
-7 7 9 0.03 0.44
-7 7 9 0.07 0.52
-7 7 9 0.5 0.51
7 7 -9 0.25 0.55
-7 7 8 13.64 1.22
-7 7 8 15.86 1.3
-7 7 8 16.35 1.26
-7 7 7 2.25 0.6
-7 7 7 3.76 0.74
-7 7 7 3.82 0.71
7 7 -7 3.88 0.73
7 7 -6 7.54 0.89
-7 7 6 5.73 0.81
-7 7 6 6.94 0.9
-7 7 6 7.62 0.86
-7 7 5 1.77 0.57
-7 7 5 2.29 0.72
-7 7 5 1.53 0.58
7 7 -5 3.19 0.71
7 7 -4 6.48 0.88
-7 7 4 6.33 0.87
-7 7 4 6.37 0.83
-7 7 3 2.35 0.72
-7 7 3 2.5 0.65
7 7 -3 2.85 0.7
7 7 -2 40.43 2.33
-7 7 2 36.59 2.24
-7 7 2 32.86 2.28
-7 7 1 3.07 0.66
-7 7 1 4.05 0.81
-7 7 1 4.19 0.71
-7 7 0 1.52 0.56
7 7 0 0.39 0.61
-7 7 -1 3.9 0.73
7 7 1 5.54 0.82
7 7 2 37.6 2.22
-7 7 -2 30.86 2.11
-7 7 -3 1.34 0.54
7 7 3 3.86 0.74
-7 7 -4 5.1 0.77
7 7 4 8.64 0.93
-7 7 -5 1.92 0.56
7 7 5 1.73 0.63
-7 7 -6 6.28 0.78
-7 7 -7 3.78 0.65
-7 7 -8 17.13 1.27
-7 7 -9 0.86 0.45
-7 7 -10 2.15 0.49
-7 7 -11 0.02 0.41
-7 7 -12 1.47 0.43
-7 8 11 1 0.33
-7 8 10 4.29 0.52
-7 8 9 5.66 0.6
-7 8 9 5.48 0.58
-7 8 8 6.71 0.65
-7 8 8 6.87 0.65
-7 8 7 0.84 0.42
-7 8 7 1.41 0.4
-7 8 6 19.88 1.31
-7 8 6 21.02 1.31
-7 8 5 12.82 0.96
-7 8 5 13.25 0.97
-7 8 4 6.77 0.67
-7 8 4 6.72 0.66
-7 8 3 4.23 0.58
-7 8 3 4.44 0.58
-7 8 2 5.31 0.63
-7 8 2 5.79 0.61
-7 8 1 1.49 0.45
-7 8 1 1.5 0.41
-7 8 0 -0.15 0.38
-7 8 0 0.33 0.35
-7 8 -1 1.67 0.45
-7 8 -1 2.33 0.46
-7 8 -2 4.92 0.6
-7 8 -2 4.94 0.58
-7 8 -3 4.51 0.56
-7 8 -3 5.3 0.57
-7 8 -4 5.75 0.59
-7 8 -4 6.08 0.61
-7 8 -5 12.2 0.86
-7 8 -5 10.38 0.82
-7 8 -6 17.89 1.11
-7 8 -6 16.38 1.08
8 0 0 7.23 0.65
8 0 -1 11.11 0.78
8 0 1 7.32 0.71
8 0 -2 4.45 0.53
8 0 2 4.11 0.55
8 0 -3 47.93 2.45
8 0 3 42.48 2.45
8 0 4 0.16 0.38
8 0 -4 0.1 0.33
8 0 5 2.43 0.46
8 0 -5 2.02 0.4
8 0 6 2.27 0.44
8 0 -6 1.47 0.37
8 0 7 1.97 0.46
8 0 -7 2.81 0.4
8 0 -8 14.02 0.92
8 0 -9 1.57 0.37
8 0 -10 28.37 1.6
8 0 -11 0.46 0.3
8 0 -12 11.93 0.81
8 0 -13 0.8 0.3
8 0 -14 5.69 0.52
8 0 -15 3.02 0.39
8 0 -16 27.44 1.53
8 0 -17 1.03 0.29
8 0 -18 60.79 3.11
8 0 -19 20.46 1.19
8 0 -20 46.13 2.4
8 0 -21 5.25 0.45
8 0 -22 16.11 0.95
8 0 -23 2.53 0.31
8 0 -24 9.18 0.61
8 0 -25 0.18 0.19
8 0 -26 1.27 0.22
8 0 -27 5.95 0.42
8 1 -26 20.52 1.12
8 1 -25 1.95 0.26
8 -1 7 24.63 1.49
8 -1 6 5.93 0.63
8 -1 5 8.39 0.73
8 -1 4 0.43 0.38
8 -1 3 41.78 2.28
8 -1 2 0.66 0.39
8 -1 1 44.42 2.4
8 -1 0 30.79 1.75
8 -1 -1 45.73 2.45
8 -1 -2 1.17 0.4
8 -1 -3 44.64 2.39
8 -1 -4 0.14 0.32
8 -1 -5 6.22 0.57
8 -1 -6 8.19 0.65
8 -1 -7 29.36 1.64
8 -1 -8 3.51 0.43
8 -1 -9 3.86 0.43
8 -1 -10 3.44 0.41
8 -1 -11 15.29 0.96
8 -1 -12 29.04 1.61
8 -1 -13 2.24 0.36
8 -1 -14 19.25 1.14
8 -1 -15 7.7 0.59
8 -1 -16 0.49 0.25
8 -1 -17 0.24 0.23
8 -1 -18 4.81 0.44
8 -1 -19 4.44 0.42
8 -1 -20 24.67 1.36
8 -1 -21 2 0.29
8 -1 -22 29.54 1.57
8 -1 -23 10.25 0.65
8 -1 -24 0.45 0.2
8 -1 -25 2.31 0.26
8 -1 -26 20.69 1.11
8 2 -25 8.83 0.56
8 2 -24 1.53 0.24
8 2 -23 1.9 0.26
8 2 -22 21.13 1.18
8 2 -21 22 1.23
8 2 -20 12.99 0.81
8 2 -19 7.58 0.56
-8 2 18 18.99 1.3
8 2 -18 23.51 1.25
-8 2 17 12.31 0.96
8 2 -17 14.89 0.89
-8 2 16 12.9 1.02
8 2 -16 16.47 0.95
-8 2 15 6.83 0.7
8 2 -15 7.69 0.59
-8 2 14 3.23 0.55
8 2 -14 3.81 0.42
-8 2 13 23.06 1.57
8 2 -13 26.66 1.45
-8 2 12 4.53 0.65
8 2 -12 6.25 0.53
-8 2 11 0.77 0.49
8 2 -11 0.47 0.28
-8 2 10 23.94 1.65
8 2 -10 27.11 1.5
-8 2 9 4.76 0.7
8 2 -9 4.87 0.51
-8 2 8 0.37 0.5
8 2 -8 0.32 0.28
8 2 -7 17.18 1.09
8 2 -6 0.21 0.31
8 2 -5 7.25 0.65
8 -2 5 7.29 0.65
8 -2 4 39.75 2.12
8 2 -4 37.56 2.13
8 2 -3 23.57 1.42
8 -2 3 23.15 1.39
8 2 -2 20.32 1.24
8 -2 2 17.92 1.17
8 2 -1 7.44 0.7
8 -2 1 7.93 0.66
8 2 0 14.34 1.03
8 -2 0 14.76 0.97
8 -2 -1 8.31 0.66
8 2 1 7.34 0.72
8 -2 -2 20.52 1.16
8 2 2 16.33 1.21
8 -2 -3 24.46 1.38
8 2 3 22.12 1.46
8 2 4 38.28 2.2
8 -2 -4 38.85 2.08
8 -2 -5 6.47 0.55
8 2 5 5.61 0.67
8 2 6 0.05 0.38
8 -2 -6 -0.07 0.27
8 -2 -7 18.75 1.12
8 -2 -8 0.54 0.28
8 -2 -9 5.35 0.48
8 -2 -10 27.25 1.51
8 -2 -11 0.62 0.27
8 -2 -12 6.2 0.5
8 -2 -13 27.43 1.51
8 -2 -14 3.97 0.4
8 -2 -15 8.29 0.59
8 -2 -16 16.77 0.98
8 -2 -17 15.28 0.91
8 -2 -18 24.16 1.32
8 -2 -19 8.31 0.56
8 -2 -20 12.55 0.76
8 -2 -21 21.22 1.16
8 -2 -22 22.42 1.21
8 -2 -23 1.47 0.22
8 -2 -24 1.69 0.23
-8 3 23 14.86 0.93
-8 3 22 26.34 1.51
8 3 -21 4.53 0.37
-8 3 21 2.99 0.48
8 3 -20 33.64 1.63
-8 3 20 25.68 1.72
8 3 -19 1.57 0.25
-8 3 19 1.29 0.42
8 3 -18 11.94 0.71
-8 3 18 8.81 0.84
8 3 -17 4.24 0.38
-8 3 17 2.68 0.51
8 3 -16 0.63 0.23
-8 3 16 0.76 0.44
8 3 -15 14.67 0.87
-8 3 15 12.11 1.03
8 3 -14 29.47 1.59
-8 3 14 27.49 1.78
8 3 -13 11.87 0.77
-8 3 13 10.86 0.99
8 3 -12 2.47 0.36
-8 3 12 2.99 0.6
8 3 -11 0.31 0.26
-8 3 11 1.17 0.54
8 3 -10 1.81 0.33
-8 3 10 2.05 0.61
8 3 -9 17.17 1.05
-8 3 9 15.91 1.29
8 3 -8 9.89 0.73
-8 3 8 10.17 1
8 3 -7 32.36 1.81
8 3 -6 46.59 2.5
8 3 -5 11.19 0.83
8 3 -4 8.9 0.85
8 3 -4 9.29 0.74
8 3 -3 90.94 5.05
8 3 -3 104.46 5
8 3 -2 16.2 1.18
8 -3 2 13.75 0.94
8 3 -2 15.53 1.06
8 -3 1 37.25 1.84
8 3 -1 28.95 1.87
8 3 0 8.93 0.78
8 -3 0 9.59 0.7
8 3 1 36.82 1.85
8 -3 -1 27.61 1.67
8 3 2 13.65 1.07
8 -3 -2 15.81 0.95
8 3 3 84.62 4.97
8 -3 -3 107.72 4.9
8 -3 -4 9.74 0.7
8 -3 -5 11.62 0.77
8 -3 -6 48.32 2.5
8 -3 -7 31.83 1.71
8 -3 -8 9.11 0.64
8 -3 -9 17.17 1.01
8 -3 -10 2.12 0.3
8 -3 -11 0.62 0.23
8 -3 -12 2.55 0.31
8 -3 -13 11.54 0.72
8 -3 -14 32.11 1.69
8 -3 -15 13.7 0.81
8 -3 -16 0.52 0.21
8 -3 -17 3.52 0.32
8 -3 -18 11.49 0.69
8 -3 -19 1.27 0.21
8 -3 -20 34.51 1.76
8 -3 -21 4.42 0.34
-8 4 23 5.07 0.48
-8 4 22 10.1 0.74
-8 4 21 2.83 0.45
-8 4 20 1.59 0.41
-8 4 19 0.58 0.37
-8 4 18 0.22 0.39
-8 4 17 3.89 0.58
-8 4 16 0.52 0.45
-8 4 15 5.79 0.69
-8 4 14 1.66 0.51
-8 4 13 2.77 0.6
-8 4 12 1.25 0.53
-8 4 11 0.34 0.5
-8 4 10 3.67 0.68
-8 4 9 7 0.85
-8 4 8 2.44 0.64
8 4 -8 2.19 0.49
-8 4 7 29.35 1.87
8 4 -7 25.71 1.65
-8 4 6 8.07 0.94
8 4 -6 7.1 0.77
8 4 -5 4.42 0.64
8 4 -4 92.38 4.81
8 4 -3 13.24 1.09
8 4 -2 51.17 2.87
8 4 -1 21.81 1.5
8 4 0 33.64 2.06
8 4 1 19.37 1.39
-8 5 21 8.98 0.66
-8 5 20 15.11 0.98
-8 5 19 3.18 0.46
-8 5 18 0.89 0.38
-8 5 17 2.86 0.5
-8 5 16 2.39 0.49
-8 5 15 1.21 0.44
-8 5 14 0.59 0.43
-8 5 13 6.23 0.7
-8 5 12 9.97 0.91
-8 5 11 5.04 0.69
-8 5 10 3.12 0.61
8 5 -10 3.09 0.48
-8 5 9 11.08 0.98
8 5 -9 9.5 0.82
-8 5 8 0.4 0.52
8 5 -8 0.18 0.4
-8 5 7 6.54 0.8
8 5 -7 5.7 0.67
-8 5 6 14.92 1.22
8 5 -6 15.14 1.12
-8 5 5 9.77 0.98
8 5 -5 9.96 0.9
-8 5 4 50.44 3.04
8 5 -4 55.01 2.94
8 5 -3 23.93 1.56
8 5 -2 55.72 3.08
8 5 -1 14.38 1.15
8 5 0 5.07 0.73
8 5 1 15.56 1.2
-8 5 -12 8.52 0.73
-8 6 17 3.56 0.4
-8 6 16 3.27 0.41
-8 6 15 4.96 0.54
-8 6 14 2.7 0.43
-8 6 13 8.1 0.69
-8 6 12 5.54 0.6
-8 6 11 3.01 0.52
-8 6 10 1.83 0.46
-8 6 9 0.37 0.42
-8 6 8 1.89 0.48
-8 6 7 1.51 0.49
-8 6 7 1.66 0.41
-8 6 6 7.24 0.73
-8 6 6 5.42 0.61
-8 6 5 5.82 0.67
-8 6 5 4.3 0.56
-8 6 4 26.5 1.83
8 6 -4 34.47 1.85
-8 6 3 16.03 1.27
8 6 -3 21.58 1.33
-8 6 2 13.8 1.15
8 6 -2 18.54 1.21
-8 6 1 2.17 0.46
-8 6 1 2.65 0.56
-8 6 0 6.46 0.68
-8 6 0 7.36 0.78
-8 6 -1 1.93 0.45
-8 6 -1 1.92 0.55
-8 6 -2 9.2 0.8
-8 6 -3 12.24 0.93
-8 6 -4 23.79 1.48
-8 6 -5 4.66 0.56
-8 6 -6 7.04 0.67
-8 6 -7 2.16 0.4
-8 7 2 6.27 0.56
-8 7 1 1.94 0.34
-8 7 0 -0.06 0.25
-8 7 -1 1.75 0.33
-8 7 -2 4.77 0.47
-8 7 -3 0.22 0.26
-8 7 -4 3.03 0.38
-8 7 -5 1.35 0.28
9 0 0 0.11 0.28
9 0 -1 0.01 0.26
9 0 1 0.28 0.28
9 0 -2 1.23 0.34
9 0 -3 25.89 1.47
9 0 -4 12.54 0.83
9 0 -5 1.3 0.31
9 0 -6 12.43 0.81
9 0 -7 2.02 0.33
9 0 -8 0.19 0.24
9 0 -9 2.85 0.34
9 0 -10 -0.04 0.22
9 0 -11 1.45 0.28
9 0 -12 12.96 0.8
9 0 -13 14.94 0.88
9 0 -14 -0.03 0.19
9 0 -15 2.75 0.3
9 0 -16 0.21 0.19
9 0 -17 6.28 0.45
9 1 -16 32.16 1.68
9 1 -15 0.37 0.21
9 1 -14 11.59 0.72
9 1 -13 4.65 0.41
9 1 -12 -0.02 0.21
9 -1 0 0.67 0.31
9 -1 -1 16.11 0.99
9 -1 -2 23.27 1.33
9 -1 -3 3.39 0.4
9 -1 -4 6.03 0.51
9 -1 -5 16.73 1.01
9 -1 -6 4.06 0.41
9 -1 -7 3.95 0.39
9 -1 -8 3.88 0.39
9 -1 -9 0.53 0.24
9 -1 -10 4.82 0.42
9 -1 -11 2.94 0.32
9 -1 -12 0.11 0.2
9 -1 -13 4.79 0.4
9 -1 -14 11.33 0.69
9 -1 -15 0.62 0.21
9 -1 -16 31.48 1.63
9 2 -12 7.16 0.53
9 2 -11 1.98 0.3
9 2 -10 2.15 0.31
9 2 -9 5.41 0.46
9 2 -8 -0.11 0.24
9 2 -7 4.1 0.41
9 2 -6 7.47 0.58
9 2 -5 6.83 0.56
9 2 -4 4.33 0.45
9 2 -3 0.12 0.26
9 2 -2 4.31 0.46
-9 2 1 7.41 0.65
-9 2 0 0.22 0.34
-9 2 -1 6.64 0.63
9 -2 -2 4.41 0.42
9 -2 -3 0.38 0.24
9 -2 -4 4.84 0.43
9 -2 -5 7.4 0.54
9 -2 -6 6.24 0.49
9 -2 -7 4.33 0.39
9 -2 -8 -0.02 0.2
9 -2 -9 5.26 0.42
9 -2 -10 1.63 0.26
9 -2 -11 2.18 0.27
9 -2 -12 7.38 0.5
-9 3 9 4.3 0.44
-9 3 8 8.64 0.65
-9 3 7 0.64 0.34
-9 3 6 5.31 0.53
-9 3 5 2.03 0.41
-9 3 4 5.92 0.58
-9 3 3 10.55 0.81
-9 3 2 17.67 1.14
-9 3 1 -0.02 0.37
-9 3 0 0.2 0.37
-9 3 -1 1.29 0.42
-9 4 8 5.44 0.49
-9 4 7 0.54 0.3
-9 4 6 4.9 0.5
-9 4 5 1.19 0.33
-9 4 4 1.04 0.36
-9 4 3 41.78 2.26
-9 4 2 7.9 0.67
-9 4 1 5.53 0.56
-9 4 0 0.23 0.34
-9 4 -1 6.25 0.61
-9 4 -2 8.28 0.71
-9 4 -3 40.42 2.2
-9 4 -4 1.49 0.38
-9 5 0 1.31 0.28
-9 5 -1 2.58 0.34
-9 5 -2 12.77 0.81

_iucr_refine_fcf_details         
;
data_prd1388_auto_CCDC1
_computing_structure_refinement   'olex2.refine 1.5 (Bourhis et al., 2015)'
_shelx_refln_list_code            4
loop_
  _space_group_symop_id
  _space_group_symop_operation_xyz
  1  x,y,z
  2  x+1/2,-y+1/2,-z
  3  -x,y+1/2,-z+1/2
  4  -x+1/2,-y,z+1/2

_space_group_crystal_system       orthorhombic
_space_group_IT_number            19
_space_group_name_H-M_alt         'P 21 21 21'
_space_group_name_Hall            ' P 2ac 2ab'
_symmetry_space_group_name_H-M    'P 21 21 21'
_symmetry_space_group_name_Hall   ' P 2ac 2ab'
_symmetry_Int_Tables_number       19
_cell_length_a                    7.8893(2)
_cell_length_b                    9.6176(2)
_cell_length_c                    41.2385(7)
_cell_angle_alpha                 90
_cell_angle_beta                  90
_cell_angle_gamma                 90
_cell_volume                      3129.02(12)
loop_
  _refln_index_h
  _refln_index_k
  _refln_index_l
  _refln_F_squared_calc
  _refln_F_squared_meas
  _refln_F_squared_sigma
  _refln_F_squared_weight
  _refln_observed_status
-9 -4 -8 119.589 89.024 8.019 71.095 o
-9 -4 -7 14.260 8.837 4.909 487.690 o
-9 -4 -6 105.871 80.187 8.182 79.728 o
-9 -4 -5 28.259 19.474 5.400 322.023 o
-9 -4 -4 19.580 17.019 5.891 328.332 o
-9 -4 -3 816.344 683.719 36.984 2.480 o
-9 -4 -2 137.310 129.281 10.964 46.544 o
-9 -4 -1 112.397 90.497 9.164 68.206 o
-9 -3 -9 102.651 70.368 7.200 91.724 o
-9 -3 -8 176.915 141.391 10.637 37.502 o
-9 -3 -7 5.263 10.473 5.564 453.205 o
-9 -3 -6 94.992 86.897 8.673 80.682 o
-9 -3 -5 28.903 33.220 6.710 226.527 o
-9 -3 -4 81.865 96.879 9.492 79.204 o
-9 -3 -3 160.939 172.648 13.255 32.817 o
-9 -3 -2 279.099 289.165 18.656 14.048 o
-9 -3 -1 5.630 -0.327 6.055 414.418 o
-9 -2 -12 103.252 117.171 8.673 68.868 o
-9 -2 -11 35.592 32.402 4.909 292.174 o
-9 -2 -10 30.874 35.184 5.073 297.258 o
-9 -2 -9 68.561 88.533 7.528 108.770 o
-9 -2 -8 0.978 -1.800 3.928 1024.540 o
-9 -2 -7 72.454 67.095 6.710 125.384 o
-9 -2 -6 93.604 122.245 9.492 67.729 o
-9 -2 -5 115.444 111.771 9.164 62.541 o
-9 -2 -4 73.890 70.859 7.364 113.846 o
-9 -2 -3 5.045 1.964 4.255 780.468 o
-9 -2 -2 71.714 70.532 7.528 114.109 o
-9 -2 -1 109.472 121.263 10.637 56.613 o
-9 -1 -16 436.096 526.290 27.493 5.879 o
-9 -1 -15 4.274 6.055 3.437 1074.350 o
-9 -1 -14 150.865 189.667 11.783 35.722 o
-9 -1 -13 58.407 76.096 6.710 136.822 o
-9 -1 -12 0.281 -0.327 3.437 1360.810 o
-8 -7 -2 157.199 102.607 9.164 49.991 o
-8 -7 -1 41.674 31.748 5.564 242.044 o
-8 -6 -17 84.392 58.258 6.546 119.125 o
-8 -6 -16 74.068 53.513 6.710 131.422 o
-8 -6 -15 112.862 81.169 8.837 71.905 o
-8 -6 -14 52.727 44.185 7.037 160.764 o
-8 -6 -13 155.798 132.554 11.292 41.156 o
-8 -6 -12 95.652 90.661 9.819 71.846 o
-8 -6 -11 49.201 49.258 8.510 132.048 o
-8 -6 -10 25.479 29.948 7.528 203.853 o
-8 -6 -9 3.148 6.055 6.873 324.644 o
-8 -6 -8 40.967 30.929 7.855 167.547 o
-8 -6 -7 31.779 26.210 5.146 308.278 o
-8 -6 -6 138.411 103.070 14.892 37.861 o
-8 -6 -5 98.545 82.457 12.437 57.460 o
-8 -6 -4 489.420 506.706 65.213 2.499 o
-8 -6 -3 270.174 312.377 45.412 5.639 o
-8 -6 -2 231.895 268.359 38.784 7.628 o
-8 -6 -1 38.119 39.060 5.817 231.806 o
-8 -5 -21 190.610 146.955 10.801 34.332 o
-8 -5 -20 293.645 247.271 16.037 15.561 o
-8 -5 -19 50.027 52.040 7.528 148.527 o
-8 -5 -18 13.559 14.565 6.219 330.790 o
-8 -5 -17 56.444 46.803 8.182 131.693 o
-8 -5 -16 26.306 39.112 8.019 177.994 o
-8 -5 -15 22.687 19.801 7.200 233.737 o
-8 -5 -14 12.576 9.655 7.037 279.914 o
-8 -5 -13 97.897 101.952 11.455 59.657 o
-8 -5 -12 169.966 163.156 14.892 29.515 o
-8 -5 -11 57.114 82.478 11.292 79.879 o
-8 -5 -10 61.895 50.756 6.173 159.263 o
-8 -5 -9 177.912 167.088 12.928 31.377 o
-8 -5 -8 11.677 4.511 5.188 484.023 o
-8 -5 -7 93.871 99.409 8.406 79.622 o
-8 -5 -6 240.427 246.129 13.502 20.324 o
-8 -5 -5 145.630 161.585 10.848 41.277 o
-8 -5 -4 841.936 865.697 37.393 2.131 o
-8 -5 -3 251.494 391.608 25.529 10.533 o
-8 -5 -2 759.446 911.843 50.403 1.976 o
-8 -5 -1 220.270 235.325 18.819 18.096 o
-8 -4 -23 94.359 82.969 7.855 88.185 o
-8 -4 -22 203.793 165.284 12.110 29.232 o
-8 -4 -21 55.498 46.312 7.364 148.412 o
-8 -4 -20 32.163 26.020 6.710 227.330 o
-8 -4 -19 7.830 9.492 6.055 381.285 o
-8 -4 -18 7.002 3.600 6.382 362.719 o
-8 -4 -17 65.229 63.659 9.492 98.755 o
-8 -4 -16 6.784 8.510 7.364 273.474 o
-8 -4 -15 98.768 94.752 11.292 61.394 o
-8 -4 -14 29.463 27.166 8.346 171.814 o
-8 -4 -13 58.468 45.330 9.819 105.414 o
-8 -4 -12 13.547 20.456 8.673 185.875 o
-8 -4 -11 11.276 5.564 8.182 220.467 o
-8 -4 -10 81.231 60.059 11.128 75.677 o
-8 -4 -9 117.763 114.553 13.910 43.274 o
-8 -4 -8 20.151 37.455 6.367 260.166 o
-8 -4 -7 497.264 448.767 29.784 5.387 o
-8 -4 -6 117.425 123.058 9.748 57.325 o
-8 -4 -5 54.463 72.332 10.473 91.702 o
-8 -4 -4 1497.290 1511.770 78.714 0.652 o
-8 -4 -3 159.484 216.669 17.838 23.772 o
-8 -4 -2 695.032 837.383 46.967 2.315 o
-8 -4 -1 266.014 356.915 24.547 10.954 o
-8 -3 -23 294.493 243.180 15.219 16.015 o
-8 -3 -22 563.908 431.047 24.711 5.297 o
-8 -3 -21 71.848 67.033 12.601 66.948 o
-8 -3 -20 478.226 497.527 65.132 2.537 o
-8 -3 -19 27.674 24.660 3.516 463.675 o
-8 -3 -18 161.304 177.714 25.611 16.546 o
-8 -3 -17 50.773 62.755 12.764 73.280 o
-8 -3 -16 7.437 11.040 3.336 941.677 o
-8 -3 -15 187.277 224.543 20.947 18.450 o
-8 -3 -14 431.945 468.443 19.405 7.344 o
-8 -3 -13 150.144 188.361 9.947 39.440 o
-8 -3 -12 39.551 43.004 5.052 251.377 o
-8 -3 -11 8.660 9.647 7.037 290.404 o
-8 -3 -10 30.099 30.598 4.750 330.473 o
-8 -3 -9 231.556 273.139 13.326 20.095 o
-8 -3 -8 148.844 163.469 9.649 43.047 o
-8 -3 -7 476.333 529.563 29.620 5.217 o
-8 -3 -6 634.899 762.433 40.912 2.842 o
-8 -3 -5 201.082 183.121 13.583 26.684 o
-8 -3 -4 149.784 149.344 9.134 45.716 o
-8 -3 -3 1419.000 1607.580 110.626 0.533 o
-8 -3 -2 228.746 246.203 11.322 22.846 o
-8 -3 -1 529.246 551.266 67.914 2.249 o
-8 -2 -25 138.316 144.501 9.164 49.397 o
-8 -2 -24 21.250 25.038 3.928 480.117 o
-8 -2 -23 26.109 31.093 4.255 387.154 o
-8 -2 -22 320.303 345.787 19.310 11.331 o
-8 -2 -21 304.417 360.024 20.129 11.342 o
-8 -2 -20 209.273 212.578 13.255 24.669 o
-8 -2 -19 93.747 124.045 9.164 69.033 o
-8 -2 -18 367.921 353.111 36.984 6.160 o
-8 -2 -17 230.228 226.132 21.110 16.175 o
-8 -2 -16 205.848 245.892 29.211 11.841 o
-8 -2 -15 120.280 120.400 7.383 66.196 o
-8 -2 -14 41.231 59.210 5.463 209.260 o
-8 -2 -13 369.664 411.272 29.456 7.155 o
-8 -2 -12 90.805 93.126 14.074 50.330 o
-8 -2 -11 8.315 9.477 3.978 738.240 o
-8 -2 -10 405.914 421.761 25.938 7.169 o
-8 -2 -9 75.292 79.081 6.746 115.516 o
-8 -2 -8 11.558 5.530 3.998 711.732 o
-8 -2 -7 265.366 281.146 17.838 15.218 o
-8 -2 -6 1.548 3.437 5.073 597.599 o
-8 -2 -5 109.806 118.973 7.522 70.930 o
-8 -2 -4 579.026 633.171 24.590 4.286 o
-8 -2 -3 342.033 382.238 16.255 10.937 o
-8 -2 -2 307.463 312.987 19.638 12.158 o
-8 -2 -1 110.719 126.126 7.858 67.264 o
-8 -1 -26 299.542 335.804 18.328 12.503 o
-8 -1 -25 27.514 31.911 4.255 375.399 o
-8 -1 -7 436.057 403.063 24.384 7.101 o
-8 -1 -6 115.821 97.043 10.310 59.968 o
-8 -1 -5 110.639 137.300 11.946 48.980 o
-8 -1 -4 2.006 7.037 6.219 394.678 o
-8 -1 -3 613.910 683.719 37.312 3.253 o
-8 -1 -2 2.042 10.801 6.382 368.126 o
-8 -1 -1 691.915 726.921 39.275 2.760 o
-7 -8 -11 24.126 16.365 5.400 348.444 o
-7 -8 -10 95.443 70.205 8.510 86.529 o
-7 -8 -9 125.028 91.125 6.824 73.468 o
-7 -8 -8 154.635 111.132 7.522 54.016 o
-7 -8 -7 33.286 18.898 4.740 344.848 o
-7 -8 -6 422.871 334.919 15.159 9.557 o
-7 -8 -5 271.513 213.336 11.166 20.668 o
-7 -8 -4 124.590 110.375 7.694 65.260 o
-7 -8 -3 86.711 70.983 6.712 108.718 o
-7 -8 -2 122.367 91.120 7.172 73.277 o
-7 -8 -1 34.895 24.473 4.960 309.457 o
-7 -7 -17 78.512 58.749 9.001 96.817 o
-7 -7 -16 69.820 66.605 9.819 91.443 o
-7 -7 -15 98.266 71.514 10.964 67.611 o
-7 -7 -14 2.583 -0.573 5.207 574.881 o
-7 -7 -13 46.007 45.791 6.763 177.025 o
-7 -7 -12 24.902 15.868 4.537 423.247 o
-7 -7 -11 1.522 0.203 4.382 815.751 o
-7 -7 -10 44.687 42.338 4.856 242.969 o
-7 -7 -9 5.744 3.361 4.089 808.398 o
-7 -7 -8 304.056 250.866 12.499 16.505 o
-7 -7 -7 61.892 56.788 5.625 164.614 o
-7 -7 -6 124.343 114.519 7.060 66.951 o
-7 -7 -5 31.881 36.657 5.185 284.309 o
-7 -7 -4 105.859 104.612 8.118 73.549 o
-7 -7 -3 38.261 42.276 6.501 203.129 o
-7 -7 -2 648.210 602.686 30.118 3.639 o
-7 -7 -1 70.018 61.912 6.793 130.057 o
-7 -6 -26 60.660 41.730 6.710 157.606 o
-7 -6 -25 79.876 70.368 8.673 95.193 o
-7 -6 -24 157.247 111.444 10.964 43.941 o
-7 -6 -23 40.850 32.239 7.691 171.261 o
-7 -6 -22 15.323 19.151 5.076 421.137 o
-7 -6 -21 7.724 8.591 5.323 477.972 o
-7 -6 -20 15.906 17.687 5.959 336.812 o
-7 -6 -19 62.729 77.978 8.100 111.857 o
-7 -6 -18 12.240 9.697 4.643 543.592 o
-7 -6 -17 197.858 175.404 9.338 32.877 o
-7 -6 -16 80.903 69.584 6.614 116.090 o
-7 -6 -15 1.195 6.994 6.894 327.258 o
-7 -6 -14 199.770 184.460 13.464 26.896 o
-7 -6 -13 182.144 168.187 8.355 37.673 o
-7 -6 -12 18.486 14.747 4.811 444.655 o
-7 -6 -11 30.644 22.009 5.058 328.572 o
-7 -6 -10 121.438 119.956 8.843 60.009 o
-7 -6 -9 45.377 37.331 8.057 152.356 o
-7 -6 -8 34.312 39.570 6.804 203.980 o
-7 -6 -7 64.928 60.030 8.794 108.721 o
-7 -6 -6 87.981 96.062 8.500 83.303 o
-7 -6 -5 307.521 282.895 17.183 13.634 o
-7 -6 -4 245.692 309.142 17.473 15.677 o
-7 -6 -3 115.958 129.936 16.365 35.346 o
-7 -6 -2 42.377 35.184 11.946 89.767 o
-7 -6 -1 179.939 260.363 22.420 16.723 o
-7 -5 -29 176.176 127.318 10.310 39.646 o
-7 -5 -28 102.958 83.460 9.001 75.215 o
-7 -5 -27 20.933 18.819 6.546 275.128 o
-7 -5 -26 67.674 61.695 9.001 103.446 o
-7 -5 -25 78.962 48.440 9.001 100.085 o
-7 -5 -24 303.401 284.419 20.456 12.469 o
-7 -5 -23 113.944 107.844 12.274 50.629 o
-7 -5 -22 32.089 32.730 9.655 132.972 o
-7 -5 -21 338.422 328.621 16.721 11.793 o
-7 -5 -20 244.514 218.230 13.246 21.276 o
-7 -5 -19 147.514 155.021 11.394 40.319 o
-7 -5 -18 87.826 89.499 8.181 87.817 o
-7 -5 -17 10.882 11.801 5.394 435.919 o
-7 -5 -16 461.075 437.868 23.156 6.650 o
-7 -5 -15 118.852 111.530 10.124 57.271 o
-7 -5 -14 42.642 48.367 6.729 181.643 o
-7 -5 -13 26.320 25.413 6.129 272.711 o
-7 -5 -12 11.684 8.720 5.746 398.350 o
-7 -5 -11 197.525 175.514 10.973 30.845 o
-7 -5 -10 146.361 197.455 13.555 32.596 o
-7 -5 -9 154.793 151.186 10.081 42.139 o
-7 -5 -8 40.699 32.152 7.689 171.612 o
-7 -5 -7 11.404 7.971 7.149 277.501 o
-7 -5 -6 7.548 7.877 7.047 295.042 o
-7 -5 -5 384.721 455.343 26.020 7.222 o
-7 -5 -4 18.345 6.546 10.637 130.924 o
-7 -5 -3 253.338 308.148 25.038 11.761 o
-7 -5 -2 378.676 385.389 28.802 7.335 o
-7 -5 -1 0.876 4.582 10.310 150.773 o
-7 -4 -31 226.882 165.938 11.619 26.947 o
-7 -4 -30 46.546 30.602 6.219 207.041 o
-7 -4 -29 293.259 291.947 18.819 13.358 o
-7 -4 -28 18.527 7.037 6.382 313.203 o
-7 -4 -27 140.888 127.645 12.110 42.686 o
-7 -4 -26 41.919 42.057 8.346 147.125 o
-7 -4 -25 51.573 54.822 9.492 111.525 o
-7 -4 -24 133.150 142.046 13.746 38.503 o
-7 -4 -23 174.465 167.739 15.383 27.996 o
-7 -4 -22 49.393 38.130 9.655 116.971 o
-7 -4 -21 170.276 164.957 15.874 27.851 o
-7 -4 -20 48.432 49.585 10.310 103.900 o
-7 -4 -19 55.245 49.094 10.801 93.881 o
-7 -4 -18 310.432 302.133 31.257 8.466 o
-7 -4 -17 17.444 19.561 4.152 516.312 o
-7 -4 -16 55.037 54.264 5.577 180.912 o
-7 -4 -15 279.816 310.491 14.139 15.513 o
-7 -4 -14 57.765 57.133 5.135 181.952 o
-7 -4 -13 28.061 30.706 4.359 368.129 o
-7 -4 -12 205.775 223.389 19.018 19.119 o
-7 -4 -11 64.260 60.417 6.179 148.067 o
-7 -4 -10 28.478 31.544 7.610 194.147 o
-7 -4 -9 514.044 519.013 45.248 3.634 o
-7 -4 -8 159.382 156.036 29.047 14.218 o
-7 -4 -7 295.423 300.181 14.783 14.735 o
-7 -4 -6 149.773 180.163 28.229 14.757 o
-7 -4 -5 1041.860 1022.590 76.096 1.091 o
-7 -4 -4 186.431 208.570 18.083 21.757 o
-7 -4 -3 96.964 94.736 6.137 94.397 o
-7 -4 -2 73.171 70.115 5.146 142.969 o
-7 -4 -1 81.449 49.945 4.553 153.612 o
-7 -3 -31 36.777 27.820 5.400 271.669 o
-7 -3 -30 15.223 24.874 6.055 317.494 o
-7 -3 -29 22.600 23.586 4.909 378.385 o
-7 -3 -28 49.619 46.025 7.937 144.435 o
-7 -3 -27 77.040 83.538 12.274 64.778 o
-7 -3 -26 8.563 6.958 3.155 1041.040 o
-7 -3 -25 40.313 45.331 4.683 259.134 o
-7 -3 -24 132.834 139.388 9.246 51.517 o
-7 -3 -23 168.518 176.082 10.637 35.880 o
-7 -3 -22 335.882 351.630 36.411 6.604 o
-7 -3 -21 712.587 743.657 36.739 2.743 o
-7 -3 -20 146.703 161.393 18.165 26.721 o
-7 -3 -19 361.170 357.785 18.410 10.224 o
-7 -3 -18 49.436 62.816 6.300 167.354 o
-7 -3 -17 403.635 439.968 33.302 5.940 o
-7 -3 -16 570.720 613.806 46.803 3.090 o
-7 -3 -15 126.617 121.551 12.028 46.752 o
-7 -3 -14 229.131 261.842 13.407 20.653 o
-7 -3 -13 180.466 193.732 11.046 31.899 o
-7 -3 -12 76.216 70.120 5.718 131.546 o
-7 -3 -11 50.903 47.755 8.673 128.179 o
-7 -3 -10 152.831 147.819 9.201 44.981 o
-7 -3 -9 12.869 9.950 4.630 538.351 o
-7 -3 -8 236.625 221.095 11.793 22.927 o
-7 -3 -7 38.227 22.280 4.902 302.890 o
-7 -3 -6 50.727 53.626 5.693 187.726 o
-7 -3 -5 208.431 213.767 8.805 29.029 o
-7 -3 -4 390.797 379.239 13.549 10.098 o
-7 -3 -3 241.730 267.251 11.668 20.594 o
-7 -3 -2 51.190 75.343 5.159 176.281 o
-7 -3 -1 34.291 49.370 4.417 285.744 o
-7 -2 -32 243.159 264.290 14.728 18.683 o
-7 -2 -31 16.159 16.037 3.600 641.246 o
-7 -2 -30 90.237 99.989 7.528 87.676 o
-7 -2 -29 46.146 52.858 5.564 202.142 o
-7 -2 -28 203.209 213.636 24.711 15.052 o
-7 -2 -27 8.995 10.110 3.764 778.647 o
-7 -2 -26 117.574 116.090 9.901 57.846 o
-7 -2 -25 65.520 71.873 5.780 144.133 o
-7 -2 -24 200.823 191.748 13.501 26.343 o
-7 -2 -23 532.168 532.371 44.594 3.564 o
-7 -2 -22 312.834 289.985 13.534 14.619 o
-7 -2 -21 177.566 177.231 16.119 26.150 o
-7 -2 -20 176.676 189.231 10.345 33.837 o
-7 -2 -19 448.517 456.863 23.074 6.704 o
-7 -2 -18 328.549 316.547 22.256 10.606 o
-7 -2 -17 66.429 82.035 9.573 91.307 o
-7 -2 -16 35.777 38.361 5.479 253.624 o
-7 -2 -15 935.428 927.263 45.985 1.700 o
-7 -2 -14 407.310 420.906 39.357 5.162 o
-7 -2 -13 184.681 200.817 11.167 30.622 o
-7 -2 -12 175.846 219.460 11.914 29.594 o
-7 -2 -11 122.497 143.519 11.783 45.928 o
-7 -2 -10 492.762 556.074 31.420 4.788 o
-7 -2 -9 730.194 765.488 29.218 2.871 o
-7 -2 -8 297.304 303.704 17.265 13.594 o
-7 -2 -7 242.052 235.429 12.556 21.273 o
-7 -2 -6 585.813 662.333 24.390 4.139 o
-7 -2 -5 542.225 541.016 17.826 5.464 o
-7 -2 -4 126.287 125.525 6.767 64.613 o
-7 -2 -3 704.246 788.791 24.605 3.069 o
-7 -2 -2 19.089 18.489 3.886 541.299 o
-7 -2 -1 296.177 303.190 11.468 15.873 o
-7 -1 -33 161.150 199.159 11.783 33.304 o
-7 -1 -32 408.497 483.414 25.529 6.749 o
-7 -1 -19 446.340 379.662 24.056 7.172 o
-7 -1 -18 282.502 286.383 19.638 13.528 o
-7 -1 -17 271.362 263.963 18.819 14.835 o
-7 -1 -16 130.072 109.316 11.619 48.755 o
-7 -1 -15 237.846 219.615 17.019 18.876 o
-7 -1 -14 187.195 175.921 15.056 26.682 o
-7 -1 -13 608.241 639.534 37.475 3.377 o
-7 -1 -12 194.581 207.341 16.856 22.486 o
-7 -1 -11 18.340 20.656 5.973 319.721 o
-7 -1 -10 412.834 394.554 24.384 7.534 o
-7 -1 -9 1229.920 1236.190 64.313 0.963 o
-7 -1 -8 124.533 157.756 13.419 39.467 o
-7 -1 -7 330.827 446.103 26.511 8.075 o
-7 -1 -6 1790.630 1963.770 98.679 0.430 o
-7 -1 -5 1673.970 1848.720 92.952 0.487 o
-7 -1 -4 459.097 609.423 34.039 4.610 o
-7 -1 -3 830.088 992.357 51.876 1.727 o
-7 -1 -2 1719.790 1898.620 71.187 0.522 o
-7 -1 -1 567.091 539.173 63.168 2.390 o
-6 -9 -15 31.575 26.838 7.528 195.761 o
-6 -9 -14 19.583 16.365 7.528 228.003 o
-6 -9 -13 12.511 6.382 7.528 252.772 o
-6 -9 -12 125.371 98.516 12.274 48.953 o
-6 -9 -11 48.602 47.621 10.146 106.704 o
-6 -9 -10 169.637 147.119 14.728 30.793 o
-6 -9 -9 143.684 101.298 12.764 42.980 o
-6 -9 -8 171.274 147.446 15.056 30.019 o
-6 -9 -7 72.202 71.187 11.619 73.273 o
-6 -9 -6 24.526 31.911 9.655 139.696 o
-6 -9 -5 232.097 218.469 18.656 18.028 o
-6 -9 -4 116.541 103.706 10.801 56.464 o
-6 -9 -3 129.736 135.934 28.720 15.525 o
-6 -9 -2 54.649 52.357 10.883 92.387 o
-6 -9 -1 40.670 49.995 8.235 146.398 o
-6 -8 -22 37.716 14.928 4.914 321.161 o
-6 -8 -21 70.221 45.073 6.604 143.376 o
-6 -8 -20 10.888 11.427 5.858 383.243 o
-6 -8 -19 117.289 107.851 9.173 62.548 o
-6 -8 -18 53.399 60.531 21.929 30.009 o
-6 -8 -17 124.468 104.890 9.808 57.780 o
-6 -8 -16 0.681 5.240 6.531 368.132 o
-6 -8 -15 79.273 72.949 13.828 56.491 o
-6 -8 -14 19.719 20.017 8.755 175.663 o
-6 -8 -13 23.469 18.359 5.664 326.451 o
-6 -8 -12 78.564 79.942 7.675 102.404 o
-6 -8 -11 355.358 278.292 23.320 10.091 o
-6 -8 -10 130.312 124.737 9.047 55.277 o
-6 -8 -9 159.717 135.163 8.257 46.980 o
-6 -8 -8 110.458 110.744 9.388 63.688 o
-6 -8 -7 507.464 447.575 20.030 6.291 o
-6 -8 -6 358.963 332.137 15.241 11.441 o
-6 -8 -5 61.919 50.885 9.371 106.994 o
-6 -8 -4 304.041 328.113 26.347 9.785 o
-6 -8 -3 57.656 64.313 13.910 62.448 o
-6 -8 -2 157.427 174.121 19.147 23.887 o
-6 -8 -1 195.058 182.626 16.119 24.289 o
-6 -7 -27 107.964 76.587 10.801 63.978 o
-6 -7 -26 131.126 101.461 12.928 45.070 o
-6 -7 -25 32.106 22.911 10.310 123.457 o
-6 -7 -24 103.938 138.773 16.037 37.231 o
-6 -7 -23 278.690 281.637 23.402 12.105 o
-6 -7 -22 1.269 0.839 6.722 353.583 o
-6 -7 -21 192.158 162.104 12.407 30.564 o
-6 -7 -20 31.889 30.875 8.293 167.739 o
-6 -7 -19 358.033 352.333 20.456 9.881 o
-6 -7 -18 89.653 77.551 9.969 76.663 o
-6 -7 -17 16.442 10.560 7.679 232.329 o
-6 -7 -16 69.286 56.127 9.901 94.033 o
-6 -7 -15 44.666 46.099 6.910 175.237 o
-6 -7 -14 7.259 2.510 5.886 421.382 o
-6 -7 -13 142.691 127.333 13.041 39.907 o
-6 -7 -12 48.901 44.452 6.698 174.802 o
-6 -7 -11 172.242 165.646 9.981 37.266 o
-6 -7 -10 43.068 37.678 6.750 190.190 o
-6 -7 -9 87.634 110.549 9.684 71.811 o
-6 -7 -8 412.968 389.425 22.501 7.899 o
-6 -7 -7 232.401 204.517 16.250 20.345 o
-6 -7 -6 221.372 202.831 16.430 21.042 o
-6 -7 -5 28.620 30.679 10.297 123.435 o
-6 -7 -3 9.580 4.091 12.928 94.078 o
-6 -7 -2 18.740 19.801 13.583 81.348 o
-6 -7 -1 265.533 241.709 18.001 16.070 o
-6 -6 -32 191.081 135.827 11.128 34.647 o
-6 -6 -31 145.645 114.717 11.455 44.879 o
-6 -6 -30 38.572 34.726 6.403 214.226 o
-6 -6 -29 17.150 16.951 6.093 322.463 o
-6 -6 -28 44.707 33.843 6.988 183.684 o
-6 -6 -27 34.569 20.693 6.957 217.613 o
-6 -6 -26 14.533 13.010 6.802 285.864 o
-6 -6 -25 53.618 40.026 8.054 140.903 o
-6 -6 -24 56.659 48.137 8.640 123.136 o
-6 -6 -23 72.475 72.408 9.869 87.753 o
-6 -6 -22 310.943 265.183 23.238 11.463 o
-6 -6 -21 65.716 67.293 9.620 95.827 o
-6 -6 -20 70.508 83.806 10.460 80.569 o
-6 -6 -19 165.613 169.369 13.410 32.123 o
-6 -6 -18 46.932 61.236 9.828 107.751 o
-6 -6 -17 41.940 28.528 7.497 177.980 o
-6 -6 -16 46.485 27.753 6.469 202.135 o
-6 -6 -15 574.510 474.151 22.164 5.174 o
-6 -6 -14 147.043 154.704 11.546 40.096 o
-6 -6 -13 23.810 21.721 8.621 173.988 o
-6 -6 -12 144.622 114.204 12.149 43.206 o
-6 -6 -11 376.003 393.917 60.468 3.217 o
-6 -6 -10 1051.200 1123.280 57.358 1.243 o
-6 -6 -9 77.776 111.935 18.819 34.273 o
-6 -6 -8 118.233 117.499 18.983 29.775 o
-6 -6 -7 151.251 144.664 20.783 23.130 o
-6 -6 -6 309.053 287.692 28.311 9.488 o
-6 -6 -5 51.477 57.604 16.692 48.408 o
-6 -6 -1 177.965 176.085 21.110 20.136 o
-6 -5 -35 51.183 32.402 5.891 204.699 o
-6 -5 -34 55.594 40.748 7.037 159.040 o
-6 -5 -33 44.112 38.621 7.691 161.924 o
-6 -5 -32 14.063 11.619 7.528 244.044 o
-6 -5 -31 17.152 18.208 5.858 338.750 o
-6 -5 -30 120.596 139.554 10.483 51.106 o
-6 -5 -29 4.870 6.667 6.008 407.542 o
-6 -5 -28 3.555 5.079 6.431 368.279 o
-6 -5 -27 14.469 9.366 6.710 298.057 o
-6 -5 -26 51.016 54.932 8.608 125.764 o
-6 -5 -25 20.398 21.227 7.547 220.747 o
-6 -5 -24 158.571 136.207 11.892 38.880 o
-6 -5 -23 338.184 352.577 19.403 10.678 o
-6 -5 -22 21.450 17.072 8.182 195.876 o
-6 -5 -21 171.110 163.406 13.240 32.062 o
-6 -5 -20 51.628 42.002 8.967 125.056 o
-6 -5 -19 363.393 418.240 22.217 8.624 o
-6 -5 -18 421.646 403.136 22.256 7.667 o
-6 -5 -17 128.866 112.945 11.803 47.983 o
-6 -5 -16 238.612 218.865 15.563 19.951 o
-6 -5 -15 4.991 11.574 8.108 229.477 o
-6 -5 -14 11.979 15.949 6.642 300.506 o
-6 -5 -13 232.658 238.951 13.191 21.438 o
-6 -5 -12 223.987 236.041 13.214 22.270 o
-6 -5 -11 393.239 437.978 36.084 5.652 o
-6 -5 -10 487.427 430.659 28.319 5.744 o
-6 -5 -9 369.064 372.121 23.912 8.614 o
-6 -5 -8 591.171 497.842 31.421 4.261 o
-6 -5 -7 292.709 287.908 28.066 9.900 o
-6 -5 -6 485.943 460.892 36.330 4.750 o
-6 -5 -5 820.998 745.028 108.662 0.939 o
-6 -5 -4 16.462 19.310 23.074 29.737 o
-6 -5 -3 19.709 34.857 22.583 30.593 o
-6 -5 -2 64.730 28.147 21.110 32.407 o
-6 -5 -1 398.025 265.109 43.694 5.206 o
-6 -4 -36 112.179 91.315 8.837 69.848 o
-6 -4 -35 29.312 22.583 6.219 262.911 o
-6 -4 -34 89.471 78.714 9.655 78.755 o
-6 -4 -33 35.135 34.039 8.182 164.487 o
-6 -4 -32 0.358 0.818 7.037 325.699 o
-6 -4 -31 336.868 325.172 16.412 11.994 o
-6 -4 -30 156.488 140.817 10.763 41.369 o
-6 -4 -29 75.641 58.322 8.108 109.097 o
-6 -4 -28 29.834 28.183 8.755 158.964 o
-6 -4 -27 15.939 14.232 6.791 280.810 o
-6 -4 -26 106.724 96.436 6.236 85.977 o
-6 -4 -25 244.980 234.259 13.326 20.550 o
-6 -4 -24 411.365 395.976 23.772 7.651 o
-6 -4 -23 74.319 74.864 5.832 129.566 o
-6 -4 -22 450.064 456.131 20.801 6.974 o
-6 -4 -21 17.562 27.900 4.410 446.473 o
-6 -4 -20 102.550 116.385 7.321 76.433 o
-6 -4 -19 1456.730 1474.910 54.144 0.785 o
-6 -4 -18 233.946 269.156 11.840 21.038 o
-6 -4 -17 2.654 6.374 3.942 894.292 o
-6 -4 -16 111.205 113.003 6.709 75.589 o
-6 -4 -15 395.336 412.702 23.302 7.866 o
-6 -4 -14 146.107 145.665 7.707 50.701 o
-6 -4 -13 278.087 259.532 13.109 17.517 o
-6 -4 -12 22.768 23.296 4.509 414.671 o
-6 -4 -11 210.726 233.678 24.967 14.268 o
-6 -4 -10 223.516 208.938 12.243 24.395 o
-6 -4 -9 299.424 315.649 16.126 13.697 o
-6 -4 -8 211.373 221.565 12.760 24.498 o
-6 -4 -7 179.436 213.793 27.984 13.625 o
-6 -4 -6 14.409 12.959 3.260 770.720 o
-6 -4 -5 113.429 112.130 6.635 74.933 o
-6 -4 -4 145.995 166.251 11.619 39.019 o
-6 -4 -3 1.367 -1.065 3.189 1509.050 o
-6 -4 -2 378.123 420.757 16.813 9.313 o
-6 -4 -1 110.687 109.622 8.182 69.615 o
-6 -3 -37 6.245 2.946 4.255 751.473 o
-6 -3 -36 162.744 115.044 9.819 45.120 o
-6 -3 -35 18.056 17.851 2.861 730.027 o
-6 -3 -34 12.114 20.863 3.928 605.353 o
-6 -3 -33 386.748 400.842 36.739 5.789 o
-6 -3 -32 33.800 44.396 4.708 284.773 o
-6 -3 -31 96.712 98.494 6.690 89.486 o
-6 -3 -30 426.629 414.912 15.072 8.536 o
-6 -3 -29 113.877 127.512 7.146 68.491 o
-6 -3 -28 72.596 81.334 5.925 126.606 o
-6 -3 -27 108.111 91.909 9.127 70.000 o
-6 -3 -26 37.086 30.260 4.720 300.210 o
-6 -3 -25 8.986 8.079 4.051 719.674 o
-6 -3 -24 268.954 241.200 10.833 19.957 o
-6 -3 -23 91.945 96.056 6.841 92.804 o
-6 -3 -22 228.137 208.358 10.042 25.840 o
-6 -3 -21 123.380 137.113 8.027 59.043 o
-6 -3 -20 329.039 278.057 11.990 14.645 o
-6 -3 -19 21.642 20.733 4.346 449.416 o
-6 -3 -18 46.509 59.118 5.619 192.736 o
-6 -3 -17 180.784 169.159 8.985 36.909 o
-6 -3 -16 2297.650 2045.630 61.347 0.372 o
-6 -3 -15 1102.490 1044.230 28.757 1.512 o
-6 -3 -14 427.283 403.441 24.305 7.245 o
-6 -3 -13 159.015 191.268 10.071 37.190 o
-6 -3 -12 543.633 489.584 19.156 5.648 o
-6 -3 -11 584.899 551.232 22.648 4.684 o
-6 -3 -10 190.595 201.792 14.963 25.172 o
-6 -3 -9 542.006 551.180 18.825 5.344 o
-6 -3 -8 96.190 96.449 8.285 79.944 o
-6 -3 -7 41.810 56.096 4.706 235.327 o
-6 -3 -6 31.785 33.397 3.985 362.581 o
-6 -3 -5 502.657 532.939 27.656 5.139 o
-6 -3 -4 0.639 3.526 3.392 1293.630 o
-6 -3 -3 151.214 150.654 7.739 48.352 o
-6 -3 -2 462.145 402.454 24.793 6.669 o
-6 -3 -1 52.724 59.100 4.991 194.091 o
-6 -2 -37 16.154 16.856 3.109 729.171 o
-6 -2 -36 35.781 34.039 4.418 313.512 o
-6 -2 -35 57.589 59.726 6.055 161.254 o
-6 -2 -34 150.349 130.671 7.221 52.947 o
-6 -2 -33 122.563 113.457 6.106 71.824 o
-6 -2 -32 88.758 90.909 5.151 110.668 o
-6 -2 -31 522.133 503.331 16.648 6.017 o
-6 -2 -30 317.653 323.716 11.847 14.143 o
-6 -2 -29 119.343 111.041 6.098 74.276 o
-6 -2 -28 362.594 296.471 11.324 12.911 o
-6 -2 -27 89.922 79.182 5.482 112.834 o
-6 -2 -26 394.201 353.113 13.074 10.460 o
-6 -2 -25 427.370 402.765 14.488 8.734 o
-6 -2 -24 143.988 112.763 8.642 54.049 o
-6 -2 -23 308.995 271.053 13.815 15.164 o
-6 -2 -22 520.171 523.942 22.405 5.462 o
-6 -2 -21 405.572 394.279 17.715 8.825 o
-6 -2 -20 1340.960 1238.400 55.487 0.937 o
-6 -2 -19 2393.580 2272.330 94.636 0.301 o
-6 -2 -18 1428.500 1554.280 56.148 0.770 o
-6 -2 -17 813.224 778.271 28.137 2.555 o
-6 -2 -16 1781.540 1668.330 53.437 0.583 o
-6 -2 -15 1799.190 1841.670 66.037 0.518 o
-6 -2 -14 1173.050 1016.530 78.960 0.965 o
-6 -2 -13 555.475 490.993 21.906 5.302 o
-6 -2 -12 1779.020 1659.240 86.876 0.501 o
-6 -2 -11 519.633 537.055 25.565 5.139 o
-6 -2 -10 487.479 530.440 23.669 5.677 o
-6 -2 -9 380.588 384.157 29.737 7.140 o
-6 -2 -8 234.165 240.194 10.029 23.529 o
-6 -2 -7 946.424 921.768 36.966 1.828 o
-6 -2 -6 93.509 89.148 5.616 103.381 o
-6 -2 -5 88.386 93.984 6.446 99.409 o
-6 -2 -4 23.062 22.630 4.039 462.444 o
-6 -2 -3 381.349 400.458 13.879 10.009 o
-6 -2 -2 71.891 75.537 5.384 137.858 o
-6 -2 -1 27.886 25.354 3.469 462.741 o
-6 -1 -38 62.200 57.931 5.073 173.350 o
-6 -1 -37 1.325 1.473 2.946 1696.240 o
-6 -1 -32 181.046 136.646 11.619 35.404 o
-6 -1 -31 54.953 42.221 7.364 151.890 o
-6 -1 -30 733.137 737.642 53.758 2.136 o
-6 -1 -29 68.803 65.949 6.249 136.841 o
-6 -1 -28 39.790 36.190 5.564 241.038 o
-6 -1 -27 889.178 795.352 64.968 1.538 o
-6 -1 -26 192.614 193.065 13.828 26.766 o
-6 -1 -25 53.640 41.538 5.782 192.095 o
-6 -1 -24 48.518 35.972 9.164 127.033 o
-6 -1 -23 26.846 22.177 5.308 328.758 o
-6 -1 -22 118.031 119.512 10.146 56.142 o
-6 -1 -21 389.918 377.810 15.918 9.719 o
-6 -1 -20 190.974 162.338 11.687 31.750 o
-6 -1 -19 164.487 165.701 16.295 27.767 o
-6 -1 -18 2077.550 1865.670 59.102 0.446 o
-6 -1 -17 271.524 266.961 29.948 9.884 o
-6 -1 -16 2804.570 2569.900 100.198 0.231 o
-6 -1 -15 1234.750 1076.380 47.438 1.161 o
-6 -1 -14 756.565 708.984 75.769 1.542 o
-6 -1 -13 226.292 154.382 11.431 27.904 o
-6 -1 -12 467.838 410.554 48.112 3.880 o
-6 -1 -11 438.501 437.516 42.139 4.554 o
-6 -1 -10 11.917 6.643 4.684 555.067 o
-6 -1 -9 55.386 60.878 10.762 91.127 o
-6 -1 -8 818.025 717.855 43.748 2.238 o
-6 -1 -7 177.249 164.229 21.236 20.382 o
-6 -1 -6 65.300 71.010 5.277 152.674 o
-6 -1 -5 111.734 119.230 6.693 73.650 o
-6 -1 -4 58.364 57.097 6.042 162.403 o
-6 -1 -3 642.922 601.345 37.421 3.305 o
-6 -1 -2 14.877 19.048 4.014 567.557 o
-6 -1 -1 31.776 38.809 5.175 281.085 o
-5 -10 -13 32.339 30.111 9.492 137.405 o
-5 -9 -22 5.626 8.837 9.655 165.899 o
-5 -9 -21 91.520 96.388 14.237 49.126 o
-5 -9 -20 123.699 108.825 15.710 37.444 o
-5 -9 -19 11.990 22.092 12.110 102.538 o
-5 -9 -18 211.577 242.853 22.911 15.400 o
-5 -9 -17 46.752 53.022 13.746 67.939 o
-5 -9 -16 30.523 26.404 8.138 177.319 o
-5 -9 -15 59.712 47.640 9.470 108.465 o
-5 -9 -14 66.982 53.958 9.996 95.035 o
-5 -9 -13 463.285 453.049 24.117 6.397 o
-5 -9 -12 189.535 173.442 14.696 27.042 o
-5 -9 -11 118.976 104.720 12.652 48.365 o
-5 -9 -10 29.226 26.181 7.888 187.615 o
-5 -9 -9 182.179 186.042 12.854 29.672 o
-5 -9 -8 525.661 459.471 20.698 5.918 o
-5 -9 -7 110.260 91.187 10.341 62.865 o
-5 -9 -6 28.303 20.585 8.341 177.941 o
-5 -9 -5 174.546 171.733 12.675 31.923 o
-5 -9 -4 171.199 180.212 15.757 27.139 o
-5 -9 -3 38.081 32.815 10.614 110.993 o
-5 -9 -2 475.725 436.516 24.763 6.265 o
-5 -9 -1 75.127 83.105 12.034 67.044 o
-5 -8 -29 103.941 85.915 11.455 60.296 o
-5 -8 -28 31.909 47.294 10.637 109.972 o
-5 -8 -27 16.667 15.505 6.211 317.840 o
-5 -8 -26 117.585 81.516 9.237 67.525 o
-5 -8 -25 22.368 26.129 7.667 207.378 o
-5 -8 -24 42.925 33.480 8.336 151.203 o
-5 -8 -23 89.488 86.210 10.183 73.245 o
-5 -8 -22 6.397 2.617 7.712 257.846 o
-5 -8 -21 12.549 16.140 5.816 368.068 o
-5 -8 -20 77.274 66.977 7.762 107.982 o
-5 -8 -19 60.460 55.574 10.816 89.288 o
-5 -8 -18 101.454 73.777 8.832 79.635 o
-5 -8 -17 64.410 55.029 8.260 118.536 o
-5 -8 -16 1.753 5.155 7.054 314.200 o
-5 -8 -15 34.595 33.913 6.677 214.035 o
-5 -8 -14 44.404 44.414 7.158 170.637 o
-5 -8 -13 23.242 20.776 6.665 258.832 o
-5 -8 -12 82.961 70.846 8.302 96.420 o
-5 -8 -11 13.327 14.207 6.817 286.614 o
-5 -8 -10 5.944 7.761 7.047 299.578 o
-5 -8 -9 0.040 2.893 7.752 267.319 o
-5 -8 -8 71.070 78.933 17.267 41.844 o
-5 -8 -7 4.923 6.695 8.072 235.561 o
-5 -8 -6 9.681 20.781 8.669 190.723 o
-5 -8 -5 242.638 244.191 15.691 18.738 o
-5 -8 -4 140.893 152.753 15.937 31.736 o
-5 -8 -3 436.089 378.342 24.028 7.348 o
-5 -8 -2 320.535 396.194 28.475 8.235 o
-5 -8 -1 668.126 789.804 31.284 3.018 o
-5 -7 -33 85.378 71.514 9.001 88.264 o
-5 -7 -32 201.427 200.060 17.428 21.654 o
-5 -7 -31 96.526 74.101 10.637 69.844 o
-5 -7 -30 233.974 227.395 14.048 21.145 o
-5 -7 -29 8.827 9.951 7.191 278.611 o
-5 -7 -28 75.228 73.058 18.656 36.953 o
-5 -7 -27 226.070 216.742 32.484 10.220 o
-5 -7 -26 598.347 518.441 53.431 2.804 o
-5 -7 -25 147.235 145.065 13.069 37.475 o
-5 -7 -24 384.231 366.313 20.752 9.035 o
-5 -7 -23 36.369 33.349 9.139 139.976 o
-5 -7 -22 20.805 11.073 8.621 184.524 o
-5 -7 -21 59.019 49.380 7.558 138.394 o
-5 -7 -20 5.424 9.439 6.565 339.714 o
-5 -7 -19 13.107 23.439 7.301 245.797 o
-5 -7 -18 69.040 64.524 8.800 103.740 o
-5 -7 -17 47.834 34.980 6.473 191.745 o
-5 -7 -16 64.645 43.747 6.954 145.726 o
-5 -7 -15 7.761 8.766 6.020 387.176 o
-5 -7 -14 560.515 560.131 20.553 4.997 o
-5 -7 -13 548.429 552.862 26.851 4.707 o
-5 -7 -12 426.862 384.882 19.298 8.216 o
-5 -7 -11 169.323 133.461 12.082 36.791 o
-5 -7 -10 429.716 437.624 21.223 7.393 o
-5 -7 -9 250.854 294.685 17.284 15.880 o
-5 -7 -8 404.468 393.672 32.578 6.291 o
-5 -7 -7 572.361 574.797 31.409 4.126 o
-5 -7 -6 54.440 73.190 13.306 66.312 o
-5 -7 -5 490.186 521.156 29.899 5.101 o
-5 -7 -4 307.543 298.165 31.093 8.591 o
-5 -7 -3 28.980 23.565 16.528 54.777 o
-5 -7 -2 1065.910 910.697 61.041 1.303 o
-5 -7 -1 320.379 301.406 31.093 8.357 o
-5 -6 -37 105.398 81.496 8.346 78.583 o
-5 -6 -36 184.047 156.611 13.092 31.001 o
-5 -6 -35 16.383 12.928 7.037 265.768 o
-5 -6 -34 258.722 267.888 14.772 17.566 o
-5 -6 -33 38.003 35.652 7.585 176.004 o
-5 -6 -32 63.033 76.604 9.203 99.119 o
-5 -6 -31 157.320 171.698 12.837 34.177 o
-5 -6 -30 141.356 141.391 18.165 28.114 o
-5 -6 -29 17.636 31.748 13.092 85.621 o
-5 -6 -28 182.884 159.556 19.638 21.980 o
-5 -6 -27 93.031 79.042 16.201 42.680 o
-5 -6 -26 175.033 206.032 22.747 17.918 o
-5 -6 -25 181.803 214.705 23.074 17.129 o
-5 -6 -24 110.174 112.262 18.328 32.246 o
-5 -6 -23 248.158 275.909 26.184 11.842 o
-5 -6 -22 371.406 382.771 31.420 6.957 o
-5 -6 -21 5.779 14.237 12.437 100.984 o
-5 -6 -20 21.727 20.060 20.374 37.566 o
-5 -6 -19 47.280 42.367 6.900 174.208 o
-5 -6 -18 76.946 75.553 11.777 69.499 o
-5 -6 -17 341.181 246.441 17.006 13.087 o
-5 -6 -16 153.752 125.527 13.133 37.881 o
-5 -6 -15 369.482 376.897 15.703 10.329 o
-5 -6 -14 580.209 543.214 19.823 4.934 o
-5 -6 -13 418.487 396.292 21.519 7.904 o
-5 -6 -12 125.973 146.583 16.730 32.240 o
-5 -6 -11 97.920 83.671 11.539 62.207 o
-5 -6 -10 393.485 341.855 26.505 7.897 o
-5 -6 -9 13.576 20.250 12.389 98.059 o
-5 -6 -8 7.445 24.212 12.610 96.237 o
-5 -6 -7 105.561 69.417 15.314 44.715 o
-5 -6 -6 161.219 151.427 18.648 25.174 o
-5 -6 -5 389.985 430.229 35.348 5.827 o
-5 -6 -4 58.531 58.258 17.019 45.875 o
-5 -6 -3 440.056 408.300 34.530 5.567 o
-5 -6 -2 584.995 584.876 43.367 3.284 o
-5 -6 -1 171.946 171.997 28.802 13.853 o
-5 -5 -39 118.659 79.369 8.510 71.353 o
-5 -5 -38 39.575 28.966 6.710 207.381 o
-5 -5 -37 109.618 97.370 11.128 58.214 o
-5 -5 -36 91.132 102.771 11.946 59.155 o
-5 -5 -35 41.331 44.839 9.328 126.440 o
-5 -5 -34 16.516 18.733 6.841 269.777 o
-5 -5 -33 19.564 13.040 6.966 261.745 o
-5 -5 -32 53.030 57.161 8.960 117.341 o
-5 -5 -31 68.268 60.500 9.077 102.544 o
-5 -5 -30 13.239 16.499 7.543 239.886 o
-5 -5 -29 79.105 73.243 9.925 83.407 o
-5 -5 -28 110.848 99.788 11.180 57.206 o
-5 -5 -27 48.931 56.159 13.337 70.145 o
-5 -5 -26 271.397 292.323 18.273 14.483 o
-5 -5 -25 191.495 206.125 15.242 24.562 o
-5 -5 -24 318.226 310.024 18.823 12.131 o
-5 -5 -23 373.910 356.750 20.594 9.412 o
-5 -5 -22 128.621 126.763 12.198 45.167 o
-5 -5 -21 746.739 677.385 38.136 2.691 o
-5 -5 -20 1077.280 990.389 40.885 1.479 o
-5 -5 -19 427.680 390.478 17.213 8.468 o
-5 -5 -18 1574.570 1465.970 47.031 0.745 o
-5 -5 -17 632.856 628.493 24.090 3.943 o
-5 -5 -16 1344.080 1306.580 42.947 0.976 o
-5 -5 -15 246.671 253.670 15.849 18.084 o
-5 -5 -14 311.800 300.103 15.110 13.873 o
-5 -5 -13 117.002 100.050 16.610 36.517 o
-5 -5 -12 270.044 255.135 21.310 13.807 o
-5 -5 -11 287.838 337.070 24.758 10.576 o
-5 -5 -10 18.040 13.736 10.878 123.819 o
-5 -5 -9 105.011 107.390 14.757 43.475 o
-5 -5 -8 708.195 724.364 39.323 2.704 o
-5 -5 -7 607.210 661.776 36.972 3.354 o
-5 -5 -6 617.594 628.765 35.908 3.439 o
-5 -5 -5 310.547 345.682 33.302 7.617 o
-5 -5 -4 86.846 111.708 15.223 44.636 o
-5 -5 -3 128.595 125.154 15.257 36.733 o
-5 -5 -2 174.988 199.144 19.157 21.722 o
-5 -5 -1 121.893 131.816 16.662 33.759 o
-5 -4 -40 8.813 4.418 5.400 473.456 o
-5 -4 -39 120.201 131.572 11.783 47.894 o
-5 -4 -38 15.773 19.965 7.037 258.430 o
-5 -4 -37 139.990 152.274 7.747 51.482 o
-5 -4 -36 75.036 73.862 5.428 134.154 o
-5 -4 -35 203.364 230.272 29.375 11.999 o
-5 -4 -34 26.058 23.434 3.771 459.702 o
-5 -4 -33 487.560 492.259 17.654 6.482 o
-5 -4 -32 149.021 156.418 8.441 46.584 o
-5 -4 -31 28.756 26.000 3.307 466.012 o
-5 -4 -30 3.484 8.809 2.789 1429.140 o
-5 -4 -29 166.472 145.049 6.573 47.106 o
-5 -4 -28 132.963 130.996 11.438 45.987 o
-5 -4 -27 33.783 29.166 4.967 303.598 o
-5 -4 -26 50.919 58.960 5.980 175.258 o
-5 -4 -25 817.391 728.706 24.907 2.705 o
-5 -4 -24 169.847 180.673 9.644 36.863 o
-5 -4 -23 441.764 420.913 16.447 7.980 o
-5 -4 -22 107.681 95.121 7.135 80.650 o
-5 -4 -21 1008.250 886.951 29.558 1.834 o
-5 -4 -20 435.082 394.382 24.067 7.231 o
-5 -4 -19 132.763 111.123 7.500 62.333 o
-5 -4 -18 689.118 662.155 21.448 3.584 o
-5 -4 -17 1559.750 1457.830 41.086 0.775 o
-5 -4 -16 28.252 27.167 4.171 392.538 o
-5 -4 -15 92.431 109.126 8.071 79.856 o
-5 -4 -14 680.593 661.955 21.119 3.647 o
-5 -4 -13 274.309 262.649 12.018 18.198 o
-5 -4 -12 692.194 697.160 26.104 3.308 o
-5 -4 -11 160.245 148.115 9.381 42.759 o
-5 -4 -10 674.474 674.746 25.425 3.489 o
-5 -4 -9 940.959 896.931 31.795 1.945 o
-5 -4 -8 86.806 83.075 4.859 119.473 o
-5 -4 -7 344.434 351.237 12.920 12.176 o
-5 -4 -6 154.461 171.134 7.346 45.403 o
-5 -4 -5 87.146 95.123 5.092 110.619 o
-5 -4 -4 472.013 491.062 20.892 6.390 o
-5 -4 -3 346.227 334.361 16.024 11.627 o
-5 -4 -2 148.543 160.951 9.402 43.965 o
-5 -4 -1 205.271 237.800 9.200 27.520 o
-5 -3 -41 66.999 66.114 5.400 151.997 o
-5 -3 -40 135.171 124.012 27.247 16.871 o
-5 -3 -39 40.229 39.413 2.947 346.921 o
-5 -3 -38 40.395 38.005 3.229 337.605 o
-5 -3 -37 107.849 89.001 6.403 86.793 o
-5 -3 -36 117.609 110.262 10.329 57.048 o
-5 -3 -35 196.328 188.484 11.537 29.415 o
-5 -3 -34 157.217 154.420 9.080 43.365 o
-5 -3 -33 40.995 29.971 4.526 293.530 o
-5 -3 -32 109.465 117.575 7.283 72.577 o
-5 -3 -31 40.021 49.541 5.334 229.470 o
-5 -3 -30 104.697 72.232 9.471 74.123 o
-5 -3 -29 44.959 28.361 4.644 275.122 o
-5 -3 -28 93.182 79.948 6.240 102.973 o
-5 -3 -27 404.510 391.552 15.339 9.278 o
-5 -3 -26 1039.580 1006.950 53.249 1.375 o
-5 -3 -25 286.463 256.607 10.916 18.101 o
-5 -3 -24 1900.030 1771.800 49.436 0.528 o
-5 -3 -23 1535.520 1536.910 56.686 0.714 o
-5 -3 -22 332.435 319.626 17.181 12.013 o
-5 -3 -21 468.377 420.087 18.929 7.199 o
-5 -3 -20 1063.520 997.547 65.459 1.205 o
-5 -3 -19 453.833 393.617 18.504 7.737 o
-5 -3 -18 1134.830 1090.090 38.058 1.351 o
-5 -3 -17 1751.330 1623.610 44.554 0.624 o
-5 -3 -16 314.155 309.709 15.259 13.516 o
-5 -3 -15 1198.390 1131.970 37.779 1.244 o
-5 -3 -14 211.353 209.930 10.081 27.704 o
-5 -3 -13 62.365 82.725 6.266 134.070 o
-5 -3 -12 379.390 349.276 17.054 10.152 o
-5 -3 -11 1604.790 1619.350 40.098 0.706 o
-5 -3 -10 1347.340 1376.670 48.068 0.920 o
-5 -3 -9 42.435 48.233 3.829 277.438 o
-5 -3 -8 825.512 933.746 26.479 2.291 o
-5 -3 -7 141.560 141.308 8.710 50.157 o
-5 -3 -6 86.781 96.242 6.614 98.484 o
-5 -3 -5 164.661 183.346 7.349 41.328 o
-5 -3 -4 687.269 634.692 24.978 3.547 o
-5 -3 -3 444.138 456.354 16.447 7.601 o
-5 -3 -2 1401.920 1480.510 54.538 0.815 o
-5 -3 -1 142.040 104.162 7.464 60.101 o
-5 -2 -42 69.546 77.569 6.546 124.837 o
-5 -2 -41 67.175 77.300 19.638 34.550 o
-5 -2 -40 61.021 55.965 8.755 114.099 o
-5 -2 -39 34.996 29.708 4.500 323.420 o
-5 -2 -38 76.470 73.112 10.228 82.226 o
-5 -2 -37 5.052 3.234 3.773 942.055 o
-5 -2 -36 34.457 35.770 5.400 265.876 o
-5 -2 -35 92.453 87.939 18.083 36.062 o
-5 -2 -34 124.943 140.074 20.047 26.277 o
-5 -2 -33 559.155 534.667 53.022 2.925 o
-5 -2 -32 51.458 52.441 5.442 193.682 o
-5 -2 -31 64.511 52.349 5.488 166.476 o
-5 -2 -30 312.468 249.771 15.343 14.894 o
-5 -2 -29 325.940 279.963 12.040 14.734 o
-5 -2 -28 74.940 55.116 5.726 143.417 o
-5 -2 -27 22.185 18.286 4.416 447.360 o
-5 -2 -26 55.092 70.294 5.878 159.963 o
-5 -2 -25 3109.910 2807.360 75.844 0.206 o
-5 -2 -24 557.356 523.231 28.879 4.605 o
-5 -2 -23 1374.280 1310.440 37.438 0.975 o
-5 -2 -22 507.226 499.183 16.978 6.217 o
-5 -2 -21 1843.670 1792.520 69.234 0.504 o
-5 -2 -20 515.769 491.746 15.627 6.256 o
-5 -2 -19 258.741 220.942 12.944 20.265 o
-5 -2 -18 948.509 843.801 27.407 2.056 o
-5 -2 -17 289.118 296.294 18.002 13.778 o
-5 -2 -16 26.246 28.456 5.059 334.198 o
-5 -2 -15 706.321 696.174 28.502 3.155 o
-5 -2 -14 1178.220 1148.500 42.193 1.225 o
-5 -2 -13 357.404 328.302 16.204 11.313 o
-5 -2 -12 674.659 671.267 23.672 3.563 o
-5 -2 -11 275.058 260.256 11.527 18.468 o
-5 -2 -10 812.475 918.198 27.374 2.340 o
-5 -2 -9 1325.620 1385.990 39.064 0.977 o
-5 -2 -8 110.063 151.174 6.444 67.340 o
-5 -2 -7 245.164 252.285 9.092 22.469 o
-5 -2 -6 486.406 542.600 16.435 6.248 o
-5 -2 -5 412.903 413.544 15.780 8.755 o
-5 -2 -4 715.207 692.859 25.931 3.208 o
-5 -2 -3 662.908 715.630 48.254 2.536 o
-5 -2 -2 83.992 89.751 11.781 64.481 o
-5 -2 -1 15.490 16.992 4.288 530.065 o
-5 -1 -42 472.731 447.938 40.012 4.518 o
-5 -1 -41 49.804 46.476 6.219 183.521 o
-5 -1 -40 47.186 43.858 6.546 182.382 o
-5 -1 -39 151.349 132.554 10.964 42.897 o
-5 -1 -38 173.429 189.995 13.910 29.010 o
-5 -1 -37 0.396 -0.838 4.173 923.309 o
-5 -1 -36 41.820 47.524 19.474 38.450 o
-5 -1 -35 166.221 142.049 12.928 34.920 o
-5 -1 -34 163.211 134.218 8.620 45.371 o
-5 -1 -33 137.530 119.410 26.265 17.843 o
-5 -1 -32 62.252 51.541 6.130 158.880 o
-5 -1 -31 160.730 136.144 9.024 44.865 o
-5 -1 -30 224.239 215.725 17.019 19.883 o
-5 -1 -29 381.366 302.186 18.189 10.487 o
-5 -1 -28 568.896 504.220 23.811 4.963 o
-5 -1 -27 125.388 123.665 7.517 62.733 o
-5 -1 -26 1028.680 901.550 49.258 1.517 o
-5 -1 -25 601.541 515.018 21.618 4.759 o
-5 -1 -24 1155.200 1083.890 69.058 1.044 o
-5 -1 -23 417.617 402.165 16.963 8.597 o
-5 -1 -22 71.388 72.326 8.510 102.304 o
-5 -1 -21 70.691 69.258 9.458 93.774 o
-5 -1 -20 145.153 124.017 7.901 53.992 o
-5 -1 -19 244.018 246.776 18.282 16.869 o
-5 -1 -18 91.004 87.614 6.560 98.983 o
-5 -1 -17 159.479 138.047 7.990 47.239 o
-5 -1 -16 283.540 261.930 11.952 17.652 o
-5 -1 -15 635.246 621.989 20.545 4.107 o
-5 -1 -14 1275.030 1144.890 40.439 1.132 o
-5 -1 -13 27.272 29.102 4.988 332.445 o
-5 -1 -12 18.960 26.295 6.314 284.036 o
-5 -1 -11 272.433 274.580 13.536 17.193 o
-5 -1 -10 1188.940 1170.700 47.049 1.163 o
-5 -1 -9 18.790 27.401 4.431 436.645 o
-5 -1 -8 1350.040 1383.360 46.478 0.923 o
-5 -1 -7 537.177 548.850 25.039 4.959 o
-5 -1 -6 211.596 223.030 13.688 23.535 o
-5 -1 -5 679.146 791.400 32.651 2.920 o
-5 -1 -4 308.193 279.306 10.907 16.067 o
-5 -1 -3 342.963 341.714 12.711 12.461 o
-5 -1 -2 617.904 601.832 37.940 3.397 o
-5 -1 -1 537.744 552.091 18.945 5.378 o
-4 -10 -19 13.591 17.838 12.110 102.738 o
-4 -10 -18 139.963 127.318 18.328 28.603 o
-4 -10 -17 11.487 10.146 12.601 97.329 o
-4 -10 -16 269.445 301.929 27.329 10.518 o
-4 -10 -15 78.850 77.078 16.856 42.464 o
-4 -10 -14 299.523 326.996 23.402 10.867 o
-4 -10 -13 120.716 141.048 16.037 34.801 o
-4 -10 -12 4.266 7.854 13.665 85.245 o
-4 -10 -11 146.030 178.365 16.195 29.207 o
-4 -10 -10 30.466 30.671 10.876 111.856 o
-4 -10 -9 118.274 93.542 13.712 45.918 o
-4 -10 -8 77.981 68.752 17.756 39.861 o
-4 -10 -7 277.159 293.685 19.549 13.633 o
-4 -10 -6 111.014 119.466 16.119 37.365 o
-4 -10 -5 49.443 61.799 19.638 36.693 o
-4 -10 -4 102.356 91.152 20.292 29.448 o
-4 -10 -3 39.298 78.878 20.947 32.863 o
-4 -10 -2 56.922 59.404 19.638 36.174 o
-4 -10 -1 118.918 124.208 23.238 22.189 o
-4 -9 -27 255.908 209.796 20.620 15.705 o
-4 -9 -26 272.600 253.981 23.729 12.574 o
-4 -9 -25 1.288 11.292 12.437 102.876 o
-4 -9 -24 3.822 6.055 13.092 93.047 o
-4 -9 -23 177.060 151.374 21.110 20.906 o
-4 -9 -22 21.210 9.588 7.459 234.976 o
-4 -9 -21 54.497 51.416 9.682 107.928 o
-4 -9 -20 13.291 16.206 8.743 186.244 o
-4 -9 -19 329.638 295.005 20.210 11.538 o
-4 -9 -18 448.222 432.051 24.233 6.732 o
-4 -9 -17 63.361 66.744 11.827 75.929 o
-4 -9 -16 30.498 46.392 22.256 30.730 o
-4 -9 -15 374.965 367.274 36.330 6.131 o
-4 -9 -14 14.316 13.623 10.797 127.692 o
-4 -9 -13 110.525 78.498 13.665 49.353 o
-4 -9 -12 508.387 489.355 35.757 4.534 o
-4 -9 -11 230.301 229.080 19.492 17.228 o
-4 -9 -10 12.187 7.254 8.801 190.826 o
-4 -9 -9 76.109 95.049 11.810 66.105 o
-4 -9 -8 251.406 222.860 19.530 16.300 o
-4 -9 -7 72.320 80.555 14.348 54.448 o
-4 -9 -6 347.522 334.323 42.221 5.546 o
-4 -9 -5 193.806 193.154 18.823 21.011 o
-4 -9 -1 233.299 199.322 25.529 13.747 o
-4 -8 -31 372.170 245.798 20.129 11.027 o
-4 -8 -30 123.405 118.972 15.056 38.516 o
-4 -8 -29 408.869 367.388 27.493 7.264 o
-4 -8 -28 332.485 280.492 23.565 10.560 o
-4 -8 -27 294.577 271.000 23.892 11.594 o
-4 -8 -26 384.665 386.208 29.948 7.031 o
-4 -8 -25 472.906 337.520 43.694 4.484 o
-4 -8 -24 38.175 15.030 7.383 199.726 o
-4 -8 -23 278.888 235.988 15.960 16.666 o
-4 -8 -22 146.143 122.431 12.440 41.272 o
-4 -8 -21 394.537 333.612 20.162 9.296 o
-4 -8 -20 25.625 18.047 9.430 150.455 o
-4 -8 -19 174.374 158.119 14.635 29.701 o
-4 -8 -18 130.330 129.037 13.943 39.584 o
-4 -8 -17 29.597 14.678 7.413 215.098 o
-4 -8 -16 144.531 131.441 11.535 43.047 o
-4 -8 -15 175.987 168.450 12.919 31.562 o
-4 -8 -14 88.686 73.754 10.248 75.988 o
-4 -8 -13 101.973 101.586 11.283 59.255 o
-4 -8 -12 506.228 478.624 22.518 5.869 o
-4 -8 -11 155.422 161.170 13.319 34.353 o
-4 -8 -10 287.255 279.106 16.921 14.697 o
-4 -8 -9 16.687 12.755 8.573 190.553 o
-4 -8 -8 239.170 187.114 14.222 22.214 o
-4 -8 -7 455.012 451.796 22.346 6.739 o
-4 -8 -6 211.182 199.008 18.627 19.881 o
-4 -8 -5 8.543 13.391 9.006 183.594 o
-4 -8 -4 489.302 527.499 30.444 5.029 o
-4 -8 -3 261.318 268.178 20.921 14.088 o
-4 -8 -2 34.072 64.487 13.810 69.269 o
-4 -8 -1 1427.660 1498.680 89.679 0.636 o
-4 -7 -36 248.344 151.046 14.074 23.109 o
-4 -7 -35 174.294 114.389 13.419 34.841 o
-4 -7 -34 544.390 517.932 55.886 2.838 o
-4 -7 -33 441.103 435.722 25.120 6.685 o
-4 -7 -32 251.494 228.019 23.811 13.649 o
-4 -7 -31 230.038 242.403 16.438 19.079 o
-4 -7 -30 593.881 624.136 42.467 3.211 o
-4 -7 -29 70.618 68.585 10.611 82.919 o
-4 -7 -28 206.776 227.773 22.829 15.963 o
-4 -7 -27 710.030 668.610 32.139 3.071 o
-4 -7 -26 527.494 390.804 28.638 5.497 o
-4 -7 -25 133.435 116.818 12.851 43.234 o
-4 -7 -24 197.540 175.335 13.523 27.581 o
-4 -7 -23 446.046 412.492 22.974 7.083 o
-4 -7 -22 128.552 114.892 10.552 52.117 o
-4 -7 -21 41.349 45.952 8.368 145.073 o
-4 -7 -20 1177.020 1126.970 39.455 1.261 o
-4 -7 -19 333.468 302.882 15.834 12.696 o
-4 -7 -18 549.292 477.867 28.269 4.912 o
-4 -7 -17 422.456 424.573 19.732 7.854 o
-4 -7 -16 239.709 238.635 14.508 19.949 o
-4 -7 -15 780.723 788.515 47.699 2.137 o
-4 -7 -14 1676.390 1671.300 71.105 0.576 o
-4 -7 -13 518.600 514.476 23.296 5.456 o
-4 -7 -12 177.813 146.944 12.533 33.489 o
-4 -7 -11 315.419 325.538 18.172 12.181 o
-4 -7 -10 200.464 254.288 16.122 20.962 o
-4 -7 -9 99.832 95.272 10.754 63.792 o
-4 -7 -8 76.970 63.175 9.928 87.269 o
-4 -7 -7 74.295 62.875 11.683 73.583 o
-4 -7 -6 163.866 184.614 17.516 25.159 o
-4 -7 -5 786.542 875.191 44.359 2.102 o
-4 -7 -4 35.935 22.320 15.465 60.806 o
-4 -7 -3 206.980 178.323 39.766 8.061 o
-4 -7 -2 224.906 189.263 21.629 16.899 o
-4 -7 -1 101.499 89.710 13.005 52.989 o
-4 -6 -36 168.918 189.176 19.801 21.733 o
-4 -6 -35 263.091 269.200 24.220 12.406 o
-4 -6 -34 603.620 619.732 41.730 3.218 o
-4 -6 -33 135.302 145.482 19.474 26.221 o
-4 -6 -32 19.188 34.366 14.401 71.355 o
-4 -6 -31 187.167 193.431 22.583 17.790 o
-4 -6 -30 21.576 22.911 14.237 73.593 o
-4 -6 -29 98.478 134.027 20.129 28.412 o
-4 -6 -28 371.586 416.482 34.202 6.265 o
-4 -6 -27 410.647 347.078 24.465 7.960 o
-4 -6 -26 198.791 212.801 21.520 17.674 o
-4 -6 -25 412.474 320.647 19.104 9.250 o
-4 -6 -24 116.638 118.781 8.340 64.204 o
-4 -6 -23 89.152 84.522 7.036 97.872 o
-4 -6 -22 709.465 692.747 33.092 2.985 o
-4 -6 -21 119.327 99.055 8.015 68.836 o
-4 -6 -20 77.765 67.469 10.052 84.544 o
-4 -6 -19 345.513 325.303 14.663 12.174 o
-4 -6 -18 0.038 4.407 5.696 485.728 o
-4 -6 -17 600.211 485.758 22.854 4.826 o
-4 -6 -16 360.632 343.508 17.105 10.755 o
-4 -6 -15 473.735 464.101 34.939 4.978 o
-4 -6 -14 405.408 404.716 23.531 7.720 o
-4 -6 -13 165.011 213.069 23.238 17.775 o
-4 -6 -12 822.150 844.584 55.149 1.808 o
-4 -6 -8 593.632 614.987 43.367 3.183 o
-4 -6 -7 799.987 912.825 58.095 1.723 o
-4 -6 -6 266.610 249.399 25.202 12.144 o
-4 -6 -5 37.026 27.990 11.671 97.168 o
-4 -6 -4 336.280 396.341 28.076 8.062 o
-4 -6 -3 897.532 886.316 46.498 1.802 o
-4 -6 -2 39.106 41.037 13.004 78.446 o
-4 -6 -1 930.248 948.530 52.531 1.584 o
-4 -5 -41 245.761 216.833 16.365 18.944 o
-4 -5 -40 31.681 32.846 3.039 429.069 o
-4 -5 -39 28.881 31.395 6.955 218.417 o
-4 -5 -38 52.547 72.776 11.537 81.718 o
-4 -5 -37 12.096 12.070 3.218 843.931 o
-4 -5 -36 12.172 13.477 6.351 327.005 o
-4 -5 -35 264.080 286.017 17.464 15.353 o
-4 -5 -34 331.818 328.705 18.991 11.336 o
-4 -5 -33 363.239 359.945 24.302 8.762 o
-4 -5 -32 22.564 22.874 8.886 166.511 o
-4 -5 -31 473.242 455.517 26.838 5.935 o
-4 -5 -30 182.324 169.979 14.336 28.526 o
-4 -5 -29 25.229 38.125 9.853 132.175 o
-4 -5 -28 52.297 48.406 12.928 73.725 o
-4 -5 -27 673.641 681.185 26.133 3.448 o
-4 -5 -26 883.799 807.845 27.897 2.281 o
-4 -5 -25 391.253 388.479 15.733 9.581 o
-4 -5 -24 53.947 66.796 6.472 153.451 o
-4 -5 -23 1084.010 1011.440 37.902 1.484 o
-4 -5 -22 62.469 67.840 7.099 130.968 o
-4 -5 -21 144.000 130.779 21.110 23.594 o
-4 -5 -20 1430.400 1323.570 45.275 0.891 o
-4 -5 -19 603.758 568.063 23.801 4.390 o
-4 -5 -18 564.840 499.074 28.452 4.674 o
-4 -5 -17 305.499 348.621 22.526 10.708 o
-4 -5 -16 211.109 219.095 17.322 20.397 o
-4 -5 -6 152.365 123.063 15.874 32.276 o
-4 -5 -5 1158.290 1163.370 66.768 1.029 o
-4 -5 -4 790.689 873.877 52.858 1.892 o
-4 -5 -3 202.597 213.396 20.620 18.217 o
-4 -5 -2 569.265 510.743 35.511 4.071 o
-4 -5 -1 780.443 794.835 49.258 2.088 o
-4 -4 -43 127.914 117.335 7.364 63.565 o
-4 -4 -42 36.876 49.094 4.746 262.270 o
-4 -4 -41 321.546 362.189 30.193 8.084 o
-4 -4 -40 647.656 687.531 63.741 2.050 o
-4 -4 -39 55.283 60.207 6.873 148.767 o
-4 -4 -38 14.926 14.819 4.091 579.643 o
-4 -4 -37 82.046 75.366 6.231 115.987 o
-4 -4 -36 275.935 298.430 12.548 16.735 o
-4 -4 -35 254.660 276.421 16.836 16.397 o
-4 -4 -34 535.751 535.750 27.329 4.853 o
-4 -4 -33 3.745 11.364 12.437 102.096 o
-4 -4 -32 373.758 290.139 24.956 9.099 o
-4 -4 -31 19.547 18.927 8.078 201.508 o
-4 -4 -30 611.095 565.595 23.035 4.385 o
-4 -4 -29 125.494 119.222 8.821 58.727 o
-4 -4 -28 473.302 412.242 21.011 6.928 o
-4 -4 -27 753.817 692.132 21.008 3.161 o
-4 -4 -26 240.161 229.290 16.318 18.938 o
-4 -4 -25 119.142 108.484 6.927 71.540 o
-4 -4 -24 241.609 226.539 9.942 23.527 o
-4 -4 -23 659.800 601.496 18.756 4.075 o
-4 -4 -22 756.828 633.041 19.359 3.343 o
-4 -4 -21 1394.350 1307.550 37.403 0.959 o
-4 -4 -20 864.703 807.797 30.615 2.287 o
-4 -4 -19 286.841 289.799 16.591 14.620 o
-4 -4 -18 211.339 203.074 12.146 26.064 o
-4 -4 -17 664.753 654.240 25.821 3.587 o
-4 -4 -16 604.955 588.018 23.729 4.308 o
-4 -4 -13 191.901 177.557 12.437 29.542 o
-4 -4 -12 215.954 198.832 13.419 24.526 o
-4 -4 -11 413.984 368.207 21.274 8.296 o
-4 -4 -10 265.648 270.018 16.365 16.245 o
-4 -4 -9 153.848 170.848 11.619 37.149 o
-4 -4 -8 133.689 131.245 9.492 51.728 o
-4 -4 -7 1393.070 1352.470 63.986 0.815 o
-4 -4 -6 553.101 490.557 21.029 5.396 o
-4 -4 -5 12.424 20.483 3.578 669.091 o
-4 -4 -4 100.572 105.644 6.758 83.997 o
-4 -4 -3 195.798 192.529 10.897 29.995 o
-4 -4 -2 78.646 82.168 5.645 122.055 o
-4 -4 -1 143.958 140.516 16.445 31.096 o
-4 -3 -45 215.219 232.543 12.928 23.450 o
-4 -3 -44 79.738 95.406 6.873 102.539 o
-4 -3 -43 166.096 194.904 11.946 32.619 o
-4 -3 -42 0.084 -0.055 3.116 1666.200 o
-4 -3 -41 287.150 340.778 36.739 7.133 o
-4 -3 -40 87.016 105.869 14.565 47.717 o
-4 -3 -39 54.215 62.245 19.065 38.172 o
-4 -3 -38 8.882 11.734 4.145 670.009 o
-4 -3 -37 49.470 57.780 7.528 145.551 o
-4 -3 -36 260.355 218.796 19.310 16.104 o
-4 -3 -35 205.177 227.867 18.247 19.686 o
-4 -3 -34 101.319 100.434 20.701 28.314 o
-4 -3 -33 96.210 71.298 9.575 77.809 o
-4 -3 -32 327.208 281.170 14.922 13.684 o
-4 -3 -31 1002.350 940.860 45.085 1.586 o
-4 -3 -30 160.997 165.492 8.286 42.709 o
-4 -3 -29 426.681 412.874 20.146 7.821 o
-4 -3 -28 155.552 141.023 7.632 48.729 o
-4 -3 -27 803.363 706.495 21.279 2.890 o
-4 -3 -26 463.503 410.404 14.245 7.920 o
-4 -3 -25 83.763 71.590 7.357 104.712 o
-4 -3 -24 254.507 224.989 12.290 20.867 o
-4 -3 -23 52.783 46.075 6.330 175.522 o
-4 -3 -22 108.707 89.282 7.696 78.518 o
-4 -3 -21 15.159 13.565 5.120 435.792 o
-4 -3 -20 317.387 285.387 14.055 14.328 o
-4 -3 -19 993.218 992.080 39.514 1.633 o
-4 -3 -18 659.158 643.759 32.566 3.354 o
-4 -3 -17 87.581 89.101 15.628 44.899 o
-4 -3 -16 487.470 456.384 20.929 6.412 o
-4 -3 -15 462.888 408.791 26.184 6.429 o
-4 -3 -11 108.184 108.457 9.001 66.970 o
-4 -3 -10 1106.070 1232.520 44.694 1.240 o
-4 -3 -9 517.960 534.721 17.167 5.832 o
-4 -3 -8 1546.630 1601.550 61.893 0.674 o
-4 -3 -7 429.434 502.200 21.130 6.896 o
-4 -3 -6 17.132 11.319 3.246 735.405 o
-4 -3 -5 1214.130 1272.630 55.802 1.024 o
-4 -3 -4 1669.550 1757.650 67.883 0.572 o
-4 -3 -3 315.749 298.194 9.812 15.473 o
-4 -3 -2 84.540 95.663 7.440 93.829 o
-4 -3 -1 530.187 538.273 23.173 5.221 o
-4 -2 -46 4.693 3.764 2.782 1517.950 o
-4 -2 -45 33.866 32.239 4.582 318.046 o
-4 -2 -44 50.693 58.749 6.219 170.503 o
-4 -2 -43 138.808 179.521 12.110 38.055 o
-4 -2 -42 13.872 24.384 5.237 396.799 o
-4 -2 -41 62.245 69.599 11.946 74.814 o
-4 -2 -40 338.093 362.314 37.884 6.248 o
-4 -2 -39 9.885 11.851 4.268 628.502 o
-4 -2 -38 39.589 37.730 5.344 248.144 o
-4 -2 -37 337.194 341.118 26.020 9.049 o
-4 -2 -36 9.513 19.330 5.174 448.034 o
-4 -2 -35 449.574 402.138 27.656 6.440 o
-4 -2 -34 485.441 473.812 17.393 6.673 o
-4 -2 -33 302.671 261.156 14.702 15.367 o
-4 -2 -32 775.728 605.798 21.151 3.266 o
-4 -2 -31 432.674 373.712 23.350 7.551 o
-4 -2 -30 644.145 603.614 19.847 4.139 o
-4 -2 -29 33.358 23.933 4.457 350.061 o
-4 -2 -28 401.087 373.807 13.691 9.865 o
-4 -2 -27 24.400 27.233 4.296 408.690 o
-4 -2 -26 156.403 160.021 10.582 39.789 o
-4 -2 -25 859.690 770.795 31.401 2.342 o
-4 -2 -24 465.699 453.173 20.653 6.777 o
-4 -2 -23 1184.390 981.957 34.968 1.383 o
-4 -2 -22 356.067 315.684 14.489 12.012 o
-4 -2 -21 120.014 96.993 7.617 70.874 o
-4 -2 -20 0.237 1.853 4.051 960.067 o
-4 -2 -19 151.475 171.596 14.078 32.730 o
-4 -2 -18 121.459 111.983 7.110 68.726 o
-4 -2 -17 241.962 240.450 10.748 22.296 o
-4 -2 -16 388.236 370.179 14.928 10.050 o
-4 -2 -15 312.392 301.524 22.586 11.144 o
-4 -2 -14 238.129 311.912 35.839 8.138 o
-4 -2 -13 101.422 124.648 8.541 68.662 o
-4 -2 -12 1087.260 1179.090 47.989 1.265 o
-4 -2 -11 67.780 80.842 6.873 120.897 o
-4 -2 -10 1586.320 1638.450 57.537 0.661 o
-4 -2 -9 2664.760 2743.560 194.577 0.168 o
-4 -2 -8 297.146 294.978 16.856 13.945 o
-4 -2 -7 440.323 501.335 17.686 7.136 o
-4 -2 -6 460.370 494.501 15.575 7.080 o
-4 -2 -5 18.560 14.965 2.350 854.523 o
-4 -2 -4 732.398 738.000 20.691 3.162 o
-4 -2 -3 824.953 860.806 23.613 2.461 o
-4 -2 -2 446.874 395.677 15.775 8.218 o
-4 -2 -1 1193.910 1250.150 42.789 1.146 o
-4 -1 -47 54.600 67.095 5.564 169.647 o
-4 -1 -46 387.120 434.320 23.565 7.774 o
-4 -1 -45 28.768 31.748 5.073 313.778 o
-4 -1 -44 71.062 69.714 7.200 119.187 o
-4 -1 -43 9.272 10.310 4.909 523.982 o
-4 -1 -42 74.566 69.714 8.019 106.252 o
-4 -1 -41 23.155 35.511 6.546 245.438 o
-4 -1 -40 4.938 8.346 4.255 728.662 o
-4 -1 -39 34.187 41.243 14.646 65.360 o
-4 -1 -38 32.794 35.312 7.691 181.255 o
-4 -1 -37 140.188 134.469 11.701 43.218 o
-4 -1 -36 196.255 171.791 37.639 8.944 o
-4 -1 -35 34.404 43.165 5.987 229.703 o
-4 -1 -34 110.832 99.248 6.230 82.333 o
-4 -1 -33 159.297 145.414 7.403 47.503 o
-4 -1 -32 208.582 194.947 11.698 27.307 o
-4 -1 -31 187.230 138.669 7.745 40.655 o
-4 -1 -30 187.629 164.823 8.428 36.822 o
-4 -1 -29 28.515 28.297 6.946 222.978 o
-4 -1 -28 82.444 66.914 5.534 127.856 o
-4 -1 -27 464.142 382.617 13.847 8.234 o
-4 -1 -26 191.061 163.371 10.317 33.641 o
-4 -1 -25 1579.030 1430.770 55.427 0.724 o
-4 -1 -24 724.008 682.304 29.868 3.058 o
-4 -1 -23 437.139 421.791 24.069 6.991 o
-4 -1 -22 60.348 62.495 6.868 140.500 o
-4 -1 -21 381.911 373.802 14.511 10.255 o
-4 -1 -20 44.229 34.424 4.563 269.604 o
-4 -1 -19 32.651 25.696 4.112 372.770 o
-4 -1 -18 125.099 116.316 8.772 59.598 o
-4 -1 -17 581.611 639.859 35.370 3.629 o
-4 -1 -16 613.965 568.969 32.242 3.827 o
-4 -1 -15 801.967 724.962 37.776 2.438 o
-4 -1 -14 1813.610 1834.250 59.011 0.529 o
-4 -1 -13 546.973 609.781 22.952 4.741 o
-4 -1 -12 3665.920 3719.410 111.018 0.134 o
-4 -1 -11 7445.120 7396.590 213.941 0.034 o
-4 -1 -10 1873.820 1895.430 58.995 0.500 o
-4 -1 -9 3819.420 3858.440 104.001 0.126 o
-4 -1 -8 2879.250 2785.490 107.218 0.211 o
-4 -1 -7 321.827 297.653 16.707 12.951 o
-4 -1 -6 1113.800 1033.480 35.360 1.446 o
-4 -1 -5 517.267 547.626 22.011 5.398 o
-4 -1 -4 1970.090 2117.300 94.175 0.385 o
-4 -1 -3 458.540 520.651 17.739 6.692 o
-4 -1 -2 699.207 748.529 18.779 3.358 o
-4 -1 -1 44.410 47.749 5.378 218.380 o
-3 -10 -20 219.437 187.786 15.209 22.935 o
-3 -10 -19 13.006 8.049 9.201 174.680 o
-3 -10 -18 400.750 437.939 25.202 7.245 o
-3 -10 -17 14.761 9.762 9.907 150.505 o
-3 -10 -16 43.929 53.759 11.986 84.832 o
-3 -10 -15 39.310 33.863 8.450 152.532 o
-3 -10 -14 242.600 294.085 31.093 9.761 o
-3 -10 -13 27.207 31.456 9.312 145.658 o
-3 -10 -12 240.520 263.138 16.363 17.840 o
-3 -10 -11 83.486 95.935 14.119 51.412 o
-3 -10 -10 82.812 92.016 14.165 51.779 o
-3 -10 -9 46.849 40.380 12.345 82.539 o
-3 -10 -8 5.024 2.567 11.388 122.507 o
-3 -10 -7 197.008 214.861 16.682 22.183 o
-3 -10 -6 194.513 238.056 17.562 20.668 o
-3 -10 -5 376.351 411.033 22.922 8.300 o
-3 -10 -4 80.776 69.253 22.992 26.001 o
-3 -10 -3 1.377 -8.843 13.910 83.649 o
-3 -10 -2 269.553 253.605 37.393 7.672 o
-3 -10 -1 58.482 60.921 15.757 51.728 o
-3 -9 -29 301.340 345.132 28.638 8.986 o
-3 -9 -28 96.396 108.007 18.819 32.644 o
-3 -9 -27 35.038 31.911 14.565 66.820 o
-3 -9 -26 93.395 85.303 12.601 57.681 o
-3 -9 -25 23.169 31.186 8.920 160.193 o
-3 -9 -24 22.331 12.338 6.156 306.928 o
-3 -9 -23 16.718 2.254 5.965 366.420 o
-3 -9 -22 343.267 350.135 26.631 8.688 o
-3 -9 -21 600.975 633.337 30.545 3.806 o
-3 -9 -20 843.897 786.239 42.178 2.122 o
-3 -9 -19 10.499 23.338 8.991 176.439 o
-3 -9 -18 16.231 23.481 8.919 172.333 o
-3 -9 -17 15.619 2.639 8.779 190.334 o
-3 -9 -16 77.576 64.385 11.503 73.386 o
-3 -9 -15 44.208 30.699 10.380 111.542 o
-3 -9 -14 127.852 137.367 15.219 36.048 o
-3 -9 -13 299.334 299.572 21.765 11.852 o
-3 -9 -12 39.633 39.536 10.970 102.748 o
-3 -9 -11 137.333 129.280 12.806 41.351 o
-3 -9 -10 98.133 105.713 12.630 53.483 o
-3 -9 -9 59.516 50.336 12.582 73.970 o
-3 -9 -8 102.548 109.116 12.776 51.305 o
-3 -9 -7 89.708 96.661 12.651 56.869 o
-3 -9 -6 888.892 930.320 36.916 1.946 o
-3 -9 -5 1820.150 1822.500 61.785 0.523 o
-3 -9 -4 110.469 132.324 17.780 32.442 o
-3 -9 -3 305.861 326.655 20.741 11.603 o
-3 -9 -2 602.669 628.774 30.057 3.836 o
-3 -9 -1 453.160 492.769 21.493 6.574 o
-3 -8 -33 192.200 173.139 20.783 19.744 o
-3 -8 -32 152.307 131.409 19.638 25.185 o
-3 -8 -31 20.354 8.346 13.092 88.253 o
-3 -8 -30 202.487 171.310 15.052 25.389 o
-3 -8 -29 533.481 431.854 33.116 4.806 o
-3 -8 -28 344.873 358.027 20.620 10.101 o
-3 -8 -27 210.937 193.249 15.377 23.259 o
-3 -8 -26 39.947 35.907 4.590 282.440 o
-3 -8 -25 872.316 940.232 40.185 1.914 o
-3 -8 -24 11.880 19.909 6.532 302.641 o
-3 -8 -23 39.693 35.128 7.391 179.384 o
-3 -8 -22 497.032 495.809 34.609 4.701 o
-3 -8 -21 1220.720 1278.170 77.569 0.859 o
-3 -8 -20 100.910 79.106 10.715 66.633 o
-3 -8 -19 135.765 136.748 11.085 45.667 o
-3 -8 -18 1.582 0.201 6.641 362.101 o
-3 -8 -17 869.598 824.829 31.147 2.237 o
-3 -8 -16 125.112 112.654 9.165 58.742 o
-3 -8 -15 207.942 165.861 11.407 29.534 o
-3 -8 -14 48.986 65.257 7.890 134.910 o
-3 -8 -13 842.138 819.812 31.275 2.324 o
-3 -8 -12 194.477 193.574 13.308 27.165 o
-3 -8 -11 306.261 274.325 15.709 14.461 o
-3 -8 -10 38.578 40.585 7.437 175.474 o
-3 -8 -9 329.601 342.759 15.377 12.237 o
-3 -8 -8 13.305 19.839 6.711 285.669 o
-3 -8 -7 1007.980 1020.660 31.061 1.680 o
-3 -8 -6 948.413 947.749 28.199 1.917 o
-3 -8 -5 1227.420 1345.620 36.442 1.101 o
-3 -8 -4 913.202 1024.300 33.188 1.844 o
-3 -8 -3 118.408 149.512 11.355 47.519 o
-3 -8 -2 151.125 135.169 11.012 42.541 o
-3 -8 -1 128.124 147.554 9.605 50.615 o
-3 -7 -37 45.651 46.639 11.128 95.573 o
-3 -7 -36 213.655 175.103 18.001 21.101 o
-3 -7 -35 135.206 152.724 13.328 38.272 o
-3 -7 -34 343.167 323.298 18.475 11.222 o
-3 -7 -33 775.498 746.799 40.094 2.420 o
-3 -7 -32 119.186 111.054 6.190 73.979 o
-3 -7 -31 19.562 34.396 5.559 316.412 o
-3 -7 -30 827.046 789.186 26.302 2.527 o
-3 -7 -29 179.760 186.170 11.739 31.573 o
-3 -7 -28 106.329 98.576 6.566 83.652 o
-3 -7 -27 36.501 40.690 4.952 270.323 o
-3 -7 -26 34.674 23.712 7.568 191.712 o
-3 -7 -25 88.199 90.006 8.894 82.037 o
-3 -7 -24 333.609 336.192 16.508 11.888 o
-3 -7 -23 260.505 244.120 19.836 15.204 o
-3 -7 -22 817.832 741.340 41.422 2.269 o
-3 -7 -21 1027.930 946.874 46.670 1.519 o
-3 -7 -20 1477.180 1370.830 80.475 0.684 o
-3 -7 -19 266.410 253.062 14.117 17.917 o
-3 -7 -18 991.159 922.650 26.286 1.871 o
-3 -7 -17 17.259 22.010 5.292 378.822 o
-3 -7 -16 305.202 273.974 11.637 16.123 o
-3 -7 -15 355.905 360.034 16.488 10.798 o
-3 -7 -14 698.929 713.632 25.774 3.242 o
-3 -7 -13 514.743 553.108 21.699 5.420 o
-3 -7 -12 805.512 795.137 24.868 2.624 o
-3 -7 -11 851.400 809.591 25.271 2.428 o
-3 -7 -10 47.262 64.473 7.310 148.361 o
-3 -7 -9 241.065 216.035 11.439 23.017 o
-3 -7 -8 320.818 346.162 14.447 12.770 o
-3 -7 -7 186.192 210.314 11.277 29.630 o
-3 -7 -6 1708.090 1728.860 51.011 0.606 o
-3 -7 -5 1460.730 1482.390 44.776 0.817 o
-3 -7 -4 230.014 269.400 16.765 18.015 o
-3 -7 -3 793.983 902.820 39.914 2.153 o
-3 -7 -2 120.978 111.406 11.423 51.561 o
-3 -7 -1 655.162 691.386 25.189 3.560 o
-3 -6 -40 1.533 3.109 1.964 3118.000 o
-3 -6 -39 85.555 93.279 13.255 55.384 o
-3 -6 -38 128.843 124.372 15.546 36.027 o
-3 -6 -37 179.453 194.413 19.474 21.234 o
-3 -6 -36 152.490 157.920 18.328 26.111 o
-3 -6 -35 81.651 85.916 6.964 104.145 o
-3 -6 -34 321.193 281.990 18.656 12.573 o
-3 -6 -33 397.939 385.958 18.589 8.934 o
-3 -6 -32 897.696 828.965 33.887 2.103 o
-3 -6 -31 203.774 188.038 11.896 28.075 o
-3 -6 -30 280.633 303.222 16.388 14.686 o
-3 -6 -29 930.729 852.018 36.002 1.955 o
-3 -6 -28 233.625 216.133 13.593 21.990 o
-3 -6 -27 877.438 822.376 34.950 2.144 o
-3 -6 -26 61.569 49.912 14.892 56.999 o
-3 -6 -25 1388.190 1267.110 101.707 0.637 o
-3 -6 -24 206.083 194.181 17.174 21.783 o
-3 -6 -23 252.596 239.542 66.523 3.203 o
-3 -6 -22 497.605 497.063 28.580 5.272 o
-3 -6 -21 2768.390 2518.900 98.768 0.238 o
-3 -6 -20 461.677 455.194 25.749 6.205 o
-3 -6 -19 275.009 242.681 18.397 15.371 o
-3 -6 -18 1902.770 1810.280 87.755 0.446 o
-3 -6 -17 1860.300 1834.160 87.095 0.455 o
-3 -6 -16 286.125 277.603 16.412 15.015 o
-3 -6 -15 1162.500 1154.340 42.914 1.234 o
-3 -6 -14 1517.390 1570.380 55.017 0.721 o
-3 -6 -13 2891.490 2903.480 78.048 0.220 o
-3 -6 -12 705.695 750.119 22.570 3.215 o
-3 -6 -11 246.628 232.617 10.623 22.309 o
-3 -6 -10 631.578 707.676 24.351 3.686 o
-3 -6 -9 675.050 737.539 29.124 3.184 o
-3 -6 -8 176.297 205.052 16.316 24.723 o
-3 -6 -7 148.464 156.240 13.629 35.162 o
-3 -6 -6 420.914 473.871 20.740 7.306 o
-3 -6 -5 828.701 961.676 43.530 1.923 o
-3 -6 -4 332.580 306.976 16.865 12.328 o
-3 -6 -3 384.637 443.765 26.838 7.172 o
-3 -6 -2 130.841 162.039 11.741 42.169 o
-3 -6 -1 48.011 56.940 7.158 155.668 o
-3 -5 -43 439.263 478.996 24.547 6.491 o
-3 -5 -42 83.108 98.679 7.037 97.049 o
-3 -5 -41 286.321 270.018 21.274 12.964 o
-3 -5 -40 10.970 15.056 9.655 158.684 o
-3 -5 -39 176.662 150.719 16.856 26.465 o
-3 -5 -38 127.430 124.513 8.294 58.956 o
-3 -5 -37 53.177 54.858 10.146 101.454 o
-3 -5 -36 151.232 155.033 10.295 42.026 o
-3 -5 -35 18.066 35.202 5.856 300.914 o
-3 -5 -34 469.372 496.085 23.311 6.134 o
-3 -5 -33 92.995 87.805 8.606 82.030 o
-3 -5 -32 163.532 170.120 11.920 34.992 o
-3 -5 -31 88.748 81.564 16.365 42.538 o
-3 -5 -30 1005.180 951.725 39.304 1.650 o
-3 -5 -29 402.210 360.889 30.929 6.791 o
-3 -5 -28 35.520 40.659 6.002 229.478 o
-3 -5 -27 345.012 308.507 20.810 10.705 o
-3 -5 -26 28.595 29.992 9.888 131.982 o
-3 -5 -25 364.888 311.016 21.776 9.887 o
-3 -5 -24 655.448 671.799 27.361 3.526 o
-3 -5 -23 426.567 416.625 19.665 7.861 o
-3 -5 -22 188.146 162.986 11.960 31.710 o
-3 -5 -21 126.779 118.122 10.300 53.059 o
-3 -5 -20 564.090 563.359 19.419 5.017 o
-3 -5 -19 846.016 844.505 29.077 2.318 o
-3 -5 -18 1199.000 1215.200 35.588 1.208 o
-3 -5 -17 161.034 138.770 8.705 45.160 o
-3 -5 -16 222.541 225.332 21.520 16.259 o
-3 -5 -15 744.517 764.944 39.113 2.518 o
-3 -5 -14 136.028 152.464 19.556 25.756 o
-3 -5 -13 729.846 829.504 40.900 2.410 o
-3 -5 -12 33.349 46.038 11.946 91.281 o
-3 -5 -11 1484.140 1424.830 58.464 0.766 o
-3 -5 -10 204.303 177.422 12.489 27.952 o
-3 -5 -9 242.337 258.999 14.984 18.747 o
-3 -5 -8 626.663 653.447 21.872 3.999 o
-3 -5 -7 247.850 235.035 10.808 21.972 o
-3 -5 -6 221.716 186.337 9.486 28.453 o
-3 -5 -5 146.544 165.601 9.286 44.144 o
-3 -5 -4 196.145 219.603 19.720 19.184 o
-3 -5 -3 393.170 445.010 20.301 8.123 o
-3 -5 -2 282.297 288.847 16.159 15.045 o
-3 -5 -1 764.316 917.472 36.041 2.304 o
-3 -4 -46 192.711 228.288 12.437 26.422 o
-3 -4 -45 154.591 208.978 12.110 33.025 o
-3 -4 -44 36.234 43.039 4.746 276.061 o
-3 -4 -43 13.216 20.292 4.091 567.447 o
-3 -4 -42 34.302 44.348 10.473 112.023 o
-3 -4 -41 151.403 148.755 15.710 31.151 o
-3 -4 -40 162.586 164.126 9.536 40.152 o
-3 -4 -39 31.238 34.744 4.800 312.043 o
-3 -4 -38 78.949 78.167 7.031 109.367 o
-3 -4 -37 12.133 12.348 4.955 484.172 o
-3 -4 -36 18.754 20.898 5.001 401.395 o
-3 -4 -35 92.664 84.643 7.358 92.576 o
-3 -4 -34 211.370 208.034 13.895 24.052 o
-3 -4 -33 583.067 519.869 20.214 4.995 o
-3 -4 -32 617.002 567.733 21.563 4.407 o
-3 -4 -31 34.265 22.977 4.757 328.230 o
-3 -4 -30 97.102 87.765 6.902 91.623 o
-3 -4 -29 79.757 83.559 6.942 107.076 o
-3 -4 -28 393.000 376.773 14.264 9.948 o
-3 -4 -27 821.723 781.753 23.422 2.618 o
-3 -4 -26 240.884 242.460 10.789 22.275 o
-3 -4 -25 357.270 348.867 13.248 11.682 o
-3 -4 -24 216.810 183.051 12.035 26.684 o
-3 -4 -23 298.740 333.093 16.407 13.266 o
-3 -4 -22 208.753 184.395 15.278 23.941 o
-3 -4 -21 746.286 691.360 33.900 2.809 o
-3 -4 -20 73.309 72.278 10.035 85.798 o
-3 -4 -19 809.593 803.298 68.895 1.563 o
-3 -4 -18 1748.270 1682.990 68.052 0.557 o
-3 -4 -17 228.715 255.018 27.493 12.017 o
-3 -4 -14 300.436 336.965 23.101 10.812 o
-3 -4 -13 133.224 129.285 13.832 39.361 o
-3 -4 -12 1391.250 1416.230 129.609 0.491 o
-3 -4 -11 985.101 940.620 36.071 1.742 o
-3 -4 -10 3855.070 3763.810 177.259 0.109 o
-3 -4 -9 1153.950 1217.280 48.699 1.162 o
-3 -4 -8 380.102 415.287 17.487 9.209 o
-3 -4 -7 99.680 126.323 12.385 51.462 o
-3 -4 -6 2557.560 3003.790 111.785 0.226 o
-3 -4 -5 1073.630 1179.900 68.895 1.074 o
-3 -4 -4 2120.100 2519.510 133.373 0.275 o
-3 -4 -3 303.843 343.496 30.438 8.459 o
-3 -4 -2 1558.040 1839.400 104.080 0.487 o
-3 -4 -1 2114.010 2410.200 130.918 0.285 o
-3 -3 -47 7.629 12.764 2.946 1058.350 o
-3 -3 -46 159.084 174.775 10.801 37.411 o
-3 -3 -45 136.371 162.829 10.637 43.677 o
-3 -3 -44 148.817 189.176 12.437 34.881 o
-3 -3 -43 158.625 216.833 14.074 28.937 o
-3 -3 -42 22.408 13.419 8.510 184.914 o
-3 -3 -41 69.718 65.671 5.894 140.908 o
-3 -3 -40 44.548 42.556 7.282 168.680 o
-3 -3 -39 209.673 185.879 10.888 28.610 o
-3 -3 -38 85.414 78.123 12.192 63.454 o
-3 -3 -37 35.750 23.350 6.955 212.334 o
-3 -3 -36 8.422 4.689 4.358 676.643 o
-3 -3 -35 199.876 212.693 11.073 27.956 o
-3 -3 -34 12.095 20.133 5.199 425.006 o
-3 -3 -33 576.629 541.726 19.057 5.021 o
-3 -3 -32 262.620 241.449 11.303 20.180 o
-3 -3 -31 371.373 329.028 12.951 11.602 o
-3 -3 -30 81.921 79.628 6.604 110.220 o
-3 -3 -29 67.288 47.816 5.664 162.301 o
-3 -3 -28 382.986 333.988 18.330 9.978 o
-3 -3 -27 685.377 679.736 20.766 3.576 o
-3 -3 -26 107.361 99.845 6.861 80.947 o
-3 -3 -25 325.889 324.217 12.256 13.642 o
-3 -3 -24 112.697 122.347 9.154 61.601 o
-3 -3 -23 14.183 20.079 4.118 553.389 o
-3 -3 -22 1202.430 1201.010 40.417 1.180 o
-3 -3 -21 161.562 136.593 9.104 44.422 o
-3 -3 -20 54.668 51.150 7.003 153.499 o
-3 -3 -19 212.283 178.524 10.187 29.520 o
-3 -3 -18 455.824 466.709 18.715 7.049 o
-3 -3 -17 1236.270 1245.210 40.824 1.118 o
-3 -3 -16 176.415 158.738 25.365 16.549 o
-3 -3 -14 1569.380 1248.140 71.187 0.712 o
-3 -3 -13 572.513 533.327 35.839 3.958 o
-3 -3 -12 2517.710 2480.080 179.521 0.195 o
-3 -3 -11 156.856 166.552 13.583 33.247 o
-3 -3 -10 628.879 704.331 54.331 2.412 o
-3 -3 -9 347.557 436.644 21.893 8.828 o
-3 -3 -8 3177.640 3144.180 113.099 0.173 o
-3 -3 -7 814.576 816.896 34.469 2.341 o
-3 -3 -6 2069.050 2150.790 79.201 0.385 o
-3 -3 -5 292.270 337.702 17.591 13.001 o
-3 -3 -4 1255.470 1285.450 69.059 0.894 o
-3 -3 -3 74.413 62.022 11.783 72.927 o
-3 -3 -2 1938.800 2153.760 113.571 0.353 o
-3 -3 -1 5780.940 6477.330 319.767 0.042 o
-3 -2 -48 1.050 0.491 2.618 2189.730 o
-3 -2 -47 504.515 579.312 30.275 4.695 o
-3 -2 -46 152.441 187.376 12.274 34.749 o
-3 -2 -45 73.046 91.970 8.019 98.656 o
-3 -2 -44 481.736 542.982 29.784 5.090 o
-3 -2 -43 35.098 41.730 6.546 209.049 o
-3 -2 -42 43.265 45.508 5.809 210.471 o
-3 -2 -41 451.426 442.124 26.838 6.277 o
-3 -2 -40 24.911 25.779 4.733 373.091 o
-3 -2 -39 115.609 103.879 7.974 69.646 o
-3 -2 -38 82.177 70.476 7.019 110.070 o
-3 -2 -37 23.390 26.267 6.300 270.873 o
-3 -2 -36 168.673 144.976 9.908 40.169 o
-3 -2 -35 83.902 83.583 5.623 115.618 o
-3 -2 -34 432.242 347.650 20.728 8.237 o
-3 -2 -33 149.120 124.769 8.470 51.021 o
-3 -2 -32 504.007 439.085 18.903 6.509 o
-3 -2 -31 448.922 421.573 13.486 8.186 o
-3 -2 -30 446.422 435.604 14.751 7.951 o
-3 -2 -29 1408.020 1415.940 44.710 0.876 o
-3 -2 -28 1163.090 1127.690 27.293 1.365 o
-3 -2 -27 616.143 577.153 18.880 4.508 o
-3 -2 -26 91.203 98.236 5.330 103.382 o
-3 -2 -25 342.868 346.247 16.567 11.397 o
-3 -2 -24 676.567 607.434 19.161 3.920 o
-3 -2 -23 346.351 300.314 9.514 13.956 o
-3 -2 -22 59.427 77.964 4.560 168.071 o
-3 -2 -21 353.111 332.882 11.527 12.515 o
-3 -2 -20 501.983 511.684 13.612 6.457 o
-3 -2 -19 256.361 276.450 16.528 16.477 o
-3 -2 -18 332.837 307.103 17.474 12.124 o
-3 -2 -17 353.252 360.024 38.130 6.070 o
-3 -2 -16 1977.060 2123.980 126.172 0.328 o
-3 -2 -10 1025.120 921.498 49.749 1.501 o
-3 -2 -9 603.977 563.765 31.748 3.934 o
-3 -2 -8 818.382 745.577 39.766 2.305 o
-3 -2 -7 731.560 727.425 31.011 2.890 o
-3 -2 -6 665.761 648.775 25.980 3.591 o
-3 -2 -5 232.993 246.780 19.147 16.873 o
-3 -2 -4 1583.050 1587.380 82.642 0.589 o
-3 -2 -3 2175.830 2205.970 111.607 0.316 o
-3 -2 -2 6869.250 7199.640 247.227 0.036 o
-3 -2 -1 2556.900 2530.320 126.990 0.236 o
-3 -1 -43 64.017 69.467 6.955 130.342 o
-3 -1 -42 5.427 3.265 3.239 1186.970 o
-3 -1 -41 44.903 43.709 4.985 235.656 o
-3 -1 -40 234.307 250.242 9.587 23.312 o
-3 -1 -39 75.259 70.628 9.974 85.737 o
-3 -1 -38 46.139 48.814 4.648 235.016 o
-3 -1 -37 31.884 33.747 4.263 343.408 o
-3 -1 -36 92.989 83.818 9.882 74.218 o
-3 -1 -35 175.872 195.345 10.472 33.290 o
-3 -1 -34 6.713 10.032 3.833 804.723 o
-3 -1 -33 838.819 792.344 34.131 2.313 o
-3 -1 -32 771.042 847.449 29.290 2.556 o
-3 -1 -31 897.901 922.684 31.330 2.026 o
-3 -1 -30 1106.820 979.253 51.374 1.328 o
-3 -1 -29 424.664 369.563 16.950 8.802 o
-3 -1 -28 251.837 228.103 8.504 23.328 o
-3 -1 -27 351.992 329.516 10.398 12.873 o
-3 -1 -26 1320.140 1236.480 29.378 1.096 o
-3 -1 -25 19.045 19.768 3.025 664.980 o
-3 -1 -24 101.798 96.449 4.882 97.543 o
-3 -1 -23 404.591 415.277 11.709 9.509 o
-3 -1 -22 558.466 518.922 14.323 5.617 o
-3 -1 -21 25.035 25.722 3.554 480.158 o
-3 -1 -20 20.840 16.444 6.229 299.841 o
-3 -1 -19 1060.660 941.436 39.395 1.562 o
-3 -1 -18 1432.300 1439.410 57.287 0.797 o
-3 -1 -17 1064.680 1140.620 73.969 1.047 o
-3 -1 -16 0.995 13.583 12.437 102.611 o
-3 -1 -15 631.603 583.403 44.348 3.041 o
-3 -1 -14 2796.780 2758.290 108.319 0.218 o
-3 -1 -13 119.861 164.422 9.975 49.448 o
-3 -1 -12 1105.910 1159.850 46.759 1.265 o
-3 -1 -11 4096.770 4493.760 237.125 0.081 o
-3 -1 -5 890.564 886.619 87.879 1.119 o
-3 -1 -4 2422.160 2525.640 88.710 0.285 o
-3 -1 -3 105.972 123.279 25.284 20.071 o
-3 -1 -2 2739.180 2878.840 84.407 0.232 o
-3 -1 -1 1636.500 1773.500 53.852 0.619 o
-2 -11 -12 214.901 190.649 25.856 14.279 o
-2 -11 -11 130.678 133.536 23.565 20.929 o
-2 -11 -10 228.968 294.602 23.129 13.643 o
-2 -11 -9 134.502 161.776 18.973 26.446 o
-2 -11 -8 248.809 284.481 34.039 8.731 o
-2 -11 -7 48.037 58.135 17.000 47.381 o
-2 -11 -6 59.883 61.103 18.218 40.684 o
-2 -11 -5 212.867 334.351 30.766 10.065 o
-2 -11 -4 575.819 883.309 48.131 2.550 o
-2 -11 -3 103.648 128.897 22.507 23.982 o
-2 -11 -2 213.996 310.938 29.702 10.705 o
-2 -11 -1 184.325 147.225 46.394 6.507 o
-2 -10 -23 22.532 27.002 11.292 110.136 o
-2 -10 -22 8.333 0.324 7.614 262.517 o
-2 -10 -21 152.701 157.764 13.784 34.100 o
-2 -10 -20 158.032 166.266 20.129 22.829 o
-2 -10 -19 331.122 305.202 27.984 8.986 o
-2 -10 -18 9.644 5.891 12.437 101.084 o
-2 -10 -17 33.370 17.019 15.056 64.768 o
-2 -10 -16 29.605 32.893 15.874 58.183 o
-2 -10 -15 227.144 223.870 27.656 12.383 o
-2 -10 -14 152.322 166.758 25.365 17.308 o
-2 -10 -13 39.668 48.349 13.117 76.031 o
-2 -10 -12 167.526 204.065 19.583 21.582 o
-2 -10 -11 22.890 16.482 10.304 132.168 o
-2 -10 -10 88.905 122.165 14.178 47.255 o
-2 -10 -9 366.417 460.794 24.918 7.660 o
-2 -10 -8 211.182 245.052 16.867 19.901 o
-2 -10 -7 73.437 85.649 12.667 63.105 o
-2 -10 -6 1.097 -6.290 10.675 141.876 o
-2 -10 -5 55.878 92.300 13.679 60.806 o
-2 -10 -4 1071.210 1359.070 53.023 1.138 o
-2 -10 -3 502.159 680.843 34.055 4.060 o
-2 -10 -2 362.821 439.491 28.559 7.217 o
-2 -10 -1 208.805 203.832 25.677 14.380 o
-2 -9 -28 34.713 25.036 5.319 288.742 o
-2 -9 -27 26.691 26.001 6.060 274.421 o
-2 -9 -26 447.418 459.054 64.068 2.709 o
-2 -9 -25 80.132 74.186 12.601 63.224 o
-2 -9 -24 88.913 78.093 11.473 66.699 o
-2 -9 -23 10.482 6.896 8.960 186.813 o
-2 -9 -22 138.490 131.999 14.509 36.583 o
-2 -9 -21 29.951 39.089 10.576 114.715 o
-2 -9 -20 263.374 272.618 40.748 6.796 o
-2 -9 -19 81.530 72.604 17.183 41.204 o
-2 -9 -18 8.792 10.195 9.853 156.584 o
-2 -9 -17 146.418 161.747 16.654 29.267 o
-2 -9 -16 1.561 9.668 10.101 154.767 o
-2 -9 -15 16.064 25.722 11.801 105.057 o
-2 -9 -14 37.462 40.875 12.198 87.665 o
-2 -9 -13 464.058 494.441 29.623 5.507 o
-2 -9 -12 265.764 294.640 22.680 12.619 o
-2 -9 -11 184.820 238.424 20.518 18.586 o
-2 -9 -10 237.251 295.391 20.029 14.992 o
-2 -9 -9 48.337 33.005 14.482 64.404 o
-2 -9 -8 56.067 67.166 16.212 49.324 o
-2 -9 -7 152.705 181.454 20.759 21.887 o
-2 -9 -6 297.899 328.991 36.248 7.190 o
-2 -9 -5 176.068 206.372 23.156 17.500 o
-2 -9 -4 804.491 906.039 47.675 1.948 o
-2 -9 -3 24.396 48.324 15.717 58.828 o
-2 -9 -2 377.939 436.962 25.035 7.645 o
-2 -9 -1 296.997 283.443 20.428 12.716 o
-2 -8 -33 15.492 11.126 3.319 753.410 o
-2 -8 -32 3.141 1.649 3.212 1345.760 o
-2 -8 -31 61.471 64.023 5.490 161.479 o
-2 -8 -30 277.500 298.161 15.030 15.560 o
-2 -8 -29 104.389 90.922 6.961 85.087 o
-2 -8 -28 460.355 457.197 60.631 2.885 o
-2 -8 -27 62.135 51.171 7.989 126.710 o
-2 -8 -26 8.181 10.198 6.758 312.534 o
-2 -8 -25 201.079 180.867 12.492 28.127 o
-2 -8 -24 15.941 20.850 7.011 258.404 o
-2 -8 -23 191.538 192.418 18.252 21.790 o
-2 -8 -22 489.884 448.797 20.612 6.464 o
-2 -8 -21 99.789 85.732 9.513 72.992 o
-2 -8 -20 318.723 300.960 16.435 13.102 o
-2 -8 -19 157.178 138.674 11.315 40.199 o
-2 -8 -18 533.841 535.958 29.042 4.732 o
-2 -8 -17 48.255 43.646 8.065 144.841 o
-2 -8 -16 9.144 12.417 6.656 314.198 o
-2 -8 -15 728.887 730.680 27.452 3.005 o
-2 -8 -14 67.301 61.513 7.715 120.318 o
-2 -8 -13 87.192 92.151 8.704 83.412 o
-2 -8 -12 360.300 381.397 18.320 9.954 o
-2 -8 -11 418.413 472.312 23.530 6.970 o
-2 -8 -10 95.824 104.331 10.667 64.069 o
-2 -8 -9 629.876 625.519 24.440 3.957 o
-2 -8 -8 278.533 309.769 18.778 13.602 o
-2 -8 -7 657.537 697.119 27.786 3.428 o
-2 -8 -6 151.641 193.001 14.067 31.295 o
-2 -8 -5 415.040 436.273 20.631 7.746 o
-2 -8 -4 1067.030 1208.150 69.468 1.062 o
-2 -8 -3 100.084 97.497 14.995 44.393 o
-2 -8 -2 389.012 413.725 24.229 7.800 o
-2 -8 -1 65.746 69.649 9.857 92.570 o
-2 -7 -37 86.802 76.318 15.792 45.447 o
-2 -7 -36 28.777 29.616 3.907 400.903 o
-2 -7 -35 68.106 47.970 6.437 147.142 o
-2 -7 -34 102.859 97.065 10.216 65.200 o
-2 -7 -33 8.212 10.005 4.492 614.426 o
-2 -7 -32 56.310 57.733 6.613 154.030 o
-2 -7 -31 303.648 291.801 15.394 14.309 o
-2 -7 -30 1150.040 1113.400 37.259 1.321 o
-2 -7 -29 1936.200 2028.120 79.643 0.427 o
-2 -7 -28 130.418 134.402 14.464 37.764 o
-2 -7 -27 59.567 58.602 11.487 82.227 o
-2 -7 -26 57.489 71.417 11.776 77.767 o
-2 -7 -25 121.202 135.924 15.710 35.880 o
-2 -7 -24 159.900 144.089 14.892 31.921 o
-2 -7 -23 97.708 94.949 19.965 30.394 o
-2 -7 -22 532.750 523.151 27.821 4.895 o
-2 -7 -21 139.343 165.263 17.314 28.656 o
-2 -7 -20 1543.020 1536.440 50.978 0.730 o
-2 -7 -19 387.555 402.266 18.691 8.966 o
-2 -7 -18 730.334 725.421 30.959 2.900 o
-2 -7 -17 895.135 924.260 34.324 1.982 o
-2 -7 -16 795.936 743.659 27.596 2.696 o
-2 -7 -15 775.657 802.220 21.515 2.799 o
-2 -7 -14 26.969 28.801 5.778 284.770 o
-2 -7 -13 342.791 348.686 14.177 11.977 o
-2 -7 -12 229.347 211.917 10.464 25.163 o
-2 -7 -11 388.798 402.141 14.815 9.628 o
-2 -7 -10 459.203 470.609 16.226 7.235 o
-2 -7 -9 11.223 11.792 5.673 400.732 o
-2 -7 -8 871.029 948.217 26.208 2.142 o
-2 -7 -7 675.864 661.390 21.133 3.678 o
-2 -7 -6 535.274 563.157 19.659 5.296 o
-2 -7 -5 1603.890 1700.440 43.868 0.676 o
-2 -7 -4 537.894 637.474 28.000 4.373 o
-2 -7 -3 46.960 36.350 9.410 123.792 o
-2 -7 -2 464.827 519.369 48.685 3.598 o
-2 -7 -1 309.455 312.462 15.761 13.479 o
-2 -6 -40 123.807 125.845 9.164 56.882 o
-2 -6 -39 121.019 102.924 7.482 69.538 o
-2 -6 -38 0.791 1.020 3.542 1238.630 o
-2 -6 -37 206.480 209.439 12.010 26.389 o
-2 -6 -36 44.978 38.320 5.625 221.273 o
-2 -6 -35 78.134 76.744 7.215 108.845 o
-2 -6 -34 65.136 56.553 6.570 143.047 o
-2 -6 -33 492.546 466.584 19.283 6.439 o
-2 -6 -32 43.536 54.413 6.911 170.134 o
-2 -6 -31 64.169 57.664 7.236 132.808 o
-2 -6 -30 650.731 601.808 28.098 3.725 o
-2 -6 -29 269.732 224.911 19.474 15.427 o
-2 -6 -28 529.315 545.316 28.769 4.753 o
-2 -6 -27 796.282 782.955 36.825 2.391 o
-2 -6 -26 144.086 147.362 12.054 40.203 o
-2 -6 -25 367.189 367.826 18.618 9.885 o
-2 -6 -24 105.907 100.515 9.987 64.545 o
-2 -6 -23 420.051 416.078 19.623 7.995 o
-2 -6 -22 111.782 86.705 8.800 71.311 o
-2 -6 -21 698.287 698.511 31.155 3.092 o
-2 -6 -20 2030.040 1934.220 77.022 0.421 o
-2 -6 -19 890.481 917.224 25.379 2.143 o
-2 -6 -18 3285.300 3219.890 100.544 0.169 o
-2 -6 -17 311.655 323.688 16.676 12.853 o
-2 -6 -16 199.818 201.642 11.928 27.696 o
-2 -6 -15 306.209 280.450 13.644 15.135 o
-2 -6 -14 724.102 726.628 30.393 2.943 o
-2 -6 -13 63.755 45.489 6.022 163.504 o
-2 -6 -12 403.804 416.433 15.471 8.977 o
-2 -6 -11 40.447 42.831 5.474 232.849 o
-2 -6 -10 185.479 197.322 10.510 31.608 o
-2 -6 -9 4.346 5.687 3.777 926.910 o
-2 -6 -8 206.829 237.293 9.885 26.767 o
-2 -6 -7 37.218 38.668 6.222 219.359 o
-2 -6 -6 432.813 501.256 18.967 7.113 o
-2 -6 -5 487.177 552.953 19.199 5.945 o
-2 -6 -4 298.257 382.515 17.594 11.979 o
-2 -6 -3 316.829 346.024 15.339 12.661 o
-2 -6 -2 48.624 42.889 6.090 192.996 o
-2 -6 -1 581.792 631.918 21.334 4.444 o
-2 -5 -46 112.941 93.934 5.891 84.457 o
-2 -5 -43 198.701 204.886 12.601 26.880 o
-2 -5 -42 38.829 35.839 5.073 265.312 o
-2 -5 -41 137.929 156.774 11.292 42.367 o
-2 -5 -40 125.232 131.736 10.637 50.386 o
-2 -5 -39 552.942 531.199 30.438 4.490 o
-2 -5 -38 0.604 -1.800 5.073 624.537 o
-2 -5 -37 13.594 15.219 5.891 358.204 o
-2 -5 -36 206.080 189.504 15.219 24.015 o
-2 -5 -35 95.548 83.130 8.749 80.893 o
-2 -5 -34 1.632 0.630 5.703 486.524 o
-2 -5 -33 17.950 27.764 10.637 124.629 o
-2 -5 -32 38.936 50.522 8.083 151.566 o
-2 -5 -31 781.908 760.300 26.195 2.753 o
-2 -5 -30 1373.570 1286.530 39.505 0.976 o
-2 -5 -29 546.909 543.347 37.925 3.933 o
-2 -5 -28 27.942 24.726 7.628 200.299 o
-2 -5 -27 190.604 175.523 15.806 25.398 o
-2 -5 -26 677.933 604.901 31.547 3.403 o
-2 -5 -25 54.166 58.706 10.526 95.063 o
-2 -5 -24 1306.530 1235.140 53.334 0.978 o
-2 -5 -23 713.257 679.520 33.783 2.972 o
-2 -5 -22 37.162 30.832 6.712 210.475 o
-2 -5 -21 92.310 108.390 8.684 76.269 o
-2 -5 -20 1534.690 1457.760 54.918 0.742 o
-2 -5 -19 2608.830 2544.510 77.113 0.270 o
-2 -5 -18 1033.720 1100.730 28.005 1.588 o
-2 -5 -17 960.613 935.549 26.506 1.924 o
-2 -5 -16 1150.130 1066.940 44.737 1.287 o
-2 -5 -15 1296.450 1206.040 33.241 1.118 o
-2 -5 -14 279.608 314.279 11.968 16.305 o
-2 -5 -13 254.461 254.637 10.408 20.808 o
-2 -5 -12 40.635 60.179 6.854 171.594 o
-2 -5 -11 471.187 443.448 20.707 6.761 o
-2 -5 -10 1481.440 1590.160 61.176 0.712 o
-2 -5 -9 220.072 243.521 15.509 20.436 o
-2 -5 -8 3816.470 3818.040 255.453 0.089 o
-2 -5 -7 439.093 418.873 65.623 2.683 o
-2 -5 -6 2272.570 2208.530 83.705 0.336 o
-2 -5 -5 718.016 712.206 25.265 3.167 o
-2 -5 -4 2982.800 3598.570 115.197 0.171 o
-2 -5 -3 1664.760 2079.250 87.230 0.473 o
-2 -5 -2 1471.190 1723.920 47.239 0.730 o
-2 -5 -1 197.488 215.622 10.043 29.166 o
-2 -4 -48 86.370 103.425 6.382 97.666 o
-2 -4 -47 416.654 462.467 24.056 6.995 o
-2 -4 -46 3.147 8.182 2.946 1358.840 o
-2 -4 -45 85.328 87.060 6.710 102.766 o
-2 -4 -44 81.331 70.859 6.546 115.740 o
-2 -4 -43 50.402 54.331 6.219 174.993 o
-2 -4 -42 160.211 174.448 12.601 33.953 o
-2 -4 -41 160.256 159.469 14.565 31.484 o
-2 -4 -40 13.386 21.942 7.119 257.134 o
-2 -4 -39 6.193 4.916 4.774 607.021 o
-2 -4 -38 66.733 68.590 9.410 97.048 o
-2 -4 -37 315.177 292.100 16.201 13.505 o
-2 -4 -36 358.450 315.672 17.181 11.225 o
-2 -4 -35 505.286 444.134 21.832 6.162 o
-2 -4 -34 29.395 25.820 6.765 231.714 o
-2 -4 -33 221.282 208.354 15.428 21.739 o
-2 -4 -32 136.137 120.613 11.994 44.795 o
-2 -4 -31 194.586 163.479 12.261 30.352 o
-2 -4 -30 612.587 579.001 25.920 4.164 o
-2 -4 -29 271.775 233.355 16.816 16.643 o
-2 -4 -28 191.113 162.038 12.058 31.213 o
-2 -4 -27 122.315 117.407 16.482 35.041 o
-2 -4 -26 169.770 131.409 23.238 19.464 o
-2 -4 -25 112.964 129.281 22.420 23.578 o
-2 -4 -24 1138.160 1125.240 76.751 0.971 o
-2 -4 -23 233.729 269.200 31.093 10.161 o
-2 -4 -22 768.710 756.246 40.094 2.427 o
-2 -4 -21 55.896 58.836 8.900 115.117 o
-2 -4 -20 310.355 323.212 19.157 12.059 o
-2 -4 -19 730.667 770.696 35.307 2.674 o
-2 -4 -18 4821.560 4700.330 198.556 0.073 o
-2 -4 -17 61.197 68.120 6.958 134.457 o
-2 -4 -16 1299.560 1314.580 88.042 0.739 o
-2 -4 -15 238.386 271.164 31.420 9.928 o
-2 -4 -14 1093.120 1047.390 125.190 0.637 o
-2 -4 -13 1481.220 1515.210 157.920 0.374 o
-2 -4 -12 4227.050 4086.170 182.162 0.094 o
-2 -4 -11 4219.590 4368.570 190.777 0.089 o
-2 -4 -10 730.311 709.229 36.725 2.741 o
-2 -4 -9 335.670 330.356 15.765 12.131 o
-2 -4 -8 1668.360 1780.480 100.152 0.478 o
-2 -4 -7 1414.990 1501.460 85.915 0.658 o
-2 -4 -6 390.576 468.850 35.184 5.659 o
-2 -4 -5 545.722 581.988 42.385 3.531 o
-2 -4 -4 1807.140 2235.140 86.022 0.421 o
-2 -4 -3 654.830 841.364 38.112 2.728 o
-2 -4 -2 1131.630 1495.750 60.452 0.967 o
-2 -4 -1 50.542 69.133 10.333 96.422 o
-2 -3 -48 72.950 95.243 6.873 108.633 o
-2 -3 -47 41.943 40.912 4.746 258.764 o
-2 -3 -46 36.247 39.603 4.582 290.547 o
-2 -3 -45 143.014 169.702 11.455 39.620 o
-2 -3 -44 559.769 614.005 33.384 3.952 o
-2 -3 -43 130.926 141.555 11.292 45.651 o
-2 -3 -42 109.320 110.626 10.146 60.615 o
-2 -3 -41 315.809 297.026 15.203 13.733 o
-2 -3 -40 96.731 108.768 13.092 51.439 o
-2 -3 -39 491.318 476.177 22.060 6.113 o
-2 -3 -38 128.020 98.765 8.983 60.968 o
-2 -3 -37 1041.410 900.096 36.732 1.664 o
-2 -3 -36 1829.140 1641.740 51.262 0.574 o
-2 -3 -35 136.226 122.480 11.928 44.761 o
-2 -3 -34 508.838 492.045 22.857 5.728 o
-2 -3 -33 279.674 288.650 11.027 17.451 o
-2 -3 -32 321.024 307.061 13.863 13.745 o
-2 -3 -31 639.964 623.830 20.102 4.085 o
-2 -3 -30 572.645 569.380 28.969 4.304 o
-2 -3 -29 1495.570 1436.420 33.928 0.845 o
-2 -3 -28 457.197 463.339 14.010 7.560 o
-2 -3 -27 590.029 584.387 17.724 4.763 o
-2 -3 -26 572.916 564.569 15.783 5.124 o
-2 -3 -25 291.608 269.337 10.536 17.505 o
-2 -3 -24 228.277 239.140 10.134 24.099 o
-2 -3 -23 498.541 547.918 22.211 5.585 o
-2 -3 -22 1177.500 1237.350 34.548 1.227 o
-2 -3 -21 727.566 750.356 30.485 2.875 o
-2 -3 -20 982.266 1073.450 44.544 1.519 o
-2 -3 -19 1950.450 2084.280 84.033 0.410 o
-2 -3 -18 122.426 165.524 16.856 31.300 o
-2 -3 -17 151.677 155.074 18.492 26.050 o
-2 -3 -16 1487.910 1667.470 152.192 0.378 o
-2 -3 -15 2405.820 2459.620 137.627 0.244 o
-2 -3 -14 1114.360 1182.190 74.787 0.985 o
-2 -3 -13 1145.610 1117.380 70.205 1.028 o
-2 -3 -12 2709.960 2857.280 152.356 0.191 o
-2 -3 -11 412.600 409.773 32.893 6.065 o
-2 -3 -10 25.748 25.365 11.455 106.265 o
-2 -3 -9 80.360 96.388 15.546 45.829 o
-2 -3 -8 3794.890 3965.930 142.039 0.117 o
-2 -3 -7 331.826 379.498 27.984 8.301 o
-2 -3 -6 1026.450 1051.110 59.568 1.286 o
-2 -3 -5 504.178 586.479 27.820 4.868 o
-2 -3 -4 337.451 288.751 15.770 12.834 o
-2 -3 -3 2084.550 2440.080 88.690 0.342 o
-2 -3 -2 1041.030 1147.590 45.062 1.373 o
-2 -3 -1 1429.720 1584.150 60.055 0.745 o
-2 -2 -50 36.684 32.566 3.600 357.943 o
-2 -2 -49 711.839 847.857 42.712 2.383 o
-2 -2 -47 261.373 323.367 18.492 14.148 o
-2 -2 -46 290.288 316.821 18.656 13.066 o
-2 -2 -45 80.169 81.169 7.528 102.039 o
-2 -2 -44 52.945 51.222 6.546 165.810 o
-2 -2 -43 192.563 200.141 14.401 25.717 o
-2 -2 -42 13.829 13.583 5.400 411.579 o
-2 -2 -41 65.498 78.013 7.510 116.690 o
-2 -2 -40 92.680 88.114 6.379 98.796 o
-2 -2 -39 65.952 60.359 5.624 154.742 o
-2 -2 -38 37.908 39.162 5.168 258.603 o
-2 -2 -37 112.851 115.017 8.981 63.744 o
-2 -2 -36 90.476 92.298 7.089 93.449 o
-2 -2 -35 83.364 89.298 9.149 83.020 o
-2 -2 -34 203.238 213.369 9.434 29.164 o
-2 -2 -33 185.114 184.136 11.900 30.737 o
-2 -2 -32 460.642 455.820 14.772 7.489 o
-2 -2 -31 1092.160 1058.680 28.015 1.523 o
-2 -2 -30 510.698 510.678 15.711 6.189 o
-2 -2 -29 352.535 342.820 15.963 11.297 o
-2 -2 -28 8.621 7.810 3.507 892.340 o
-2 -2 -27 502.441 519.535 14.746 6.313 o
-2 -2 -26 472.908 482.494 13.867 7.126 o
-2 -2 -25 322.092 326.232 10.394 14.276 o
-2 -2 -24 1053.450 1003.260 24.185 1.675 o
-2 -2 -23 27.820 27.861 3.665 434.866 o
-2 -2 -22 971.406 957.304 35.269 1.764 o
-2 -2 -21 155.860 163.051 10.874 38.996 o
-2 -2 -20 522.267 596.574 36.984 3.990 o
-2 -2 -19 1262.020 1266.880 51.431 1.015 o
-2 -2 -18 187.312 180.644 11.296 31.509 o
-2 -2 -17 113.251 68.405 18.328 34.195 o
-2 -2 -16 304.988 285.401 31.748 8.550 o
-2 -2 -15 1652.480 1835.960 108.335 0.452 o
-2 -2 -14 289.449 318.458 32.893 8.214 o
-2 -2 -12 2673.440 2718.180 142.864 0.206 o
-2 -2 -11 3752.310 3558.510 182.303 0.114 o
-2 -2 -10 67.090 42.712 10.473 92.907 o
-2 -2 -9 120.281 115.699 13.583 43.725 o
-2 -2 -8 2271.870 2227.570 115.208 0.297 o
-2 -2 -7 357.777 349.223 23.892 9.081 o
-2 -2 -6 2019.450 1821.890 94.261 0.405 o
-2 -2 -5 2452.690 2478.280 123.881 0.252 o
-2 -2 -4 2521.290 2466.930 87.305 0.278 o
-2 -2 -3 999.723 1082.670 40.261 1.536 o
-2 -2 -2 1051.770 1071.730 39.802 1.467 o
-2 -2 -1 221.737 233.629 11.271 24.168 o
-2 -1 -50 300.437 366.243 19.474 11.579 o
-2 -1 -49 30.911 50.240 5.237 260.632 o
-2 -1 -48 400.914 527.599 28.311 6.177 o
-2 -1 -47 254.780 299.434 12.671 17.949 o
-2 -1 -46 181.637 223.681 10.472 30.308 o
-2 -1 -45 538.667 585.869 22.911 4.927 o
-2 -1 -44 98.695 119.107 8.441 71.769 o
-2 -1 -43 153.824 184.606 9.950 39.068 o
-2 -1 -42 4.441 10.801 3.934 811.102 o
-2 -1 -41 243.995 265.396 20.538 15.059 o
-2 -1 -40 397.199 452.056 24.629 7.284 o
-2 -1 -39 472.033 460.289 22.583 6.413 o
-2 -1 -38 214.441 200.807 12.819 25.176 o
-2 -1 -37 914.307 821.036 35.173 2.047 o
-2 -1 -36 879.804 828.427 27.522 2.268 o
-2 -1 -35 74.452 78.083 6.413 120.679 o
-2 -1 -34 579.041 587.725 22.465 4.589 o
-2 -1 -33 163.065 170.555 10.577 37.476 o
-2 -1 -32 161.017 175.502 8.296 41.513 o
-2 -1 -31 85.105 74.333 5.742 118.201 o
-2 -1 -30 262.155 247.575 11.518 19.859 o
-2 -1 -29 858.747 785.234 21.451 2.512 o
-2 -1 -28 141.680 149.804 6.914 53.402 o
-2 -1 -27 546.791 554.703 16.034 5.447 o
-2 -1 -26 200.986 201.746 7.638 32.127 o
-2 -1 -25 533.059 560.202 15.132 5.627 o
-2 -1 -24 134.379 117.373 6.271 64.457 o
-2 -1 -23 615.449 599.844 20.392 4.349 o
-2 -1 -22 380.083 385.053 14.574 10.136 o
-2 -1 -21 66.626 58.728 5.268 160.927 o
-2 -1 -20 1176.840 1164.350 34.127 1.276 o
-2 -1 -19 5267.220 5333.420 134.638 0.067 o
-2 -1 -18 1096.920 1000.190 49.225 1.352 o
-2 -1 -17 1679.120 1692.340 81.005 0.543 o
-2 -1 -16 2374.750 2347.360 134.354 0.256 o
-2 -1 -15 3637.400 3290.620 178.212 0.123 o
-2 -1 -14 2557.000 2065.720 118.644 0.268 o
-2 -1 -13 4088.770 4043.730 212.414 0.091 o
-2 -1 -12 8625.570 8267.790 413.210 0.022 o
-2 -1 -6 13826.400 12229.200 589.458 0.009 o
-2 -1 -5 4801.250 4370.370 213.560 0.074 o
-2 -1 -4 13440.000 12458.400 422.073 0.011 o
-2 -1 -3 3473.410 3280.590 115.769 0.152 o
-2 -1 -2 246.271 237.195 8.155 23.628 o
-2 -1 -1 2833.240 3099.550 86.952 0.212 o
-1 -11 -15 68.333 45.658 18.492 39.609 o
-1 -11 -14 13.060 3.345 12.786 95.202 o
-1 -11 -13 2.259 -9.647 14.051 81.829 o
-1 -11 -12 6.369 4.394 15.254 68.623 o
-1 -11 -11 86.020 112.243 19.390 32.011 o
-1 -11 -10 217.324 296.105 27.630 11.717 o
-1 -11 -9 48.918 83.761 20.442 33.446 o
-1 -11 -8 89.823 118.043 22.341 25.368 o
-1 -11 -7 185.907 192.402 26.006 15.108 o
-1 -11 -6 438.981 754.107 46.899 3.331 o
-1 -11 -5 42.195 52.270 19.391 38.520 o
-1 -11 -4 66.042 130.608 30.488 15.524 o
-1 -11 -3 417.677 612.495 57.195 3.001 o
-1 -11 -2 6.456 3.980 26.950 22.235 o
-1 -11 -1 23.015 42.595 26.955 21.580 o
-1 -10 -25 64.929 61.695 12.764 68.842 o
-1 -10 -24 51.437 47.785 13.092 72.689 o
-1 -10 -23 170.749 123.554 17.838 26.781 o
-1 -10 -22 165.453 152.683 20.456 22.369 o
-1 -10 -21 188.927 180.994 22.911 17.709 o
-1 -10 -20 57.612 56.622 17.347 44.682 o
-1 -10 -19 94.659 80.842 19.310 32.848 o
-1 -10 -18 26.188 26.511 17.510 49.366 o
-1 -10 -17 84.909 92.952 21.110 28.888 o
-1 -10 -16 81.708 91.806 22.583 26.130 o
-1 -10 -15 160.184 175.921 28.966 13.997 o
-1 -10 -14 44.931 51.713 22.420 29.500 o
-1 -10 -13 78.507 113.080 25.856 20.554 o
-1 -10 -12 235.671 191.140 32.075 10.452 o
-1 -10 -11 15.928 -13.255 23.402 29.235 o
-1 -10 -10 80.943 54.594 20.007 33.312 o
-1 -10 -9 150.299 137.246 24.323 19.046 o
-1 -10 -8 185.726 228.819 27.475 13.557 o
-1 -10 -7 334.993 417.660 35.485 6.432 o
-1 -10 -6 59.766 86.195 22.480 27.696 o
-1 -10 -5 15.467 4.944 19.794 40.528 o
-1 -10 -4 45.989 29.473 21.459 32.516 o
-1 -10 -3 82.310 145.867 20.535 28.379 o
-1 -10 -2 155.497 178.905 21.888 20.469 o
-1 -10 -1 29.607 18.597 16.372 56.000 o
-1 -9 -31 7.720 6.275 3.109 1103.570 o
-1 -9 -30 153.336 143.039 11.210 40.775 o
-1 -9 -29 19.489 15.210 4.746 443.035 o
-1 -9 -28 176.465 173.957 18.328 23.505 o
-1 -9 -27 258.171 241.871 22.420 13.920 o
-1 -9 -26 76.225 63.331 14.237 56.102 o
-1 -9 -25 398.713 370.825 30.275 6.887 o
-1 -9 -24 50.300 49.585 14.237 63.809 o
-1 -9 -23 5.919 3.928 11.783 114.001 o
-1 -9 -22 55.230 67.423 16.037 50.299 o
-1 -9 -21 268.488 243.700 19.145 15.242 o
-1 -9 -20 29.319 17.093 10.310 127.380 o
-1 -9 -19 118.611 98.580 13.747 45.216 o
-1 -9 -18 135.708 123.585 15.177 36.012 o
-1 -9 -17 582.571 568.718 52.940 2.800 o
-1 -9 -16 83.945 86.907 13.910 53.313 o
-1 -9 -15 91.749 82.008 13.552 53.789 o
-1 -9 -14 410.372 457.516 28.083 6.526 o
-1 -9 -13 1082.160 1102.620 71.923 1.069 o
-1 -9 -12 30.578 50.691 11.507 97.104 o
-1 -9 -11 154.323 193.654 16.715 26.753 o
-1 -9 -10 1.936 6.386 9.890 162.213 o
-1 -9 -9 109.007 147.532 15.220 38.083 o
-1 -9 -8 7.115 12.826 15.320 67.331 o
-1 -9 -7 43.077 32.249 14.458 65.855 o
-1 -9 -6 4.965 10.261 13.773 83.534 o
-1 -9 -5 209.769 236.700 23.294 15.336 o
-1 -9 -4 96.955 121.864 18.753 32.078 o
-1 -9 -3 154.915 163.292 21.669 21.197 o
-1 -9 -2 264.706 366.944 30.191 8.998 o
-1 -9 -1 640.651 839.753 47.081 2.461 o
-1 -8 -35 138.720 132.199 17.183 30.682 o
-1 -8 -34 1.510 1.727 3.518 1210.520 o
-1 -8 -33 37.561 37.034 7.037 192.305 o
-1 -8 -32 100.525 84.223 12.764 55.064 o
-1 -8 -31 2.314 5.079 5.073 582.129 o
-1 -8 -30 39.223 44.755 7.502 169.458 o
-1 -8 -29 43.533 31.221 8.779 141.770 o
-1 -8 -28 4.072 8.959 7.957 241.505 o
-1 -8 -27 118.199 111.691 15.219 39.437 o
-1 -8 -26 10.032 9.853 8.649 198.055 o
-1 -8 -25 605.569 578.016 104.734 1.148 o
-1 -8 -24 95.719 65.199 11.340 67.410 o
-1 -8 -23 112.915 107.668 13.126 47.676 o
-1 -8 -22 284.330 281.880 39.275 6.892 o
-1 -8 -21 95.703 104.636 24.793 21.522 o
-1 -8 -20 582.741 546.359 47.949 3.108 o
-1 -8 -19 336.549 326.556 22.854 10.096 o
-1 -8 -18 304.484 305.280 22.866 11.215 o
-1 -8 -17 95.096 99.587 11.686 59.755 o
-1 -8 -16 1170.670 1130.520 44.997 1.222 o
-1 -8 -15 268.880 250.696 14.878 17.413 o
-1 -8 -14 1209.580 1225.070 43.513 1.138 o
-1 -8 -13 22.581 32.170 8.400 175.926 o
-1 -8 -12 1077.660 1183.170 38.168 1.364 o
-1 -8 -11 911.832 1032.620 40.929 1.726 o
-1 -8 -10 298.851 321.147 20.678 11.931 o
-1 -8 -9 1373.710 1602.470 55.763 0.790 o
-1 -8 -8 439.936 529.757 26.735 5.903 o
-1 -8 -7 192.912 246.610 18.251 19.866 o
-1 -8 -6 6.940 1.121 11.269 124.515 o
-1 -8 -5 174.002 216.937 18.275 22.145 o
-1 -8 -4 21.625 25.905 10.495 125.783 o
-1 -8 -3 55.278 61.923 13.757 64.418 o
-1 -8 -2 66.246 65.291 13.008 66.114 o
-1 -8 -1 26.141 23.209 11.917 99.542 o
-1 -7 -39 80.356 75.278 6.546 114.483 o
-1 -7 -38 3.778 4.255 3.764 965.909 o
-1 -7 -37 33.626 27.984 5.073 300.820 o
-1 -7 -36 135.918 124.372 10.310 49.517 o
-1 -7 -35 20.120 23.892 5.891 312.342 o
-1 -7 -34 26.249 22.112 4.932 359.960 o
-1 -7 -33 173.255 140.309 14.280 31.543 o
-1 -7 -32 56.069 44.954 10.262 101.232 o
-1 -7 -31 578.462 558.050 29.272 4.283 o
-1 -7 -30 362.437 393.219 26.674 7.952 o
-1 -7 -29 209.763 174.831 16.310 23.152 o
-1 -7 -28 360.023 401.730 24.035 8.475 o
-1 -7 -27 258.100 236.940 18.378 16.339 o
-1 -7 -26 356.388 351.477 21.993 9.552 o
-1 -7 -25 88.939 86.347 11.883 62.802 o
-1 -7 -24 35.148 36.948 8.836 146.271 o
-1 -7 -23 372.741 386.951 22.319 8.732 o
-1 -7 -22 86.621 88.504 11.362 66.332 o
-1 -7 -21 33.136 18.543 7.733 192.877 o
-1 -7 -20 677.114 698.533 31.674 3.171 o
-1 -7 -19 888.500 877.123 32.739 2.084 o
-1 -7 -18 441.548 426.717 20.059 7.448 o
-1 -7 -17 1380.090 1386.180 40.334 0.927 o
-1 -7 -16 182.611 168.942 10.721 33.964 o
-1 -7 -15 321.675 344.162 16.039 12.306 o
-1 -7 -14 1236.500 1258.480 36.778 1.135 o
-1 -7 -13 541.400 543.613 30.927 4.494 o
-1 -7 -12 390.240 449.835 18.118 8.490 o
-1 -7 -11 627.861 664.195 28.012 3.679 o
-1 -7 -10 530.315 590.159 22.628 5.005 o
-1 -7 -9 563.351 653.423 22.903 4.423 o
-1 -7 -8 83.409 100.841 9.020 80.768 o
-1 -7 -7 46.336 50.551 7.314 159.226 o
-1 -7 -6 61.577 38.155 6.770 157.678 o
-1 -7 -5 455.058 552.913 22.652 6.026 o
-1 -7 -4 869.644 1106.390 57.942 1.471 o
-1 -7 -3 62.139 67.253 14.074 59.918 o
-1 -7 -2 1589.430 1943.610 66.250 0.572 o
-1 -7 -1 236.704 245.966 14.105 20.187 o
-1 -6 -42 119.597 120.772 8.673 61.231 o
-1 -6 -41 66.772 48.931 5.891 158.079 o
-1 -6 -40 34.129 29.620 5.237 286.506 o
-1 -6 -39 66.986 60.059 7.200 128.741 o
-1 -6 -38 103.717 78.060 8.673 78.321 o
-1 -6 -37 143.636 129.824 9.737 48.366 o
-1 -6 -36 54.397 46.312 13.910 65.575 o
-1 -6 -35 143.219 142.858 14.558 34.958 o
-1 -6 -34 31.442 43.349 10.300 117.127 o
-1 -6 -33 79.638 82.928 11.827 66.879 o
-1 -6 -32 194.546 182.429 16.051 24.424 o
-1 -6 -31 156.657 174.907 15.840 28.828 o
-1 -6 -30 106.769 133.051 13.979 43.382 o
-1 -6 -29 232.148 219.034 13.606 21.981 o
-1 -6 -28 625.987 629.416 30.947 3.649 o
-1 -6 -27 175.212 169.050 20.135 21.593 o
-1 -6 -26 88.594 92.478 10.954 67.363 o
-1 -6 -25 1147.510 1161.460 51.140 1.178 o
-1 -6 -24 93.282 84.923 10.005 73.013 o
-1 -6 -23 170.725 139.420 12.044 36.115 o
-1 -6 -22 44.956 58.019 7.316 155.832 o
-1 -6 -21 85.684 68.066 8.503 93.609 o
-1 -6 -20 1342.560 1237.740 37.025 1.038 o
-1 -6 -19 163.379 143.273 9.390 42.575 o
-1 -6 -18 554.610 550.157 19.613 5.166 o
-1 -6 -17 408.516 387.643 13.960 9.445 o
-1 -6 -16 871.275 829.425 22.494 2.377 o
-1 -6 -15 208.712 170.055 8.615 32.413 o
-1 -6 -14 1875.610 1842.120 47.510 0.528 o
-1 -6 -13 45.696 52.219 5.884 194.994 o
-1 -6 -12 725.406 725.755 26.006 3.077 o
-1 -6 -11 166.202 166.184 10.697 37.082 o
-1 -6 -10 75.506 91.957 19.065 34.776 o
-1 -6 -9 1080.880 1156.720 47.420 1.291 o
-1 -6 -8 43.698 37.434 6.364 201.111 o
-1 -6 -7 374.011 381.800 17.553 9.759 o
-1 -6 -6 674.631 748.212 43.462 2.628 o
-1 -6 -5 421.988 420.320 19.487 7.939 o
-1 -6 -4 512.364 612.126 25.360 4.873 o
-1 -6 -3 168.959 202.677 14.137 28.466 o
-1 -6 -2 1438.350 1633.960 66.897 0.700 o
-1 -6 -1 223.264 254.026 13.682 21.218 o
-1 -5 -44 7.835 12.274 3.600 828.151 o
-1 -5 -43 64.241 60.550 6.546 141.953 o
-1 -5 -42 10.490 16.201 4.746 512.785 o
-1 -5 -41 4.641 2.782 4.255 780.374 o
-1 -5 -40 135.672 125.681 11.292 46.410 o
-1 -5 -39 140.459 125.681 11.783 43.890 o
-1 -5 -38 103.660 88.206 16.365 39.880 o
-1 -5 -37 228.207 226.161 23.074 14.966 o
-1 -5 -36 5.739 13.302 9.203 179.351 o
-1 -5 -35 403.212 389.178 26.102 7.432 o
-1 -5 -34 545.481 542.905 28.432 4.655 o
-1 -5 -33 1861.670 1829.730 72.129 0.487 o
-1 -5 -32 117.587 126.548 11.810 49.067 o
-1 -5 -31 1164.760 1193.400 51.667 1.139 o
-1 -5 -30 42.209 44.868 8.869 134.355 o
-1 -5 -29 625.017 582.823 25.388 4.091 o
-1 -5 -28 148.761 176.807 14.778 31.463 o
-1 -5 -27 628.764 661.380 26.817 3.738 o
-1 -5 -26 37.776 35.840 7.541 177.504 o
-1 -5 -25 339.668 337.326 16.709 11.609 o
-1 -5 -24 709.681 670.512 26.216 3.282 o
-1 -5 -23 47.574 44.131 9.501 118.569 o
-1 -5 -22 57.933 56.468 7.558 135.506 o
-1 -5 -21 102.086 96.924 12.140 55.838 o
-1 -5 -20 100.906 92.317 8.094 79.666 o
-1 -5 -19 14.763 11.740 4.504 530.916 o
-1 -5 -18 459.733 472.061 15.081 7.330 o
-1 -5 -17 238.115 226.770 11.002 23.110 o
-1 -5 -16 291.749 266.664 11.276 17.279 o
-1 -5 -15 260.844 237.302 12.378 19.845 o
-1 -5 -14 846.408 800.769 29.373 2.379 o
-1 -5 -13 50.236 62.904 6.142 169.321 o
-1 -5 -12 33.454 34.689 5.300 276.210 o
-1 -5 -11 796.672 760.282 24.784 2.727 o
-1 -5 -10 986.536 933.467 32.522 1.793 o
-1 -5 -9 131.775 109.841 7.994 61.199 o
-1 -5 -8 2052.890 2264.390 104.261 0.341 o
-1 -5 -7 322.961 428.617 17.266 10.574 o
-1 -5 -6 33.732 41.459 5.592 250.284 o
-1 -5 -5 1267.040 1483.070 46.602 0.948 o
-1 -5 -4 3091.980 3566.080 103.860 0.169 o
-1 -5 -3 262.935 353.482 18.630 13.420 o
-1 -5 -2 147.352 216.801 12.192 33.393 o
-1 -5 -1 1395.230 1870.740 64.814 0.672 o
-1 -4 -46 1.987 0.982 2.946 1664.170 o
-1 -4 -45 14.661 18.492 4.255 535.831 o
-1 -4 -44 10.166 12.928 4.418 588.580 o
-1 -4 -43 11.016 4.909 4.255 663.080 o
-1 -4 -42 144.438 141.555 11.946 40.968 o
-1 -4 -41 183.163 178.212 14.237 28.101 o
-1 -4 -36 123.145 140.409 20.947 24.907 o
-1 -4 -35 202.675 213.501 19.261 19.388 o
-1 -4 -34 53.898 49.696 11.874 82.727 o
-1 -4 -33 179.123 180.271 17.573 23.985 o
-1 -4 -32 113.178 106.594 10.769 57.211 o
-1 -4 -31 58.582 59.294 8.919 112.449 o
-1 -4 -30 31.517 19.255 7.314 210.960 o
-1 -4 -29 398.361 368.012 16.665 9.491 o
-1 -4 -28 1281.280 1264.500 39.167 1.072 o
-1 -4 -27 172.046 185.486 12.327 31.847 o
-1 -4 -26 26.299 28.871 6.388 253.766 o
-1 -4 -25 223.068 229.882 12.882 22.893 o
-1 -4 -24 15.764 18.971 6.284 309.285 o
-1 -4 -23 689.167 737.243 27.460 3.175 o
-1 -4 -22 396.822 387.434 16.683 9.287 o
-1 -4 -21 278.451 272.923 13.137 17.075 o
-1 -4 -20 74.874 81.753 6.937 112.510 o
-1 -4 -19 301.483 315.345 28.556 9.290 o
-1 -4 -18 1465.380 1413.760 63.245 0.758 o
-1 -4 -17 27.204 26.465 9.034 155.237 o
-1 -4 -16 59.745 50.666 8.124 127.260 o
-1 -4 -15 30.078 29.623 7.368 201.729 o
-1 -4 -14 0.781 2.331 6.086 428.618 o
-1 -4 -13 248.999 262.039 16.150 17.508 o
-1 -4 -12 356.308 343.592 18.890 10.433 o
-1 -4 -11 1486.160 1436.750 92.133 0.615 o
-1 -4 -10 4915.790 4899.070 195.395 0.070 o
-1 -4 -8 3971.130 4167.770 217.160 0.091 o
-1 -4 -7 1631.080 1793.570 102.607 0.479 o
-1 -4 -6 2327.370 2444.600 353.969 0.095 o
-1 -4 -5 1934.670 2451.110 132.391 0.302 o
-1 -4 -4 1039.930 1303.610 76.751 0.978 o
-1 -4 -3 1459.450 1930.220 106.371 0.494 o
-1 -4 -2 2050.010 2485.310 133.045 0.285 o
-1 -4 -1 36.771 36.984 12.274 87.812 o
-1 -3 -49 220.105 252.181 14.074 21.241 o
-1 -3 -47 69.685 87.224 7.200 111.958 o
-1 -3 -46 345.197 419.919 23.729 8.653 o
-1 -3 -45 103.402 96.388 8.673 73.742 o
-1 -3 -44 91.628 76.423 8.510 86.966 o
-1 -3 -43 109.247 120.772 11.128 54.719 o
-1 -3 -42 128.029 134.354 12.274 44.237 o
-1 -3 -40 378.933 350.533 27.984 7.760 o
-1 -3 -39 41.784 46.967 13.255 74.326 o
-1 -3 -38 78.992 92.396 9.594 81.099 o
-1 -3 -37 72.875 75.697 10.719 79.216 o
-1 -3 -36 536.214 514.140 24.387 5.185 o
-1 -3 -35 719.461 756.343 32.664 2.827 o
-1 -3 -34 20.434 17.821 6.943 254.744 o
-1 -3 -33 1029.090 1040.040 42.164 1.501 o
-1 -3 -32 770.299 772.472 41.478 2.358 o
-1 -3 -31 476.523 475.168 18.448 6.692 o
-1 -3 -30 187.201 188.459 10.433 32.115 o
-1 -3 -29 1037.150 1045.110 45.965 1.440 o
-1 -3 -28 339.241 382.454 19.211 10.287 o
-1 -3 -27 555.315 603.485 29.596 4.265 o
-1 -3 -26 492.980 519.425 26.249 5.432 o
-1 -3 -25 1849.920 1981.290 71.940 0.470 o
-1 -3 -24 884.197 949.265 38.557 1.907 o
-1 -3 -23 2241.690 2269.730 91.680 0.327 o
-1 -3 -22 998.864 1075.220 44.672 1.490 o
-1 -3 -21 757.500 805.786 48.931 2.138 o
-1 -3 -20 914.161 1104.800 111.771 0.787 o
-1 -3 -19 1361.520 1609.010 110.626 0.549 o
-1 -3 -18 1843.850 2095.970 124.536 0.353 o
-1 -3 -17 693.746 820.002 41.418 2.521 o
-1 -3 -16 66.608 78.731 6.972 122.035 o
-1 -3 -15 721.361 808.053 28.922 2.829 o
-1 -3 -14 291.394 243.507 26.347 11.070 o
-1 -3 -13 454.661 459.522 36.330 4.999 o
-1 -3 -12 612.060 649.844 44.839 2.965 o
-1 -3 -11 1525.110 1447.300 82.642 0.638 o
-1 -3 -10 283.825 228.779 21.765 13.558 o
-1 -3 -9 184.706 236.798 21.438 17.846 o
-1 -3 -5 3011.690 3447.600 123.816 0.170 o
-1 -3 -4 5969.850 6253.310 218.241 0.048 o
-1 -3 -3 1274.480 1645.470 88.042 0.676 o
-1 -3 -2 6892.560 8269.100 403.882 0.027 o
-1 -3 -1 3929.280 4233.070 210.941 0.093 o
-1 -2 -50 283.972 379.825 19.965 11.722 o
-1 -2 -49 125.386 163.647 10.310 47.107 o
-1 -2 -48 155.240 206.935 9.199 37.867 o
-1 -2 -47 88.720 103.261 8.510 80.737 o
-1 -2 -46 42.371 55.149 6.710 176.575 o
-1 -2 -45 85.771 97.534 9.328 78.196 o
-1 -2 -44 213.386 226.979 16.365 20.803 o
-1 -2 -43 113.921 129.678 8.554 62.197 o
-1 -2 -42 104.264 104.259 7.858 75.901 o
-1 -2 -41 558.633 621.533 37.148 3.698 o
-1 -2 -40 261.242 275.582 20.947 13.934 o
-1 -2 -39 1721.550 1848.470 215.851 0.225 o
-1 -2 -38 1438.810 1604.470 205.459 0.267 o
-1 -2 -37 921.722 915.566 74.951 1.263 o
-1 -2 -36 574.052 603.580 27.250 4.278 o
-1 -2 -35 1091.750 1095.260 55.313 1.235 o
-1 -2 -34 55.468 67.555 6.888 143.244 o
-1 -2 -33 639.850 620.294 19.755 4.113 o
-1 -2 -32 191.497 179.482 8.912 34.133 o
-1 -2 -31 23.305 16.249 4.544 432.860 o
-1 -2 -30 138.968 141.731 7.658 53.769 o
-1 -2 -29 190.699 183.852 8.563 34.334 o
-1 -2 -28 77.371 79.862 5.705 124.271 o
-1 -2 -27 644.559 594.052 17.140 4.282 o
-1 -2 -26 210.872 219.561 8.509 28.568 o
-1 -2 -25 2702.430 2697.300 69.143 0.254 o
-1 -2 -24 460.090 460.123 35.266 5.071 o
-1 -2 -23 498.848 531.548 25.638 5.366 o
-1 -2 -22 99.859 103.585 9.082 71.361 o
-1 -2 -21 301.948 316.990 17.143 13.191 o
-1 -2 -20 1017.390 901.431 37.508 1.698 o
-1 -2 -19 436.378 435.197 50.731 3.735 o
-1 -2 -18 3498.730 3568.740 126.621 0.140 o
-1 -2 -17 1994.750 2082.740 116.681 0.345 o
-1 -2 -16 4380.850 4282.320 222.069 0.081 o
-1 -2 -15 1622.340 1508.340 87.715 0.571 o
-1 -2 -14 1133.880 1060.970 72.578 1.037 o
-1 -2 -13 2743.260 2594.010 146.873 0.202 o
-1 -2 -12 162.559 167.739 17.838 25.551 o
-1 -2 -11 1252.990 1058.140 60.877 1.044 o
-1 -2 -10 12467.200 11598.500 563.438 0.011 o
-1 -2 -9 10667.900 10013.100 486.687 0.015 o
-1 -2 -8 8084.150 7405.860 361.497 0.026 o
-1 -2 -7 2269.680 2054.100 105.225 0.322 o
-1 -2 -4 2094.980 2155.560 108.989 0.336 o
-1 -2 -3 11850.600 13049.000 444.350 0.012 o
-1 -2 -2 17513.600 18942.300 642.919 0.005 o
-1 -2 -1 3961.110 4586.520 158.357 0.099 o
-1 -1 -50 151.977 194.413 11.292 36.025 o
-1 -1 -49 107.864 121.089 6.184 77.631 o
-1 -1 -48 131.079 150.377 7.563 55.262 o
-1 -1 -47 310.359 416.103 16.890 11.235 o
-1 -1 -46 70.070 86.587 6.190 123.403 o
-1 -1 -45 701.977 873.061 40.421 2.443 o
-1 -1 -44 67.888 70.602 10.228 87.370 o
-1 -1 -43 229.311 285.336 14.336 19.157 o
-1 -1 -42 735.799 868.641 99.989 1.063 o
-1 -1 -41 751.455 973.865 54.331 1.837 o
-1 -1 -40 312.801 349.223 24.547 9.898 o
-1 -1 -39 276.022 281.801 21.438 13.045 o
-1 -1 -38 1180.800 1117.240 44.143 1.225 o
-1 -1 -37 702.654 669.733 28.985 3.220 o
-1 -1 -36 3161.310 3009.720 88.151 0.189 o
-1 -1 -35 2252.220 2186.760 65.507 0.362 o
-1 -1 -34 1008.080 971.319 37.317 1.653 o
-1 -1 -33 2530.550 2393.850 87.207 0.281 o
-1 -1 -32 632.675 604.342 21.695 4.140 o
-1 -1 -31 34.134 24.000 5.038 309.234 o
-1 -1 -30 66.239 59.028 5.413 158.904 o
-1 -1 -29 708.702 633.309 19.959 3.602 o
-1 -1 -28 571.973 586.206 17.966 4.912 o
-1 -1 -27 6.983 5.221 3.330 1047.060 o
-1 -1 -26 332.906 322.393 11.600 13.552 o
-1 -1 -25 759.313 793.170 31.745 2.633 o
-1 -1 -24 645.056 601.193 22.374 4.031 o
-1 -1 -23 2596.280 2393.560 72.298 0.284 o
-1 -1 -22 696.196 663.327 33.465 3.093 o
-1 -1 -21 1287.950 1237.000 39.899 1.075 o
-1 -1 -20 4629.030 4311.030 123.930 0.091 o
-1 -1 -19 556.686 552.146 44.348 3.422 o
-1 -1 -18 906.708 777.325 55.149 1.717 o
-1 -1 -17 549.705 467.704 38.294 4.115 o
-1 -1 -16 86.974 76.914 17.674 38.579 o
-1 -1 -15 1609.870 1503.590 87.060 0.578 o
-1 -1 -14 470.169 426.956 33.875 5.286 o
-1 -1 -13 6952.900 6326.120 316.821 0.035 o
-1 -1 -12 470.424 372.298 29.620 6.097 o
-1 -1 -11 1968.270 1619.450 90.006 0.448 o
-1 -1 -10 10001.800 8844.160 434.156 0.018 o
-1 -1 -9 18606.600 15745.300 759.324 0.005 o
-1 -1 -8 6563.330 5745.170 281.310 0.041 o
-1 -1 -7 938.658 841.475 45.985 1.775 o
-1 -1 -6 7352.650 6375.050 309.130 0.033 o
-1 -1 -5 180.541 133.373 10.473 37.877 o
-1 -1 -4 11622.300 10445.800 501.743 0.013 o
-1 -1 -3 1704.830 1589.510 78.878 0.558 o
-1 -1 -2 5546.200 5535.860 266.745 0.051 o
-1 -1 -1 15664.700 15893.000 536.749 0.007 o
0 0 4 18172.800 16090.300 631.842 0.006 o
0 0 6 15768.600 13994.700 474.666 0.008 o
0 0 8 44.361 44.965 6.330 192.850 o
0 0 10 7907.990 6699.170 269.445 0.031 o
0 0 12 5766.460 5033.220 177.670 0.059 o
0 0 14 969.214 956.519 59.240 1.419 o
0 0 16 2806.160 2817.680 151.046 0.187 o
0 0 18 246.244 146.137 23.074 15.843 o
0 0 20 643.543 483.510 27.575 4.189 o
0 0 22 1031.000 843.206 37.460 1.729 o
0 0 24 0.901 2.180 6.232 408.934 o
0 0 26 1.815 -3.600 6.873 338.040 o
0 0 28 1266.980 1121.060 112.835 0.645 o
0 0 30 705.252 657.225 31.911 3.127 o
0 0 32 659.567 504.852 33.220 3.692 o
0 0 34 2417.970 2125.450 110.953 0.289 o
0 0 36 5319.340 5089.760 252.344 0.057 o
0 0 38 1166.090 1162.550 64.641 1.042 o
0 0 40 57.964 66.768 10.637 89.567 o
0 0 42 198.170 200.468 16.692 22.646 o
0 0 44 1481.100 1719.440 88.697 0.580 o
0 0 46 531.971 640.615 26.102 4.533 o
0 0 48 361.038 485.214 27.329 7.130 o
0 1 1 576.571 555.746 28.802 4.337 o
0 1 2 1213.220 1170.900 58.422 1.049 o
0 1 3 607.969 537.254 27.166 4.277 o
0 1 4 808.448 788.617 39.275 2.284 o
0 1 5 1727.600 1608.330 78.551 0.548 o
0 1 6 4222.570 4092.170 197.359 0.091 o
0 1 7 40.875 53.349 9.001 129.091 o
0 1 8 1180.850 1019.030 55.476 1.178 o
0 1 9 5045.810 4038.000 200.141 0.075 o
0 1 10 42.693 49.094 9.328 123.474 o
0 1 11 2968.250 2490.060 127.481 0.203 o
0 1 12 56.497 50.076 9.001 116.788 o
0 1 13 182.964 126.663 14.074 31.524 o
0 1 14 730.200 645.425 40.748 2.714 o
0 1 15 21.960 15.546 9.328 157.955 o
0 1 16 70.323 56.295 13.092 65.657 o
0 1 17 328.141 353.642 22.601 10.042 o
0 1 18 0.067 8.561 10.042 157.994 o
0 1 19 814.199 753.226 37.929 2.353 o
0 1 20 160.984 126.696 10.831 41.759 o
0 1 21 386.813 341.834 14.824 10.515 o
0 1 22 4.629 -0.759 4.641 688.194 o
0 1 23 210.339 163.647 9.816 31.276 o
0 1 24 2329.720 2177.920 66.761 0.347 o
0 1 25 4.438 6.037 4.574 668.145 o
0 1 26 2175.600 1894.570 62.545 0.413 o
0 1 27 4.392 9.208 3.866 851.480 o
0 1 28 14.540 11.835 4.068 607.144 o
0 1 29 42.761 25.738 4.737 284.943 o
0 1 30 0.146 3.268 4.085 929.853 o
0 1 31 854.392 741.207 30.720 2.421 o
0 1 32 333.384 297.029 13.412 13.569 o
0 1 33 2270.560 2028.430 61.223 0.379 o
0 1 34 252.545 238.964 11.861 20.741 o
0 1 35 2174.620 2115.710 78.107 0.369 o
0 1 36 660.420 592.032 26.612 3.766 o
0 1 37 686.983 642.617 28.177 3.400 o
0 1 38 213.133 213.717 13.130 24.358 o
0 1 39 779.219 754.066 31.590 2.635 o
0 1 40 1180.870 1223.250 47.269 1.142 o
0 1 41 435.329 561.568 24.469 6.024 o
0 1 42 44.024 47.800 4.777 239.071 o
0 1 43 320.784 378.218 20.103 10.614 o
0 1 44 138.256 156.158 7.501 52.036 o
0 1 45 2169.360 2839.250 103.098 0.284 o
0 1 46 314.362 400.759 17.177 11.274 o
0 1 47 102.245 140.945 7.921 67.475 o
0 1 48 6.435 5.177 2.514 1552.740 o
0 1 49 466.211 637.243 33.875 4.468 o
0 2 0 179101.000 163631.000 7811.210 0.000 o
0 2 1 546.163 628.182 27.820 4.358 o
0 2 2 1076.070 1088.580 57.440 1.234 o
0 2 3 103.176 141.064 12.274 49.178 o
0 2 4 6625.050 7065.960 343.496 0.034 o
0 2 5 1915.620 2033.810 100.316 0.393 o
0 2 6 9888.670 9146.250 439.720 0.017 o
0 2 7 72.393 77.405 6.710 119.801 o
0 2 8 2586.730 2364.700 116.026 0.251 o
0 2 9 2605.720 2482.860 122.081 0.238 o
0 2 10 8108.430 7147.130 350.696 0.027 o
0 2 11 783.320 780.893 34.448 2.498 o
0 2 12 9.368 8.728 5.319 466.383 o
0 2 13 8.300 13.462 6.014 374.349 o
0 2 14 4262.300 4151.330 212.987 0.086 o
0 2 15 13.470 18.983 11.128 119.842 o
0 2 16 3102.700 3335.460 171.830 0.146 o
0 2 17 453.052 450.357 34.530 5.257 o
0 2 18 2185.200 2538.820 92.133 0.314 o
0 2 19 589.188 556.480 24.910 4.487 o
0 2 20 53.612 73.073 10.883 87.629 o
0 2 21 502.887 475.960 22.594 5.918 o
0 2 22 430.611 407.620 26.454 6.832 o
0 2 23 229.139 207.948 11.906 24.181 o
0 2 24 183.157 221.092 14.522 25.468 o
0 2 25 88.303 104.605 6.670 93.561 o
0 2 26 196.916 187.684 9.164 32.259 o
0 2 27 9.676 14.760 3.723 732.869 o
0 2 28 25.880 19.733 3.968 457.895 o
0 2 29 187.880 209.478 9.564 31.504 o
0 2 30 580.216 551.588 16.828 5.062 o
0 2 31 4078.320 3726.640 95.599 0.120 o
0 2 32 394.022 382.214 14.856 9.745 o
0 2 33 1782.970 1579.240 44.504 0.620 o
0 2 34 0.653 3.944 4.720 693.088 o
0 2 35 1043.680 985.424 32.798 1.628 o
0 2 36 2074.620 2085.350 63.266 0.413 o
0 2 37 1077.210 1025.990 32.998 1.532 o
0 2 38 84.677 86.399 6.637 104.266 o
0 2 39 120.179 128.182 10.425 53.075 o
0 2 40 18.463 15.397 4.024 545.763 o
0 2 41 649.146 670.558 22.447 3.768 o
0 2 42 44.296 37.710 5.822 217.141 o
0 2 43 56.139 56.837 6.190 163.396 o
0 2 44 460.603 555.839 23.129 5.893 o
0 2 45 223.732 290.965 18.983 16.334 o
0 2 46 579.953 664.081 36.330 3.519 o
0 2 47 40.594 68.241 7.037 160.923 o
0 2 48 7.578 13.910 3.764 769.265 o
0 2 49 69.207 87.750 8.346 99.872 o
0 3 1 7293.380 7778.610 269.156 0.032 o
0 3 2 699.786 819.918 34.306 2.728 o
0 3 3 105.902 94.934 8.919 71.481 o
0 3 4 8.348 3.273 6.219 375.124 o
0 3 5 766.776 792.217 47.785 2.164 o
0 3 6 613.986 730.685 40.257 3.013 o
0 3 7 11.493 17.674 4.746 497.412 o
0 3 8 2661.700 2731.600 135.664 0.211 o
0 3 9 8.937 4.746 4.091 737.637 o
0 3 10 1715.100 1743.290 134.273 0.382 o
0 3 11 304.365 265.695 14.223 15.368 o
0 3 12 69.309 68.568 14.237 57.090 o
0 3 13 3.965 5.753 7.663 262.671 o
0 3 14 1520.830 1423.330 129.609 0.462 o
0 3 15 61.405 69.340 5.447 157.786 o
0 3 16 1521.380 1782.840 77.430 0.593 o
0 3 17 194.975 200.686 11.023 29.408 o
0 3 18 2205.080 2574.090 94.142 0.307 o
0 3 19 1261.110 1346.020 99.743 0.681 o
0 3 20 24.078 50.650 6.790 214.451 o
0 3 21 18.449 30.146 12.683 90.660 o
0 3 22 286.096 351.263 18.359 12.698 o
0 3 23 1333.500 1443.360 57.085 0.860 o
0 3 24 1124.550 1269.060 35.324 1.268 o
0 3 25 354.469 349.821 12.354 11.962 o
0 3 26 1300.570 1355.820 38.373 1.016 o
0 3 27 14.345 8.803 3.381 786.001 o
0 3 28 100.313 110.079 6.187 85.970 o
0 3 29 1.504 2.917 3.285 1343.530 o
0 3 30 66.314 62.826 6.135 144.071 o
0 3 31 1.257 3.686 3.726 1065.310 o
0 3 32 1277.350 1247.920 39.248 1.084 o
0 3 33 5.273 9.122 4.077 767.308 o
0 3 34 494.715 524.780 17.888 6.138 o
0 3 35 62.531 69.260 5.897 148.688 o
0 3 36 103.232 109.456 8.338 72.461 o
0 3 37 122.532 120.199 9.952 55.327 o
0 3 38 481.432 521.200 23.654 5.800 o
0 3 39 355.762 362.706 18.107 10.377 o
0 3 40 1397.270 1473.150 77.896 0.710 o
0 3 41 807.719 822.982 46.312 2.066 o
0 3 42 111.075 107.189 11.128 56.218 o
0 3 43 179.973 199.486 15.056 26.217 o
0 3 44 82.564 81.987 8.673 89.570 o
0 3 45 309.310 329.422 20.292 11.607 o
0 3 46 611.110 713.830 37.966 3.167 o
0 3 47 140.887 195.068 12.601 35.369 o
0 3 48 46.779 60.222 5.564 192.340 o
0 4 0 13231.800 17299.700 840.165 0.007 o
0 4 1 1737.530 1835.850 72.089 0.524 o
0 4 2 704.453 956.727 42.468 2.257 o
0 4 3 2541.740 2696.440 101.888 0.250 o
0 4 4 29.926 49.664 25.365 23.972 o
0 4 5 9.997 37.888 12.028 101.502 o
0 4 6 226.964 280.819 28.966 11.066 o
0 4 7 43.712 49.094 9.328 122.618 o
0 4 8 6.011 4.746 6.546 347.858 o
0 4 9 414.844 394.881 25.693 7.278 o
0 4 10 1317.760 1221.830 76.996 0.822 o
0 4 11 145.637 142.933 13.330 37.329 o
0 4 12 6.097 12.536 4.031 736.093 o
0 4 13 50.325 48.022 7.957 142.011 o
0 4 14 5798.370 5761.040 333.513 0.043 o
0 4 15 62.079 56.011 7.175 137.285 o
0 4 16 1255.790 1419.580 77.891 0.796 o
0 4 17 9.582 8.210 7.497 258.923 o
0 4 18 1481.770 1653.670 71.268 0.658 o
0 4 19 0.027 0.926 7.241 308.373 o
0 4 20 1296.370 1443.210 84.115 0.733 o
0 4 21 142.023 135.208 16.283 31.957 o
0 4 22 1480.520 1505.550 47.468 0.787 o
0 4 23 2.263 4.305 4.474 738.973 o
0 4 24 13.568 25.609 5.482 371.197 o
0 4 25 330.455 287.706 14.247 13.631 o
0 4 26 257.682 267.676 14.132 17.997 o
0 4 27 226.206 214.524 13.088 23.130 o
0 4 28 1317.440 1248.450 43.500 1.022 o
0 4 29 154.068 124.977 10.928 43.224 o
0 4 30 95.922 88.575 9.668 73.151 o
0 4 31 1226.610 1201.660 36.118 1.181 o
0 4 32 32.375 31.402 6.118 245.943 o
0 4 33 447.008 440.688 17.400 7.576 o
0 4 34 1792.950 1764.680 57.829 0.551 o
0 4 35 260.202 249.206 14.058 18.471 o
0 4 36 0.085 0.760 6.189 421.644 o
0 4 37 846.888 877.150 50.076 1.839 o
0 4 38 241.397 246.780 19.147 16.450 o
0 4 39 0.652 -0.491 5.891 464.027 o
0 4 40 77.931 92.297 10.473 75.025 o
0 4 41 422.053 409.282 25.529 7.087 o
0 4 42 232.130 241.871 17.019 18.541 o
0 4 43 2.562 6.219 4.746 647.998 o
0 4 44 0.009 -0.491 3.928 1052.190 o
0 4 45 37.229 44.839 5.891 223.683 o
0 4 46 375.337 473.104 25.693 7.284 o
0 4 47 111.602 116.681 8.182 67.558 o
0 5 1 1959.550 2133.670 45.565 0.459 o
0 5 2 41.603 46.093 4.485 260.645 o
0 5 3 0.762 7.207 4.334 783.680 o
0 5 4 548.152 697.693 27.532 4.109 o
0 5 5 21.742 14.531 3.763 550.837 o
0 5 6 468.461 648.167 18.043 5.682 o
0 5 7 85.294 92.836 5.539 110.100 o
0 5 8 7703.350 8349.810 182.501 0.031 o
0 5 9 234.187 247.550 9.045 23.804 o
0 5 10 491.351 500.417 17.852 6.353 o
0 5 11 1004.770 994.714 26.702 1.758 o
0 5 12 105.762 120.116 8.385 68.480 o
0 5 13 251.864 239.446 19.310 16.017 o
0 5 14 35.392 32.525 8.755 150.314 o
0 5 15 316.786 319.870 16.453 12.806 o
0 5 16 1194.430 1368.220 56.995 0.991 o
0 5 17 90.627 75.640 8.750 85.909 o
0 5 18 39.132 50.802 6.864 182.015 o
0 5 19 132.250 112.199 7.664 61.733 o
0 5 20 46.549 53.391 5.906 191.294 o
0 5 21 49.387 58.695 6.326 170.434 o
0 5 22 1.555 1.383 5.380 542.626 o
0 5 23 158.248 131.060 11.864 39.490 o
0 5 24 1031.620 1040.550 43.090 1.485 o
0 5 25 190.511 208.132 14.621 25.268 o
0 5 26 240.673 234.706 15.787 19.108 o
0 5 27 111.305 126.733 12.341 48.699 o
0 5 28 382.320 340.263 17.879 10.014 o
0 5 29 101.694 110.565 10.676 60.805 o
0 5 30 422.921 402.517 20.165 7.984 o
0 5 31 563.285 538.927 24.360 4.817 o
0 5 32 99.209 109.854 8.456 73.717 o
0 5 33 122.803 103.164 8.333 64.929 o
0 5 34 26.804 21.166 7.063 229.589 o
0 5 35 1022.490 1058.980 43.144 1.485 o
0 5 36 684.433 655.244 38.784 2.945 o
0 5 37 56.547 48.276 9.164 115.027 o
0 5 38 11.187 10.801 6.219 347.580 o
0 5 39 200.230 206.687 15.874 23.083 o
0 5 40 1.034 9.492 5.237 541.067 o
0 5 41 95.012 91.806 9.164 76.060 o
0 5 42 0.008 2.291 4.091 942.004 o
0 5 43 1.162 -2.291 4.091 941.804 o
0 5 44 2.847 0.164 3.273 1353.840 o
0 5 45 56.649 66.932 5.891 159.931 o
0 6 0 5422.140 7898.740 260.057 0.043 o
0 6 1 46.629 51.846 4.829 223.459 o
0 6 2 126.977 160.790 8.463 52.324 o
0 6 3 225.969 257.525 10.835 22.925 o
0 6 4 317.242 390.867 13.067 12.418 o
0 6 5 35.441 30.436 4.045 345.902 o
0 6 6 2.983 9.403 3.455 1052.610 o
0 6 7 43.489 32.727 5.082 254.169 o
0 6 8 1011.770 972.354 36.961 1.650 o
0 6 9 5.804 6.530 7.814 248.966 o
0 6 10 1618.580 1657.550 71.130 0.601 o
0 6 11 440.476 478.528 25.082 6.410 o
0 6 12 29.916 35.823 8.729 155.228 o
0 6 13 220.929 224.498 12.586 23.590 o
0 6 14 559.599 581.175 22.792 4.766 o
0 6 15 128.023 118.433 9.521 55.417 o
0 6 16 218.665 202.004 12.417 25.076 o
0 6 17 11.194 12.983 4.502 561.621 o
0 6 18 105.232 98.186 7.690 77.999 o
0 6 19 30.805 36.458 8.503 159.758 o
0 6 20 910.344 846.513 32.431 2.073 o
0 6 21 128.193 134.181 10.446 49.861 o
0 6 22 521.537 574.588 35.348 4.185 o
0 6 23 0.091 5.362 6.673 354.974 o
0 6 24 1922.200 2105.360 77.001 0.426 o
0 6 25 482.234 462.466 24.618 6.039 o
0 6 26 1673.150 1826.070 71.383 0.549 o
0 6 27 991.736 949.459 54.249 1.465 o
0 6 28 842.143 877.738 39.471 2.072 o
0 6 29 133.350 134.624 11.131 46.368 o
0 6 30 89.593 115.988 12.946 52.945 o
0 6 31 235.971 221.019 20.701 16.306 o
0 6 32 47.427 87.583 8.273 119.007 o
0 6 33 55.376 59.532 8.263 124.959 o
0 6 34 632.155 623.169 36.821 3.334 o
0 6 35 11.472 13.583 6.546 313.385 o
0 6 36 8.933 8.182 6.219 362.226 o
0 6 37 57.100 51.549 7.691 137.005 o
0 6 38 16.410 14.728 5.400 393.285 o
0 6 39 23.707 25.365 5.728 306.579 o
0 6 40 88.528 96.716 8.673 81.557 o
0 6 41 23.931 37.803 5.564 291.795 o
0 6 42 203.715 199.650 12.764 26.433 o
0 7 1 292.129 340.672 17.790 12.878 o
0 7 2 174.576 198.105 14.051 28.203 o
0 7 3 140.355 170.922 13.251 36.076 o
0 7 4 226.891 257.057 16.226 18.965 o
0 7 5 20.506 21.348 7.433 225.640 o
0 7 6 312.882 373.943 21.525 10.480 o
0 7 7 60.297 76.558 9.963 92.635 o
0 7 8 1647.320 1946.470 66.781 0.549 o
0 7 9 208.601 216.069 12.172 25.632 o
0 7 10 436.067 455.147 21.658 7.089 o
0 7 11 109.587 108.540 11.645 54.248 o
0 7 12 30.505 17.547 6.635 245.366 o
0 7 13 0.114 4.469 6.543 370.339 o
0 7 14 217.701 198.007 13.748 24.073 o
0 7 15 547.593 558.808 24.610 4.851 o
0 7 16 79.185 87.205 10.046 78.823 o
0 7 17 681.756 710.764 31.249 3.137 o
0 7 18 885.982 814.302 62.268 1.581 o
0 7 19 1.590 2.641 8.835 204.669 o
0 7 20 329.884 347.410 23.630 9.787 o
0 7 21 0.209 -0.824 8.976 201.294 o
0 7 22 261.854 297.819 18.475 14.681 o
0 7 23 759.009 702.934 30.112 2.855 o
0 7 24 2234.460 2267.030 84.394 0.337 o
0 7 25 457.409 451.619 22.665 6.666 o
0 7 26 648.898 666.053 32.287 3.362 o
0 7 27 16.640 19.887 8.825 177.080 o
0 7 28 49.354 62.444 10.599 95.850 o
0 7 29 219.222 234.747 17.367 19.307 o
0 7 30 2.276 2.127 12.274 106.736 o
0 7 31 308.134 293.747 28.638 9.345 o
0 7 32 1.324 9.655 6.219 391.885 o
0 7 33 25.820 21.765 6.710 248.317 o
0 7 34 128.444 103.098 10.310 54.806 o
0 7 35 395.071 386.862 23.565 8.053 o
0 7 36 231.958 204.723 14.401 21.929 o
0 7 37 45.056 54.495 6.710 172.491 o
0 7 38 68.706 68.077 6.873 126.895 o
0 7 39 148.552 157.101 10.637 41.612 o
0 7 40 82.140 68.433 9.819 83.975 o
0 8 0 1.712 2.782 15.874 64.085 o
0 8 1 17.946 17.874 10.991 120.438 o
0 8 2 379.066 506.178 28.427 6.564 o
0 8 3 7.584 3.942 10.375 144.920 o
0 8 4 316.241 405.786 25.380 8.985 o
0 8 5 418.631 421.133 25.692 7.025 o
0 8 6 282.720 310.276 23.817 11.404 o
0 8 7 502.231 544.200 24.086 5.404 o
0 8 8 72.986 101.768 10.451 75.284 o
0 8 9 233.543 235.522 14.280 20.687 o
0 8 10 912.716 1015.040 33.955 1.844 o
0 8 11 48.075 48.452 8.437 134.981 o
0 8 12 17.916 28.362 7.578 217.273 o
0 8 13 13.326 15.139 6.909 279.102 o
0 8 14 172.823 155.683 12.688 33.312 o
0 8 15 15.365 17.086 7.245 250.971 o
0 8 16 1368.460 1400.840 43.030 0.918 o
0 8 17 10.502 9.976 7.474 256.443 o
0 8 18 896.364 800.072 35.206 2.119 o
0 8 19 56.366 54.276 9.585 106.917 o
0 8 20 462.279 405.060 24.125 6.739 o
0 8 21 450.370 399.965 55.886 3.328 o
0 8 22 10.298 14.055 8.854 186.970 o
0 8 23 542.419 487.465 42.630 3.766 o
0 8 24 66.949 49.380 10.018 96.194 o
0 8 25 175.944 154.810 19.801 22.413 o
0 8 26 391.441 254.635 25.038 9.080 o
0 8 27 967.696 850.312 53.349 1.589 o
0 8 28 182.014 133.536 17.510 25.815 o
0 8 29 55.590 22.911 10.637 103.113 o
0 8 30 259.260 227.797 20.947 14.973 o
0 8 31 0.650 3.196 4.310 830.320 o
0 8 32 22.641 22.045 4.713 400.535 o
0 8 33 1.307 1.602 3.759 1079.390 o
0 8 34 22.413 20.123 4.051 478.182 o
0 8 35 13.025 9.177 4.009 658.021 o
0 8 36 15.954 10.089 3.026 826.046 o
0 9 1 0.686 8.115 16.024 62.715 o
0 9 2 241.348 299.251 28.200 10.853 o
0 9 3 15.901 10.253 16.079 60.338 o
0 9 4 55.586 66.320 13.782 63.589 o
0 9 5 0.373 -1.033 11.340 126.100 o
0 9 6 43.684 35.728 11.421 95.548 o
0 9 7 16.747 9.458 14.075 77.723 o
0 9 8 385.940 412.203 27.853 7.208 o
0 9 9 0.034 4.659 14.345 78.501 o
0 9 10 630.293 799.589 71.677 1.749 o
0 9 11 6.984 16.120 14.651 73.176 o
0 9 12 43.653 70.787 17.576 44.545 o
0 9 13 82.899 82.642 17.828 38.224 o
0 9 14 207.333 219.361 22.806 16.133 o
0 9 15 29.797 56.295 20.947 34.163 o
0 9 16 95.582 85.588 21.274 28.064 o
0 9 17 183.332 169.866 26.347 15.317 o
0 9 18 604.107 553.128 45.003 3.177 o
0 9 19 15.355 16.365 15.710 62.735 o
0 9 20 663.238 673.082 49.422 2.553 o
0 9 21 0.455 10.310 13.419 88.922 o
0 9 22 216.967 186.394 23.238 16.101 o
0 9 23 64.027 61.204 16.201 48.590 o
0 9 24 98.750 90.333 17.347 37.353 o
0 9 25 26.428 25.202 12.274 94.055 o
0 9 26 345.364 315.348 27.002 8.884 o
0 9 27 28.730 25.856 12.110 95.229 o
0 9 28 5.195 -2.946 9.001 194.847 o
0 9 29 5.951 4.015 3.600 979.525 o
0 9 30 214.043 208.795 22.174 16.538 o
0 9 31 6.914 5.324 3.284 1068.590 o
0 10 0 213.231 295.547 36.411 8.390 o
0 10 1 31.520 46.608 18.700 42.327 o
0 10 2 3.170 -3.151 23.664 28.921 o
0 10 3 8.796 2.696 22.144 32.794 o
0 10 4 147.239 204.745 30.139 13.173 o
0 10 5 29.793 78.078 25.114 23.995 o
0 10 6 1346.370 1751.090 158.574 0.375 o
0 10 7 237.656 344.582 48.358 5.237 o
0 10 8 255.122 325.274 33.776 8.418 o
0 10 9 0.967 6.167 20.916 36.961 o
0 10 10 392.533 516.781 52.694 3.581 o
0 10 11 340.249 460.870 40.912 5.315 o
0 10 12 45.666 52.694 25.202 23.737 o
0 10 13 229.298 287.692 36.821 8.113 o
0 10 14 96.691 92.788 26.511 19.434 o
0 10 15 178.151 158.247 28.475 14.096 o
0 10 16 2.371 24.056 20.129 39.402 o
0 10 17 92.275 80.678 22.256 26.470 o
0 10 18 46.161 13.255 16.365 54.106 o
0 10 19 178.588 182.467 25.365 16.030 o
0 10 20 109.838 103.425 20.783 27.423 o
0 10 21 9.716 11.783 14.401 75.547 o
0 10 22 24.990 17.674 14.074 74.990 o
0 10 23 488.999 498.143 36.984 4.528 o
0 10 24 1363.660 1201.010 69.714 0.847 o
0 10 25 57.751 47.621 13.092 70.764 o
0 11 1 41.534 34.284 37.721 11.120 o
0 11 2 46.066 79.161 33.715 13.542 o
0 11 3 6.151 -0.035 31.289 16.537 o
0 11 4 12.280 64.002 31.987 15.478 o
0 11 5 1.715 -40.252 30.656 17.261 o
0 11 6 50.858 61.548 29.999 16.946 o
0 11 7 18.105 42.385 32.730 14.848 o
0 11 8 26.388 73.150 34.366 13.289 o
0 11 9 0.152 -11.128 27.493 21.477 o
0 11 10 25.353 38.972 18.112 45.837 o
0 11 11 68.150 105.850 20.200 31.778 o
0 11 12 277.671 402.067 30.517 8.387 o
0 11 13 0.011 -19.638 22.747 31.376 o
0 11 14 2.846 7.528 19.965 40.428 o
0 11 15 48.175 54.004 22.092 30.071 o
0 11 16 355.781 399.954 37.803 5.915 o
1 0 1 2708.570 2710.160 132.227 0.211 o
1 0 2 1947.260 1789.650 88.370 0.436 o
1 0 3 402.686 425.974 23.402 7.607 o
1 0 4 8335.130 8182.310 329.422 0.025 o
1 0 5 304.279 251.234 21.765 12.464 o
1 0 6 1443.200 1500.830 53.750 0.787 o
1 0 7 3627.510 3484.870 171.830 0.123 o
1 0 8 694.397 697.066 24.044 3.367 o
1 0 9 2706.750 2472.850 73.203 0.265 o
1 0 10 1498.080 1333.460 42.500 0.850 o
1 0 11 760.924 696.903 25.184 3.003 o
1 0 12 185.233 163.313 10.567 34.230 o
1 0 13 257.505 227.755 12.525 20.370 o
1 0 14 1886.780 1567.220 51.176 0.566 o
1 0 15 1595.340 1246.150 65.875 0.722 o
1 0 16 645.977 568.462 29.401 3.790 o
1 0 17 19.853 27.582 10.384 128.720 o
1 0 18 492.325 396.308 25.162 6.262 o
1 0 19 1393.040 1189.480 53.040 0.930 o
1 0 20 80.965 57.311 6.209 127.551 o
1 0 21 248.248 225.542 11.304 22.029 o
1 0 22 707.753 640.566 26.324 3.367 o
1 0 23 629.956 558.254 24.956 4.166 o
1 0 24 281.535 268.821 25.938 11.162 o
1 0 25 2519.170 2065.560 74.984 0.317 o
1 0 26 364.775 365.350 19.616 9.751 o
1 0 27 312.248 282.219 16.260 13.810 o
1 0 28 827.522 817.647 34.614 2.298 o
1 0 29 1695.370 1612.840 48.936 0.641 o
1 0 30 120.053 105.810 7.172 70.681 o
1 0 31 969.456 875.650 28.840 1.945 o
1 0 32 8.977 14.232 4.533 573.274 o
1 0 33 1704.370 1492.230 46.136 0.672 o
1 0 34 107.861 124.599 9.834 60.037 o
1 0 35 956.626 902.054 35.016 1.856 o
1 0 36 81.665 75.014 17.919 38.513 o
1 0 37 89.624 95.168 8.967 79.312 o
1 0 38 621.105 613.376 73.396 1.847 o
1 0 39 4239.990 4315.030 151.588 0.096 o
1 0 40 417.932 479.762 24.793 6.746 o
1 0 41 618.537 672.370 27.997 3.711 o
1 0 42 533.412 561.094 25.693 4.888 o
1 0 43 9.424 6.642 4.445 630.199 o
1 0 44 601.849 736.674 23.710 3.808 o
1 0 45 77.948 120.938 6.376 97.441 o
1 0 46 261.341 341.258 12.298 16.445 o
1 0 47 686.885 916.765 27.775 2.780 o
1 0 48 140.820 191.504 7.335 46.361 o
1 0 49 3.418 10.057 3.273 1114.680 o
1 1 0 1412.800 1355.900 47.440 0.882 o
1 1 1 15681.400 15596.100 746.396 0.007 o
1 1 3 1698.950 2014.660 97.043 0.449 o
1 1 4 11563.300 10490.900 504.034 0.013 o
1 1 5 182.890 155.138 11.783 33.346 o
1 1 6 7336.930 6550.640 317.803 0.033 o
1 1 7 941.169 859.064 32.969 1.972 o
1 1 8 6573.610 6719.410 436.938 0.030 o
1 1 9 18613.000 18595.000 1580.590 0.003 o
1 1 10 10039.600 10574.200 510.252 0.015 o
1 1 14 466.193 399.627 31.584 5.735 o
1 1 15 1607.210 1442.220 83.624 0.603 o
1 1 16 89.499 74.296 17.183 40.057 o
1 1 17 547.858 510.907 40.094 3.862 o
1 1 18 912.605 819.546 56.458 1.647 o
1 1 19 556.109 498.797 41.566 3.743 o
1 1 20 4629.050 4142.200 120.093 0.093 o
1 1 21 1286.480 1208.850 48.256 1.039 o
1 1 22 697.293 619.046 22.671 3.621 o
1 1 23 2610.360 2250.430 82.099 0.284 o
1 1 24 648.223 566.047 21.343 4.183 o
1 1 25 754.667 716.169 32.412 2.775 o
1 1 26 339.460 323.536 13.062 12.866 o
1 1 27 7.098 5.082 3.088 1161.800 o
1 1 28 568.090 597.297 20.320 4.766 o
1 1 29 702.767 608.207 21.053 3.679 o
1 1 30 66.134 58.478 5.712 154.491 o
1 1 31 33.571 32.106 4.968 298.133 o
1 1 32 633.303 587.888 26.092 3.980 o
1 1 33 2527.210 2246.510 82.216 0.296 o
1 1 34 1005.520 934.522 79.942 1.112 o
1 1 35 2254.950 2199.860 80.654 0.344 o
1 1 36 3155.580 3026.100 108.368 0.181 o
1 1 37 706.709 707.541 30.028 3.074 o
1 1 38 1182.320 1212.110 48.767 1.134 o
1 1 39 275.727 311.474 19.883 13.204 o
1 1 40 311.239 317.821 16.250 13.129 o
1 1 41 745.821 822.388 26.823 2.757 o
1 1 42 741.200 872.007 27.984 2.651 o
1 1 43 228.664 287.222 11.875 20.712 o
1 1 44 68.689 83.471 6.584 122.033 o
1 1 45 702.416 892.957 27.649 2.768 o
1 1 46 66.948 94.465 6.201 122.353 o
1 1 47 310.083 414.682 17.068 11.219 o
1 1 48 130.597 175.266 12.110 39.980 o
1 1 49 109.291 135.173 9.328 59.747 o
1 2 0 528.870 641.293 25.561 4.591 o
1 2 1 3965.740 4338.950 150.603 0.104 o
1 2 2 17517.200 18044.400 866.349 0.005 o
1 2 5 9071.120 8762.820 424.828 0.020 o
1 2 6 5628.450 5273.210 258.399 0.053 o
1 2 7 2265.480 2157.070 62.839 0.365 o
1 2 8 8083.420 7386.130 208.231 0.030 o
1 2 9 10662.100 9690.750 352.791 0.017 o
1 2 10 12445.800 11720.200 329.485 0.013 o
1 2 11 1244.720 1249.530 57.260 0.997 o
1 2 12 168.227 128.595 10.145 41.529 o
1 2 13 2745.250 2590.230 100.021 0.236 o
1 2 14 1133.130 1099.680 79.124 0.962 o
1 2 15 1630.630 1702.420 90.006 0.529 o
1 2 18 3496.730 3542.150 173.303 0.126 o
1 2 19 437.392 461.813 27.002 6.307 o
1 2 20 1011.350 905.746 55.395 1.452 o
1 2 21 298.961 290.001 16.373 14.169 o
1 2 22 98.441 91.687 8.797 76.710 o
1 2 23 502.571 506.807 39.357 4.198 o
1 2 24 454.103 470.823 23.720 6.450 o
1 2 25 2713.470 2580.710 123.653 0.222 o
1 2 26 208.120 240.825 21.353 16.685 o
1 2 27 648.055 583.214 19.084 4.218 o
1 2 28 78.565 86.844 7.457 101.714 o
1 2 29 193.264 191.131 11.251 30.001 o
1 2 30 141.915 138.702 9.476 48.346 o
1 2 31 22.621 12.566 5.855 327.809 o
1 2 32 191.954 169.312 10.687 32.507 o
1 2 33 643.866 638.809 27.944 3.663 o
1 2 34 55.195 55.295 7.637 138.009 o
1 2 35 1086.510 1071.870 34.504 1.466 o
1 2 36 572.948 534.999 19.541 5.062 o
1 2 37 922.407 866.985 29.773 2.059 o
1 2 38 1441.240 1489.580 45.804 0.823 o
1 2 39 1718.240 1814.940 54.538 0.576 o
1 2 40 262.112 306.504 12.675 17.264 o
1 2 41 561.832 619.935 26.104 4.379 o
1 2 42 103.319 108.160 6.537 82.661 o
1 2 43 114.784 137.394 7.200 65.547 o
1 2 44 213.547 255.695 12.382 22.996 o
1 2 45 85.409 84.278 8.346 89.752 o
1 2 46 42.006 53.185 6.382 187.835 o
1 2 47 88.968 122.081 9.328 70.712 o
1 2 48 155.492 219.451 13.583 29.883 o
1 3 0 2231.220 2546.030 130.263 0.265 o
1 3 1 3925.270 4218.500 210.287 0.093 o
1 3 2 6896.120 7677.680 375.898 0.030 o
1 3 3 1268.040 1421.770 77.569 0.790 o
1 3 6 2248.990 2273.550 117.990 0.293 o
1 3 7 166.728 196.213 17.510 24.430 o
1 3 8 5319.060 5320.180 263.636 0.055 o
1 3 9 186.854 191.890 12.935 28.619 o
1 3 10 287.468 270.957 12.331 16.960 o
1 3 11 1537.330 1583.250 49.397 0.726 o
1 3 12 611.886 577.074 31.175 3.877 o
1 3 13 460.269 465.131 19.104 6.947 o
1 3 14 289.414 272.087 13.357 16.364 o
1 3 15 721.802 737.670 40.934 2.579 o
1 3 16 67.410 88.616 6.781 118.302 o
1 3 17 695.154 896.801 34.528 2.599 o
1 3 18 1856.680 2179.470 78.942 0.429 o
1 3 19 1361.200 1682.050 93.770 0.609 o
1 3 20 919.237 1181.700 62.022 1.304 o
1 3 21 751.106 808.582 44.512 2.275 o
1 3 22 996.428 1117.060 59.568 1.283 o
1 3 23 2250.500 2484.570 75.609 0.326 o
1 3 24 884.915 902.542 31.722 2.078 o
1 3 25 1849.190 1888.050 56.011 0.514 o
1 3 26 494.422 491.880 15.920 6.537 o
1 3 27 555.816 575.104 18.672 5.085 o
1 3 28 342.163 371.413 14.869 11.438 o
1 3 29 1037.070 1010.340 30.164 1.644 o
1 3 30 190.106 190.063 8.310 34.204 o
1 3 31 476.388 454.261 14.463 7.255 o
1 3 32 771.931 767.846 24.015 2.831 o
1 3 33 1036.510 962.973 28.877 1.704 o
1 3 34 19.325 20.518 4.549 446.411 o
1 3 35 717.147 698.801 22.366 3.294 o
1 3 36 540.525 530.164 19.420 5.434 o
1 3 37 71.329 70.667 6.226 130.934 o
1 3 38 79.890 82.768 6.518 111.517 o
1 3 39 42.341 41.232 9.655 121.226 o
1 3 40 375.650 385.524 18.083 9.562 o
1 3 41 127.663 134.835 11.210 47.499 o
1 3 42 127.205 127.154 11.619 47.263 o
1 3 43 109.498 103.425 9.982 62.638 o
1 3 44 93.264 98.188 9.328 74.296 o
1 3 45 105.201 108.171 9.164 67.492 o
1 3 46 343.445 429.738 24.056 8.520 o
1 3 47 68.776 93.443 7.364 108.168 o
1 4 0 4302.970 4954.260 251.035 0.072 o
1 4 1 37.447 54.331 13.419 73.059 o
1 4 2 2056.370 2405.120 129.609 0.294 o
1 4 3 1468.660 1615.200 92.624 0.587 o
1 4 4 1038.810 1306.230 77.569 0.970 o
1 4 6 2313.940 2495.950 132.554 0.256 o
1 4 7 1631.580 1870.820 102.280 0.470 o
1 4 8 3950.840 4131.600 210.287 0.094 o
1 4 9 1699.580 1615.530 89.842 0.522 o
1 4 10 4914.330 4633.370 207.832 0.071 o
1 4 11 1487.600 1450.860 43.155 0.815 o
1 4 12 353.447 366.151 17.523 10.534 o
1 4 13 251.158 273.888 11.274 19.830 o
1 4 14 0.745 4.658 3.845 1006.410 o
1 4 15 29.543 39.378 5.033 296.253 o
1 4 16 57.968 36.643 8.004 138.835 o
1 4 17 27.988 32.566 14.728 66.906 o
1 4 18 1460.020 1449.750 96.879 0.602 o
1 4 19 301.990 309.293 37.639 6.939 o
1 4 22 393.772 417.133 27.902 7.051 o
1 4 23 691.595 746.449 25.086 3.219 o
1 4 24 16.026 20.286 4.563 472.248 o
1 4 25 222.446 236.052 10.673 24.450 o
1 4 26 26.130 23.421 4.857 362.934 o
1 4 27 170.918 164.602 18.432 24.170 o
1 4 28 1287.700 1220.210 35.673 1.107 o
1 4 29 397.014 352.087 14.465 10.143 o
1 4 30 32.229 32.019 5.359 282.708 o
1 4 31 58.792 53.612 6.080 163.878 o
1 4 32 111.298 99.403 8.462 70.337 o
1 4 33 177.914 160.932 17.689 24.738 o
1 4 34 54.222 50.369 6.527 164.825 o
1 4 35 204.282 189.218 20.538 18.849 o
1 4 36 123.913 118.487 22.092 23.757 o
1 4 37 82.049 72.168 10.146 80.340 o
1 4 38 215.030 215.033 17.183 20.391 o
1 4 39 40.640 42.876 8.346 148.132 o
1 4 40 51.760 62.022 8.510 123.317 o
1 4 41 184.941 218.142 16.037 23.717 o
1 4 42 143.468 140.573 11.619 42.086 o
1 4 43 11.209 10.310 4.582 561.530 o
1 4 44 10.507 9.328 4.091 676.071 o
1 4 45 13.975 17.183 3.928 605.082 o
1 4 46 1.887 3.928 2.946 1565.380 o
1 5 0 15.232 30.503 4.748 418.528 o
1 5 1 1398.820 1868.620 49.135 0.724 o
1 5 2 147.452 146.859 7.444 50.729 o
1 5 3 262.626 308.148 11.369 17.773 o
1 5 4 3081.660 3740.210 130.585 0.155 o
1 5 5 1272.670 1522.910 56.121 0.879 o
1 5 6 33.298 38.843 5.273 270.573 o
1 5 7 321.613 436.934 17.197 10.509 o
1 5 8 2055.510 2261.040 68.243 0.392 o
1 5 9 134.637 114.956 7.720 60.028 o
1 5 10 981.992 971.952 25.719 1.842 o
1 5 11 802.307 780.421 20.316 2.757 o
1 5 12 33.629 17.313 2.823 503.327 o
1 5 13 47.972 35.521 3.845 280.328 o
1 5 14 854.448 781.807 23.408 2.499 o
1 5 15 261.143 234.516 9.640 21.520 o
1 5 16 292.869 283.914 11.191 16.719 o
1 5 17 237.419 196.473 36.084 8.829 o
1 5 18 455.239 463.777 50.894 3.582 o
1 5 19 15.632 28.006 19.556 40.777 o
1 5 20 104.722 108.167 9.430 66.332 o
1 5 21 103.459 130.660 10.584 57.262 o
1 5 22 58.737 63.627 8.332 118.780 o
1 5 23 48.725 78.047 13.828 63.531 o
1 5 24 708.006 736.432 32.391 2.923 o
1 5 25 341.166 365.492 19.931 10.280 o
1 5 26 39.388 43.844 8.736 140.440 o
1 5 27 629.691 679.302 27.465 3.649 o
1 5 28 149.037 171.439 12.477 36.216 o
1 5 29 624.015 585.679 25.035 4.106 o
1 5 30 40.595 45.658 16.528 51.655 o
1 5 31 1172.170 1105.760 48.757 1.202 o
1 5 32 116.503 126.702 11.820 49.285 o
1 5 33 1864.810 1884.070 98.025 0.424 o
1 5 34 545.662 608.441 36.821 3.828 o
1 5 35 405.964 431.374 28.147 6.745 o
1 5 36 6.696 12.601 6.546 331.441 o
1 5 37 228.980 236.470 17.674 18.417 o
1 5 38 102.636 102.934 10.637 62.007 o
1 5 39 141.900 149.901 12.764 38.685 o
1 5 40 136.255 146.464 12.110 41.705 o
1 5 41 4.678 2.946 4.255 778.284 o
1 5 42 10.429 14.237 4.582 549.272 o
1 5 43 64.398 64.313 6.546 139.238 o
1 5 44 8.328 8.510 3.273 976.063 o
1 6 0 396.857 562.632 24.703 6.479 o
1 6 1 226.643 262.150 12.268 21.647 o
1 6 2 1429.440 1557.380 43.430 0.818 o
1 6 3 166.757 187.663 10.141 35.984 o
1 6 4 521.804 648.015 22.978 4.793 o
1 6 5 424.564 517.935 17.786 7.249 o
1 6 6 672.320 694.112 22.248 3.561 o
1 6 7 369.218 395.186 14.016 10.405 o
1 6 8 41.669 74.273 7.700 141.663 o
1 6 9 1084.060 1102.490 33.858 1.452 o
1 6 10 76.803 58.688 6.403 129.231 o
1 6 11 168.866 143.189 10.563 39.017 o
1 6 12 716.829 797.027 23.979 3.009 o
1 6 13 45.515 52.577 5.534 204.826 o
1 6 14 1879.810 1876.250 48.191 0.519 o
1 6 15 210.227 214.095 10.156 27.514 o
1 6 16 876.020 890.173 26.411 2.207 o
1 6 17 406.482 385.999 49.012 4.149 o
1 6 18 555.729 588.807 73.232 1.968 o
1 6 19 166.047 132.453 24.155 18.640 o
1 6 20 1335.720 1027.940 109.644 0.656 o
1 6 21 86.265 51.058 25.202 22.348 o
1 6 22 43.696 47.919 8.317 142.381 o
1 6 23 172.018 187.761 22.256 18.973 o
1 6 24 90.924 82.808 10.059 74.201 o
1 6 25 1141.410 1181.590 60.631 1.090 o
1 6 26 91.471 85.759 10.578 69.903 o
1 6 27 176.379 147.407 14.838 29.774 o
1 6 28 628.624 584.084 31.964 3.711 o
1 6 29 231.882 226.815 29.620 11.266 o
1 6 32 199.445 210.123 17.019 21.839 o
1 6 33 77.738 77.896 10.637 77.133 o
1 6 34 30.233 41.730 8.182 165.884 o
1 6 35 142.895 149.246 13.255 37.430 o
1 6 36 55.164 57.767 8.182 127.355 o
1 6 37 147.030 149.737 12.437 38.534 o
1 6 38 103.650 97.534 9.492 68.721 o
1 6 39 66.141 77.242 7.855 112.179 o
1 6 40 35.474 40.094 5.728 241.385 o
1 6 41 65.837 53.022 5.891 156.274 o
1 6 42 118.626 116.190 8.346 63.888 o
1 7 0 58.637 85.004 8.370 109.008 o
1 7 1 234.200 250.342 15.901 18.940 o
1 7 2 1592.770 1945.010 97.110 0.485 o
1 7 3 63.213 62.298 7.453 127.931 o
1 7 4 864.084 1056.520 33.358 1.915 o
1 7 5 454.643 547.681 20.500 6.282 o
1 7 6 62.951 48.732 7.319 138.237 o
1 7 7 46.476 34.761 7.006 179.247 o
1 7 8 83.321 90.618 7.219 98.532 o
1 7 9 566.657 673.111 20.534 4.441 o
1 7 10 526.061 586.580 18.720 5.332 o
1 7 11 626.553 622.199 19.522 4.215 o
1 7 12 385.581 433.417 16.528 9.035 o
1 7 13 542.103 562.596 24.556 4.887 o
1 7 14 1239.230 1189.850 47.437 1.098 o
1 7 15 322.017 333.927 18.011 11.867 o
1 7 16 183.160 193.239 19.446 21.060 o
1 7 17 1379.260 1480.680 103.998 0.592 o
1 7 18 437.949 437.989 53.185 3.517 o
1 7 19 882.539 794.776 64.722 1.553 o
1 7 20 686.710 551.083 91.888 1.343 o
1 7 21 33.282 55.967 29.620 17.712 o
1 7 22 85.450 98.352 32.239 13.995 o
1 7 23 370.402 289.983 49.912 4.462 o
1 7 24 34.972 19.147 22.583 30.292 o
1 7 25 89.927 60.059 27.820 18.546 o
1 7 31 581.712 599.768 35.020 3.761 o
1 7 32 55.148 44.348 7.691 143.641 o
1 7 33 174.022 230.579 16.365 23.751 o
1 7 34 24.692 27.329 6.219 269.808 o
1 7 35 20.315 26.347 5.728 318.274 o
1 7 36 133.527 140.900 10.964 46.051 o
1 7 37 33.656 31.911 5.237 283.909 o
1 7 38 3.483 9.982 3.928 841.554 o
1 7 39 80.683 76.526 14.646 51.593 o
1 8 0 3.443 2.594 11.565 119.513 o
1 8 1 25.494 22.362 11.223 110.976 o
1 8 2 64.383 73.996 14.220 57.700 o
1 8 3 54.512 71.763 13.747 63.399 o
1 8 4 21.067 18.511 11.149 115.584 o
1 8 5 175.664 245.260 19.476 19.863 o
1 8 6 7.776 3.524 8.153 229.112 o
1 8 7 193.248 261.426 21.462 16.817 o
1 8 8 443.219 476.497 21.338 6.856 o
1 8 9 1373.100 1505.960 45.995 0.863 o
1 8 10 297.246 271.205 15.910 14.866 o
1 8 11 916.158 1099.110 36.051 1.722 o
1 8 12 1073.320 1189.180 38.383 1.364 o
1 8 13 22.477 33.315 8.428 174.414 o
1 8 14 1215.870 1358.450 72.704 0.871 o
1 8 15 271.460 327.498 31.308 8.884 o
1 8 16 1172.780 1254.610 59.193 1.041 o
1 8 17 96.667 95.833 15.329 43.918 o
1 8 18 307.608 324.732 24.757 10.244 o
1 8 19 334.629 298.374 52.203 4.330 o
1 8 20 582.646 433.665 35.184 4.260 o
1 8 21 95.922 66.605 15.546 45.714 o
1 8 22 280.691 266.745 26.184 11.112 o
1 8 23 113.955 101.461 17.183 35.276 o
1 8 24 96.548 72.659 15.546 45.091 o
1 8 25 611.274 539.054 38.621 3.547 o
1 8 26 9.728 5.728 10.310 144.674 o
1 8 27 117.673 84.278 15.056 42.274 o
1 8 28 4.492 -2.291 9.492 176.320 o
1 8 29 44.257 24.056 10.637 109.530 o
1 8 30 39.425 42.494 9.901 118.709 o
1 8 31 2.631 3.942 4.051 879.854 o
1 8 32 102.295 86.530 20.538 29.100 o
1 8 33 35.591 36.589 4.733 292.379 o
1 8 34 1.663 3.600 3.220 1365.600 o
1 8 35 136.797 148.089 19.801 25.475 o
1 9 0 120.107 182.347 22.904 21.067 o
1 9 1 642.407 848.375 47.096 2.443 o
1 9 2 265.767 359.660 23.505 11.305 o
1 9 3 156.501 176.055 18.585 24.653 o
1 9 4 96.243 111.014 16.298 39.521 o
1 9 5 208.123 278.515 19.460 17.120 o
1 9 6 4.680 14.147 10.652 136.479 o
1 9 7 45.157 37.320 11.166 97.721 o
1 9 8 7.644 17.039 11.293 119.956 o
1 9 9 108.822 129.187 15.035 40.079 o
1 9 10 2.107 1.550 10.052 158.709 o
1 9 11 149.171 177.198 21.270 21.609 o
1 9 12 29.675 39.335 21.520 32.954 o
1 9 13 1082.550 1226.880 195.149 0.332 o
1 9 14 408.727 412.228 38.457 5.303 o
1 9 15 91.988 91.970 20.947 28.779 o
1 9 16 83.952 79.533 19.638 33.006 o
1 9 17 583.551 536.927 42.712 3.437 o
1 9 18 136.225 131.245 21.438 23.598 o
1 9 19 117.365 101.625 18.819 30.942 o
1 9 20 27.840 19.474 15.056 65.561 o
1 9 21 267.839 260.690 27.002 11.176 o
1 9 22 56.114 53.676 15.056 56.748 o
1 9 23 6.072 3.764 11.946 110.949 o
1 9 24 49.502 27.820 12.601 81.225 o
1 9 25 395.015 331.713 28.147 7.621 o
1 9 26 76.170 60.386 13.746 59.284 o
1 9 27 257.803 207.505 20.456 15.774 o
1 9 28 178.085 176.412 17.838 23.895 o
1 9 29 19.289 15.443 8.837 176.155 o
1 9 30 152.813 149.611 8.564 46.202 o
1 9 31 7.463 5.317 4.255 712.710 o
1 10 0 147.032 201.733 22.265 19.893 o
1 10 1 28.597 45.929 16.898 51.245 o
1 10 2 158.307 204.730 21.975 19.527 o
1 10 3 82.291 109.057 20.813 29.151 o
1 10 4 45.588 38.870 20.681 34.525 o
1 10 5 15.317 18.288 20.365 37.996 o
1 10 6 57.545 108.823 23.985 24.347 o
1 10 7 333.933 392.440 76.505 2.299 o
1 10 8 186.216 211.936 27.850 13.547 o
1 10 9 149.143 192.923 62.677 3.826 o
1 10 10 79.674 89.398 21.160 29.261 o
1 10 11 15.985 13.419 21.765 33.460 o
1 10 12 238.753 258.563 33.548 9.248 o
1 10 13 77.728 123.881 26.347 19.753 o
1 10 14 45.744 61.204 21.601 31.248 o
1 10 15 160.569 174.612 27.493 15.086 o
1 10 16 82.963 97.534 21.929 27.164 o
1 10 17 86.820 58.586 20.129 32.355 o
1 10 18 27.321 33.220 15.874 58.513 o
1 10 19 93.705 91.315 19.310 32.459 o
1 10 20 57.498 28.966 14.892 60.002 o
1 10 21 191.494 180.176 21.929 18.493 o
1 10 22 162.952 148.264 19.801 23.545 o
1 10 23 166.621 172.975 19.965 22.230 o
1 10 24 51.746 36.984 12.274 82.064 o
1 11 0 235.384 381.279 39.975 6.726 o
1 11 1 23.121 14.954 26.811 22.083 o
1 11 2 5.899 1.042 25.577 24.709 o
1 11 3 421.423 713.041 65.459 2.412 o
1 11 4 65.697 117.133 67.177 3.514 o
1 11 5 42.373 44.943 26.115 22.413 o
1 11 6 440.253 710.884 63.495 2.466 o
1 11 7 188.888 246.944 39.275 8.051 o
1 11 8 89.724 119.463 30.438 15.197 o
1 11 9 49.392 84.769 26.674 20.811 o
1 11 10 217.437 203.905 32.239 10.598 o
1 11 11 86.647 76.260 24.384 23.121 o
1 11 12 6.698 5.728 19.474 42.318 o
1 11 13 2.109 1.309 18.492 47.309 o
1 11 14 13.118 12.274 17.183 53.270 o
1 11 15 68.301 49.585 18.165 40.593 o
2 0 0 13941.900 12372.100 596.167 0.009 o
2 0 1 4977.010 4781.200 165.416 0.074 o
2 0 2 864.534 826.012 31.880 2.236 o
2 0 3 10260.300 9549.800 461.322 0.016 o
2 0 4 31173.100 29277.300 1402.460 0.002 o
2 0 5 8574.280 8709.830 297.969 0.024 o
2 0 6 11226.800 11622.800 327.081 0.014 o
2 0 7 8028.480 7806.660 222.010 0.029 o
2 0 8 929.859 1019.280 33.760 1.806 o
2 0 9 733.449 762.698 37.632 2.605 o
2 0 10 7177.340 6469.350 229.160 0.037 o
2 0 11 204.237 195.231 19.965 19.200 o
2 0 12 3570.630 3735.910 192.122 0.114 o
2 0 13 539.598 473.759 36.984 4.267 o
2 0 14 353.762 349.551 31.420 7.419 o
2 0 15 481.029 439.720 36.821 4.817 o
2 0 16 652.873 562.292 43.858 3.024 o
2 0 17 714.779 796.635 56.949 2.018 o
2 0 18 1882.210 1682.500 72.350 0.503 o
2 0 19 7066.360 7226.330 212.395 0.036 o
2 0 20 800.219 853.234 26.308 2.509 o
2 0 21 558.559 454.844 16.231 5.890 o
2 0 22 1324.480 1283.740 37.676 1.030 o
2 0 23 545.589 541.837 20.234 5.261 o
2 0 24 11.589 2.510 3.727 814.104 o
2 0 25 921.285 999.461 28.899 1.911 o
2 0 26 769.725 762.691 24.140 2.848 o
2 0 27 925.556 886.848 24.619 2.099 o
2 0 28 220.459 193.784 8.115 29.360 o
2 0 29 696.804 653.614 22.006 3.545 o
2 0 30 517.664 442.974 16.303 6.522 o
2 0 31 9.465 14.377 4.265 618.169 o
2 0 32 681.447 643.213 22.104 3.665 o
2 0 33 241.193 248.137 11.148 21.761 o
2 0 34 226.855 207.177 13.153 23.349 o
2 0 35 194.623 189.285 11.537 29.586 o
2 0 36 0.540 1.989 4.024 963.206 o
2 0 37 364.243 355.886 16.652 10.575 o
2 0 38 20.335 31.648 5.319 336.226 o
2 0 39 24.502 20.560 8.101 191.716 o
2 0 40 143.940 156.605 16.283 30.491 o
2 0 41 13.829 15.671 4.329 548.087 o
2 0 42 1.042 2.822 3.122 1501.220 o
2 0 43 69.859 111.672 12.110 63.554 o
2 0 44 2.287 4.203 2.959 1517.600 o
2 0 45 99.697 120.698 6.036 83.612 o
2 0 46 75.566 75.597 4.393 144.254 o
2 0 47 0.476 2.342 2.071 3247.640 o
2 0 48 93.937 123.063 9.492 67.413 o
2 0 49 64.950 75.278 6.546 131.596 o
2 0 50 2.689 4.255 2.618 1805.620 o
2 1 0 1654.550 1767.520 61.899 0.592 o
2 1 1 2842.190 2833.380 106.742 0.212 o
2 1 2 252.408 246.196 8.153 22.576 o
2 1 3 3483.510 3386.410 73.203 0.160 o
2 1 4 13448.300 12678.600 272.257 0.011 o
2 1 5 4803.130 4561.900 99.204 0.086 o
2 1 6 13804.600 12648.200 301.180 0.011 o
2 1 7 3483.270 3339.260 95.223 0.156 o
2 1 8 1294.040 1275.890 94.670 0.711 o
2 1 9 1956.280 1844.920 69.147 0.464 o
2 1 10 252.023 244.749 14.898 18.635 o
2 1 11 115.475 86.135 9.287 67.180 o
2 1 12 8625.260 8681.430 300.981 0.024 o
2 1 13 4095.880 4025.600 159.987 0.102 o
2 1 14 2546.460 2238.030 86.463 0.290 o
2 1 15 3634.360 3654.230 135.147 0.130 o
2 1 16 2372.960 2332.960 124.372 0.267 o
2 1 17 1682.540 1535.180 87.060 0.549 o
2 1 18 1097.100 1099.060 66.932 1.108 o
2 1 19 5277.550 5247.940 149.410 0.067 o
2 1 20 1181.470 1173.870 37.093 1.244 o
2 1 21 64.444 60.248 6.551 141.796 o
2 1 22 383.300 404.060 15.675 9.595 o
2 1 23 615.964 611.477 27.407 3.949 o
2 1 24 133.631 134.495 16.037 33.556 o
2 1 25 530.310 538.618 24.056 5.149 o
2 1 26 204.318 216.257 9.391 28.866 o
2 1 27 544.900 552.844 18.912 5.299 o
2 1 28 143.411 147.878 7.723 51.158 o
2 1 29 854.088 731.557 24.045 2.579 o
2 1 30 265.709 247.832 10.745 19.998 o
2 1 31 80.161 77.266 6.744 111.620 o
2 1 32 161.389 175.034 8.934 40.349 o
2 1 33 163.478 162.412 9.394 40.413 o
2 1 34 586.632 576.326 23.423 4.517 o
2 1 35 76.442 78.709 9.410 87.865 o
2 1 36 882.209 893.327 35.697 2.027 o
2 1 37 912.443 891.276 30.884 2.036 o
2 1 38 214.461 214.982 14.221 23.140 o
2 1 39 474.078 543.116 19.079 6.188 o
2 1 40 397.145 439.684 15.991 8.783 o
2 1 41 241.711 276.151 11.315 20.452 o
2 1 42 3.953 9.316 3.359 1066.880 o
2 1 43 155.057 181.437 8.169 42.440 o
2 1 44 100.656 118.898 6.158 82.937 o
2 1 45 533.241 615.952 21.674 4.920 o
2 1 46 182.719 239.946 11.101 28.365 o
2 1 47 255.605 312.355 16.610 15.554 o
2 1 48 405.422 461.485 25.365 6.973 o
2 2 0 3501.430 3604.820 178.048 0.123 o
2 2 1 224.486 281.801 19.310 16.316 o
2 2 2 1053.040 1042.270 56.786 1.294 o
2 2 5 2445.410 2571.550 129.609 0.242 o
2 2 6 2025.940 1956.730 100.970 0.378 o
2 2 7 354.372 360.338 18.203 10.425 o
2 2 8 2262.090 2186.780 80.650 0.344 o
2 2 9 124.557 125.731 10.291 52.619 o
2 2 10 69.181 61.172 8.061 114.093 o
2 2 11 3775.110 3572.130 128.135 0.128 o
2 2 12 2656.310 2661.560 136.973 0.214 o
2 2 13 2054.690 2002.060 106.043 0.360 o
2 2 14 286.719 309.293 24.711 10.975 o
2 2 15 1641.860 1637.290 73.641 0.588 o
2 2 16 303.952 282.700 14.611 14.813 o
2 2 17 114.999 104.799 7.989 69.646 o
2 2 18 184.792 164.637 10.484 34.320 o
2 2 19 1251.290 1357.680 53.190 0.974 o
2 2 20 521.603 591.612 26.369 4.807 o
2 2 21 154.061 130.793 9.584 45.904 o
2 2 22 967.972 960.285 35.254 1.768 o
2 2 23 27.878 27.478 4.443 372.863 o
2 2 24 1049.030 1007.100 33.456 1.592 o
2 2 25 318.934 333.852 14.396 13.104 o
2 2 26 474.998 489.076 23.590 6.077 o
2 2 27 500.575 549.711 30.197 4.857 o
2 2 28 8.282 8.917 4.412 637.562 o
2 2 29 352.453 350.239 13.747 11.713 o
2 2 30 511.618 498.501 18.139 6.068 o
2 2 31 1092.160 1032.040 32.879 1.503 o
2 2 32 468.009 469.779 29.784 5.574 o
2 2 33 183.895 184.528 15.599 25.873 o
2 2 34 200.511 214.304 10.358 28.527 o
2 2 35 83.511 93.583 8.635 85.698 o
2 2 36 89.656 84.365 6.448 102.418 o
2 2 37 113.084 146.482 8.250 60.398 o
2 2 38 37.808 45.702 4.952 256.694 o
2 2 39 65.036 69.363 5.648 148.719 o
2 2 40 96.794 104.528 7.107 84.689 o
2 2 41 65.265 79.423 5.681 140.505 o
2 2 42 14.328 13.557 4.325 554.814 o
2 2 43 192.447 231.797 25.120 14.832 o
2 2 44 54.697 46.827 4.914 206.083 o
2 2 45 81.695 87.109 6.464 108.230 o
2 2 46 288.410 315.316 13.347 15.268 o
2 2 47 262.517 338.259 18.983 13.583 o
2 3 0 44.462 42.536 6.480 190.726 o
2 3 1 1425.920 1501.710 57.621 0.781 o
2 3 2 1046.780 1084.490 62.677 1.209 o
2 3 3 2080.260 2117.920 112.753 0.335 o
2 3 4 338.283 368.868 60.468 3.359 o
2 3 5 503.406 609.586 42.221 3.683 o
2 3 6 1042.640 1176.460 69.877 1.092 o
2 3 7 329.498 313.349 18.887 11.683 o
2 3 8 3790.840 3626.780 131.971 0.125 o
2 3 9 81.515 97.740 11.449 65.976 o
2 3 10 26.101 11.444 7.635 215.317 o
2 3 11 411.238 466.754 27.738 6.505 o
2 3 12 2710.110 2669.970 100.408 0.235 o
2 3 13 1141.560 1075.800 46.428 1.276 o
2 3 14 1105.780 998.879 33.844 1.499 o
2 3 15 2409.900 2428.540 80.336 0.301 o
2 3 16 1485.310 1447.160 78.153 0.674 o
2 3 17 151.824 142.263 9.897 44.276 o
2 3 18 123.975 121.503 7.287 64.659 o
2 3 19 1944.880 2071.450 103.425 0.378 o
2 3 20 990.546 1023.350 41.678 1.582 o
2 3 21 725.278 747.251 27.918 2.970 o
2 3 22 1181.030 1250.570 48.374 1.119 o
2 3 23 492.905 471.401 33.466 4.942 o
2 3 24 227.028 220.653 10.803 24.670 o
2 3 25 288.936 282.867 24.667 11.283 o
2 3 26 571.459 542.093 18.374 5.112 o
2 3 27 589.029 620.848 19.661 4.515 o
2 3 28 457.511 465.120 15.950 7.340 o
2 3 29 1487.720 1465.340 40.595 0.819 o
2 3 30 577.886 550.246 24.431 4.636 o
2 3 31 637.825 627.980 20.322 4.076 o
2 3 32 321.438 362.160 14.579 12.404 o
2 3 33 281.556 287.333 12.503 16.751 o
2 3 34 510.929 490.024 18.170 6.130 o
2 3 35 136.495 129.587 8.057 55.545 o
2 3 36 1827.820 1730.250 64.218 0.531 o
2 3 37 1041.610 978.737 42.630 1.524 o
2 3 38 129.202 99.869 9.819 56.984 o
2 3 39 489.288 527.181 22.836 5.752 o
2 3 40 97.630 118.908 8.551 71.740 o
2 3 41 313.650 346.118 16.065 12.556 o
2 3 42 111.167 117.755 7.937 68.639 o
2 3 43 133.127 147.774 11.292 44.421 o
2 3 44 560.212 650.498 34.693 3.758 o
2 3 45 144.227 198.832 12.601 34.540 o
2 3 46 35.312 39.766 4.418 302.277 o
2 4 0 608.057 735.276 34.650 3.285 o
2 4 1 50.815 73.124 10.754 90.399 o
2 4 2 1146.340 1561.360 90.170 0.741 o
2 4 3 649.157 797.944 53.840 2.260 o
2 4 4 1794.560 2010.240 113.408 0.392 o
2 4 5 541.383 693.221 35.407 3.701 o
2 4 6 393.111 488.037 28.172 6.538 o
2 4 7 1422.090 1385.640 45.860 0.872 o
2 4 8 1676.660 1624.400 62.162 0.611 o
2 4 9 336.732 326.552 12.511 13.062 o
2 4 10 730.060 690.808 21.750 3.266 o
2 4 11 4240.340 4047.210 101.718 0.108 o
2 4 12 4228.780 3806.220 85.201 0.115 o
2 4 13 1478.170 1510.900 36.850 0.823 o
2 4 14 1098.460 990.502 27.403 1.576 o
2 4 15 235.719 178.797 8.458 28.021 o
2 4 16 1301.550 1256.790 48.375 1.004 o
2 4 17 62.334 59.456 6.231 150.747 o
2 4 18 4817.040 4596.200 224.688 0.070 o
2 4 19 735.496 630.947 25.566 3.274 o
2 4 20 309.006 237.125 18.001 14.180 o
2 4 21 55.224 45.985 8.510 127.685 o
2 4 22 767.369 743.842 33.789 2.635 o
2 4 23 234.917 259.078 16.598 18.142 o
2 4 24 1138.220 1119.280 76.423 0.976 o
2 4 25 113.537 110.973 11.250 54.397 o
2 4 26 169.428 162.622 13.480 31.942 o
2 4 27 125.194 106.541 11.366 51.285 o
2 4 28 188.074 169.106 10.724 33.072 o
2 4 29 276.372 251.651 24.888 11.973 o
2 4 30 606.832 589.136 23.318 4.311 o
2 4 31 196.346 197.735 12.409 27.786 o
2 4 32 133.422 139.472 9.670 50.057 o
2 4 33 224.897 198.892 11.453 25.490 o
2 4 34 30.972 27.456 6.197 251.878 o
2 4 35 508.323 495.832 22.533 5.742 o
2 4 36 355.972 348.242 23.402 9.250 o
[truncated: 806,372 more chars]
